# Supplementary material for: Deep learning boosts sensitivity of mass spectrometry-based immunopeptidomics
Source: Nat Commun. 2021 Jun 7;12:3346. doi: 10.1038/s41467-021-23713-9 (PMC8184761; doi:10.1038/s41467-021-23713-9)
Supplement: Supplementary file 4 — Supplementary Data 1 [file 41467_2021_23713_MOESM4_ESM.xlsx]

## Sheet: Legend
Supplementary Table 1 | Peptide mapping and identifications in ProteomeTools
"HLA Class I" "HLA Class II", "AspN", "LysN"
	HLA Class I	Peptides marked as HLA Class I ligands by various sources (168688 peptides)
	HLA Class II	Peptides marked as HLA Class II ligands by SysteMHC (73465 peptides)
	AspN	Peptides derived from studies employing AspN as protease; top3 peptides per protein (31744 peptides)
	LysN	Peptides derived from studies employing AspN as protease; top3 peptides per protein (31435 peptides)
	Column	Description
	Pool name	Pool name
	Sequence	Peptide sequence
Identifications
	Lists all peptide identification observed in this extension of the ProteomeTools project. Peptides are aggregated on unmodified sequence level with an additional score cutoff of 40 (in addition to 1% peptide level FDR)
	Column	Description
	Sequence	Sequence of the synthetic peptide
	Average Retention Time	Average Retention Time recorded over all runs
	Average iRT	Average indexed retention time recorded over all runs
	Max Score FTMS_HCD_20	The maximum Andromeda score achieved using HCD fragmentation at collision energy 20 and the Orbitrap mass analyzer
	Max Score FTMS_HCD_23	The maximum Andromeda score achieved using HCD fragmentation at collision energy 23 and the Orbitrap mass analyzer
	Max Score FTMS_HCD_25	The maximum Andromeda score achieved using HCD fragmentation at collision energy 25 and the Orbitrap mass analyzer
	Max Score FTMS_HCD_28	The maximum Andromeda score achieved using HCD fragmentation at collision energy 28 and the Orbitrap mass analyzer
	Max Score FTMS_HCD_30	The maximum Andromeda score achieved using HCD fragmentation at collision energy 30 and the Orbitrap mass analyzer
	Max Score FTMS_HCD_35	The maximum Andromeda score achieved using HCD fragmentation at collision energy 35 and the Orbitrap mass analyzer
	Max Score ITMS_HCD_28	The maximum Andromeda score achieved using HCD fragmentation at collision energy 28 and the ion trap mass analyzer
	Max Score ITMS_CID_35	The maximum Andromeda score achieved using CID fragmentation at collision energy 35 and the ion trap mass analyzer
	Max Score FTMS_ETCID_35	The maximum Andromeda score achieved using ETD fragmentation with supplemental CID activation at collision energy 35 and the Orbitrap mass analyzer
	Max Score FTMS_ETD	The maximum Andromeda score achieved using ETD fragmentation (auto mode) and the Orbitrap mass analyzer
	Max Score FTMS_ETHCD_28	The maximum Andromeda score achieved using ETD fragmentation with supplemental HCD activation at collision energy 28 and the Orbitrap mass analyzer

## Sheet: HLA Class I
Pool name	Sequence
TUM_HLA_1	EEIRKTFNI
TUM_HLA_1	EEVARLWGI
TUM_HLA_1	ARTILEENI
TUM_HLA_1	QGMLRKLDI
TUM_HLA_1	GEIGGTEEYKI
TUM_HLA_1	VSKPLAHHI
TUM_HLA_1	MPEHVLTGDSI
TUM_HLA_1	ALGIQLDYEKI
TUM_HLA_1	MPFNLIPVI
TUM_HLA_1	RETDVAKKI
TUM_HLA_1	AEIEHFIHI
TUM_HLA_1	YYGPLRTVWI
TUM_HLA_1	RPYAPINANAI
TUM_HLA_1	QRTDVLTGLSI
TUM_HLA_1	SLKEEVGEEAI
TUM_HLA_1	RLFESKLFDI
TUM_HLA_1	RYMPQNPHII
TUM_HLA_1	NLYHNCIKTI
TUM_HLA_1	REWEREVLGI
TUM_HLA_1	KEMFPIEAGAI
TUM_HLA_1	AYGPPSNFLEI
TUM_HLA_1	IYFPEGSGVKI
TUM_HLA_1	NDAIASACLYI
TUM_HLA_1	ALSEFKAMDSI
TUM_HLA_1	PQLLENTAITI
TUM_HLA_1	RHFGSVVAQTI
TUM_HLA_1	KEAVGLCKAQI
TUM_HLA_1	MQEVNSALSKI
TUM_HLA_1	LHLMLPEAIAI
TUM_HLA_1	FYGKAIPIEAI
TUM_HLA_1	VLSISPNCGYI
TUM_HLA_1	SVIRNPEILAI
TUM_HLA_1	IHLISSEANEI
TUM_HLA_1	LLLNEEALAQI
TUM_HLA_1	SYPFNTGDLTI
TUM_HLA_1	GQDVSQAQRQI
TUM_HLA_1	SPSINRQTSI
TUM_HLA_1	KEKDSFTAVVI
TUM_HLA_1	QHAIEESVVLI
TUM_HLA_1	FTDTEGLPYSI
TUM_HLA_1	KEAETPQAKKI
TUM_HLA_1	NLLGRFELIGI
TUM_HLA_1	SHSLTTNIMEI
TUM_HLA_1	QEILTKDSVTI
TUM_HLA_1	DANPYDSVKKI
TUM_HLA_1	ILVPNINILKI
TUM_HLA_1	ASFEKASELRI
TUM_HLA_1	EYSLFPGQVVI
TUM_HLA_1	EENNGVDKRI
TUM_HLA_1	KIMDYSLLVGI
TUM_HLA_1	HEVDELTQII
TUM_HLA_1	ILLELEAPLKI
TUM_HLA_1	LPRCPGESSHI
TUM_HLA_1	NQGYIRNTSSI
TUM_HLA_1	VLTEKITPLEI
TUM_HLA_1	ILLNEDDLVTI
TUM_HLA_1	SPSLRSQRESI
TUM_HLA_1	SPADKAKVTI
TUM_HLA_1	EEMPMNVADLI
TUM_HLA_1	LNAWRYVGAVI
TUM_HLA_1	DIDISSPEFKI
TUM_HLA_1	ETIYGNGIMRI
TUM_HLA_1	HEVDPEGDRTI
TUM_HLA_1	EMIFNLQSSSI
TUM_HLA_1	ADIKESKEHVI
TUM_HLA_1	KQRPQATAEQI
TUM_HLA_1	SLINQIENLNI
TUM_HLA_1	TRLSRTPGNRI
TUM_HLA_1	IVDDLLNLAI
TUM_HLA_1	TKVVTHPFKTI
TUM_HLA_1	LSDFESGLKYI
TUM_HLA_1	LPKMKLPQFGI
TUM_HLA_1	CAQPQRSVDVI
TUM_HLA_1	VVDCTLKLDPI
TUM_HLA_1	PSPLPFEFRAI
TUM_HLA_1	AINQQTGAFVEI
TUM_HLA_1	ITENAEENSRI
TUM_HLA_1	DEQTSRTLTLI
TUM_HLA_1	KAFNSPNLFQI
TUM_HLA_1	SPDILHSLRQI
TUM_HLA_1	LLDHTGGCMYI
TUM_HLA_1	QSDPKTSLYEI
TUM_HLA_1	RLLEPLVTQVI
TUM_HLA_1	GRNIEVVQVI
TUM_HLA_1	DVIDDHERGLI
TUM_HLA_1	GEFSVDRPII
TUM_HLA_1	YLGLDGFVERI
TUM_HLA_1	NHLYANKSKPI
TUM_HLA_1	KMADEDALRKI
TUM_HLA_1	FLLQLDEVVTI
TUM_HLA_1	TSGCQLQKKEI
TUM_HLA_1	QHVDPEEAVRI
TUM_HLA_1	QEIATLDNKI
TUM_HLA_1	VYILKGMIDQI
TUM_HLA_1	HPLPENHLLLI
TUM_HLA_1	RPIDTSRLTKI
TUM_HLA_1	FMDKLGENLKI
TUM_HLA_1	KHENVVNLIEI
TUM_HLA_1	TEIDDTKVFKI
TUM_HLA_1	FLLFEGEKITI
TUM_HLA_1	LRWKPSSQPTI
TUM_HLA_1	KMADKILPQRI
TUM_HLA_1	YLDDLNEGVYI
TUM_HLA_1	PYPFPDGILDVI
TUM_HLA_1	RYTNGHLFTTI
TUM_HLA_1	YLEDTKEKVSI
TUM_HLA_1	FLPPEHTIVYI
TUM_HLA_1	GEWDVEKVVI
TUM_HLA_1	EHDPSSIYLRI
TUM_HLA_1	KNPLFLDEQLI
TUM_HLA_1	KLLEPDDKLFI
TUM_HLA_1	RQKPSNTEDFI
TUM_HLA_1	LKKPKDRNDLI
TUM_HLA_1	DKWSIDPRVII
TUM_HLA_1	TYLPREILNLI
TUM_HLA_1	LRSLFWNEPAI
TUM_HLA_1	VSHRYPRIQSI
TUM_HLA_1	QNQQLLQENEI
TUM_HLA_1	IQVYQGEREI
TUM_HLA_1	RTLEDRGIRKI
TUM_HLA_1	RLAHYNKRSTI
TUM_HLA_1	GVLEMERLHYI
TUM_HLA_1	DALDVANKIGI
TUM_HLA_1	REKKEESELKI
TUM_HLA_1	IVKDWNDMERI
TUM_HLA_1	RRFQTIPLYYI
TUM_HLA_1	ELSPGDEAITAI
TUM_HLA_1	PKGIGNGCVSKI
TUM_HLA_1	DALDVANKIGII
TUM_HLA_1	VVSTVDHFVNAI
TUM_HLA_1	RQAEMEGAVQSI
TUM_HLA_1	PFLDGIFPAKTI
TUM_HLA_1	AEVKRPGESLRI
TUM_HLA_1	SPRAQREVSCGI
TUM_HLA_1	DLPNALDEKQLI
TUM_HLA_1	VSRPSRGEPHFI
TUM_HLA_1	LTLKYPIEHGII
TUM_HLA_1	SYLPDMSGRYTI
TUM_HLA_1	NKKFSNQYKATI
TUM_HLA_1	PFFPPPEEFVFI
TUM_HLA_1	KRFGPYYTEPVI
TUM_HLA_1	VDWIILQCAEDI
TUM_HLA_1	HIGKPSTI
TUM_HLA_1	SPAVLRPI
TUM_HLA_1	QPLVAVLI
TUM_HLA_1	LPPEAITI
TUM_HLA_1	PFSAVAELI
TUM_HLA_1	LPQIAAKI
TUM_HLA_1	GLHQISSI
TUM_HLA_1	QIDGTLSTI
TUM_HLA_1	DSFLGQTSI
TUM_HLA_1	LPTSVPQI
TUM_HLA_1	ISAVRPVI
TUM_HLA_1	SISADIETI
TUM_HLA_1	LPSSTHTI
TUM_HLA_1	PLANISQI
TUM_HLA_1	IGSKPLQI
TUM_HLA_1	LAQKLGLI
TUM_HLA_1	VHINAGPEI
TUM_HLA_1	SQTPLPTI
TUM_HLA_1	FPAPLAQI
TUM_HLA_1	APALRPLVI
TUM_HLA_1	LPSITNVI
TUM_HLA_1	LPTSLLTI
TUM_HLA_1	FTLVATVSI
TUM_HLA_1	VPTTINTI
TUM_HLA_1	DARVAITI
TUM_HLA_1	KLLSAVDI
TUM_HLA_1	FPGLAIKI
TUM_HLA_1	TALKTLVI
TUM_HLA_1	NDPETGNI
TUM_HLA_1	QNSTLPSI
TUM_HLA_1	TEAQARAI
TUM_HLA_1	LPNPTLVTI
TUM_HLA_1	SHTPGDHQI
TUM_HLA_1	MLPISNEPI
TUM_HLA_1	VPPHTPVI
TUM_HLA_1	GQLKSLTI
TUM_HLA_1	HALPIPVI
TUM_HLA_1	LAPSTMKI
TUM_HLA_1	DSLIKATI
TUM_HLA_1	DASYVVSVI
TUM_HLA_1	ARIALKALI
TUM_HLA_1	IAWVGGFI
TUM_HLA_1	VPQPVPLI
TUM_HLA_1	LPAHTVII
TUM_HLA_1	RPHADTGSI
TUM_HLA_1	NSGFQKAI
TUM_HLA_1	APPTLRPI
TUM_HLA_1	PRPASPESI
TUM_HLA_1	KLPIAPLI
TUM_HLA_1	SETDTSLI
TUM_HLA_1	LPVSLPQI
TUM_HLA_1	SPLKPMAPI
TUM_HLA_1	LAPLIQVI
TUM_HLA_1	LPALVLKI
TUM_HLA_1	YAVLTSTI
TUM_HLA_1	AILTVVPKI
TUM_HLA_1	LPFAHVAI
TUM_HLA_1	VPQQALVI
TUM_HLA_1	FYLGGPTSI
TUM_HLA_1	LAPVVKEI
TUM_HLA_1	ALLHTVTSI
TUM_HLA_1	YSGFPSVI
TUM_HLA_1	EPPLSLTI
TUM_HLA_1	VNLPKADI
TUM_HLA_1	NGIKVLLI
TUM_HLA_1	KESVSHAI
TUM_HLA_1	PGKRGLSKI
TUM_HLA_1	DVPQVSLI
TUM_HLA_1	KLIGEVFNI
TUM_HLA_1	FEVLSSKEI
TUM_HLA_1	FQHGKVEII
TUM_HLA_1	IPTRTVAI
TUM_HLA_1	VRNGGQILI
TUM_HLA_1	AETAVQLFI
TUM_HLA_1	DPVILTTI
TUM_HLA_1	VQGITPQTI
TUM_HLA_1	AEQSPQPTI
TUM_HLA_1	EARLKAAI
TUM_HLA_1	TPDPSRSI
TUM_HLA_1	IAVEAQEI
TUM_HLA_1	VLGKVNEI
TUM_HLA_1	TAYYGLLGI
TUM_HLA_1	TLGIVCPI
TUM_HLA_1	TETIAPKI
TUM_HLA_1	VNVLMALI
TUM_HLA_1	ATQLINALI
TUM_HLA_1	SDNPSQLI
TUM_HLA_1	TPYALPVI
TUM_HLA_1	AESDKPVVI
TUM_HLA_1	DSLVILTI
TUM_HLA_1	DPDSVKTI
TUM_HLA_1	AQNISKTI
TUM_HLA_1	AEIVTKTI
TUM_HLA_1	FALGILKI
TUM_HLA_1	TESPLVKAI
TUM_HLA_1	SMVESPLI
TUM_HLA_1	GLLEKLTAI
TUM_HLA_1	PFGKVTNI
TUM_HLA_1	GQFKIGLI
TUM_HLA_1	LLPAIVHI
TUM_HLA_1	DALDVANKI
TUM_HLA_1	DAHVGKHI
TUM_HLA_1	LTKDSVTI
TUM_HLA_1	LAFSPKTI
TUM_HLA_1	LPHLVVSI
TUM_HLA_1	YPASTVQI
TUM_HLA_1	FAEGITKI
TUM_HLA_1	DLGVTIDLI
TUM_HLA_1	APVIRPII
TUM_HLA_1	DPASFTEI
TUM_HLA_1	DPPPVELI
TUM_HLA_1	LPTVHSII
TUM_HLA_1	SFDEAAKI
TUM_HLA_1	NQVAVNTTI
TUM_HLA_1	VALPVFLVI
TUM_HLA_1	LQITVGHI
TUM_HLA_1	VPLLVKVI
TUM_HLA_1	GRSDLIPTI
TUM_HLA_1	LLFMASSI
TUM_HLA_1	SLFPGQVVI
TUM_HLA_1	IPSKISTII
TUM_HLA_1	LPESLPLI
TUM_HLA_1	LAPQIKVI
TUM_HLA_1	PLLLSLLI
TUM_HLA_1	DAMGMNMI
TUM_HLA_1	LPPETNVI
TUM_HLA_1	TPVRLPSI
TUM_HLA_1	EALPVKLI
TUM_HLA_1	LSTTLPESI
TUM_HLA_1	ASYFPSVI
TUM_HLA_1	SLLGHLMI
TUM_HLA_1	VPILISEI
TUM_HLA_1	KSSSIYSI
TUM_HLA_1	QHEGSYLSI
TUM_HLA_1	DPVILSKI
TUM_HLA_1	IPFLPGKI
TUM_HLA_1	IARVLTVI
TUM_HLA_1	SLMTNPVSI
TUM_HLA_1	DPSKTSNTI
TUM_HLA_1	AVDKANLEI
TUM_HLA_1	GEFAKLSKI
TUM_HLA_1	LQVRVTGI
TUM_HLA_1	EDLAVNII
TUM_HLA_1	DAVNVQKI
TUM_HLA_1	PRYLGPAI
TUM_HLA_1	ALHSAIHTI
TUM_HLA_1	VPFSVPKI
TUM_HLA_1	TALKVLEI
TUM_HLA_1	TGLTILRI
TUM_HLA_1	DSLVLNNI
TUM_HLA_1	AQLERSAI
TUM_HLA_1	VQIKSSLI
TUM_HLA_1	SPSKMPEI
TUM_HLA_1	DAVGFSRVI
TUM_HLA_1	EQTLSPTI
TUM_HLA_1	QLDILSSI
TUM_HLA_1	LPYVGNLI
TUM_HLA_1	APRLMITHI
TUM_HLA_1	SPPLISYI
TUM_HLA_1	DPALFNTI
TUM_HLA_1	LPIGIPYSI
TUM_HLA_1	VVAEFGRI
TUM_HLA_1	VVRGLPPII
TUM_HLA_1	YPTTAPEI
TUM_HLA_1	VAVGFPMMI
TUM_HLA_1	AESLIAKKI
TUM_HLA_1	LPSYTPTI
TUM_HLA_1	GRYKGQSGI
TUM_HLA_1	ASNILNFI
TUM_HLA_1	ILNHPGQI
TUM_HLA_1	DHLLLPAI
TUM_HLA_1	DPYSGKLI
TUM_HLA_1	DGSEKGDFI
TUM_HLA_1	HAVLLQVI
TUM_HLA_1	MPIYVTGI
TUM_HLA_1	FQGKTVTI
TUM_HLA_1	GQVIIHNI
TUM_HLA_1	LPPNVQII
TUM_HLA_1	VLLELLVGI
TUM_HLA_1	YISGIQTI
TUM_HLA_1	VPFYGKAI
TUM_HLA_1	VPIVEPEI
TUM_HLA_1	NQTPLPLI
TUM_HLA_1	YPAPPNVTI
TUM_HLA_1	HIITGNKI
TUM_HLA_1	LPALLQQI
TUM_HLA_1	LPVRLANI
TUM_HLA_1	EEIAQVATI
TUM_HLA_1	NANRIPVI
TUM_HLA_1	TPTHMPTI
TUM_HLA_1	EQLPVAQI
TUM_HLA_1	VARVEPNI
TUM_HLA_1	FDGDFGQI
TUM_HLA_1	DSGKELHI
TUM_HLA_1	NGFTPLHI
TUM_HLA_1	TLSDIKALI
TUM_HLA_1	IPQIMPSI
TUM_HLA_1	LPVESIQI
TUM_HLA_1	LPSSDLTEI
TUM_HLA_1	SPSKTRGQI
TUM_HLA_1	LALQKNVI
TUM_HLA_1	RPFPGLVI
TUM_HLA_1	YSYAPSVI
TUM_HLA_1	TPFHIATI
TUM_HLA_1	AELARNLI
TUM_HLA_1	DLVLEVVI
TUM_HLA_1	MLPTVLII
TUM_HLA_1	HPKVGRVSI
TUM_HLA_1	YPQLLPGI
TUM_HLA_1	DLKPTLTI
TUM_HLA_1	RPHTPTPGI
TUM_HLA_1	KTLIAQNI
TUM_HLA_1	YTDYGGLI
TUM_HLA_1	LPYNQPGI
TUM_HLA_1	RPPPPNSVI
TUM_HLA_1	IQLQISSI
TUM_HLA_1	DAPHPLSKI
TUM_HLA_1	RQSLLTAI
TUM_HLA_1	ESLIAKKI
TUM_HLA_1	ALYGTIPQI
TUM_HLA_1	DAARFPII
TUM_HLA_1	HYGSAFPSI
TUM_HLA_1	STDRVVLI
TUM_HLA_1	IPVHLPNI
TUM_HLA_1	VRAPEVPVI
TUM_HLA_1	SLKSRVTI
TUM_HLA_1	DAIRTSEI
TUM_HLA_1	KVVNIVPVI
TUM_HLA_1	SEIESVKI
TUM_HLA_1	ISAYLPKI
TUM_HLA_1	HPTKIPVI
TUM_HLA_1	ETLSKQSI
TUM_HLA_1	TFTDGTPMI
TUM_HLA_1	DPAKFKSI
TUM_HLA_1	LPYSVTLI
TUM_HLA_1	AGKVKYQI
TUM_HLA_1	LPPPTLRI
TUM_HLA_1	DAHVEHSI
TUM_HLA_1	TGRAYPAQI
TUM_HLA_1	LPPHIFAI
TUM_HLA_1	HALELLVI
TUM_HLA_1	SDHPRASTI
TUM_HLA_1	TEVKTSTVI
TUM_HLA_1	AQTFLSEI
TUM_HLA_1	ISDYAVKI
TUM_HLA_1	TYVHSSATI
TUM_HLA_1	IPFYGKAI
TUM_HLA_1	LVNILSHI
TUM_HLA_1	SPLIRLPI
TUM_HLA_1	AMYPPSMI
TUM_HLA_1	NELDGIPLI
TUM_HLA_1	VPVGRQPII
TUM_HLA_1	YPTDLSTI
TUM_HLA_1	NRVCTTVAI
TUM_HLA_1	HQALQAEI
TUM_HLA_1	ADVIIHEI
TUM_HLA_1	NETAAYKI
TUM_HLA_1	HDVIVTII
TUM_HLA_1	VQHASKQI
TUM_HLA_1	LPQTLPEI
TUM_HLA_1	IPADLRII
TUM_HLA_1	NGPVDLKKI
TUM_HLA_1	DPYTATMI
TUM_HLA_1	AVITNQPEI
TUM_HLA_1	YSVFPSVI
TUM_HLA_1	WRLPGLGI
TUM_HLA_1	STNAYMLI
TUM_HLA_1	TLAAVLQRI
TUM_HLA_1	VPFSHVNI
TUM_HLA_1	VQQPLSQI
TUM_HLA_1	RPKQEAAI
TUM_HLA_1	ALSQDIPEI
TUM_HLA_1	YSTFPSVI
TUM_HLA_1	RANTPIEI
TUM_HLA_1	DSQILPKI
TUM_HLA_1	APLTKVDEI
TUM_HLA_1	DAVRLINI
TUM_HLA_1	EVLDIVLI
TUM_HLA_1	EVIGERLGI
TUM_HLA_1	SHSLLPVDI
TUM_HLA_1	NLLLTVQI
TUM_HLA_1	SHDASNHTI
TUM_HLA_1	HEGFVRGI
TUM_HLA_1	FHITVGKAI
TUM_HLA_1	VPIPVKESI
TUM_HLA_1	SQILVNQI
TUM_HLA_1	LVDKRGNI
TUM_HLA_1	KPLPPHLAI
TUM_HLA_1	LSLQDLII
TUM_HLA_1	GPYPLIITI
TUM_HLA_1	PALPSDDRI
TUM_HLA_1	MPILISKI
TUM_HLA_1	IIEVLSKI
TUM_HLA_1	DLKKKGLI
TUM_HLA_1	DNDNIPDI
TUM_HLA_1	TLTSNIPEI
TUM_HLA_1	SQDKPVEI
TUM_HLA_1	DPFASSEKI
TUM_HLA_1	MALIQHSTI
TUM_HLA_1	KNTALKSII
TUM_HLA_1	VAKTKQQI
TUM_HLA_1	LEGENIEI
TUM_HLA_1	EESGARINI
TUM_HLA_1	DHSFSIVI
TUM_HLA_1	GELPEHAKI
TUM_HLA_1	DLRTKATI
TUM_HLA_1	MAFLLPLI
TUM_HLA_1	PKKFIATI
TUM_HLA_1	IAFQQAKI
TUM_HLA_1	VSKPVIYI
TUM_HLA_1	AEAEKSQLI
TUM_HLA_1	LPVVLQHI
TUM_HLA_1	SLINNPAFI
TUM_HLA_1	IPVYVSEI
TUM_HLA_1	SEQTGLLKI
TUM_HLA_1	TVIKTNMI
TUM_HLA_1	SEGNITTRI
TUM_HLA_1	DHSSALQNI
TUM_HLA_1	VIDYAVKI
TUM_HLA_1	TSFRLALI
TUM_HLA_1	DPYTGQQI
TUM_HLA_1	ALHDHLATI
TUM_HLA_1	MLMLITSI
TUM_HLA_1	VYVGAVNRI
TUM_HLA_1	SQYTPLTI
TUM_HLA_1	APPVLKRPI
TUM_HLA_1	TLGRVYTI
TUM_HLA_1	DAVRIVHI
TUM_HLA_1	ALVSNLYVI
TUM_HLA_1	LPLLVRVI
TUM_HLA_1	SDHLTTHI
TUM_HLA_1	YPFAISLI
TUM_HLA_1	NHLKISVI
TUM_HLA_1	GETMCTLI
TUM_HLA_1	LVEQADHI
TUM_HLA_1	IEVLQPLI
TUM_HLA_1	VGRLRLASI
TUM_HLA_1	EQVAHQTI
TUM_HLA_1	AENESMAKI
TUM_HLA_1	DGLRDLPSI
TUM_HLA_1	LQNIGIDKI
TUM_HLA_1	YSIFPSVI
TUM_HLA_1	DNRVVLPI
TUM_HLA_1	VPLIQSRI
TUM_HLA_1	IHDGTVHTI
TUM_HLA_1	YSNFPSVI
TUM_HLA_1	RPDDPTLI
TUM_HLA_1	EHSISIKI
TUM_HLA_1	YGHKLPVI
TUM_HLA_1	VPYPLPKI
TUM_HLA_1	GHSPVLRNI
TUM_HLA_1	YSDFPSVI
TUM_HLA_1	AQYQFTGI
TUM_HLA_1	FSDVISFI
TUM_HLA_1	GQFKTYAI
TUM_HLA_1	LPNLMNLI
TUM_HLA_1	ILAENILSI
TUM_HLA_1	PLDKQITI
TUM_HLA_1	QQVTILII
TUM_HLA_1	KLIAVLESI
TUM_HLA_1	SIILYGQSI
TUM_HLA_1	TLLTKPVEI
TUM_HLA_1	LRDNIQGI
TUM_HLA_1	IADKIQQI
TUM_HLA_1	LQNLARTI
TUM_HLA_1	DEVRTVPI
TUM_HLA_1	QQIKVVTI
TUM_HLA_1	QSKILKVI
TUM_HLA_1	MPISLQQI
TUM_HLA_1	DALKELQI
TUM_HLA_1	QPFKPLSI
TUM_HLA_1	LQFPVGRI
TUM_HLA_1	IPYIPTLI
TUM_HLA_1	LPKAFKII
TUM_HLA_1	LENLLESI
TUM_HLA_1	LNFLLPTI
TUM_HLA_1	LPKIFSII
TUM_HLA_1	DGYTEPHI
TUM_HLA_1	PLHGKQISI
TUM_HLA_1	DEQTQVVI
TUM_HLA_1	SLRYHGSI
TUM_HLA_1	DAYIPLQI
TUM_HLA_1	FPFKPPSI
TUM_HLA_1	LPILVQHI
TUM_HLA_1	DPKDAEKAI
TUM_HLA_1	YPAELNNI
TUM_HLA_1	LNIDPSESI
TUM_HLA_1	DAFRVNVI
TUM_HLA_1	YALQINVI
TUM_HLA_1	SEVDMLKI
TUM_HLA_1	HALVILRI
TUM_HLA_1	NAYTPQEI
TUM_HLA_1	MRNVTMAI
TUM_HLA_1	DAYRQAVI
TUM_HLA_1	EQALMMTI
TUM_HLA_1	YPTDLNTI
TUM_HLA_1	TAFRTVEI
TUM_HLA_1	IYTIINSI
TUM_HLA_1	IQQPQPLI
TUM_HLA_1	DAMIFNNI
TUM_HLA_1	DPLELHTI
TUM_HLA_1	QSVYISKI
TUM_HLA_1	LPPEVNRI
TUM_HLA_1	SIDFSQEI
TUM_HLA_1	AYYPPSQI
TUM_HLA_1	FDSKVTEI
TUM_HLA_1	SQVVVEESI
TUM_HLA_1	YPFKSPSI
TUM_HLA_1	FSNSFPQI
TUM_HLA_1	DEYLVTSI
TUM_HLA_1	LPFEASYI
TUM_HLA_1	NIPEILKI
TUM_HLA_1	VLADVKVHI
TUM_HLA_1	LYSTAMESI
TUM_HLA_1	YSQFPSVI
TUM_HLA_1	FPTNTLTSI
TUM_HLA_1	EHLPVSAEI
TUM_HLA_1	KQVHPDTGI
TUM_HLA_1	YSKFPSVI
TUM_HLA_1	EEIVQPII
TUM_HLA_1	VLDPRDII
TUM_HLA_1	TLPRVLEI
TUM_HLA_1	RTKKPVVI
TUM_HLA_1	KTKKPLLI
TUM_HLA_1	SMTLAIHEI
TUM_HLA_1	YSEFPSVI
TUM_HLA_1	LYVGKTSLI
TUM_HLA_1	RRISGHVGI
TUM_HLA_1	YSYLPSVI
TUM_HLA_1	DPFSLLHI
TUM_HLA_1	PQEQKAKI
TUM_HLA_1	AALNRISHI
TUM_HLA_1	MPIKINLI
TUM_HLA_1	ALDKIRLI
TUM_HLA_1	EHSETVKI
TUM_HLA_1	AQLQLQEI
TUM_HLA_1	PAELLLLLI
TUM_HLA_1	LVLPILITI
TUM_HLA_1	VAGPHQRHI
TUM_HLA_1	IQTQLNLI
TUM_HLA_1	NGVLIWKI
TUM_HLA_1	LLTRILTI
TUM_HLA_1	DGFSFEEI
TUM_HLA_1	MSYFPSVI
TUM_HLA_1	SLISVIHLI
TUM_HLA_1	FPSVFINPI
TUM_HLA_1	KQSEPLEI
TUM_HLA_1	REIEGRAI
TUM_HLA_1	TMIKGLYGI
TUM_HLA_1	SGFKRHVI
TUM_HLA_1	HAFKISKI
TUM_HLA_1	FSASDEDLI
TUM_HLA_1	IKRELATI
TUM_HLA_1	NEVIVEEI
TUM_HLA_1	LPIPESQVI
TUM_HLA_1	DEVKVNQI
TUM_HLA_1	VQKELQSI
TUM_HLA_1	EAFPLRVI
TUM_HLA_1	PHIHKSLI
TUM_HLA_1	YPLGRILI
TUM_HLA_1	HETEESTI
TUM_HLA_1	YGYFPSVI
TUM_HLA_1	DPFVAFHI
TUM_HLA_1	DETVVNRI
TUM_HLA_1	EEIEGKKI
TUM_HLA_1	HPVSALMEI
TUM_HLA_1	DPPYSRVI
TUM_HLA_1	YPLLLQSI
TUM_HLA_1	LPRIFTSI
TUM_HLA_1	YSYFPSAI
TUM_HLA_1	PRHLQLAI
TUM_HLA_1	HETTFNSI
TUM_HLA_1	EQYPGIEI
TUM_HLA_1	IYTTSNHI
TUM_HLA_1	LPMHPLQI
TUM_HLA_1	DGVLYLRI
TUM_HLA_1	YAVKILEI
TUM_HLA_1	VTHEAILTI
TUM_HLA_1	VYFGGFFI
TUM_HLA_1	MPQNPHII
TUM_HLA_1	LRSPKVLAI
TUM_HLA_1	PYDSVKKI
TUM_HLA_1	QQVVIHLI
TUM_HLA_1	DIEHPRAI
TUM_HLA_1	VQVLIEHI
TUM_HLA_1	IPNRIPKI
TUM_HLA_1	REFQTSAI
TUM_HLA_1	QHVIDVQI
TUM_HLA_1	IPPEVQRI
TUM_HLA_1	SQYQLNSI
TUM_HLA_1	YPLQTFAI
TUM_HLA_1	PKNPDLRI
TUM_HLA_1	PVNDEPIVI
TUM_HLA_1	VPNRIIEI
TUM_HLA_1	MMIGKMMI
TUM_HLA_1	TPMLRHSI
TUM_HLA_1	DPYTFAEI
TUM_HLA_1	SPMQRHSI
TUM_HLA_1	VPFITEHI
TUM_HLA_1	NKPIEEII
TUM_HLA_1	PLEKDLKI
TUM_HLA_1	VQKLQNII
TUM_HLA_1	YSYKPSVI
TUM_HLA_1	WTLVVLLI
TUM_HLA_1	VQTQQQLI
TUM_HLA_1	RQITAQQI
TUM_HLA_1	KKNMGMIVI
TUM_HLA_1	RQELLSVI
TUM_HLA_1	YPDRVPVI
TUM_HLA_1	DPPPPMETI
TUM_HLA_1	VPFVGKVHI
TUM_HLA_1	RRVEPTVTI
TUM_HLA_1	EQFLLPVI
TUM_HLA_1	MPHGQLTTI
TUM_HLA_1	TKELIEII
TUM_HLA_1	ELAERVPAI
TUM_HLA_1	ARAEVLPQI
TUM_HLA_1	FPELVKII
TUM_HLA_1	KLFLVLII
TUM_HLA_1	VYGSFNCI
TUM_HLA_1	HHLEGGFSI
TUM_HLA_1	PRALTEKSI
TUM_HLA_1	YSFFPSVI
TUM_HLA_1	KLESIKEI
TUM_HLA_1	MLIFPLII
TUM_HLA_1	IPALRDISI
TUM_HLA_1	IYDVSHNI
TUM_HLA_1	EDLQELTI
TUM_HLA_1	VRAAKQLVI
TUM_HLA_1	DPYKPLDI
TUM_HLA_1	ILTLKYPI
TUM_HLA_1	KRDAVEMI
TUM_HLA_1	DPYRALDI
TUM_HLA_1	TPMEMLKI
TUM_HLA_1	VPLKVFFI
TUM_HLA_1	YSYFPSSI
TUM_HLA_1	FPYSSHLI
TUM_HLA_1	NHIEPLKI
TUM_HLA_1	DTSQMNRI
TUM_HLA_1	DAPLNIRSI
TUM_HLA_1	HAIVFQHI
TUM_HLA_1	TEFRSLVI
TUM_HLA_1	NHLILNKI
TUM_HLA_1	IRPRSVASI
TUM_HLA_1	FQIAMENI
TUM_HLA_1	MFINIKSI
TUM_HLA_1	DPYTEQTI
TUM_HLA_1	LPLRVQKI
TUM_HLA_1	DPYLLPHI
TUM_HLA_1	PEDKPRLI
TUM_HLA_1	YPVIIHLI
TUM_HLA_1	LFSDFQVI
TUM_HLA_1	RSYFPSVI
TUM_HLA_1	IPYHIVNI
TUM_HLA_1	LLQGTLLKI
TUM_HLA_1	DQHQLDTI
TUM_HLA_1	HEIEVETI
TUM_HLA_1	MAKKHLEI
TUM_HLA_1	QQIIQLNI
TUM_HLA_1	DHSQDQQI
TUM_HLA_1	MINSSVHVI
TUM_HLA_1	YPDGIRHI
TUM_HLA_1	DAWKLPKI
TUM_HLA_1	LPPYLRVI
TUM_HLA_1	IEILKLEI
TUM_HLA_1	MAYGFRNI
TUM_HLA_1	YLGQIQHI
TUM_HLA_1	KELIINEI
TUM_HLA_1	LETLLRNI
TUM_HLA_1	CSYFPSVI
TUM_HLA_1	QERDPSKI
TUM_HLA_1	PFAFIHKI
TUM_HLA_1	IPNIFQKI
TUM_HLA_1	QQIEQKSI
TUM_HLA_1	EQILMVKI
TUM_HLA_1	APRLKYLI
TUM_HLA_1	WEQKATVI
TUM_HLA_1	VPVPSQQEI
TUM_HLA_1	DTFRIPLI
TUM_HLA_1	KYGPIRQI
TUM_HLA_1	YPLLISRI
TUM_HLA_1	YSYFPSVI
TUM_HLA_1	DMFIVHTI
TUM_HLA_1	DAWKELTI
TUM_HLA_1	IEKTMIKI
TUM_HLA_1	LHYDSKTI
TUM_HLA_1	IEQIVYVI
TUM_HLA_1	DALRLYLI
TUM_HLA_1	EHVIIPRI
TUM_HLA_1	YSYFPSTI
TUM_HLA_1	TFIEINQI
TUM_HLA_1	TVNSKALEI
TUM_HLA_1	YLEKAIKI
TUM_HLA_1	KSLKIIYI
TUM_HLA_1	MAFWLPTI
TUM_HLA_1	LPPYTFQI
TUM_HLA_1	ELKKKYGI
TUM_HLA_1	DIMFIIDI
TUM_HLA_1	FLLINCSI
TUM_HLA_1	KSYKGRQI
TUM_HLA_1	YARGHYTI
TUM_HLA_1	YRFDPLGI
TUM_HLA_1	AHIYLNHI
TUM_HLA_1	IPWVQKPI
TUM_HLA_1	FLGKIYQI
TUM_HLA_1	LRAPRKKI
TUM_HLA_1	YPHEVPQI
TUM_HLA_1	DPWLLPEI
TUM_HLA_1	FFTLARDI
TUM_HLA_1	LQKVMNHI
TUM_HLA_1	IINLFHLI
TUM_HLA_1	HYGTTYEI
TUM_HLA_1	YLSHHLTI
TUM_HLA_1	PSLSQLELI
TUM_HLA_1	LPSPLKQTI
TUM_HLA_1	HQYVVPKI
TUM_HLA_1	RELLLNLI
TUM_HLA_1	YINEFVSI
TUM_HLA_1	LPYLIHDI
TUM_HLA_1	NPFPLRQI
TUM_HLA_1	QELILQQI
TUM_HLA_1	NRLRNAKI
TUM_HLA_1	FPYVTMDI
TUM_HLA_1	YPYFPSVI
TUM_HLA_1	SPNALRVDI
TUM_HLA_1	TPYFMKSI
TUM_HLA_1	YPPLRMPI
TUM_HLA_1	RPRTSSNASTI
TUM_HLA_1	YHLLAEKI
TUM_HLA_1	IQFPIQKI
TUM_HLA_1	PYDSKHQI
TUM_HLA_1	YVYFPSVI
TUM_HLA_1	LERQVETI
TUM_HLA_1	KNLQCLVI
TUM_HLA_1	LSEKLERI
TUM_HLA_1	NPYIVRLI
TUM_HLA_1	MMDVDHQI
TUM_HLA_1	IKNEPFKI
TUM_HLA_1	YPLLLKEI
TUM_HLA_1	KLIAKIPTI
TUM_HLA_1	ETYRGGMAI
TUM_HLA_1	YTYFPSVI
TUM_HLA_1	NPVFPRFI
TUM_HLA_1	YPKIIQDI
TUM_HLA_1	YPFKPPKI
TUM_HLA_1	YPFEPPQI
TUM_HLA_1	LRVMVGVII
TUM_HLA_1	LPPKIFYI
TUM_HLA_1	NEENIFII
TUM_HLA_1	SMLTDPSHI
TUM_HLA_1	DAFKIWVI
TUM_HLA_1	RYAKIVEI
TUM_HLA_1	THSKGKETI
TUM_HLA_1	HDFQPHVI
TUM_HLA_1	YPFKPPMI
TUM_HLA_1	GRNPSQKTI
TUM_HLA_1	SHSDIVNLI
TUM_HLA_1	YEKQLAQI
TUM_HLA_1	ESEKWMAI
TUM_HLA_1	QQVQIHQI
TUM_HLA_1	YLNNKKTI
TUM_HLA_1	DPFFMPEI
TUM_HLA_1	DAYQTREI
TUM_HLA_1	EHLQEINI
TUM_HLA_1	HQQKLTEI
TUM_HLA_1	YECVNTVI
TUM_HLA_1	LPWLEARI
TUM_HLA_1	GRKVTVEVI
TUM_HLA_1	YSWFPSVI
TUM_HLA_1	DARTFYII
TUM_HLA_1	LEHIFRAI
TUM_HLA_1	NWDIAHMI
TUM_HLA_1	IFVDAPLNI
TUM_HLA_1	DREEIKPI
TUM_HLA_1	LPWKPVFI
TUM_HLA_1	LMPKKNRI
TUM_HLA_1	EQIKIKKI
TUM_HLA_1	TEVTYQFI
TUM_HLA_1	LEQELKQI
TUM_HLA_1	WLQKIEAI
TUM_HLA_1	NPLYRKPI
TUM_HLA_1	ELLKKEKI
TUM_HLA_1	HPYSRQTI
TUM_HLA_1	GETVKIVRI
TUM_HLA_1	YLYFPSVI
TUM_HLA_1	YNYFPSVI
TUM_HLA_1	LPYQIKKI
TUM_HLA_1	YDYFPSVI
TUM_HLA_1	VPYRLNEI
TUM_HLA_1	RALAKIGRI
TUM_HLA_1	VEMLREDI
TUM_HLA_1	YPFQIHSI
TUM_HLA_1	ERKLSQMI
TUM_HLA_1	NPYIVRMI
TUM_HLA_1	HEYQESTI
TUM_HLA_1	YPMLIRTI
TUM_HLA_1	FEDLQNEI
TUM_HLA_1	IDQKVYEI
TUM_HLA_1	SLFSAVHKI
TUM_HLA_1	YLEKLKTI
TUM_HLA_1	FPYVLKEI
TUM_HLA_1	FYADHPFI
TUM_HLA_1	REFLFNAI
TUM_HLA_1	EEIFFGRI
TUM_HLA_1	LLVNEFYI
TUM_HLA_1	LPFRLDHI
TUM_HLA_1	YAQKIFKI
TUM_HLA_1	FRDASRFI
TUM_HLA_1	YQIIMTMI
TUM_HLA_1	FTEILNYI
TUM_HLA_1	YPWVHVVI
TUM_HLA_1	MPYTQNFI
TUM_HLA_1	NYVDYNII
TUM_HLA_1	EQIRLKNI
TUM_HLA_1	YQYLVESI
TUM_HLA_1	LPYLPHYI
TUM_HLA_1	MLPRLICI
TUM_HLA_1	SVEKTVLII
TUM_HLA_1	DVIKHYKI
TUM_HLA_1	GLPFPFPDI
TUM_HLA_1	KQLLAALEI
TUM_HLA_1	YQYFPSVI
TUM_HLA_1	YKYFPSVI
TUM_HLA_1	FSLFSRFI
TUM_HLA_1	LRRQEMAI
TUM_HLA_1	YPLLLREI
TUM_HLA_1	SLFPEPLSI
TUM_HLA_1	YEYFPSVI
TUM_HLA_1	HPFHVIRI
TUM_HLA_1	YMYFPSVI
TUM_HLA_1	YPRLPTCI
TUM_HLA_1	MRQMKRGI
TUM_HLA_1	LPFQQFEI
TUM_HLA_1	CRENIFAI
TUM_HLA_1	FFNRVNLI
TUM_HLA_1	HDEHLFII
TUM_HLA_1	YSRKKETI
TUM_HLA_1	YHYFPSVI
TUM_HLA_1	QRYLVYAI
TUM_HLA_1	LFEEYTNI
TUM_HLA_1	EQLQLREI
TUM_HLA_1	YIAQFFKI
TUM_HLA_1	PEWYIPII
TUM_HLA_1	NPYLVRRI
TUM_HLA_1	YSYFPSRI
TUM_HLA_1	YAYRHPLI
TUM_HLA_1	IVREQFKI
TUM_HLA_1	QQYIQQNI
TUM_HLA_1	MLEVALTLI
TUM_HLA_1	YFYFPSVI
TUM_HLA_1	AFIQKSNLI
TUM_HLA_1	IYTLIHYI
TUM_HLA_1	YSYFPSCI
TUM_HLA_1	RFGKFIRI
TUM_HLA_1	MQIRIHQI
TUM_HLA_1	AEVDDQLTI
TUM_HLA_1	MIFYLLEI
TUM_HLA_1	KQINLWKI
TUM_HLA_1	KTNVKFLAI
TUM_HLA_1	YRYFPSVI
TUM_HLA_1	ELERQKEI
TUM_HLA_1	EQYYAMKI
TUM_HLA_1	YCYFPSVI
TUM_HLA_1	YFEEYGKI
TUM_HLA_1	DIYKIREI
TUM_HLA_1	NWDDMEKI
TUM_HLA_1	WFKKSLEI
TUM_HLA_1	YYYFPSVI
TUM_HLA_1	YEYQPLQI
TUM_HLA_1	KTIDGQQTI
TUM_HLA_1	FYDLVRQI
TUM_HLA_1	SRYFVIRI
TUM_HLA_1	EFKTKYKI
TUM_HLA_1	YVFQMEMI
TUM_HLA_1	HLKQHERI
TUM_HLA_1	LRSRIRFI
TUM_HLA_1	VFDPYYFI
TUM_HLA_1	LRSRYWAI
TUM_HLA_1	RQWLIDQI
TUM_HLA_1	HPYMFQHI
TUM_HLA_1	YWYFPSVI
TUM_HLA_1	EFYRALYI
TUM_HLA_1	DRFLREQI
TUM_HLA_1	REEYPDRI
TUM_HLA_1	YQHLFTRI
TUM_HLA_1	FPRCEFLI
TUM_HLA_1	VRFYPWTI
TUM_HLA_1	LPYFLRYI
TUM_HLA_1	LFQFYKEI
TUM_HLA_1	RRKYKQII
TUM_HLA_1	RMKYYELI
TUM_HLA_1	RDYLHYHI
TUM_HLA_1	EIYKRWII
TUM_HLA_1	PGTATGSGI
TUM_HLA_1	SISAPGSGI
TUM_HLA_1	GDVSAPSAI
TUM_HLA_1	LPPAAGSVI
TUM_HLA_1	SPSPGVGDI
TUM_HLA_1	TAAPTGTTI
TUM_HLA_1	APTLGPAVI
TUM_HLA_1	SPGGLAPEI
TUM_HLA_1	SPQGAGLVI
TUM_HLA_1	VPLGTGTSI
TUM_HLA_1	IPGPLPGSI
TUM_HLA_1	AAPAAPRSI
TUM_HLA_1	QHSAAGATI
TUM_HLA_1	AEAGAKISI
TUM_HLA_1	GEVGKTTGI
TUM_HLA_1	HVKGLGAAI
TUM_HLA_1	APRGEGPAI
TUM_HLA_1	TPVGATPLI
TUM_HLA_1	GDGLALVLI
TUM_HLA_1	GPTDKVAAI
TUM_HLA_1	ALLSGIVSI
TUM_HLA_1	GQAATMEGI
TUM_HLA_1	VPPAALISI
TUM_HLA_1	TAYGGSSQI
TUM_HLA_1	AAAKPVTNI
TUM_HLA_1	VARPGGDTI
TUM_HLA_1	LPSSVISAI
TUM_HLA_1	ALDSKLAGI
TUM_HLA_1	DAAATAKEI
TUM_HLA_1	LPAGPPPQI
TUM_HLA_1	THVGPTPAI
TUM_HLA_1	GTIGLIHAI
TUM_HLA_1	HLDGGEGVI
TUM_HLA_1	TLGSVHGNI
TUM_HLA_1	AQGLSIPVI
TUM_HLA_1	GIISVPLSI
TUM_HLA_1	SPSAQLALI
TUM_HLA_1	TAIAESPVI
TUM_HLA_1	SEGNGSHTI
TUM_HLA_1	GEMMGGHAI
TUM_HLA_1	AIQGNVTSI
TUM_HLA_1	AQAPSSTEI
TUM_HLA_1	IGLSMLSAI
TUM_HLA_1	ALAGVSFEI
TUM_HLA_1	MSSAALSQI
TUM_HLA_1	HVGQAGVQI
TUM_HLA_1	HKGPSLTGI
TUM_HLA_1	AHSGLSLII
TUM_HLA_1	AADPEAPEI
TUM_HLA_1	SVLPSPLSI
TUM_HLA_1	SAADIPINI
TUM_HLA_1	NDAPRAASI
TUM_HLA_1	AMAPTSPQI
TUM_HLA_1	GEAVKVLSI
TUM_HLA_1	LGTDMVPAI
TUM_HLA_1	PHVGPLAII
TUM_HLA_1	PSKSNKGSI
TUM_HLA_1	IMELATAGI
TUM_HLA_1	GRGTPMMGI
TUM_HLA_1	RSTNATSAI
TUM_HLA_1	SEVGTQTSI
TUM_HLA_1	VPLPTAPNI
TUM_HLA_1	SHIGIGLLI
TUM_HLA_1	IPTVNPVAI
TUM_HLA_1	AANGHTLQI
TUM_HLA_2	EDSKSIATEII
TUM_HLA_2	RKLEDAPVSI
TUM_HLA_2	VPYPVALHVNI
TUM_HLA_2	LTATPRDVLQI
TUM_HLA_2	TPIAAEIEHFI
TUM_HLA_2	IIFMDEIDSI
TUM_HLA_2	AEIDPKQLVDI
TUM_HLA_2	SPRLLEVTNTI
TUM_HLA_2	EEMPLNVADLI
TUM_HLA_2	IPQPTEMPKPI
TUM_HLA_2	ENSKIDETLTI
TUM_HLA_2	LHQENNAVTQI
TUM_HLA_2	AERERGITIDI
TUM_HLA_2	KVMSIPDVI
TUM_HLA_2	VEWDTTGQNLI
TUM_HLA_2	RRSSIQSTFSI
TUM_HLA_2	FLLDKPQDLSI
TUM_HLA_2	ALLEPGGVLTI
TUM_HLA_2	KVLHELFGMDI
TUM_HLA_2	RYSGMLETVRI
TUM_HLA_2	TERTPGSGVSI
TUM_HLA_2	NRYIHILMI
TUM_HLA_2	VYLNFTRADLI
TUM_HLA_2	TIVPYIGPALNI
TUM_HLA_2	ELANKVGAAEI
TUM_HLA_2	LNSALPLQDAI
TUM_HLA_2	AKLADTNETKAI
TUM_HLA_2	TIDGRGVKVEII
TUM_HLA_2	TGNDVGIRRAEI
TUM_HLA_2	YVGDEAQSKRGI
TUM_HLA_2	TPRGTTKVVSI
TUM_HLA_2	GLLGDAFLHLI
TUM_HLA_2	VPYEIQKGQALI
TUM_HLA_2	ALDDSRFQI
TUM_HLA_2	YLYDRLLRI
TUM_HLA_2	SPKASSKLAI
TUM_HLA_2	RVAVTDDQAI
TUM_HLA_2	DRFTKSISI
TUM_HLA_2	KINEKPQVI
TUM_HLA_2	GELKFEPHI
TUM_HLA_2	RLLDSVRAI
TUM_HLA_2	RHAEDDSKI
TUM_HLA_2	SELPMPLLI
TUM_HLA_2	DIKDTEPLI
TUM_HLA_2	GQKSFESKI
TUM_HLA_2	AEHIKSLLI
TUM_HLA_2	SYLKDNATI
TUM_HLA_2	ALIGQCIHI
TUM_HLA_2	PVPRSKVEI
TUM_HLA_2	AMLTVLHEI
TUM_HLA_2	QPREKVSSI
TUM_HLA_2	GLDKQIKEI
TUM_HLA_2	REANLQALI
TUM_HLA_2	DLGLRIVEI
TUM_HLA_2	KVADKIQLI
TUM_HLA_2	AEEIKVARI
TUM_HLA_2	KLLERVSAI
TUM_HLA_2	KEDDAPRTI
TUM_HLA_2	GRLEDTKLI
TUM_HLA_2	ILYGPLTRI
TUM_HLA_2	LPRQDTTSI
TUM_HLA_2	DPLAVDKI
TUM_HLA_2	VPDQPHPEI
TUM_HLA_2	GLDCARLEI
TUM_HLA_2	LIQSLVSI
TUM_HLA_2	TENLEKISI
TUM_HLA_2	TQAQQKESI
TUM_HLA_2	EEVDISKDI
TUM_HLA_2	MEEIGRISI
TUM_HLA_2	KLVDPLYSI
TUM_HLA_2	QPRAPIRPI
TUM_HLA_2	SHSDYLLTI
TUM_HLA_2	WHSTATYAI
TUM_HLA_2	THAEHIETI
TUM_HLA_2	DPGPILRI
TUM_HLA_2	MGVIVHII
TUM_HLA_2	ESTPIAETI
TUM_HLA_2	NAYTSSQI
TUM_HLA_2	LMTTVHAI
TUM_HLA_2	LPFSPLVI
TUM_HLA_2	TQLAVNKI
TUM_HLA_2	ADELSLQI
TUM_HLA_2	DPYSPVTI
TUM_HLA_2	IAPYSVEI
TUM_HLA_2	AHELGLLVI
TUM_HLA_2	DALQGFKI
TUM_HLA_2	LPPVVAKEI
TUM_HLA_2	IHGDGVQKI
TUM_HLA_2	TPAPPKKDI
TUM_HLA_2	KTFAGQQI
TUM_HLA_2	DPRSLAVPI
TUM_HLA_2	APEKIIPSI
TUM_HLA_2	AEETGVHII
TUM_HLA_2	YLGQVTTI
TUM_HLA_2	IPLDITANI
TUM_HLA_2	VALPVLMNI
TUM_HLA_2	EHVLTGDSI
TUM_HLA_2	VEANQPVTI
TUM_HLA_2	LEAARVAQI
TUM_HLA_2	KSPKSVLVI
TUM_HLA_2	DARKPPVI
TUM_HLA_2	DAIAEIRAI
TUM_HLA_2	ILLQPTSSI
TUM_HLA_2	ALTELLAKI
TUM_HLA_2	ANADLEVKI
TUM_HLA_2	EVVTTIPTI
TUM_HLA_2	SLLNTLAQI
TUM_HLA_2	GIMVLAKQI
TUM_HLA_2	DHNISPTI
TUM_HLA_2	TPAIIMNTI
TUM_HLA_2	DPIRVGEI
TUM_HLA_2	SSYFPSVI
TUM_HLA_2	SSNDRVLAI
TUM_HLA_2	LAEKIYKI
TUM_HLA_2	SLRSKVTAI
TUM_HLA_2	GRWSGQTAI
TUM_HLA_2	RDLIVATI
TUM_HLA_2	KSAIPHPLI
TUM_HLA_2	SHSVFSVTI
TUM_HLA_2	DVVKLQSI
TUM_HLA_2	SEIVGKRI
TUM_HLA_2	DSVIISRI
TUM_HLA_2	NHILPGQSI
TUM_HLA_2	LALAFFAII
TUM_HLA_2	DARIGSFTI
TUM_HLA_2	VEAIFLVI
TUM_HLA_2	SYDILGSII
TUM_HLA_2	LPFGMNII
TUM_HLA_2	LKDTAHAII
TUM_HLA_2	AQNGIPLRI
TUM_HLA_2	FEAKVQAI
TUM_HLA_2	TEITHAVVI
TUM_HLA_2	GRNIPVTLI
TUM_HLA_2	EGVGRMFI
TUM_HLA_2	LQTQAHVI
TUM_HLA_2	FSFDGPEI
TUM_HLA_2	LPASLKKNI
TUM_HLA_2	VSYFPSVI
TUM_HLA_2	DAPIQLSKI
TUM_HLA_2	VMPPDQII
TUM_HLA_2	TSYFPSVI
TUM_HLA_2	RDINAVLI
TUM_HLA_2	ALLKQVEI
TUM_HLA_2	LPSDLRTI
TUM_HLA_2	IDDLVKVI
TUM_HLA_2	SEPHLGAYI
TUM_HLA_2	QPRPAFSAI
TUM_HLA_2	VYPPTPTVI
TUM_HLA_2	PSASRRSLI
TUM_HLA_2	KGNKEILI
TUM_HLA_2	GQQGQTQQI
TUM_HLA_2	LPYHGESI
TUM_HLA_2	PPPQHVVTI
TUM_HLA_2	FIAPNLSII
TUM_HLA_2	DARKLISI
TUM_HLA_2	MAIKVLEI
TUM_HLA_2	HPLVILNI
TUM_HLA_2	LPFLTDTI
TUM_HLA_2	IPHTPIEI
TUM_HLA_2	TELKGLSKI
TUM_HLA_2	VYSTGVHNI
TUM_HLA_2	DPLGYIAKI
TUM_HLA_2	VTSLEKSLI
TUM_HLA_2	STEFNPLI
TUM_HLA_2	DMSVKTKI
TUM_HLA_2	DSYTPKVI
TUM_HLA_2	DALQILHI
TUM_HLA_2	AVVEPYNSI
TUM_HLA_2	VPKLQPQI
TUM_HLA_2	YPYLVTGI
TUM_HLA_2	NSYFPSVI
TUM_HLA_2	DSYFPSVI
TUM_HLA_2	YPPKPCGI
TUM_HLA_2	NEASATKCI
TUM_HLA_2	TSYVRTTI
TUM_HLA_2	LASEKVYAI
TUM_HLA_2	EFYLSVAI
TUM_HLA_2	IEDPGTLHI
TUM_HLA_2	LPLKMLNI
TUM_HLA_2	DAYLVHLI
TUM_HLA_2	TYVGSGWLI
TUM_HLA_2	DETKLPKI
TUM_HLA_2	KNKEKALI
TUM_HLA_2	TRNNVTEI
TUM_HLA_2	HSYFPSVI
TUM_HLA_2	QYGKIEVI
TUM_HLA_2	KELELLTI
TUM_HLA_2	ELKEKAKI
TUM_HLA_2	EEQASRQI
TUM_HLA_2	NVTEQEKI
TUM_HLA_2	VQNPQAQTI
TUM_HLA_2	YALEVEKI
TUM_HLA_2	QLAENLVVI
TUM_HLA_2	YSYHPSVI
TUM_HLA_2	DAYDPYLI
TUM_HLA_2	PFDHSRVI
TUM_HLA_2	FLLGFQFI
TUM_HLA_2	ALLAELEKI
TUM_HLA_2	FEVILTRI
TUM_HLA_2	LMTRKTEI
TUM_HLA_2	MNKSWVDI
TUM_HLA_2	DRDVYLVI
TUM_HLA_2	AVLTQIDQI
TUM_HLA_2	DALEKIKAI
TUM_HLA_2	WSYFPSVI
TUM_HLA_2	VALPVYLLI
TUM_HLA_2	QEGNQISII
TUM_HLA_2	NFMHLKPI
TUM_HLA_2	FRYLPKAI
TUM_HLA_2	SLLDNLLTI
TUM_HLA_2	SRLERLEI
TUM_HLA_2	HEFLQTEI
TUM_HLA_2	HFEELETI
TUM_HLA_2	IFDEVHYI
TUM_HLA_2	YILEPFFI
TUM_HLA_2	DPYKVYRI
TUM_HLA_2	ITDSTVRVI
TUM_HLA_2	KLVTTVTEI
TUM_HLA_2	AINSMLDQI
TUM_HLA_2	VPFPEGFVI
TUM_HLA_2	RKGAYPLSI
TUM_HLA_2	AENPGKYNI
TUM_HLA_2	SRIFPGDTI
TUM_HLA_2	FATEVRAVI
TUM_HLA_2	HPTAQLLLI
TUM_HLA_2	DAVFLLESI
TUM_HLA_2	HLDVKPANI
TUM_HLA_2	SEMDPSTQI
TUM_HLA_2	KPYDGITTI
TUM_HLA_2	TYSQVIALI
TUM_HLA_2	DLNKDGFSI
TUM_HLA_2	IIQDGVHNI
TUM_HLA_2	YLKSKGAEI
TUM_HLA_2	GPRLPRTVI
TUM_HLA_2	THSNLHTSI
TUM_HLA_2	SANHNILQI
TUM_HLA_2	EPLPATLRI
TUM_HLA_2	SEFATTNQI
TUM_HLA_2	IPDTMAHLI
TUM_HLA_2	RTVQHGVTI
TUM_HLA_2	LPLPRSQSI
TUM_HLA_2	LLGRVQLVI
TUM_HLA_2	SYYGNVPVI
TUM_HLA_2	RPKPESQGI
TUM_HLA_2	LEKVPAELI
TUM_HLA_2	IPTDKLLVI
TUM_HLA_2	THVPSTEEI
TUM_HLA_2	VRWVGGPEI
TUM_HLA_2	RPIQALMAI
TUM_HLA_2	NPRSVTLLI
TUM_HLA_2	KRIAVALEI
TUM_HLA_2	SENPVLQNI
TUM_HLA_2	TYAPAIHQI
TUM_HLA_2	GRSFHILAI
TUM_HLA_2	KLLPETVTI
TUM_HLA_2	QRLKAAITI
TUM_HLA_2	YPLPEDPAI
TUM_HLA_2	DALNIREAI
TUM_HLA_2	TLQSEVKPI
TUM_HLA_2	QEVLKTALI
TUM_HLA_2	SHSLENESI
TUM_HLA_2	FNIDHASVI
TUM_HLA_2	DAAKQIAWI
TUM_HLA_2	AETILKNNI
TUM_HLA_2	IITNETLVI
TUM_HLA_2	GRLLSKQTI
TUM_HLA_2	EALQINDTI
TUM_HLA_2	LIMDMIPAI
TUM_HLA_2	QHIIAGQHI
TUM_HLA_2	ITKTVVENI
TUM_HLA_2	PKKISFIAI
TUM_HLA_2	FIGNLDPEI
TUM_HLA_2	SPYQIPVTI
TUM_HLA_2	LPRDHPAVI
TUM_HLA_2	EEDQGSKLI
TUM_HLA_2	IRKEGSSEI
TUM_HLA_2	QPQGHLLLI
TUM_HLA_2	FTDVPSIQI
TUM_HLA_2	IFAQLDSII
TUM_HLA_2	SPVNKSFEI
TUM_HLA_2	SEYPVILSI
TUM_HLA_2	SLLPYFPAI
TUM_HLA_2	QPRPPVTLI
TUM_HLA_2	SPFGQIMEI
TUM_HLA_2	LDYKDLAAI
TUM_HLA_2	TQLDVPHVI
TUM_HLA_2	LYSVVSQLI
TUM_HLA_2	SHEGETSYI
TUM_HLA_2	QPHWIAASI
TUM_HLA_2	LPIHTVETI
TUM_HLA_2	YASSKLLKI
TUM_HLA_2	GELEYATKI
TUM_HLA_2	MIFRSGSLI
TUM_HLA_2	THLPQTLTI
TUM_HLA_2	IVNNLLKPI
TUM_HLA_2	DRYSGNVTI
TUM_HLA_2	THAQDIVQI
TUM_HLA_2	IHSQVTVQI
TUM_HLA_2	IPKLLVQTI
TUM_HLA_2	KFAEAFEAI
TUM_HLA_2	RLGPVQNEI
TUM_HLA_2	RPGQLIQTI
TUM_HLA_2	NLATYMNSI
TUM_HLA_2	FVVDFISSI
TUM_HLA_2	LPAEVKEQI
TUM_HLA_2	RRNKGPVSI
TUM_HLA_2	NMLEAVHTI
TUM_HLA_2	GEIKEPLEI
TUM_HLA_2	RPTARINSI
TUM_HLA_2	QRAQVSLLI
TUM_HLA_2	SRIGLKLKI
TUM_HLA_2	PSLHSFIDI
TUM_HLA_2	GEAQRLIEI
TUM_HLA_2	AQLPMSIRI
TUM_HLA_2	IHIVPHVTI
TUM_HLA_2	SRIGLLTRI
TUM_HLA_2	FVYNSVSTI
TUM_HLA_2	RQGQIEVSI
TUM_HLA_2	SQTILIQNI
TUM_HLA_2	QAKVKNKTI
TUM_HLA_2	QTDQPETVI
TUM_HLA_2	QDLSDVLQI
TUM_HLA_2	QYASALKHI
TUM_HLA_2	HRAGLLHNI
TUM_HLA_2	SQVKSKLQI
TUM_HLA_2	SHSITNMEI
TUM_HLA_2	APNNYRSPI
TUM_HLA_2	QLTEMLPSI
TUM_HLA_2	SRSHAIFTI
TUM_HLA_2	LLDPTNVFI
TUM_HLA_2	ILSEDKLTI
TUM_HLA_2	HRLGLIPLI
TUM_HLA_2	SPRQSDVMI
TUM_HLA_2	MYKKAHAAI
TUM_HLA_2	KAFLNQAQI
TUM_HLA_2	VYINLANLI
TUM_HLA_2	QRIPPPLVI
TUM_HLA_2	LPSETNPYI
TUM_HLA_2	FASVLIRRI
TUM_HLA_2	VETLTETKI
TUM_HLA_2	IPHDNLVLI
TUM_HLA_2	LLKDFALTI
TUM_HLA_2	YAYTGTVFI
TUM_HLA_2	YLPEVISTI
TUM_HLA_2	TRGKFILSI
TUM_HLA_2	QQISFVNSI
TUM_HLA_2	HPNIISLEI
TUM_HLA_2	RPHTVLTVI
TUM_HLA_2	YQSPTGDRI
TUM_HLA_2	LPYPFASEI
TUM_HLA_2	KQLDFSVSI
TUM_HLA_2	HIRDKLAAI
TUM_HLA_2	LEWGADPHI
TUM_HLA_2	DVYSILQSI
TUM_HLA_2	QSTLSYILI
TUM_HLA_2	LLKELLPVI
TUM_HLA_2	GRTLSDYNI
TUM_HLA_2	GEFFKQIGI
TUM_HLA_2	LPYYIGISI
TUM_HLA_2	PPALFRQPI
TUM_HLA_2	NHKTPESNI
TUM_HLA_2	LHAELSEQI
TUM_HLA_2	TVIENIHTI
TUM_HLA_2	LEHSISIKI
TUM_HLA_2	LINLLNLNI
TUM_HLA_2	EHDARGRSI
TUM_HLA_2	GHERSITQI
TUM_HLA_2	VLNMKPPEI
TUM_HLA_2	LPRAEVSRI
TUM_HLA_2	AQHDDELTI
TUM_HLA_2	VMDTHLVNI
TUM_HLA_2	YLTSKIFGI
TUM_HLA_2	ILNPHVHVI
TUM_HLA_2	AIIKLLEEI
TUM_HLA_2	VAALFFFDI
TUM_HLA_2	VYLPLTSHI
TUM_HLA_2	ALLTRVQEI
TUM_HLA_2	IDLKKLAEI
TUM_HLA_2	SESSFFNLI
TUM_HLA_2	KVNQEALEI
TUM_HLA_2	APAPAPAI
TUM_HLA_2	ILNDEIITI
TUM_HLA_2	QVAKTKQQI
TUM_HLA_2	RRMGAVIKI
TUM_HLA_2	SYIGVHQQI
TUM_HLA_2	TLLGHLDYI
TUM_HLA_2	VQSEEKLVI
TUM_HLA_2	RQSTAKIQI
TUM_HLA_2	LLLKATLCI
TUM_HLA_2	GYIESVQHI
TUM_HLA_2	DGTIFHRSI
TUM_HLA_2	TQLPQSMKI
TUM_HLA_2	YLGEIVRNI
TUM_HLA_2	LFISNLPEI
TUM_HLA_2	VLISKLPYI
TUM_HLA_2	TETLHFVSI
TUM_HLA_2	SVIDHIHLI
TUM_HLA_2	SLFLQTPKI
TUM_HLA_2	TLLEALDCI
TUM_HLA_2	RLAQICSSI
TUM_HLA_2	VSTEVRLMI
TUM_HLA_2	VYLDGIVRI
TUM_HLA_2	NVKYKIVAI
TUM_HLA_2	FPAEMVNKI
TUM_HLA_2	MVPDILFTI
TUM_HLA_2	AFKNILTEI
TUM_HLA_2	KEALPHLQI
TUM_HLA_2	KLLEKAFSI
TUM_HLA_2	MREDVISSI
TUM_HLA_2	ELKQNSAFI
TUM_HLA_2	TYTVRVPTI
TUM_HLA_2	VAHQQLIQI
TUM_HLA_2	PRKVPVIQI
TUM_HLA_2	KQFEGTVEI
TUM_HLA_2	MATLNLFQI
TUM_HLA_2	VYIGKLNMI
TUM_HLA_2	KTKPIHTII
TUM_HLA_2	HPADNRTQI
TUM_HLA_2	VQHQDALQI
TUM_HLA_2	DAYTVLTRI
TUM_HLA_2	KEGEIIHLI
TUM_HLA_2	SLIDLLHKI
TUM_HLA_2	QEYLSGRSI
TUM_HLA_2	HELFTPPVI
TUM_HLA_2	IVDAHKEKI
TUM_HLA_2	TRFKAFVAI
TUM_HLA_2	VTDFYPAQI
TUM_HLA_2	PYISQAYVI
TUM_HLA_2	KMTVFAMII
TUM_HLA_2	RPHFSIIAI
TUM_HLA_2	LREPLVLTI
TUM_HLA_2	VEFPHSPEI
TUM_HLA_2	QYAKDIGFI
TUM_HLA_2	QETSVIHKI
TUM_HLA_2	VPWKGLQNI
TUM_HLA_2	IPIKSRDII
TUM_HLA_2	NAFQYVNSI
TUM_HLA_2	APSQQRQQI
TUM_HLA_2	LPRLESLDI
TUM_HLA_2	FPFPKPPLI
TUM_HLA_2	EIVKRLNAI
TUM_HLA_2	SLKLRLVNI
TUM_HLA_2	KNPNNLDEI
TUM_HLA_2	RYAQTPAHI
TUM_HLA_2	RELENLIGI
TUM_HLA_2	EGKLRLVEI
TUM_HLA_2	LVMAQLLRI
TUM_HLA_2	EDPDQDILI
TUM_HLA_2	IDLINNDQI
TUM_HLA_2	LLITMLFII
TUM_HLA_2	VPPENIIYI
TUM_HLA_2	ILIDEVDKI
TUM_HLA_2	EIAKRLNTI
TUM_HLA_2	VLIKRNTTI
TUM_HLA_2	IYAIHAEEI
TUM_HLA_2	HRVIAQLEI
TUM_HLA_2	KIMESLPQI
TUM_HLA_2	LSLENLEKI
TUM_HLA_2	SRPAIVFRI
TUM_HLA_2	HHEDGSQHI
TUM_HLA_2	EESEQIVLI
TUM_HLA_2	RQILNSDTI
TUM_HLA_2	AQLLHVHEI
TUM_HLA_2	FPITALREI
TUM_HLA_2	KRSAILKMI
TUM_HLA_2	IDMIDNLNI
TUM_HLA_2	RTNSRVQSI
TUM_HLA_2	FVADLQRVI
TUM_HLA_2	EHANDYAEI
TUM_HLA_2	IHETTFNSI
TUM_HLA_2	ILRTSEETI
TUM_HLA_2	KSKSEEIKI
TUM_HLA_2	FLLTKILTI
TUM_HLA_2	RHLSDAHNI
TUM_HLA_2	AIYPEPFLI
TUM_HLA_2	IYVLPMLTI
TUM_HLA_2	QEAGNFERI
TUM_HLA_2	EEVVQSFLI
TUM_HLA_2	ETIKGFQQI
TUM_HLA_2	ARVPFLFTI
TUM_HLA_2	LFLDEIDSI
TUM_HLA_2	TELKQVAYI
TUM_HLA_2	YLPLSVFII
TUM_HLA_2	RYMPFAPAI
TUM_HLA_2	KRFKGTESI
TUM_HLA_2	RRGLPVVRI
TUM_HLA_2	AHHPHQNLI
TUM_HLA_2	HVTVRDNLI
TUM_HLA_2	YEVVDKDSI
TUM_HLA_2	FYTSNIPII
TUM_HLA_2	DILSRIHTI
TUM_HLA_2	RDKPNIVLI
TUM_HLA_2	SRMDVTSCI
TUM_HLA_2	EHDIELSLI
TUM_HLA_2	LPAERIQEI
TUM_HLA_2	RQLINALQI
TUM_HLA_2	SLLPLVWKI
TUM_HLA_2	DAKKACTYI
TUM_HLA_2	VYPDGIRHI
TUM_HLA_2	KLHLGFIEI
TUM_HLA_2	RVLQNLLTI
TUM_HLA_2	NEVNPKQEI
TUM_HLA_2	HSKSWAIEI
TUM_HLA_2	LPFSHPLFI
TUM_HLA_2	RPTVLDTRI
TUM_HLA_2	RQVGKTLRI
TUM_HLA_2	THEPNFTII
TUM_HLA_2	THDQVVLFI
TUM_HLA_2	TLMDILPRI
TUM_HLA_2	NTVELRVKI
TUM_HLA_2	SIKLKLEQI
TUM_HLA_2	YPPAPFMHI
TUM_HLA_2	KPAGPPGI
TUM_HLA_2	EENIQTLLI
TUM_HLA_2	LNIMNKLNI
TUM_HLA_2	ADPEICQKI
TUM_HLA_2	RIYESHVGI
TUM_HLA_2	TIRYPDPVI
TUM_HLA_2	KLQESVKEI
TUM_HLA_2	KLREKSEAI
TUM_HLA_2	FMLPDPQNI
TUM_HLA_2	TYKPNPNQI
TUM_HLA_2	DLRKKAACI
TUM_HLA_2	FALLVENRI
TUM_HLA_2	SMMDVDHQI
TUM_HLA_2	APRFNTEQI
TUM_HLA_2	TRDKTDVKI
TUM_HLA_2	KYPLLLESI
TUM_HLA_2	WIKPGMTMI
TUM_HLA_2	NAYVNINRI
TUM_HLA_2	LLFEGEKKI
TUM_HLA_2	SLCPDLMEI
TUM_HLA_2	VFHTTVNFI
TUM_HLA_2	HFITKGYVI
TUM_HLA_2	TYVLRLEAI
TUM_HLA_2	VYSLIKNKI
TUM_HLA_2	GEAEYIQRI
TUM_HLA_2	KEVLEYNAI
TUM_HLA_2	RYGLLTNEI
TUM_HLA_2	IFIIYPEAI
TUM_HLA_2	TYLEKAIKI
TUM_HLA_2	DAHRSHPFI
TUM_HLA_2	EAYITLEKI
TUM_HLA_2	FLIDRVFGI
TUM_HLA_2	SQFSYQHAI
TUM_HLA_2	EFDLLYPAI
TUM_HLA_2	AYVELVHHI
TUM_HLA_2	QQHVIETLI
TUM_HLA_2	LPREILNLI
TUM_HLA_2	YPVEQMTTI
TUM_HLA_2	THLEAQNRI
TUM_HLA_2	DAPWPVRKI
TUM_HLA_2	RQLQDPLVI
TUM_HLA_2	TPYYLSPEI
TUM_HLA_2	SLQDHIEKI
TUM_HLA_2	ELREPNVLI
TUM_HLA_2	SPRKPTRKI
TUM_HLA_2	DYFKDPVSI
TUM_HLA_2	QLDYGIYVI
TUM_HLA_2	VPFHRVDTI
TUM_HLA_2	KILDHLTMI
TUM_HLA_2	ILKEKALRI
TUM_HLA_2	FYSNIQTVI
TUM_HLA_2	IRSQVQQLI
TUM_HLA_2	FLIRNIPVI
TUM_HLA_2	SYIFDINTI
TUM_HLA_2	VVRNEQVEI
TUM_HLA_2	LENDKILQI
TUM_HLA_2	TLLKQLPCI
TUM_HLA_2	KELKLLQTI
TUM_HLA_2	EHVAEFIEI
TUM_HLA_2	HYIDDLVVI
TUM_HLA_2	DIKEVKQNI
TUM_HLA_2	RLLDSEIKI
TUM_HLA_2	RTTDIVIRI
TUM_HLA_2	NMEEQPINI
TUM_HLA_2	AEIQEKKEI
TUM_HLA_2	SLQEKLWAI
TUM_HLA_2	EELKEKAKI
TUM_HLA_2	EKLRKTEAI
TUM_HLA_2	EHSPSYQQI
TUM_HLA_2	RLAETQEEI
TUM_HLA_2	FESPNILRI
TUM_HLA_2	KYPLLLDNI
TUM_HLA_2	RAVKFQRAI
TUM_HLA_2	MHDFNLISI
TUM_HLA_2	YRLGPELEI
TUM_HLA_2	VYLDEPIKI
TUM_HLA_2	VMPKKVFKI
TUM_HLA_2	DYLEHITSI
TUM_HLA_2	AEEEIMKKI
TUM_HLA_2	FVNEIISRI
TUM_HLA_2	LLAEKIYKI
TUM_HLA_2	FYGKYTAEI
TUM_HLA_2	QDQRIVGYI
TUM_HLA_2	VFKEINTQI
TUM_HLA_2	AEKLKDFKI
TUM_HLA_2	NENEAQFQI
TUM_HLA_2	HPMPRVNEI
TUM_HLA_2	QHAIVFQHI
TUM_HLA_2	YLLEKSRAI
TUM_HLA_2	QRSIILHLI
TUM_HLA_2	MVMETIEKI
TUM_HLA_2	AMIERITFI
TUM_HLA_2	NHDQKLLLI
TUM_HLA_2	NYARGHYTI
TUM_HLA_2	YQKSTELLI
TUM_HLA_2	EILRKVHSI
TUM_HLA_2	THLAEFHQI
TUM_HLA_2	ESEIKYLTI
TUM_HLA_2	QQKVLHETI
TUM_HLA_2	QYPVIIHLI
TUM_HLA_2	ALDEYNMKI
TUM_HLA_2	THGEVERRI
TUM_HLA_2	IPNEKIRNI
TUM_HLA_2	GEWPDQPRI
TUM_HLA_2	HQSKEENLI
TUM_HLA_2	IKRQSEHSI
TUM_HLA_2	LLIENVQRI
TUM_HLA_2	KYDPNVYSI
TUM_HLA_2	RKYYAEGVI
TUM_HLA_2	RALPHHRVI
TUM_HLA_2	YRLDDMSSI
TUM_HLA_2	ELIVCSHEI
TUM_HLA_2	YPFFRGVTI
TUM_HLA_2	YLLGHDIRI
TUM_HLA_2	TRAEIQIRI
TUM_HLA_2	KLIEKEVKI
TUM_HLA_2	MAEIPLQWI
TUM_HLA_2	LDNKRVENI
TUM_HLA_2	LKQDILEEI
TUM_HLA_2	LEDKEILKI
TUM_HLA_2	DHVFDEQVI
TUM_HLA_2	HVYELLNTI
TUM_HLA_2	ARMELQQLI
TUM_HLA_2	EEVKRIQSI
TUM_HLA_2	KRKWAAQTI
TUM_HLA_2	FPGKHFQEI
TUM_HLA_2	HINAHRLEI
TUM_HLA_2	VLLCVCLLI
TUM_HLA_2	LTRPNIYLI
TUM_HLA_2	VIESNWNEI
TUM_HLA_2	VAYQREPQI
TUM_HLA_2	AWIEHVHVI
TUM_HLA_2	KVRTEKETI
TUM_HLA_2	IQKLFVDKI
TUM_HLA_2	MPAFIFEHI
TUM_HLA_2	IRAFREEAI
TUM_HLA_2	TQNFLIQKI
TUM_HLA_2	GRMFLRVLI
TUM_HLA_2	DFHLFKEGI
TUM_HLA_2	RAFEDIEII
TUM_HLA_2	FIDEEVKLI
TUM_HLA_2	RYIASVRKI
TUM_HLA_2	STKNWTEKI
TUM_HLA_2	EVTRIYNVI
TUM_HLA_2	KEKLIFSEI
TUM_HLA_2	YAYDGKDYI
TUM_HLA_2	HELFSKSFI
TUM_HLA_2	KLHLYSHPI
TUM_HLA_2	CINGVCWSI
TUM_HLA_2	TQHQLTMHI
TUM_HLA_2	ILMTHFFSI
TUM_HLA_2	IRDQTISYI
TUM_HLA_2	RQNHSILKI
TUM_HLA_2	YLFREPATI
TUM_HLA_2	HIPNIFQKI
TUM_HLA_2	GRWEDVHVI
TUM_HLA_2	FTLEKNFVI
TUM_HLA_2	SFEEKPVYI
TUM_HLA_2	THLSWIQNI
TUM_HLA_2	VLQPYEHLI
TUM_HLA_2	KIIQRLVEI
TUM_HLA_2	SYLDNFIKI
TUM_HLA_2	QIRKIVDQI
TUM_HLA_2	GQDRFQSYI
TUM_HLA_2	DGFRHIQKI
TUM_HLA_2	ILQEKLQEI
TUM_HLA_2	QMNHIVMEI
TUM_HLA_2	FPLDPLHYI
TUM_HLA_2	ETVKQIRQI
TUM_HLA_2	VPLKRIYII
TUM_HLA_2	QEWDGLVRI
TUM_HLA_2	VLFYLGQYI
TUM_HLA_2	IFLKRPDNI
TUM_HLA_2	KQKQLTEKI
TUM_HLA_2	FPEVFTTYI
TUM_HLA_2	EEIPKIFQI
TUM_HLA_2	VLYDRPLKI
TUM_HLA_2	KIKFINLKI
TUM_HLA_2	HEIDRYTAI
TUM_HLA_2	FAFRYVTTI
TUM_HLA_2	IPKYLEIEI
TUM_HLA_2	HQSNVFHHI
TUM_HLA_2	FNQLLQKDI
TUM_HLA_2	EQKKRVSMI
TUM_HLA_2	FHDDWISSI
TUM_HLA_2	SHLQQHTRI
TUM_HLA_2	FPAEFYPHI
TUM_HLA_2	APFLRQEFI
TUM_HLA_2	ERYAKIVEI
TUM_HLA_2	IYTKLNQKI
TUM_HLA_2	QEIDRGQYI
TUM_HLA_2	MAFSLFHRI
TUM_HLA_2	LFYADHPFI
TUM_HLA_2	DPFQYQLVI
TUM_HLA_2	TRCIAILYI
TUM_HLA_2	SRFDNDRTI
TUM_HLA_2	SWKTTPYQI
TUM_HLA_2	KRYSRSLTI
TUM_HLA_2	IPMEDRHNI
TUM_HLA_2	IQHMELQLI
TUM_HLA_2	SDQQRSYEI
TUM_HLA_2	SYRPIVDYI
TUM_HLA_2	YFLDKIDVI
TUM_HLA_2	RPFLRPNII
TUM_HLA_2	HHIIENNHI
TUM_HLA_2	YLVDFTQKI
TUM_HLA_2	ELAEYLYNI
TUM_HLA_2	MLLAFYEKI
TUM_HLA_2	LQHKFITQI
TUM_HLA_2	EEINLQRNI
TUM_HLA_2	EHDFVIKKI
TUM_HLA_2	HRHALRLLI
TUM_HLA_2	YLVEDIQHI
TUM_HLA_2	HRIHIDPEI
TUM_HLA_2	KLQEEIEKI
TUM_HLA_2	NLYMHQVLI
TUM_HLA_2	RHLDARHLI
TUM_HLA_2	EHTKQFQTI
TUM_HLA_2	EAREEKTRI
TUM_HLA_2	RPYEKGRLI
TUM_HLA_2	VTFYDVYII
TUM_HLA_2	LYLRELNVI
TUM_HLA_2	AEHDLWHII
TUM_HLA_2	RLTEICTKI
TUM_HLA_2	LPYHEVYTI
TUM_HLA_2	VIYTLIHYI
TUM_HLA_2	YEKVKLLEI
TUM_HLA_2	EELDFQKNI
TUM_HLA_2	MVMELIRMI
TUM_HLA_2	HRHALYLII
TUM_HLA_2	QENDFSKRI
TUM_HLA_2	FLFQEPRSI
TUM_HLA_2	RQTYFLPVI
TUM_HLA_2	IYKDRDSQI
TUM_HLA_2	LPYEYKIVI
TUM_HLA_2	TPWSYFPKI
TUM_HLA_2	FLKDKFVEI
TUM_HLA_2	YFLREGNQI
TUM_HLA_2	KYQPRVHVI
TUM_HLA_2	EYMKVQTEI
TUM_HLA_2	GEHDYRHDI
TUM_HLA_2	LLFEEYTNI
TUM_HLA_2	KYFPYLVVI
TUM_HLA_2	PQYDHLEQI
TUM_HLA_2	RRMYPPPLI
TUM_HLA_2	KQIEQQKKI
TUM_HLA_2	QRIGEWELI
TUM_HLA_2	RRKGQVWTI
TUM_HLA_2	KLYHNEVEI
TUM_HLA_2	TEFHELEKI
TUM_HLA_2	YPNLQLREI
TUM_HLA_2	YVHMVTHFI
TUM_HLA_2	IRYKAVHFI
TUM_HLA_2	NQQRTKMEI
TUM_HLA_2	RRREAFEAI
TUM_HLA_2	RILDILEYI
TUM_HLA_2	NAYEYFTKI
TUM_HLA_2	QYPVFPWVI
TUM_HLA_2	RYTIVQQQI
TUM_HLA_2	ERDDQQVFI
TUM_HLA_2	DYHTKLFLI
TUM_HLA_2	QYVEKLEKI
TUM_HLA_2	QLFNHTMFI
TUM_HLA_2	SRFKNRETI
TUM_HLA_2	LYYQIDSHI
TUM_HLA_2	THDRIRQLI
TUM_HLA_2	EYIHHLEVI
TUM_HLA_2	FHEYQESTI
TUM_HLA_2	FLKRKEYGI
TUM_HLA_2	DYIKFLRSI
TUM_HLA_2	EYSRFVNQI
TUM_HLA_2	FLWSVFMLI
TUM_HLA_2	EFFWDANDI
TUM_HLA_2	REDQINRLI
TUM_HLA_2	LYEEKFESI
TUM_HLA_2	FVPEIFHRI
TUM_HLA_2	MPYHIQRTI
TUM_HLA_2	TELDIYHRI
TUM_HLA_2	MHYKEAIRI
TUM_HLA_2	ARYKRKLLI
TUM_HLA_2	SYNPLWLRI
TUM_HLA_2	YHIDHVHEI
TUM_HLA_2	WQNVRALYI
TUM_HLA_2	EHLSWLHEI
TUM_HLA_2	QRLFIINFI
TUM_HLA_2	DKYKTLRQI
TUM_HLA_2	LLDPRIYYI
TUM_HLA_2	QLAFHQFYI
TUM_HLA_2	WLQLQIPRI
TUM_HLA_2	TQIYQHHEI
TUM_HLA_2	IHEKGFYYI
TUM_HLA_2	YRDQFSLEI
TUM_HLA_2	KKLQREKKI
TUM_HLA_2	LERELYHVI
TUM_HLA_2	ARFYFQDLI
TUM_HLA_2	RIIQSWEKI
TUM_HLA_2	RRFLVTLRI
TUM_HLA_2	YYPKYLSKI
TUM_HLA_2	YEEELLHMI
TUM_HLA_2	WEYDESHVI
TUM_HLA_2	EYDEHFPEI
TUM_HLA_2	KYIQRQETI
TUM_HLA_2	NIFRWETTI
TUM_HLA_2	RLIKFIYNI
TUM_HLA_2	EYIDRMLKI
TUM_HLA_2	YRFTKLLQI
TUM_HLA_2	RRQQQQLLI
TUM_HLA_2	IYVEQKQYI
TUM_HLA_2	YYLNDLDRI
TUM_HLA_2	RRTHQKFVI
TUM_HLA_2	ERMSQMYEI
TUM_HLA_2	KYIPYKYVI
TUM_HLA_2	HLRERHQVI
TUM_HLA_2	DLRKKLFRI
TUM_HLA_2	KMDWIFHTI
TUM_HLA_2	IERYELAWI
TUM_HLA_2	AEWRYDLQI
TUM_HLA_2	LREYINFKI
TUM_HLA_2	SYLSKWWDI
TUM_HLA_2	RYFPVFEKI
TUM_HLA_2	DHDRIRQFI
TUM_HLA_2	TYLNQHRRI
TUM_HLA_2	MTYERILYI
TUM_HLA_2	MRTLWINRI
TUM_HLA_2	ELMRRKEEI
TUM_HLA_2	RRKDLELYI
TUM_HLA_2	TEYLEERRI
TUM_HLA_2	LYQDHMQYI
TUM_HLA_2	LRHYLRLEI
TUM_HLA_2	YLYETYHLI
TUM_HLA_2	RRFDLLKRI
TUM_HLA_2	LEKKFRREI
TUM_HLA_2	YWENKIVRI
TUM_HLA_2	WHSYIDYEI
TUM_HLA_2	YMFEEHEMI
TUM_HLA_2	VRHRLQFYI
TUM_HLA_2	RLWHYPCTI
TUM_HLA_2	LYRQYFEEI
TUM_HLA_2	YYPYVYYKI
TUM_HLA_2	PYLWWKKYI
TUM_HLA_2	AARAAGAAI
TUM_HLA_2	GPLAVGAVI
TUM_HLA_2	DAPSGIGSI
TUM_HLA_2	RGGGGVPLI
TUM_HLA_2	GLIAGVVSI
TUM_HLA_2	GGNGMLATI
TUM_HLA_2	PGLATPAVI
TUM_HLA_2	DGPPAALSI
TUM_HLA_2	QPNGGASVI
TUM_HLA_2	SPKGASVSI
TUM_HLA_2	LPGPPGLSI
TUM_HLA_2	APAGSLPKI
TUM_HLA_2	SAMGPAPLI
TUM_HLA_2	GDGVAKLSI
TUM_HLA_2	DGAVTSVTI
TUM_HLA_2	SEASSSVSI
TUM_HLA_2	SPGRPPGSI
TUM_HLA_2	NHSEGGGVI
TUM_HLA_2	TPIAVGTVI
TUM_HLA_2	PGQGLSLSI
TUM_HLA_2	QLPSASTGI
TUM_HLA_2	ALHAAVIAI
TUM_HLA_2	RPAPSPSGI
TUM_HLA_2	DAGGHNVTI
TUM_HLA_2	GPGSKRLGI
TUM_HLA_2	LPNGTASLI
TUM_HLA_2	SHSGSNDAI
TUM_HLA_2	GQGKVASKI
TUM_HLA_2	AGDGEVTKI
TUM_HLA_2	AAASTKQTI
TUM_HLA_2	PAIAHALSI
TUM_HLA_2	GHLSAILAI
TUM_HLA_2	TQVGPGPQI
TUM_HLA_2	RPSPGPSSI
TUM_HLA_2	SRLGVPVGI
TUM_HLA_2	LLGSVALLI
TUM_HLA_2	EEGPPSTAI
TUM_HLA_2	GKNVGIAEI
TUM_HLA_2	SADGDPVQI
TUM_HLA_2	THSPSSSSI
TUM_HLA_2	QSQGLGVTI
TUM_HLA_2	DDLGGTVDI
TUM_HLA_2	DKTDGGAEI
TUM_HLA_2	YPVVSAASI
TUM_HLA_2	NHVPSGPSI
TUM_HLA_2	HAGDLIAVI
TUM_HLA_2	GVSAVAHRI
TUM_HLA_2	SHTAQTPGI
TUM_HLA_2	SAFFGPSSI
TUM_HLA_2	FLAALPPAI
TUM_HLA_2	APRLGASEI
TUM_HLA_2	SPRPSSGNI
TUM_HLA_2	APDVGRMGI
TUM_HLA_2	SLPTKGLSI
TUM_HLA_2	GYVAAHSVI
TUM_HLA_2	DGAVDISQI
TUM_HLA_2	ARVPTSSSI
TUM_HLA_2	ALASITETI
TUM_HLA_2	AMSARAEAI
TUM_HLA_2	DATSTIISI
TUM_HLA_2	DALAFNSAI
TUM_HLA_2	IYAGGIKSI
TUM_HLA_2	ALSPVIPLI
TUM_HLA_2	PARPLGLSI
TUM_HLA_2	RSPNGPSPI
TUM_HLA_2	YASGRTTGI
TUM_HLA_2	AAKVPAKKI
TUM_HLA_2	VPTAESPLI
TUM_HLA_2	PLILTSVAI
TUM_HLA_2	RPAPASSEI
TUM_HLA_2	LQPGVTTVI
TUM_HLA_2	ALAKLVEAI
TUM_HLA_2	SPNSSNPII
TUM_HLA_2	GTPGQRVTI
TUM_HLA_2	EILGALLSI
TUM_HLA_2	SEDNPTPGI
TUM_HLA_2	VLADALKSI
TUM_HLA_2	NAKEVGEAI
TUM_HLA_2	TVGDLTVII
TUM_HLA_2	AVGGVFLRI
TUM_HLA_2	SESAAVKEI
TUM_HLA_2	DAKSTIVSI
TUM_HLA_2	TIDLGDTSI
TUM_HLA_2	SSAPKDFAI
TUM_HLA_2	THESAAHAI
TUM_HLA_2	TPVIVVPVI
TUM_HLA_2	KIPPVSPSI
TUM_HLA_2	VTAFLGMSI
TUM_HLA_2	AHAVTEQAI
TUM_HLA_2	APKPQGTKI
TUM_HLA_2	SEDGAIHVI
TUM_HLA_2	VINGNPITI
TUM_HLA_2	SVNSSAYTI
TUM_HLA_2	GLMNLPPSI
TUM_HLA_2	GQALQRVGI
TUM_HLA_2	ALLALTRAI
TUM_HLA_2	APRESAQAI
TUM_HLA_2	PLEVSSVVI
TUM_HLA_2	SPKRLSAAI
TUM_HLA_2	VPNSQNATI
TUM_HLA_2	LAVVSTQLI
TUM_HLA_2	AEKAGKEVI
TUM_HLA_2	LSEAIVTVI
TUM_HLA_2	SQDPFPAAI
TUM_HLA_2	ALKEGDVTI
TUM_HLA_2	VSLKVGETI
TUM_HLA_2	DAPPPYSSI
TUM_HLA_2	YPSPTGVLI
TUM_HLA_2	TAKSRAISI
TUM_HLA_2	SESALQTVI
TUM_HLA_2	TLNSSVQSI
TUM_HLA_2	GQSEEEASI
TUM_HLA_2	SLFGGKPMI
TUM_HLA_2	LYQATQGGI
TUM_HLA_2	KPHGTVKAI
TUM_HLA_2	MAPPAHKSI
TUM_HLA_2	AHSILIANI
TUM_HLA_2	GHSQVLQAI
TUM_HLA_2	AMAARPHSI
TUM_HLA_2	EAAKPEPVI
TUM_HLA_2	KPAESLPVI
TUM_HLA_2	GLRLLLVGI
TUM_HLA_2	MAPPLPSEI
TUM_HLA_2	RGPVRGISI
TUM_HLA_2	NHTVALSTI
TUM_HLA_2	PSDKALVLI
TUM_HLA_2	DAAKILIVI
TUM_HLA_2	AHSVVHHGI
TUM_HLA_2	VPVMPLTSI
TUM_HLA_2	VINNVLATI
TUM_HLA_2	SPKIKSLAI
TUM_HLA_2	PQSDTILAI
TUM_HLA_2	GLSEVLVQI
TUM_HLA_2	TVALLRDGI
TUM_HLA_2	DGMTVVHSI
TUM_HLA_2	DAQLIAQSI
TUM_HLA_2	LPLDVSTTI
TUM_HLA_2	VMDAALLLI
TUM_HLA_2	SPDGPFINI
TUM_HLA_2	PHSPALQPI
TUM_HLA_2	LISQIVSSI
TUM_HLA_2	SALGYLHSI
TUM_HLA_2	QLTRMAGAI
TUM_HLA_2	SHIQGAVHI
TUM_HLA_2	EEFPGGLTI
TUM_HLA_2	IPPLATHTI
TUM_HLA_2	KSSSSNLKI
[truncated: 166,689 more rows]

## Sheet: HLA Class II
Pool name	Sequence
TUM_HLA2_1	QRDHSAIPVINRAQ
TUM_HLA2_1	QAVLHMEQRKQQQQ
TUM_HLA2_1	QKQVTDLEAEREQ
TUM_HLA2_1	IKWVKENKEVVLQ
TUM_HLA2_1	AANLKTFFQVYWQ
TUM_HLA2_1	EDGRTLSDYNIQ
TUM_HLA2_1	ELTLLVGEWLNQ
TUM_HLA2_1	GMQWLKTQGNKQ
TUM_HLA2_1	YDTPYPLPKSDQ
TUM_HLA2_1	YIHLQGSDLRPQ
TUM_HLA2_1	LNPKANREKMTQ
TUM_HLA2_1	LVGGWQDIFLRQ
TUM_HLA2_1	PYDRIDVVVHPQ
TUM_HLA2_1	KQVTDLEAEREQ
TUM_HLA2_1	TLKDVIEEQEEQ
TUM_HLA2_1	QRKWEAARVAEQ
TUM_HLA2_1	LTWQRDGEDQTQ
TUM_HLA2_1	FAFSLYRQLAHQ
TUM_HLA2_1	KLFDTLNEDLFQ
TUM_HLA2_1	FQRMKTLQVKDQ
TUM_HLA2_1	LDKLTVTSQNLQ
TUM_HLA2_1	YSAASKQNKLEQ
TUM_HLA2_1	IPEIIIKVRGTQ
TUM_HLA2_1	NITSSTCELSKQ
TUM_HLA2_1	APTRELAQQVQQ
TUM_HLA2_1	IVQVRVLATELQ
TUM_HLA2_1	EEVKEAITHSVQ
TUM_HLA2_1	YKRGGSLPARHQ
TUM_HLA2_1	LVRALLTADRNQ
TUM_HLA2_1	AMYEAFLAEAQQ
TUM_HLA2_1	PVISAEKAYHEQ
TUM_HLA2_1	EREATDTPIVIQ
TUM_HLA2_1	PFVRATVVRAQQ
TUM_HLA2_1	VDKNFINNPLAQ
TUM_HLA2_1	VQMDDVGLRLTQ
TUM_HLA2_1	NVRKVVATTQMQ
TUM_HLA2_1	ISERQVSTEEAQ
TUM_HLA2_1	LYYPLHSSLVGQ
TUM_HLA2_1	LVIRDVGDESFQ
TUM_HLA2_1	KNDPLFFKPGSQ
TUM_HLA2_1	AIFFLPDEGKLQ
TUM_HLA2_1	TPRPVIVEPLEQ
TUM_HLA2_1	VPSPIPVQRTRQ
TUM_HLA2_1	KEFTPPVQAAYQ
TUM_HLA2_1	ATLFGSHAREYQ
TUM_HLA2_1	STYQAVIDAERQ
TUM_HLA2_1	EGEITTLNHKLQ
TUM_HLA2_1	VPPVIRVYPESQ
TUM_HLA2_1	GAAGGVGTAAVQ
TUM_HLA2_1	PGAAAAAVASGQ
TUM_HLA2_1	AAAGGVGMAAVQ
TUM_HLA2_1	AHATGASAGAQQ
TUM_HLA2_1	AYATGASAGAQQ
TUM_HLA2_1	AADAAATAQTSQ
TUM_HLA2_1	AVAAARAGAQVQ
TUM_HLA2_1	AAAAAAHTAIQQ
TUM_HLA2_1	LAILAAGASLVQ
TUM_HLA2_1	PAAAQAVETAAQ
TUM_HLA2_1	AAAAGVVVFAKQ
TUM_HLA2_1	ATQAEGAASQAQ
TUM_HLA2_1	PAATTAAAAFDQ
TUM_HLA2_1	GAPTGSSPQPLQ
TUM_HLA2_1	RTGVSGHAGAVQ
TUM_HLA2_1	AAGVVLAAIARQ
TUM_HLA2_1	VMIGSAAAGKLQ
TUM_HLA2_1	LAATTAAAAFDQ
TUM_HLA2_1	VSHAAAASTVQQ
TUM_HLA2_1	KVARAAAEVAGQ
TUM_HLA2_1	IGSGKVLKSGPQ
TUM_HLA2_1	SPTAGTTEPGHQ
TUM_HLA2_1	DPSGSVASISHQ
TUM_HLA2_1	TAEIAAALAARQ
TUM_HLA2_1	SPPGKPQGPPPQ
TUM_HLA2_1	NAAISAVATDEQ
TUM_HLA2_1	PDEAVAYGAAVQ
TUM_HLA2_1	STTAVQLTAGNQ
TUM_HLA2_1	PPAKGDPAAELQ
TUM_HLA2_1	HEIRTGAAAAAQ
TUM_HLA2_1	ADLLAAAAPRVQ
TUM_HLA2_1	QGPPPPPPGKPQ
TUM_HLA2_1	RLLAGGVRGAVQ
TUM_HLA2_1	PASAAAPEEQVQ
TUM_HLA2_1	GEVAAAVRTAEQ
TUM_HLA2_1	TAVAGALDYAHQ
TUM_HLA2_1	ATQAEQAATQAQ
TUM_HLA2_1	RALATAAESAEQ
TUM_HLA2_1	LSSWTAADTAAQ
TUM_HLA2_1	ALITLGPLALLQ
TUM_HLA2_1	TGFGSGTRALEQ
TUM_HLA2_1	ITIIGGSKVIPQ
TUM_HLA2_1	SHVLLAAPPGHQ
TUM_HLA2_1	LLSFASLPTVGQ
TUM_HLA2_1	IGVASTKTFLAQ
TUM_HLA2_1	VATVSTSTTELQ
TUM_HLA2_1	GRMHAPGKGLSQ
TUM_HLA2_1	LGFATVFNSVGQ
TUM_HLA2_1	LVRGLKAGVLSQ
TUM_HLA2_1	VKAGIKDSLSPQ
TUM_HLA2_1	YKRGGSLPSRHQ
TUM_HLA2_1	QLISSQAQQGGQ
TUM_HLA2_1	AEEKAAQALSVQ
TUM_HLA2_1	VPAAYRGVGDDQ
TUM_HLA2_1	AATAFSLLGLRQ
TUM_HLA2_1	MASLDAEKAQGQ
TUM_HLA2_1	RDEFAASAALAQ
TUM_HLA2_1	LPVITIDPASPQ
TUM_HLA2_1	GSILASLSTFQQ
TUM_HLA2_1	LPQLVGVSTPLQ
TUM_HLA2_1	GHPSSTTPNLDQ
TUM_HLA2_1	VPRARTEPGGSQ
TUM_HLA2_1	TSGVHTFPAVLQ
TUM_HLA2_1	SKIVVVTAGVRQ
TUM_HLA2_1	IEAMAATQGHTQ
TUM_HLA2_1	RVVKLAAGSKTQ
TUM_HLA2_1	LRSLLTSGNLGQ
TUM_HLA2_1	HVARSHAAVLAQ
TUM_HLA2_1	AYVSGLAALLRQ
TUM_HLA2_1	AVTADSRPHSPQ
TUM_HLA2_1	LIRLGAVSVPLQ
TUM_HLA2_1	VALHAGYKPGKQ
TUM_HLA2_1	LMQALPMGALPQ
TUM_HLA2_1	PLVFAADAARLQ
TUM_HLA2_1	LVTTKTAGPEQQ
TUM_HLA2_1	PVLPDLPLPAIQ
TUM_HLA2_1	IKSLVSKGTLVQ
TUM_HLA2_1	GEPASISCRSSQ
TUM_HLA2_1	YGSLVTSLALQQ
TUM_HLA2_1	KLTAAGFGLFKQ
TUM_HLA2_1	DVADYLAGSGWQ
TUM_HLA2_1	TVTIKIAPNTPQ
TUM_HLA2_1	IVVAGRIADNKQ
TUM_HLA2_1	YFGGVSALSKQQ
TUM_HLA2_1	KPGSDTIKPDVQ
TUM_HLA2_1	MITIDGKQIKLQ
TUM_HLA2_1	IKVSQAAAELQQ
TUM_HLA2_1	WASVVVPSGQEQ
TUM_HLA2_1	VASLVQQEANTQ
TUM_HLA2_1	SIQVDGKTIKAQ
TUM_HLA2_1	FNLLITNAPGTQ
TUM_HLA2_1	PTGTYHGDSDLQ
TUM_HLA2_1	LRSWTAADTAAQ
TUM_HLA2_1	KGEIRGASTPFQ
TUM_HLA2_1	NALMTIATLFAQ
TUM_HLA2_1	DAASIVDEGYQQ
TUM_HLA2_1	GQKDSYVGDEAQ
TUM_HLA2_1	DIAARLNIPVSQ
TUM_HLA2_1	IVVTQRISNAAQ
TUM_HLA2_1	GPAKSPYQLVLQ
TUM_HLA2_1	NSLLVSARSLLQ
TUM_HLA2_1	GSRASETVMVHQ
TUM_HLA2_1	PLGDAAHAFYDQ
TUM_HLA2_1	YNALGAIRSVLQ
TUM_HLA2_1	ASWTSAVEAQQQ
TUM_HLA2_1	VTKAAGTKKQFQ
TUM_HLA2_1	NFQLAFGARVGQ
TUM_HLA2_1	LAAYSLAATLWQ
TUM_HLA2_1	SVDVTFASAQRQ
TUM_HLA2_1	VPVNDLNADLIQ
TUM_HLA2_1	KGQVVPALNEKQ
TUM_HLA2_1	NPVISGEQIVQQ
TUM_HLA2_1	HFVQKVVSANGQ
TUM_HLA2_1	TTLLRLLAGVEQ
TUM_HLA2_1	ADLARQKARASQ
TUM_HLA2_1	LHYVVSLANATQ
TUM_HLA2_1	TPQTRLGETVSQ
TUM_HLA2_1	VVTVIAHELAHQ
TUM_HLA2_1	IILLNSEFSGPQ
TUM_HLA2_1	YELKLAIPEGKQ
TUM_HLA2_1	VFKSRVVAGEVQ
TUM_HLA2_1	LRSWTAADMAAQ
TUM_HLA2_1	SSLLNMSDNITQ
TUM_HLA2_1	KGIIAHATPQCQ
TUM_HLA2_1	KLTAAGFGRFKQ
TUM_HLA2_1	APGVRAVELERQ
TUM_HLA2_1	TLKLARAALLEQ
TUM_HLA2_1	VLLLGPTLFLLQ
TUM_HLA2_1	YFGGVTALSREQ
TUM_HLA2_1	TESRSTEPELIQ
TUM_HLA2_1	PVRLDTVVISTQ
TUM_HLA2_1	LFEINEAASLVQ
TUM_HLA2_1	DVAFVKDVTVLQ
TUM_HLA2_1	NFEEAVAARAEQ
TUM_HLA2_1	INTFVPSGKIMQ
TUM_HLA2_1	TVEDALSDQETQ
TUM_HLA2_1	PADIEVVQAEHQ
TUM_HLA2_1	GVVHVIDRVLTQ
TUM_HLA2_1	VTLEISPSMTMQ
TUM_HLA2_1	ESIVLDAITHLQ
TUM_HLA2_1	APRGDKEELTPQ
TUM_HLA2_1	EVRREELAAAAQ
TUM_HLA2_1	LLTELAAQAERQ
TUM_HLA2_1	EVLADSVLLRTQ
TUM_HLA2_1	VVGRAFARALRQ
TUM_HLA2_1	KAAMALEKKLNQ
TUM_HLA2_1	LRKVFSAAVARQ
TUM_HLA2_1	PLVATVFDLVFQ
TUM_HLA2_1	GLIKLVSKHRAQ
TUM_HLA2_1	ITKSDGIRGLYQ
TUM_HLA2_1	VVDVSHEDPEVQ
TUM_HLA2_1	DRTGDGKILYSQ
TUM_HLA2_1	ALVSDPQLRINQ
TUM_HLA2_1	YEEALMAAEISQ
TUM_HLA2_1	IAMLLVRATGWQ
TUM_HLA2_1	GAAAAAVASGQ
TUM_HLA2_1	AAGGVGTAAVQ
TUM_HLA2_1	AAAGAVITGAQ
TUM_HLA2_1	AVGGAVLGSLQ
TUM_HLA2_1	TGVSGHAGAVQ
TUM_HLA2_1	AILAAGASLVQ
TUM_HLA2_1	YATGASAGAQQ
TUM_HLA2_1	AAAQAVETAAQ
TUM_HLA2_1	ALSTAAAEGIQ
TUM_HLA2_1	GAAPAADHAEQ
TUM_HLA2_1	AATTAAAAFDQ
TUM_HLA2_1	NALGALLAAVQ
TUM_HLA2_1	LLAGGVRGAVQ
TUM_HLA2_1	VAAARAGAQVQ
TUM_HLA2_1	LAAATAKLVGQ
TUM_HLA2_1	MIGSAAAGKLQ
TUM_HLA2_1	AAAAAHTAIQQ
TUM_HLA2_1	AAAAVLAMPDQ
TUM_HLA2_1	GSGKVLKSGPQ
TUM_HLA2_1	NTAAIAATEAQ
TUM_HLA2_1	ALATAAESAEQ
TUM_HLA2_1	GPPPPPPGKPQ
TUM_HLA2_1	SHAAAASTVQQ
TUM_HLA2_1	AVIAVLTAQGQ
TUM_HLA2_1	VAEAATAQSVQ
TUM_HLA2_1	AEIAAALAARQ
TUM_HLA2_1	VGSGVTTDQVQ
TUM_HLA2_1	DEAVAYGAAVQ
TUM_HLA2_1	PAKGDPAAELQ
TUM_HLA2_1	GPEGGTVELIQ
TUM_HLA2_1	LAADAIEAAQQ
TUM_HLA2_1	VVKLAAGSKTQ
TUM_HLA2_1	TTAVQLTAGNQ
TUM_HLA2_1	GPVRVAIAAEQ
TUM_HLA2_1	LAARAALISPQ
TUM_HLA2_1	AVAGALDYAHQ
TUM_HLA2_1	LISSQAQQGGQ
TUM_HLA2_1	GSLVTSLALQQ
TUM_HLA2_1	AGVETTTPSKQ
TUM_HLA2_1	PPMEAAGFTAQ
TUM_HLA2_1	GFGSGTRALEQ
TUM_HLA2_1	GVASTKTFLAQ
TUM_HLA2_1	VARSHAAVLAQ
TUM_HLA2_1	VLAEKLGLSAQ
TUM_HLA2_1	QGPPPPQGKPQ
TUM_HLA2_1	GVVRGASIPFQ
TUM_HLA2_1	REAAAAQADTQ
TUM_HLA2_1	NGAYKAIPVAQ
TUM_HLA2_1	ATVSTSTTELQ
TUM_HLA2_1	NLLITNAPGTQ
TUM_HLA2_1	NALGAIRSVLQ
TUM_HLA2_1	EAMAATQGHTQ
TUM_HLA2_1	EVAAAVRTAEQ
TUM_HLA2_1	VALSAPKIPQQ
TUM_HLA2_1	LITLGPLALLQ
TUM_HLA2_1	LTAAGFGLFKQ
TUM_HLA2_1	AQAASLEAEHQ
TUM_HLA2_1	SGVHTFPAVLQ
TUM_HLA2_1	IRGSLARAALQ
TUM_HLA2_1	MQALPMGALPQ
TUM_HLA2_1	YFGGVSALSKQ
TUM_HLA2_1	KWASVVVPSGQ
TUM_HLA2_1	GEIRGASTPFQ
TUM_HLA2_1	VADYLAGSGWQ
TUM_HLA2_1	ALHAGYKPGKQ
TUM_HLA2_1	LREGAAHAFAQ
TUM_HLA2_1	NLATVTTTLLQ
TUM_HLA2_1	FVQKVVSANGQ
TUM_HLA2_1	ATAFSLLGLRQ
TUM_HLA2_1	RTPLYAESGGQ
TUM_HLA2_1	FGGPGARARYQ
TUM_HLA2_1	ALMTIATLFAQ
TUM_HLA2_1	APIIAVTRNPQ
TUM_HLA2_1	AASIVDEGYQQ
TUM_HLA2_1	IAARLNIPVSQ
TUM_HLA2_1	AYENMGLASTQ
TUM_HLA2_1	PGVTVKDVNQQ
TUM_HLA2_1	TTMEKAGAHLQ
TUM_HLA2_1	VVTQRISNAAQ
TUM_HLA2_1	VARAVSVLFPQ
TUM_HLA2_1	WPMSASPGARQ
TUM_HLA2_1	RVITQTGTIAQ
TUM_HLA2_1	ASLVQQEANTQ
TUM_HLA2_1	ADTLVERVTGQ
TUM_HLA2_1	AQALTLAARFQ
TUM_HLA2_1	YVSGLAALLRQ
TUM_HLA2_1	FAPLTSRGSQQ
TUM_HLA2_1	DINTDGAVNFQ
TUM_HLA2_1	VTADSRPHSPQ
TUM_HLA2_1	KQAAGFGLFKQ
TUM_HLA2_1	LVVKTLINATQ
TUM_HLA2_1	RHPAFAVGAFQ
TUM_HLA2_1	SAAVALLEWLQ
TUM_HLA2_1	EGNSWNLGVVQ
TUM_HLA2_1	PPQEAAQFTSQ
TUM_HLA2_1	DINSDGVLDEQ
TUM_HLA2_1	ILLNSEFSGPQ
TUM_HLA2_1	KRGGSLPARHQ
TUM_HLA2_1	SIPKGFMDGKQ
TUM_HLA2_1	SIVLDAITHLQ
TUM_HLA2_1	KPVTTPEEIAQ
TUM_HLA2_1	VLADSVLLRTQ
TUM_HLA2_1	FKSRVVAGEVQ
TUM_HLA2_1	FEEAVAARAEQ
TUM_HLA2_1	VDVTFASAQRQ
TUM_HLA2_1	GVNYASITRNQ
TUM_HLA2_1	DAVIGYKMKAQ
TUM_HLA2_1	VVEQSRAIPVQ
TUM_HLA2_1	NMMAAEQFTGQ
TUM_HLA2_1	LLLGPTLFLLQ
TUM_HLA2_1	GINFVSPVRNQ
TUM_HLA2_1	ATPSRLMILTQ
TUM_HLA2_1	EEVNIKTAEAQ
TUM_HLA2_1	VFNLNPLNSSQ
TUM_HLA2_1	RKVFSAAVARQ
TUM_HLA2_1	ILMGDKSENVQ
TUM_HLA2_1	SWTSAVEAQQQ
TUM_HLA2_1	NDAFIVLDEAQ
TUM_HLA2_1	GPFRDVPAYSQ
TUM_HLA2_1	DQFRTLASATQ
TUM_HLA2_1	FVRFDSDAASQ
TUM_HLA2_1	IINMKPPAMTQ
TUM_HLA2_1	DKLTVTSQNLQ
TUM_HLA2_1	KDYTGEDVTPQ
TUM_HLA2_1	ITSSTCELSKQ
TUM_HLA2_1	GEITTLNHKLQ
TUM_HLA2_1	VNIDGKQIKLQ
TUM_HLA2_1	YSSIRTSNNSQ
TUM_HLA2_1	VRALLTADRNQ
TUM_HLA2_1	AIHIDPATHRQ
TUM_HLA2_1	DTPYPLPKSDQ
TUM_HLA2_1	SERQVSTEEAQ
TUM_HLA2_1	DVDSLVIEHIQ
TUM_HLA2_1	IIEPSLRQLAQ
TUM_HLA2_1	LVEIAHKMAEQ
TUM_HLA2_1	PITSIRDGRQQ
TUM_HLA2_1	VVLDTTLIRLQ
TUM_HLA2_1	YKSDGIKGLYQ
TUM_HLA2_1	DKNFINNPLAQ
TUM_HLA2_1	QMDDVGLRLTQ
TUM_HLA2_1	TPVKIEGYEDQ
TUM_HLA2_1	DSETFLIATRQ
TUM_HLA2_1	DGRTLSDYNIQ
TUM_HLA2_1	NPRPGKCLPDQ
TUM_HLA2_1	GRPQPGRENFQ
TUM_HLA2_1	PLKETIKGFQQ
TUM_HLA2_1	IFGQVTTKDRQ
TUM_HLA2_1	YKIIRGSLDTQ
TUM_HLA2_1	VPRSGEVYTCQ
TUM_HLA2_1	KVKPLLQVSRQ
TUM_HLA2_1	KWEAAHVAEQQ
TUM_HLA2_1	VLHPYPTQITQ
TUM_HLA2_1	QRMATITDSFQ
TUM_HLA2_1	LWNTEAACPIQ
TUM_HLA2_1	VVDNHEISVYQ
TUM_HLA2_1	VAFARQILEQQ
TUM_HLA2_1	LVKVPKYLSQQ
TUM_HLA2_1	VLIHQLPERAQ
TUM_HLA2_1	HKWEAAHVAEQ
TUM_HLA2_1	IPGQQDKDMFQ
TUM_HLA2_1	VLVNVKEHSRQ
TUM_HLA2_1	DQTAEFKEAFQ
TUM_HLA2_1	FILQDTKALHQ
TUM_HLA2_1	ARYNSDLGEYQ
TUM_HLA2_1	QVTDLEAEREQ
TUM_HLA2_1	FIIDDKGILRQ
TUM_HLA2_1	LQEGVHRKEPQ
TUM_HLA2_1	IQRLVTPRVLQ
TUM_HLA2_1	RKWEAAHVAEQ
TUM_HLA2_1	DVTRDSFPFDQ
TUM_HLA2_1	VLDRIRKLADQ
TUM_HLA2_1	DQGELERQLLQ
TUM_HLA2_1	EIQDEVDELLQ
TUM_HLA2_1	MRIMGIPEEEQ
TUM_HLA2_1	FVAQNTDYFTQ
TUM_HLA2_1	RPIDTTMDEEQ
TUM_HLA2_1	KINSKHLRVNQ
TUM_HLA2_1	RKWEAARVAEQ
TUM_HLA2_1	QMLYGVRDDEQ
TUM_HLA2_1	REDSTMLSMRQ
TUM_HLA2_1	IKEDFLEQSEQ
TUM_HLA2_1	YNFTNRKISVQ
TUM_HLA2_1	LFYLLSMERSQ
TUM_HLA2_1	IEQEGPEYWDQ
TUM_HLA2_1	DRILLEEVWDQ
TUM_HLA2_1	WHWDTTQSLKQ
TUM_HLA2_1	EYFVSYYDYYQ
TUM_HLA2_1	LATAAESAEQ
TUM_HLA2_1	GPPPQGGRPQ
TUM_HLA2_1	VIAVLTAQGQ
TUM_HLA2_1	PEELTAAAAQ
TUM_HLA2_1	VVRALASTGQ
TUM_HLA2_1	VKLAAGSKTQ
TUM_HLA2_1	SARAPPGKPQ
TUM_HLA2_1	LLAAAAPRVQ
TUM_HLA2_1	AMAATQGHTQ
TUM_HLA2_1	VAAAVRTAEQ
TUM_HLA2_1	ATVEALSTPQ
TUM_HLA2_1	GAYKAIPVAQ
TUM_HLA2_1	ARSHAAVLAQ
TUM_HLA2_1	VALSAPKIPQ
TUM_HLA2_1	VSGLAALLRQ
TUM_HLA2_1	VQKVVSANGQ
TUM_HLA2_1	LAEKLGLSAQ
TUM_HLA2_1	VITQTGTIAQ
TUM_HLA2_1	SLVSKGTLVQ
TUM_HLA2_1	ITLGPLALLQ
TUM_HLA2_1	PSKGPLQSVQ
TUM_HLA2_1	VELGTQPATQ
TUM_HLA2_1	VAGALDYAHQ
TUM_HLA2_1	GVETTTPSKQ
TUM_HLA2_1	QASAFSRASQ
TUM_HLA2_1	SSVPGVRLLQ
TUM_HLA2_1	PGVTVKDVNQ
TUM_HLA2_1	WVAARGLASQ
TUM_HLA2_1	SLVTSLALQQ
TUM_HLA2_1	LATVTTTLLQ
TUM_HLA2_1	LRGMVAASEQ
TUM_HLA2_1	FGSGTRALEQ
TUM_HLA2_1	VASTKTFLAQ
TUM_HLA2_1	TVSTSTTELQ
TUM_HLA2_1	EEAVAARAEQ
TUM_HLA2_1	KVFSAAVARQ
TUM_HLA2_1	VSCMAGARVQ
TUM_HLA2_1	GWRTTATASQ
TUM_HLA2_1	TVGKSSKMLQ
TUM_HLA2_1	DLPLAQLALQ
TUM_HLA2_1	QAASLEAEHQ
TUM_HLA2_1	LEGPGLSQRQ
TUM_HLA2_1	QALTSAQLQQ
TUM_HLA2_1	VVSVLTVLHQ
TUM_HLA2_1	LLRVISGVLQ
TUM_HLA2_1	RIIAAKEAVQ
TUM_HLA2_1	GGQLSNLRQQ
TUM_HLA2_1	QIAASDLEEQ
TUM_HLA2_1	VVSDGLDYIQ
TUM_HLA2_1	LMTIATLFAQ
TUM_HLA2_1	ASIVDEGYQQ
TUM_HLA2_1	FDEEATGTIQ
TUM_HLA2_1	NAAIMVHRAQ
TUM_HLA2_1	KDSYVGDEAQ
TUM_HLA2_1	QALTLAARFQ
TUM_HLA2_1	HVVPNEVVVQ
TUM_HLA2_1	QFRTLASATQ
TUM_HLA2_1	RITLTLPAIQ
TUM_HLA2_1	LPHSFTPTTQ
TUM_HLA2_1	ARQLVEASEQ
TUM_HLA2_1	RLDTVVISTQ
TUM_HLA2_1	RPVAATVRHQ
TUM_HLA2_1	VATVFDLVFQ
TUM_HLA2_1	MSIKAYAKTQ
TUM_HLA2_1	PLIKVNDTIQ
TUM_HLA2_1	DVDRIIGLDQ
TUM_HLA2_1	TPYPLPKSDQ
TUM_HLA2_1	LLRVLPPLPQ
TUM_HLA2_1	IVFARTSPQQ
TUM_HLA2_1	EMRTAATIQQ
TUM_HLA2_1	MTLEKNVSVQ
TUM_HLA2_1	YSTKNNALNQ
TUM_HLA2_1	DLATHLVRTQ
TUM_HLA2_1	DVSHEDPEVQ
TUM_HLA2_1	VEIAHKMAEQ
TUM_HLA2_1	GVLRIQNLDQ
TUM_HLA2_1	LIKKSKMPSQ
TUM_HLA2_1	NYVIQTRAAQ
TUM_HLA2_1	SETFLIATRQ
TUM_HLA2_1	GRTLSDYNIQ
TUM_HLA2_1	ILQDTKALHQ
TUM_HLA2_1	WEAAHVAEQQ
TUM_HLA2_1	KWEAAHVAEQ
TUM_HLA2_1	LSVQRVMAHQ
TUM_HLA2_1	RMATITDSFQ
TUM_HLA2_1	ERQVSTEEAQ
TUM_HLA2_1	VMTTEFLAHQ
TUM_HLA2_1	DTDGSKWIKQ
TUM_HLA2_1	IETALDMFNQ
TUM_HLA2_1	KWEAARVAEQ
TUM_HLA2_1	WNTEAACPIQ
TUM_HLA2_1	THVLHPYPTQ
TUM_HLA2_1	EDSTMLSMRQ
TUM_HLA2_1	EVPNTVHQFQ
TUM_HLA2_1	TAEEVKRKLQ
TUM_HLA2_1	PKANREKMTQ
TUM_HLA2_1	NLSKEDDVRQ
TUM_HLA2_1	LYTARQVVEQ
TUM_HLA2_1	QGELERQLLQ
TUM_HLA2_1	YTNLNRLISQ
TUM_HLA2_1	TETALLERYQ
TUM_HLA2_1	RPQPGRENFQ
TUM_HLA2_1	HWDTTQSLKQ
TUM_HLA2_1	DIRDIQDENQ
TUM_HLA2_1	LPKKVGKWYQ
TUM_HLA2_1	ALWFPVYLDQ
TUM_HLA2_1	FYLLSMERSQ
TUM_HLA2_1	RQVANRFQQQ
TUM_HLA2_1	FYKGFLAYYQ
TUM_HLA2_1	YVHNDIFRYQ
TUM_HLA2_2	MSIFLSRDNKVIVQ
TUM_HLA2_2	VLGAAGGVGTAAVQ
TUM_HLA2_2	AGPGPAAGAALPDQ
TUM_HLA2_2	PEAAAPAAAAVATQ
TUM_HLA2_2	AGTAGAPVTAVAEQ
TUM_HLA2_2	PVEAIFYEDDVPEQ
TUM_HLA2_2	AIAHATGASAGAQQ
TUM_HLA2_2	QLEDGRTLSDYNIQ
TUM_HLA2_2	AAATQAEGAASQAQ
TUM_HLA2_2	PAKGGAPAPSRGPQ
TUM_HLA2_2	RTDAAAGAVITGAQ
TUM_HLA2_2	AAVSHAAAASTVQQ
TUM_HLA2_2	SPVGRVTPKEWRNQ
TUM_HLA2_2	LKQLLSDKQQKRQ
TUM_HLA2_2	ITQMIEMIERLIQ
TUM_HLA2_2	VGSDWRFLRGYHQ
TUM_HLA2_2	SPGAAAAAVASGQ
TUM_HLA2_2	AGAGAADLAARGQ
TUM_HLA2_2	HAAAGGVGMAAVQ
TUM_HLA2_2	DGVPAAAPGQPAQ
TUM_HLA2_2	GAAAAAAHTAIQQ
TUM_HLA2_2	IAHATGASAGAQQ
TUM_HLA2_2	AAVSHAAAASTVQ
TUM_HLA2_2	YPAGATGAQAAPQ
TUM_HLA2_2	AATQAEGAASQAQ
TUM_HLA2_2	EPPAEGGHPGAAQ
TUM_HLA2_2	GVTSEASSLAAVQ
TUM_HLA2_2	ALNALGALLAAVQ
TUM_HLA2_2	GIGSGKVLKSGPQ
TUM_HLA2_2	VPAATTAAAAFDQ
TUM_HLA2_2	KGGYGGGMPANVQ
TUM_HLA2_2	PRTGVSGHAGAVQ
TUM_HLA2_2	AVSHAAAASTVQQ
TUM_HLA2_2	QAVAAARAGAQVQ
TUM_HLA2_2	VSIVVLSGTTAAQ
TUM_HLA2_2	PLGVAAASSAFEQ
TUM_HLA2_2	VLAATTAAAAFDQ
TUM_HLA2_2	GGSVSSVSSSRLQ
TUM_HLA2_2	APAAAAAPEEQVQ
TUM_HLA2_2	ATAEIAAALAARQ
TUM_HLA2_2	PVTADALAAATEQ
TUM_HLA2_2	ATFYTRTKIRKLQ
TUM_HLA2_2	ASLAADAIEAAQQ
TUM_HLA2_2	LVMIGSAAAGKLQ
TUM_HLA2_2	AIFSAAAVGLPDQ
TUM_HLA2_2	KAEAGAGSATEFQ
TUM_HLA2_2	IAAGAPIAEVLDQ
TUM_HLA2_2	APASAAAPEEQVQ
TUM_HLA2_2	GYAAAAVLAMPDQ
TUM_HLA2_2	HEAAGAAVRAAEQ
TUM_HLA2_2	SHEIRTGAAAAAQ
TUM_HLA2_2	TSPTAGTTEPGHQ
TUM_HLA2_2	AATQAEQAATQAQ
TUM_HLA2_2	KPSPASGFSPSVQ
TUM_HLA2_2	VAAGVVLAEIARQ
TUM_HLA2_2	PVGPAGGNQMLEQ
TUM_HLA2_2	GGGVVAIDNKIEQ
TUM_HLA2_2	VGEVAAAVRTAEQ
TUM_HLA2_2	NPDEAVAYGAAVQ
TUM_HLA2_2	VAGLIKLQIVAGQ
TUM_HLA2_2	SPTAGTTEPGHQQ
TUM_HLA2_2	ALPMGALPQGPMQ
TUM_HLA2_2	GGIGALVRLKSLQ
TUM_HLA2_2	EISDIGAKIAAVQ
TUM_HLA2_2	GQIYVDRQLHNRQ
TUM_HLA2_2	VTAVAGALDYAHQ
TUM_HLA2_2	AAEEKAAQALSVQ
TUM_HLA2_2	GLRSLLTSGNLGQ
TUM_HLA2_2	AAPFEAAFLIAAQ
TUM_HLA2_2	GGSDAAWYSAPDQ
TUM_HLA2_2	PSGSVASISHQEQ
TUM_HLA2_2	EVTEVSVGANPVQ
TUM_HLA2_2	SVKAGIKDSLSPQ
TUM_HLA2_2	EEKAGVVSTGLIQ
TUM_HLA2_2	GYLAARAALISPQ
TUM_HLA2_2	SIGKSLPSEASEQ
TUM_HLA2_2	AAYVSGLAALLRQ
TUM_HLA2_2	VAVAAADFSPEEQ
TUM_HLA2_2	ALIRLGAVSVPLQ
TUM_HLA2_2	SLLEALVADPEGQ
TUM_HLA2_2	HDASFVAAIPSTQ
TUM_HLA2_2	FRLLAGGVRGAVQ
TUM_HLA2_2	IVGADNVGSKQMQ
TUM_HLA2_2	EDYNKMTPVKNYQ
TUM_HLA2_2	RSTTAVQLTAGNQ
TUM_HLA2_2	NLLSFASLPTVGQ
TUM_HLA2_2	AFVLAEKLGLSAQ
TUM_HLA2_2	PATLVVATVYADQ
TUM_HLA2_2	LIKNVGPHALASQ
TUM_HLA2_2	AEAFAAQLVTAEQ
TUM_HLA2_2	IVATVSTSTTELQ
TUM_HLA2_2	GPHSAVARISRAQ
TUM_HLA2_2	RADLLAAAAPRVQ
TUM_HLA2_2	QKLEMMIKELKLQ
TUM_HLA2_2	DQESGAVIHPATQ
TUM_HLA2_2	WAHAGNAIPSSDQ
TUM_HLA2_2	RMAVIAVLTAQGQ
TUM_HLA2_2	LMASLDAEKAQGQ
TUM_HLA2_2	WSGVSKGLAESLQ
TUM_HLA2_2	TQRLHGGSAPLPQ
TUM_HLA2_2	DTPDAATTSRSDQ
TUM_HLA2_2	SLRASTSKSESSQ
TUM_HLA2_2	SASYKADTVAKVQ
TUM_HLA2_2	SLSVSTLPLPEVQ
TUM_HLA2_2	PAMAALEAEALRQ
TUM_HLA2_2	ITVKKLGSRIGAQ
TUM_HLA2_2	NRVVKLAAGSKTQ
TUM_HLA2_2	FITIIGGSKVIPQ
TUM_HLA2_2	EDGVVRGASIPFQ
TUM_HLA2_2	IRVRVKGGGHVAQ
TUM_HLA2_2	KTFVVRALASTGQ
TUM_HLA2_2	LSDMDAIAVMADQ
TUM_HLA2_2	GVLADVLDHALEQ
TUM_HLA2_2	DVNIVNVALPSIQ
TUM_HLA2_2	IVALHAGYKPGKQ
TUM_HLA2_2	RTGTYRQLFHPEQ
TUM_HLA2_2	SKIVVVTAGVRQQ
TUM_HLA2_2	FLGFATVFNSVGQ
TUM_HLA2_2	VVASLVQQEANTQ
TUM_HLA2_2	GLDEANTSPRLSQ
TUM_HLA2_2	FKNKVPEKQKLFQ
TUM_HLA2_2	ELRSLLTSGNLGQ
TUM_HLA2_2	VGKLETLDEDAAQ
TUM_HLA2_2	GAVYSFDPVGSYQ
TUM_HLA2_2	AVFKSRVVAGEVQ
TUM_HLA2_2	GTVEDALSDQETQ
TUM_HLA2_2	PEASPLAEPPQEQ
TUM_HLA2_2	EAVTADSRPHSPQ
TUM_HLA2_2	FAATAFSLLGLRQ
TUM_HLA2_2	NDVADYLAGSGWQ
TUM_HLA2_2	ILLLVPSISLLSQ
TUM_HLA2_2	SPDDPAGLLDLRQ
TUM_HLA2_2	GAPRGDKEELTPQ
TUM_HLA2_2	KWAAVVVPSGQEQ
TUM_HLA2_2	KWAAVVVPSGEEQ
TUM_HLA2_2	RKLFDTLNEDLFQ
TUM_HLA2_2	PEIVINPSPYSGQ
TUM_HLA2_2	KMPYRILPRQLPQ
TUM_HLA2_2	VLGLAQGYLEPLQ
TUM_HLA2_2	ELVTTKTAGPEQQ
TUM_HLA2_2	PASWTSAVEAQQQ
TUM_HLA2_2	KVNQIGSVTESIQ
TUM_HLA2_2	DLRSWTAADTAAQ
TUM_HLA2_2	GPLVATVFDLVFQ
TUM_HLA2_2	DQVIHSNPAGIQQ
TUM_HLA2_2	KKLTAAGFGLFKQ
TUM_HLA2_2	VVHLKGSLVKDSQ
TUM_HLA2_2	DIHEGTSEVAQPQ
TUM_HLA2_2	KVDTIAADESFSQ
TUM_HLA2_2	VPDHQDIAFGALQ
TUM_HLA2_2	EKIYVLLRRQAQQ
TUM_HLA2_2	RVPRARTEPGGSQ
TUM_HLA2_2	PYGFVAFDVDPGQ
TUM_HLA2_2	SVVVEQSRAIPVQ
TUM_HLA2_2	IIVVTQRISNAAQ
TUM_HLA2_2	ALLTELAAQAERQ
TUM_HLA2_2	KWASVVVPSGQEQ
TUM_HLA2_2	VLPEGGETPIFKQ
TUM_HLA2_2	TAVQLDIKEAAEQ
TUM_HLA2_2	FQKWAAVVVPSGQ
TUM_HLA2_2	SPLFMGKVVNPTQ
TUM_HLA2_2	VMADTLVERVTGQ
TUM_HLA2_2	WTAVDTAAQISEQ
TUM_HLA2_2	TFGYLAALHIADQ
TUM_HLA2_2	GEKPDEFESGISQ
TUM_HLA2_2	IRAQAASLEAEHQ
TUM_HLA2_2	LKGQVVPALNEKQ
TUM_HLA2_2	EYQMLYGVRDDEQ
TUM_HLA2_2	LISMAYGQIGMIQ
TUM_HLA2_2	PVKAAQFEPPGRQ
TUM_HLA2_2	DAVVLKIARLQAQ
TUM_HLA2_2	GEFYFLEMNTRLQ
TUM_HLA2_2	ETRILLQGTPVAQ
TUM_HLA2_2	VVLSRKVLLDGVQ
TUM_HLA2_2	GEEVKEAITHSVQ
TUM_HLA2_2	SSSFLIDKTTTVQ
TUM_HLA2_2	VPYVIVPLKTGLQ
TUM_HLA2_2	HKGEIRGASTPFQ
TUM_HLA2_2	LADAVEKVAKQQQ
TUM_HLA2_2	VVLDNVFATPLLQ
TUM_HLA2_2	FQPAKIGHPHGLQ
TUM_HLA2_2	VVEVHPARSIVPQ
TUM_HLA2_2	EFQRMKTLQVKDQ
TUM_HLA2_2	GNVRKVVATTQMQ
TUM_HLA2_2	FQKWASVVVPSGQ
TUM_HLA2_2	DLRSWTAVDTAAQ
TUM_HLA2_2	KSALHYMVNAATQ
TUM_HLA2_2	SRNPACSGANICQ
TUM_HLA2_2	VLRFNGAPTANFQ
TUM_HLA2_2	AAIVIGRLRQLPQ
TUM_HLA2_2	DLRSWTAADMAAQ
TUM_HLA2_2	LLWHWDTTQSLKQ
TUM_HLA2_2	GYRITTTPTNGQQ
TUM_HLA2_2	REGYERLLKMQNQ
TUM_HLA2_2	GGYVKLFPNSLDQ
TUM_HLA2_2	GLDVDSLVIEHIQ
TUM_HLA2_2	FTAQVIILNHPGQ
TUM_HLA2_2	PAYAFALSRLSDQ
TUM_HLA2_2	EAVDPLGQQQLDQ
TUM_HLA2_2	IFKQASAFSRASQ
TUM_HLA2_2	LGMMSIKAYAKTQ
TUM_HLA2_2	KTTLLRLLAGVEQ
TUM_HLA2_2	KFLWKYVNRNDAQ
TUM_HLA2_2	APVISAEKAYHEQ
TUM_HLA2_2	EEQLAAAKAQQEQ
TUM_HLA2_2	VAQFMWIIRKRIQ
TUM_HLA2_2	RSIQVDGKTIKAQ
TUM_HLA2_2	PGDSDIIRSMPEQ
TUM_HLA2_2	ADNFLLENTLPAQ
TUM_HLA2_2	KVARLVSPVVYSQ
TUM_HLA2_2	LEFAIQPNTTGKQ
TUM_HLA2_2	QFQKLAAEAITVQ
TUM_HLA2_2	PGLARQAPKPRKQ
TUM_HLA2_2	VPKDYTGEDVTPQ
TUM_HLA2_2	LETLAAHWGVPQQ
TUM_HLA2_2	GVDIYSLVTENIQ
TUM_HLA2_2	IIIIKKGHAKDSQ
TUM_HLA2_2	WIEQEGPEYWDLQ
TUM_HLA2_2	ASTYQAVIDAERQ
TUM_HLA2_2	FREFKLSKVWRDQ
TUM_HLA2_2	IESIVLDAITHLQ
TUM_HLA2_2	KKLTAAGFGRFKQ
TUM_HLA2_2	EGQLVSIHSPEEQ
TUM_HLA2_2	LHDINSDGVLDEQ
TUM_HLA2_2	APDQKTQLIEALQ
TUM_HLA2_2	FSEVLHGLIGRTQ
TUM_HLA2_2	IEVLADSVLLRTQ
TUM_HLA2_2	GSFSYLLQDEDGQ
TUM_HLA2_2	VTAIHIDPATHRQ
TUM_HLA2_2	EVEEESDKAALLQ
TUM_HLA2_2	PNAEFFAAPLAWQ
TUM_HLA2_2	KEGTLITDHPNIQ
TUM_HLA2_2	VITIETADHARLQ
TUM_HLA2_2	TDKTGTLTENEMQ
TUM_HLA2_2	PEEAEAILAELRQ
TUM_HLA2_2	VLVRALLTADRNQ
TUM_HLA2_2	KRTFVAADGKSYQ
TUM_HLA2_2	TQFVRFDSDAASQ
TUM_HLA2_2	DLGHVVPNSRLHQ
TUM_HLA2_2	DHSLPYIFAVALQ
TUM_HLA2_2	DKVISTITNNIQQ
TUM_HLA2_2	ERTFIAIKPDGVQ
TUM_HLA2_2	MKAAMALEKKLNQ
TUM_HLA2_2	SPDDPSRYISPDQ
TUM_HLA2_2	ETRDGQVINETSQ
TUM_HLA2_2	EIIHLLTGENPLQ
TUM_HLA2_2	SREGSRTDDEVVQ
TUM_HLA2_2	KGLIKLVSKHRAQ
TUM_HLA2_2	TTPRPVIVEPLEQ
TUM_HLA2_2	SKKYAEAVTRAKQ
TUM_HLA2_2	STIFGQVTTKDRQ
TUM_HLA2_2	RLRSSVPGVRLLQ
TUM_HLA2_2	TSSEFEVVTPEEQ
TUM_HLA2_2	GSTRIPKIQKLLQ
TUM_HLA2_2	VSSYDTVISRDIQ
TUM_HLA2_2	IVPITSIRDGRQQ
TUM_HLA2_2	IMNKGRLLKAGRQ
TUM_HLA2_2	IWVARAVSVLFPQ
TUM_HLA2_2	DEREATDTPIVIQ
TUM_HLA2_2	SNVIVVDWLSRAQ
TUM_HLA2_2	GKIVIFQSKPEIQ
TUM_HLA2_2	IVQMDDVGLRLTQ
TUM_HLA2_2	AIATKKIISDYHQ
TUM_HLA2_2	GLFIIDDKGILRQ
TUM_HLA2_2	GVFVLNKKNKLTQ
TUM_HLA2_2	RARLLPHANEVSQ
TUM_HLA2_2	ALKTTLLTFINQQ
TUM_HLA2_2	DISERQVSTEEAQ
TUM_HLA2_2	LPNPRPGKCLPDQ
TUM_HLA2_2	IATLFGSHAREYQ
TUM_HLA2_2	LEGEITTLNHKLQ
TUM_HLA2_2	QIVQVRVLATELQ
TUM_HLA2_2	VPITSIRDGRQQQ
TUM_HLA2_2	FSREYTAAVEAKQ
TUM_HLA2_2	PLRPDVVIAFMDQ
TUM_HLA2_2	LVPLKETIKGFQQ
TUM_HLA2_2	VYIQDPKGNRIAQ
TUM_HLA2_2	VNNVLPVFDNLMQ
TUM_HLA2_2	GLDKFFSLLTHPQ
TUM_HLA2_2	PRFWALITTPSSQ
TUM_HLA2_2	RAFKAWAVARLSQ
TUM_HLA2_2	IEMVTRFEPNAAQ
TUM_HLA2_2	QTTVLKAINWFGQ
TUM_HLA2_2	LLTRIAFGFRSPQ
TUM_HLA2_2	SVEVHNLQPEKVQ
TUM_HLA2_2	GMGFIYLMQNLPQ
TUM_HLA2_2	VPPEWKALTDMPQ
TUM_HLA2_2	VPVPQLKSFQKIQ
TUM_HLA2_2	KLIVQLDKKVISQ
TUM_HLA2_2	EVTVEGEELNHEQ
TUM_HLA2_2	DNQIHEADTTENQ
TUM_HLA2_2	ELIYHKVTAAELQ
TUM_HLA2_2	RLDKLTVTSQNLQ
TUM_HLA2_2	TFPRPVTVEPMDQ
TUM_HLA2_2	STWLKLNKKVTAQ
TUM_HLA2_2	SPVVTDHVWHRGQ
TUM_HLA2_2	VGMQWLKTQGNKQ
TUM_HLA2_2	VNNFEALKTIQNQ
TUM_HLA2_2	PYEIKKVFASLPQ
TUM_HLA2_2	LSNSGQPERKFMQ
TUM_HLA2_2	SVGHHLNKPEYIQ
TUM_HLA2_2	HAFILQDTKALHQ
TUM_HLA2_2	FNDLLRVLPPLPQ
TUM_HLA2_2	VWEVVSDGLDYIQ
TUM_HLA2_2	LEDGRTLSDYNIQ
TUM_HLA2_2	SALEEYTKKLNTQ
TUM_HLA2_2	QIDQALLLRVIDQ
TUM_HLA2_2	ETVPRSGEVYTCQ
TUM_HLA2_2	DLATHLVRTQMLQ
TUM_HLA2_2	GVRMKLQHSSVRQ
TUM_HLA2_2	VEIIQATIIRQNQ
TUM_HLA2_2	LQTSLSMVNHRLQ
TUM_HLA2_2	QIVAHPVSHRVRQ
TUM_HLA2_2	QKPLSITVRTKKQ
TUM_HLA2_2	RAMYEAFLAEAQQ
TUM_HLA2_2	LPHFQLSRAFLAQ
TUM_HLA2_2	DHLKYVMLPVADQ
TUM_HLA2_2	WHKRGGSLPARHQ
TUM_HLA2_2	KPSVIFLTKRGRQ
TUM_HLA2_2	LEEFGRFASFEAQ
TUM_HLA2_2	TCQIAQEIAEKIQ
TUM_HLA2_2	PAVARFLAHWVHQ
TUM_HLA2_2	YQFVNSPHITKAQ
TUM_HLA2_2	KPIWEQIGSSFIQ
TUM_HLA2_2	NAVQGLRRHEILQ
TUM_HLA2_2	TKHKWEAAHVAEQ
TUM_HLA2_2	THVLHPYPTQITQ
TUM_HLA2_2	YVDKNFINNPLAQ
TUM_HLA2_2	GELIRTQPQRLPQ
TUM_HLA2_2	LPALLENLKLRKQ
TUM_HLA2_2	SFLWNTEAACPIQ
TUM_HLA2_2	PIYNYVIQTRAAQ
TUM_HLA2_2	SPLLYTLIEKTMQ
TUM_HLA2_2	IPAILFLPRKRSQ
TUM_HLA2_2	DEYRPVAATVRHQ
TUM_HLA2_2	DELRKALDNLARQ
TUM_HLA2_2	LEQVVMNKPMLLQ
TUM_HLA2_2	RMITIDGKQIKLQ
TUM_HLA2_2	FTKVKPLLQVSRQ
TUM_HLA2_2	LLVGGWQDIFLRQ
TUM_HLA2_2	RTESRSTEPELIQ
TUM_HLA2_2	RPTYTNLNRLIGQ
TUM_HLA2_2	EEETETNFPEPPQ
TUM_HLA2_2	RANQHLQQAQQPQ
TUM_HLA2_2	SYQRMATITDSFQ
TUM_HLA2_2	LETLAAHWRVPQQ
TUM_HLA2_2	QELLRVLRAQPVQ
TUM_HLA2_2	TTSLTNFQKVQRQ
TUM_HLA2_2	SDQVETQACTREQ
TUM_HLA2_2	SQPHQVEQTELQQ
TUM_HLA2_2	FNMKATVEDEKLQ
TUM_HLA2_2	TKRKWEAAHVAEQ
TUM_HLA2_2	PSYWCQNTETAAQ
TUM_HLA2_2	WYKRGGSLPARHQ
TUM_HLA2_2	HPYPTQITQSEKQ
TUM_HLA2_2	WHKRGGNLPARHQ
TUM_HLA2_2	SYLQQVLHQSPMQ
TUM_HLA2_2	EIIHKALIDRNIQ
TUM_HLA2_2	YKVDYESQSTDTQ
TUM_HLA2_2	PMYSKDVYSYLAQ
TUM_HLA2_2	IHCCPAGFTCDTQ
TUM_HLA2_2	EPLSYTRFSLARQ
TUM_HLA2_2	DQFMTADETRNLQ
TUM_HLA2_2	DRLVTDVKEKLKQ
TUM_HLA2_2	ISQELEELRAEQQ
TUM_HLA2_2	TQRKWEAARVAEQ
TUM_HLA2_2	TRWDLDVIELADQ
TUM_HLA2_2	ILKLMSGMLRERQ
TUM_HLA2_2	RPTYTNLNRLISQ
TUM_HLA2_2	VGFLFPLWDAKRQ
TUM_HLA2_2	LVKESQAKEQYEQ
TUM_HLA2_2	KRKWEAAHVAEQQ
TUM_HLA2_2	GEYVFIEMNPRVQ
TUM_HLA2_2	VERVITIMQNPRQ
TUM_HLA2_2	EEHWVHESGRPVQ
TUM_HLA2_2	QLVLQHSRLRGRQ
TUM_HLA2_2	VVLLRAYAKYLRQ
TUM_HLA2_2	RNCPTTICDLDTQ
TUM_HLA2_2	YNKRSTITSREIQ
TUM_HLA2_2	IVILKKKVDFEHQ
TUM_HLA2_2	KLPFQRLVREIAQ
TUM_HLA2_2	AANPKTFFQVYWQ
TUM_HLA2_2	ENYNIALRWTAKQ
TUM_HLA2_2	EYARYNSDLGEYQ
TUM_HLA2_2	FLEQYFHDSDLAQ
TUM_HLA2_2	KDRIISEINRLQQ
TUM_HLA2_2	QFVNSPHITKAQ
TUM_HLA2_2	LREAAAAQADTQ
TUM_HLA2_2	VASARALEDLLQ
TUM_HLA2_2	FQKLAAEAITVQ
TUM_HLA2_2	SLEKLEIIPASQ
TUM_HLA2_2	APLPPYFSRTLQ
TUM_HLA2_2	LTRIAFGFRSPQ
TUM_HLA2_2	TIFGQVTTKDRQ
TUM_HLA2_2	KKIYVIEGTSKQ
TUM_HLA2_2	TPRPVIVEPMEQ
TUM_HLA2_2	TVPRSGEVYTCQ
TUM_HLA2_2	VFIVDVKANKHQ
TUM_HLA2_2	KGIMGEDTYPYQ
TUM_HLA2_2	AHAQEYQRLSAQ
TUM_HLA2_2	TIPGQQDKDMFQ
TUM_HLA2_2	IRTAKGEKFVMQ
TUM_HLA2_2	VQIETALDMFNQ
TUM_HLA2_2	QTSLSMVNHRLQ
TUM_HLA2_2	YRVVSVLTVLHQ
TUM_HLA2_2	FPRPVTVEPMDQ
TUM_HLA2_2	LVVDNHEISVYQ
TUM_HLA2_2	EEANNDLENKIQ
TUM_HLA2_2	IATKKIISDYHQ
TUM_HLA2_2	EETETNFPEPPQ
TUM_HLA2_2	LKTTLLTFINQQ
TUM_HLA2_2	SQPHQVEQTELQ
TUM_HLA2_2	GLRVRLLERLAQ
TUM_HLA2_2	FTPVKIEGYEDQ
TUM_HLA2_2	VSWLIDANHNMQ
TUM_HLA2_2	VKLSKEAKQRLQ
TUM_HLA2_2	LFIIDDKGILRQ
TUM_HLA2_2	NKRSTITSREIQ
TUM_HLA2_2	EDHTYEGLDIDQ
TUM_HLA2_2	DEVVQREEEAIQ
TUM_HLA2_2	KPAKYWKLDPAQ
TUM_HLA2_2	RKWEAAHVAEQQ
TUM_HLA2_2	KRKWEAAHVAEQ
TUM_HLA2_2	MGFIYLMQNLPQ
TUM_HLA2_2	MITYKNILANFQ
TUM_HLA2_2	SAIRRLKELKDQ
TUM_HLA2_2	RLVTDVKEKLKQ
TUM_HLA2_2	RVLIHQLPERAQ
TUM_HLA2_2	YQRMATITDSFQ
TUM_HLA2_2	GVLKKVIRHKRQ
TUM_HLA2_2	LSFVKVDSHFRQ
TUM_HLA2_2	LGLLYFIRRGKQ
TUM_HLA2_2	DQVETQACTREQ
TUM_HLA2_2	HSPSNRLLYPRQ
TUM_HLA2_2	LPFQRLVREIAQ
TUM_HLA2_2	TGTYRQLFHPEQ
TUM_HLA2_2	MPPESVDQYRKQ
TUM_HLA2_2	YARYNSDLGEYQ
TUM_HLA2_2	TIELDGKTIKLQ
TUM_HLA2_2	RFVAQNTDYFTQ
TUM_HLA2_2	RDYVQKAQTKEQ
TUM_HLA2_2	VLLRAYAKYLRQ
TUM_HLA2_2	DYNKMTPVKNYQ
TUM_HLA2_2	KRKVIEKVQHIQ
TUM_HLA2_2	IEQEGPEYWDLQ
TUM_HLA2_2	IVHRQHFTTELQ
TUM_HLA2_2	MPYRILPRQLPQ
TUM_HLA2_2	YQMLYGVRDDEQ
TUM_HLA2_2	WRLFTKVKPLLQ
TUM_HLA2_2	LWHWDTTQSLKQ
TUM_HLA2_2	FDKESERHFIMQ
TUM_HLA2_2	REFKLSKVWRDQ
TUM_HLA2_2	TEEHHLRDYFEQ
TUM_HLA2_2	VEYFVSYYDYYQ
TUM_HLA2_2	TADALAAATEQ
TUM_HLA2_2	RSLLTSGNLGQ
TUM_HLA2_2	VILRDSHGVAQ
TUM_HLA2_2	GVAQRLLLQAQ
TUM_HLA2_2	GDAYVILKTVQ
TUM_HLA2_2	LLTDRPISLSQ
TUM_HLA2_2	AVMTTEFLAHQ
TUM_HLA2_2	NDPLFFKPGSQ
TUM_HLA2_2	VDVSHEDPEVQ
TUM_HLA2_2	VQVRVLATELQ
TUM_HLA2_2	ITIDGKQIKLQ
TUM_HLA2_2	IAAMQKFYGLQ
TUM_HLA2_2	GTETALLERYQ
TUM_HLA2_2	NTILTTRSYPQ
TUM_HLA2_2	YLFDDSISTLQ
TUM_HLA2_2	FLIKKSKMPSQ
TUM_HLA2_2	AFSLYRQLAHQ
TUM_HLA2_2	ITKMDYPKQTQ
TUM_HLA2_2	HAAAASTVQQ
TUM_HLA2_2	ALGAIRSVLQ
TUM_HLA2_2	VRFDSDAASQ
TUM_HLA2_2	DVTFASAQRQ
TUM_HLA2_2	IIDDKGILRQ
TUM_HLA2_2	PVKIEGYEDQ
TUM_HLA2_2	FGQVTTKDRQ
TUM_HLA2_2	LPKSLSEECQ
TUM_HLA2_2	VAAYHQQFVQ
TUM_HLA2_2	RANTDRAFLQ
TUM_HLA2_2	RTVGQLYKEQ
TUM_HLA2_2	AAAAAVASGQ
TUM_HLA2_2	GVSGHAGAVQ
TUM_HLA2_2	IGSAAAGKLQ
TUM_HLA2_2	SVASLTSAGQ
TUM_HLA2_2	ALGALLAAVQ
TUM_HLA2_2	LAGGVRGAVQ
TUM_HLA2_2	AAAATAFIAQ
TUM_HLA2_2	ILAAGASLVQ
TUM_HLA2_2	TAAIAATEAQ
TUM_HLA2_2	GPPSPPGKPQ
TUM_HLA2_2	ATTAAAAFDQ
TUM_HLA2_2	GPPPPPGKPQ
TUM_HLA2_2	PSSGLGVTKQ
TUM_HLA2_2	VAAASSAFEQ
TUM_HLA2_2	AAAAHTAIQQ
TUM_HLA2_2	AADAIEAAQQ
TUM_HLA2_2	AAGVVVFAKQ
TUM_HLA2_3	RNGQEEKTGVVSTGLIQ
TUM_HLA2_3	GRGEPHFIAVGYVDDTQ
TUM_HLA2_3	NKGRLLKAGRQVREPGQ
TUM_HLA2_3	AGKQLEDGRTLSDYNIQ
TUM_HLA2_3	EEVNIKTAEAQLAYELQ
TUM_HLA2_3	AVTVKSAIRRLKELKDQ
TUM_HLA2_3	QDTELVETRPAGDRTFQ
TUM_HLA2_3	TDGVITVKRPLRFHNPQ
TUM_HLA2_3	RVHPKVTVYPSKTQPLQ
TUM_HLA2_3	LPAPKWFDGQRAAENRQ
TUM_HLA2_3	QIDQINTDLNLERSHAQ
TUM_HLA2_3	VAEEIQDEVDELLQKEQ
TUM_HLA2_3	ELPKIDVHLVPDRKKDQ
TUM_HLA2_3	DWRNVHGINFVSPVRNQ
TUM_HLA2_3	IEKVQHIQLLQKNVRAQ
TUM_HLA2_3	NKIDLVKESQAKEQYEQ
TUM_HLA2_3	FKGEIFLDEKKKFYGPQ
TUM_HLA2_3	NPSKDTSTEYSEVRTQ
TUM_HLA2_3	IIMFHPLNTITAYKGQ
TUM_HLA2_3	DRDLEVDTTLKSLSQQ
TUM_HLA2_3	LPVEEAAEDYAKKLRQ
TUM_HLA2_3	IVRGVKYNQATPNFHQ
TUM_HLA2_3	TDHLKYVMLPVADQDQ
TUM_HLA2_3	TSLDRLVTDVKEKLKQ
TUM_HLA2_3	LPHIHAFEQKTLTPDQ
TUM_HLA2_3	LPPESFVVLHRPNQDQ
TUM_HLA2_3	AQITQRKWEAARVAEQ
TUM_HLA2_3	KDKAGPHKEIYPYVIQ
TUM_HLA2_3	FPFVVLGNKIDLENRQ
TUM_HLA2_3	IKVGRDYVQKAQTKEQ
TUM_HLA2_3	QEGIVILKKKVDFEHQ
TUM_HLA2_3	EQRVVELQQTLAQKDQ
TUM_HLA2_3	DLSYRKVSTLQNQRSQ
TUM_HLA2_3	LQKQVTDLEAEREQKQ
TUM_HLA2_3	ITEGQIYVDRQLHNRQ
TUM_HLA2_3	KIPRLRTDLFPKTRIQ
TUM_HLA2_3	FSTEFQRMKTLQVKDQ
TUM_HLA2_3	QAVLHMEQRKQQQQQQ
TUM_HLA2_3	VDVKFGGAAVFPNQEQ
TUM_HLA2_3	AAQLREAAAAQADTQ
TUM_HLA2_3	GQEEKAGVVSTGLIQ
TUM_HLA2_3	VPHIALDGKLGGLVQ
TUM_HLA2_3	LGAAAIFGVTLMVQQ
TUM_HLA2_3	DRVLAATTAAAAFDQ
TUM_HLA2_3	LGAFSASLFAPSKPQ
TUM_HLA2_3	LTPDEAAAVAVATQ
TUM_HLA2_3	TWYKRGGSLPARHQ
TUM_HLA2_3	AAATQAEQAATQAQ
TUM_HLA2_3	GSGKTGAFSIPVIQ
TUM_HLA2_3	DATAEIAAALAARQ
TUM_HLA2_3	ATVLADGTPAKPIQ
TUM_HLA2_3	PQDLAAATAKLVGQ
TUM_HLA2_3	SVAAGVVLAEIARQ
TUM_HLA2_3	GEQPRGGGPTSSEQ
TUM_HLA2_3	RVPAATTAAAAFDQ
TUM_HLA2_3	FGQNTAAIAATEAQ
TUM_HLA2_3	KKAEAGAGSATEFQ
TUM_HLA2_3	KIAAGAPIAEVLDQ
TUM_HLA2_3	LNKVARAAAEVAGQ
TUM_HLA2_3	SGGIGALVRLKSLQ
TUM_HLA2_3	GKQVGSGVTTDQVQ
TUM_HLA2_3	FASLAADAIEAAQQ
TUM_HLA2_3	APPEVVMDPALAAQ
TUM_HLA2_3	RGTLLALEGPGLSQ
TUM_HLA2_3	DVLDQAGGLIAFAQ
TUM_HLA2_3	EETETNFPEPPQDQ
TUM_HLA2_3	AAEAFAAQLVTAEQ
TUM_HLA2_3	SPVISIDPPSSTVQ
TUM_HLA2_3	PGYLAARAALISPQ
TUM_HLA2_3	TVAVAAADFSPEEQ
TUM_HLA2_3	KVTIAQGGVLPNIQ
TUM_HLA2_3	SRADLLAAAAPRVQ
TUM_HLA2_3	FGGDLDAAALAYEQ
TUM_HLA2_3	GVFVHSAPWSVGAQ
TUM_HLA2_3	FPTWLKLDKKVSAQ
TUM_HLA2_3	LGIKSLVSKGTLVQ
TUM_HLA2_3	EPEPAFIDEDKMDQ
TUM_HLA2_3	FHRAASSAAQGAFQ
TUM_HLA2_3	IALIRLGAVSVPLQ
TUM_HLA2_3	RVGEVAAAVRTAEQ
TUM_HLA2_3	FSTWLKLNKKVTAQ
TUM_HLA2_3	AARSLVTLLRRPWQ
TUM_HLA2_3	LDQESGAVIHPATQ
TUM_HLA2_3	SVPLKVPGLPMSDQ
TUM_HLA2_3	GRPQGPPQQGGHQQ
TUM_HLA2_3	AMVTAAAGRRILDQ
TUM_HLA2_3	IVGADNVGSKQMQQ
TUM_HLA2_3	MPGFAPLTSRGSQQ
TUM_HLA2_3	PLLMQALPMGALPQ
TUM_HLA2_3	QTFHDAVGAAHAQQ
TUM_HLA2_3	VDVNIVNVALPSIQ
TUM_HLA2_3	GQTLGQAQAHSQEQ
TUM_HLA2_3	WIVPITSIRDGRQQ
TUM_HLA2_3	NNRVVKLAAGSKTQ
TUM_HLA2_3	NFITIIGGSKVIPQ
TUM_HLA2_3	RAGETIAASDLEEQ
TUM_HLA2_3	KLLLILPGALLLSQ
TUM_HLA2_3	VFAATAFSLLGLRQ
TUM_HLA2_3	AQQMQQKLLEAQQQ
TUM_HLA2_3	FMPGFAPLTSRGSQ
TUM_HLA2_3	SAAIAAMQKFYGLQ
TUM_HLA2_3	DASAEVERLRRENQ
TUM_HLA2_3	VQHIQLLQKNVRAQ
TUM_HLA2_3	SEEHWVHESGRPVQ
TUM_HLA2_3	SALLTELAAQAERQ
TUM_HLA2_3	LEADIIGDTSGHFQ
TUM_HLA2_3	PGPLVATVFDLVFQ
TUM_HLA2_3	KAPKLLIYAASSLQ
TUM_HLA2_3	LGLFEINEAASLVQ
TUM_HLA2_3	RQMDTEAAASEAPQ
TUM_HLA2_3	AVLRFNGAPTANFQ
TUM_HLA2_3	AAAIVIGRLRQLPQ
TUM_HLA2_3	VPTDFSSAKIEVSQ
TUM_HLA2_3	VKKLTAAGFGLFKQ
TUM_HLA2_3	VRVPRARTEPGGSQ
TUM_HLA2_3	PSTLKLARAALLEQ
TUM_HLA2_3	IESEVVAGIPRTDQ
TUM_HLA2_3	VNSFFSTFKEKESQ
TUM_HLA2_3	YNKGIMGEDTYPYQ
TUM_HLA2_3	LRGLAKAKPEASFQ
TUM_HLA2_3	TFQKWAAVVVPSGQ
TUM_HLA2_3	GLDEFALLAENAEQ
TUM_HLA2_3	HLEQVVMNKPMLLQ
TUM_HLA2_3	AASTYQAVIDAERQ
TUM_HLA2_3	PHVAQALTLAARFQ
TUM_HLA2_3	SGFVFNLNPLNSSQ
TUM_HLA2_3	QKWAAVVVPSGQEQ
TUM_HLA2_3	KAHIRFKPTLSQQQ
TUM_HLA2_3	QVLGLAQGYLEPLQ
TUM_HLA2_3	RRRALATAAESAEQ
TUM_HLA2_3	YPQPGYGHPAGYPQ
TUM_HLA2_3	RGWEEGVAQMSVGQ
TUM_HLA2_3	EDLRSWTAADTAAQ
TUM_HLA2_3	KTGDTVADFELPDQ
TUM_HLA2_3	TSAKEAINVEQAFQ
TUM_HLA2_3	LVINAPARLDLLTQ
TUM_HLA2_3	FDEESEEGKAAISQ
TUM_HLA2_3	LTYYGLYALQHRGQ
TUM_HLA2_3	DSSSFLIDKTTTVQ
TUM_HLA2_3	LVGNMHGDETVSRQ
TUM_HLA2_3	VTIVNILTNRSNAQ
TUM_HLA2_3	TRSIQVDGKTIKAQ
TUM_HLA2_3	RFIDDIEAVVVAAQ
TUM_HLA2_3	QVMADTLVERVTGQ
TUM_HLA2_3	LAYLVVKTLINATQ
TUM_HLA2_3	IKADHVSTYAAFVQ
TUM_HLA2_3	LDRLVTDVKEKLKQ
TUM_HLA2_3	PHVARALTLAARFQ
TUM_HLA2_3	RNDVADYLAGSGWQ
TUM_HLA2_3	FGHVEDIPADEPVQ
TUM_HLA2_3	YAVFKSRVVAGEVQ
TUM_HLA2_3	DPAYAFALSRLSDQ
TUM_HLA2_3	MIRAQAASLEAEHQ
TUM_HLA2_3	KQSKPVTTPEEIAQ
TUM_HLA2_3	TVVEPYNATLSVHQ
TUM_HLA2_3	SPAVHLDLLSLRLQ
TUM_HLA2_3	VLRFNGAPTANFQQ
TUM_HLA2_3	AIATLFGSHAREYQ
TUM_HLA2_3	LIESIVLDAITHLQ
TUM_HLA2_3	KGLDVDSLVIEHIQ
TUM_HLA2_3	VGRVVRLQPAKSQQ
TUM_HLA2_3	ILHDINSDGVLDEQ
TUM_HLA2_3	AIVNVNSMVIRHSQ
TUM_HLA2_3	EIFKQASAFSRASQ
TUM_HLA2_3	LTPSVEADKKILKQ
TUM_HLA2_3	EPSDTIENVKAKIQ
TUM_HLA2_3	GLSMTLLQMTGMYQ
TUM_HLA2_3	YINHQTSLNASQAQ
TUM_HLA2_3	DMQRQWAGLVEKVQ
TUM_HLA2_3	VETRDGQVINETSQ
TUM_HLA2_3	VKITKSDGIRGLYQ
TUM_HLA2_3	SLPNPRPGKCLPDQ
TUM_HLA2_3	NKEGTLITDHPNIQ
TUM_HLA2_3	ITLTWQRDGEDQTQ
TUM_HLA2_3	IQEKVYTMAQKNIQ
TUM_HLA2_3	PRSLEKLEIIPASQ
TUM_HLA2_3	IYGEGYSNAHESKQ
TUM_HLA2_3	TPSVEADKKILKQQ
TUM_HLA2_3	RLETLAAHWRVPQQ
TUM_HLA2_3	RSKIQKLESDVSAQ
TUM_HLA2_3	EPHFIAVGYVDDTQ
TUM_HLA2_3	DFHVNGGELILIHQ
TUM_HLA2_3	SGVIRRLWADHGVQ
TUM_HLA2_3	HGSFSYLLQDEDGQ
TUM_HLA2_3	FASGFRAINPTMRQ
TUM_HLA2_3	VIIELMRRVVGLAQ
TUM_HLA2_3	LIAREAEAAIYHLQ
TUM_HLA2_3	GMQSVVRVDPRQVQ
TUM_HLA2_3	TGIRVAHLALKHRQ
TUM_HLA2_3	ERVVTVIAHELAHQ
TUM_HLA2_3	ASILTHDSSIRYLQ
TUM_HLA2_3	GSYQRMATITDSFQ
TUM_HLA2_3	SVGMQWLKTQGNKQ
TUM_HLA2_3	RQGALELIKKGYTQ
TUM_HLA2_3	ASPLLYTLIEKTMQ
TUM_HLA2_3	GGPLIVHKRSRFIQ
TUM_HLA2_3	EVERVITIMQNPRQ
TUM_HLA2_3	MSTIFGQVTTKDRQ
TUM_HLA2_3	IDWLVSNQSVRNRQ
TUM_HLA2_3	SELYTSDTVMQNPQ
TUM_HLA2_3	DKRNFLRDPPAGVQ
TUM_HLA2_3	KIRVTSKALELVKQ
TUM_HLA2_3	ARMVNIDGKQIKLQ
TUM_HLA2_3	ARMITIDGKQIKLQ
TUM_HLA2_3	SNPAVVFVTRKNRQ
TUM_HLA2_3	QTQIEEARAGPCEQ
TUM_HLA2_3	LPEYQGEPDEISIQ
TUM_HLA2_3	LPNPRPGKCLPDQQ
TUM_HLA2_3	RSILGTLTVEQIYQ
TUM_HLA2_3	APRYQHMGRVLLFQ
TUM_HLA2_3	FVPYEIKVQAVNSQ
TUM_HLA2_3	AFNMKATVEDEKLQ
TUM_HLA2_3	EVPYAYIREGHEKQ
TUM_HLA2_3	STDIVLTITKHLRQ
TUM_HLA2_3	DSTVLVRWTPPRAQ
TUM_HLA2_3	SIPAILFLPRKRSQ
TUM_HLA2_3	IRTIELDGKTIKLQ
TUM_HLA2_3	VNNVLPVFDNLMQQ
TUM_HLA2_3	VCRDIDTLRDPGSQ
TUM_HLA2_3	LADHANSPNKKFYQ
TUM_HLA2_3	QVVLLRAYAKYLRQ
TUM_HLA2_3	VRQQYESVAAKNLQ
TUM_HLA2_3	KAAYDIEVNTRRAQ
TUM_HLA2_3	VSFLWNTEAACPIQ
TUM_HLA2_3	ENVYGLEENAQSRQ
TUM_HLA2_3	SSDQVETQACTREQ
TUM_HLA2_3	NPQFIKATIVHQDQ
TUM_HLA2_3	EGMGFIYLMQNLPQ
TUM_HLA2_3	DQHFVKIQVKDSAQ
TUM_HLA2_3	IMEIQPFRRAAAIQ
TUM_HLA2_3	RGLFIIDDKGILRQ
TUM_HLA2_3	EVLAFTAFPKAHWQ
TUM_HLA2_3	LPFSYKNKYGMVAQ
TUM_HLA2_3	DNAVQGLRRHEILQ
TUM_HLA2_3	ERNCPTTICDLDTQ
TUM_HLA2_3	QFNDLLRVLPPLPQ
TUM_HLA2_3	PGILDLRRVRTVQQ
TUM_HLA2_3	ALDMLFILHADHEQ
TUM_HLA2_3	LQNPKEVLTRSEIQ
TUM_HLA2_3	FVPVPQLKSFQKIQ
TUM_HLA2_3	DRTESRSTEPELIQ
TUM_HLA2_3	FDNQIHEADTTENQ
TUM_HLA2_3	HVVPNEVVVQRLFQ
TUM_HLA2_3	ITKRKWEAAHVAEQ
TUM_HLA2_3	AKFYPEDVSEELIQ
TUM_HLA2_3	LHPYPTQITQSEKQ
TUM_HLA2_3	SKKDQGELERQLLQ
TUM_HLA2_3	ERPTYTNLNRLIGQ
TUM_HLA2_3	EEEETETNFPEPPQ
TUM_HLA2_3	FGLDKFFNLLTHPQ
TUM_HLA2_3	RHAFILQDTKALHQ
TUM_HLA2_3	DVTYAQLHSFTLRQ
TUM_HLA2_3	TKRKWEAAHVAEQQ
TUM_HLA2_3	IQRDILLEKKKVAQ
TUM_HLA2_3	IRTIELDGKRIKLQ
TUM_HLA2_3	ITQRKWEAARVAEQ
TUM_HLA2_3	DPRKREQMLTSPTQ
TUM_HLA2_3	AFLLLRNNSIQNRQ
TUM_HLA2_3	VVVPKLNHNDWIKQ
TUM_HLA2_3	HDNTYTVKYTPVQQ
TUM_HLA2_3	KQVTDLEAEREQKQ
TUM_HLA2_3	ERPTYTNLNRLISQ
TUM_HLA2_3	GRVYYVNHNTRTTQ
TUM_HLA2_3	VIQHFQEKVESLEQ
TUM_HLA2_3	PDFWRLLQVRVASQ
TUM_HLA2_3	ITQRKWEAAREAEQ
TUM_HLA2_3	LGRYALLRKSKERQ
TUM_HLA2_3	FVEMKVKIIRTIDQ
TUM_HLA2_3	IPQRWACDGDTDCQ
TUM_HLA2_3	FVGFLFPLWDAKRQ
TUM_HLA2_3	TATFYTRTKIRKLQ
TUM_HLA2_3	NMVIREDNQTNRLQ
TUM_HLA2_3	HYNKRSTITSREIQ
TUM_HLA2_3	RGEYVFIEMNPRVQ
TUM_HLA2_3	PNQYYKIRSQAIHQ
TUM_HLA2_3	ISLHYQKDEEPLFQ
TUM_HLA2_3	MEEDEDAYKKQFSQ
TUM_HLA2_3	TEESNWSFDPVRRQ
TUM_HLA2_3	TEFQRMKTLQVKDQ
TUM_HLA2_3	LKMPYRILPRQLPQ
TUM_HLA2_3	SSRFYVVMWKQVTQ
TUM_HLA2_3	MSRRQFGQTLFEHQ
TUM_HLA2_3	LLLWHWDTTQSLKQ
TUM_HLA2_3	YLKQLLSDKQQKRQ
TUM_HLA2_3	YKEKQYMAPRVLQQ
TUM_HLA2_3	FEYQMLYGVRDDEQ
TUM_HLA2_3	ARDIVQFVPYRRFQ
TUM_HLA2_3	IFRRYDTDQDGWIQ
TUM_HLA2_3	QFREFKLSKVWRDQ
TUM_HLA2_3	KSPGAAAAAVASGQ
TUM_HLA2_3	VHAAAGGVGMAAVQ
TUM_HLA2_3	AVAGALGLLASGLQ
TUM_HLA2_3	AGAAAAAAHTAIQQ
TUM_HLA2_3	AAAVSHAAAASTVQ
TUM_HLA2_3	AIAYATGASAGAQQ
TUM_HLA2_3	LDGVPAAAPGQPAQ
TUM_HLA2_3	GVRTLTAAAVSGAQ
TUM_HLA2_3	ASEALSTAAAEGIQ
TUM_HLA2_3	AEAAAAGSGDFVEQ
TUM_HLA2_3	APSGASAQAAEQLQ
TUM_HLA2_3	LTTASAQAQLAAGQ
TUM_HLA2_3	GPLHSSLAASALSQ
TUM_HLA2_3	EGVTSEASSLAAVQ
TUM_HLA2_3	NQAVAAARAGAQVQ
TUM_HLA2_3	KGIGSGKVLKSGPQ
TUM_HLA2_3	PAIFSAAAVGLPDQ
TUM_HLA2_3	LGQNTAAIAATEAQ
TUM_HLA2_3	SAEAANASAQALEQ
TUM_HLA2_3	SSHEIRTGAAAAAQ
TUM_HLA2_3	VGALITLGPLALLQ
TUM_HLA2_3	AASAPALAEAARRQ
TUM_HLA2_3	HNGDAAASLTVAEQ
TUM_HLA2_3	GPKNRSIGAAAKSQ
TUM_HLA2_3	AGLRSLLTSGNLGQ
TUM_HLA2_3	GGRPQGPPQGQSPQ
TUM_HLA2_3	PYVLSVASLTSAGQ
TUM_HLA2_3	TPKAPAPSKPGESQ
TUM_HLA2_3	NPPYVPGVVGGTLQ
TUM_HLA2_3	GPLSLMLLATAIAQ
TUM_HLA2_3	TPRPGSAESALSVQ
TUM_HLA2_3	AAAYVSGLAALLRQ
TUM_HLA2_3	RVLAATTAAAAFDQ
TUM_HLA2_3	TSPTAGTTEPGHQQ
TUM_HLA2_3	INPDEAVAYGAAVQ
TUM_HLA2_3	QTLRASSSAGTDPQ
TUM_HLA2_3	PVITVDTSTGTLSQ
TUM_HLA2_3	AQTFHDAVGAAHAQ
TUM_HLA2_3	AVGVEPATVRAETQ
TUM_HLA2_3	GAVYVAEIGAKQVQ
TUM_HLA2_3	GKTFVVRALASTGQ
TUM_HLA2_3	QALPMGALPQGPMQ
TUM_HLA2_3	ALAAVDVLVQAELQ
TUM_HLA2_3	DPSGSVASISHQEQ
TUM_HLA2_3	ANSKLVIITAGARQ
TUM_HLA2_3	TSLLEALVADPEGQ
TUM_HLA2_3	AQLREAAAAQADTQ
TUM_HLA2_3	IAIATGKMLSLAEQ
TUM_HLA2_3	VAIGVLRQQLAPGQ
TUM_HLA2_3	VPERAPLPPPAPSQ
TUM_HLA2_3	QEEKAGVVSTGLIQ
TUM_HLA2_3	TGEFTVEPVPEGAQ
TUM_HLA2_3	PEIGVASTKTFLAQ
TUM_HLA2_3	TVTGWVARLPAAPQ
TUM_HLA2_3	RGPITSAAELNDPQ
TUM_HLA2_3	GTAVQLDIKEAAEQ
TUM_HLA2_3	KGKEKIAELSATAQ
TUM_HLA2_3	TPGEPASISCRSSQ
TUM_HLA2_3	ALQSGNSQESVTEQ
TUM_HLA2_3	RGGSDAAWYSAPDQ
TUM_HLA2_3	LSASYKADTVAKVQ
TUM_HLA2_3	EETGFGSGTRALEQ
TUM_HLA2_3	SAVVSVDGRPVRLQ
TUM_HLA2_3	LITVKKLGSRIGAQ
TUM_HLA2_3	TPSLGEGPEKTRSQ
TUM_HLA2_3	SGHITIYPSWGAAQ
TUM_HLA2_3	DEDGVVRGASIPFQ
TUM_HLA2_3	KDALSSVQESQVAQ
TUM_HLA2_3	NGATFGGVESRNRQ
TUM_HLA2_3	DLSDMDAIAVMADQ
TUM_HLA2_3	GGGYVKLFPNSLDQ
TUM_HLA2_3	NRFVYAGSNSGVVQ
TUM_HLA2_3	KQIEDALAAVAELQ
TUM_HLA2_3	NSKIVVVTAGVRQQ
TUM_HLA2_3	GKTTLLRLLAGVEQ
TUM_HLA2_3	SEIVVAGRIADNKQ
TUM_HLA2_3	KGSLPAGEHSFPFQ
TUM_HLA2_3	RRSTTAVQLTAGNQ
TUM_HLA2_3	GKVARLVSPVVYSQ
TUM_HLA2_3	PSLVIRIAPPVGRQ
TUM_HLA2_3	PGVPIKVTPEILLQ
TUM_HLA2_3	VRRDEFAASAALAQ
TUM_HLA2_3	RIVATVSTSTTELQ
TUM_HLA2_3	TANFEEAVAARAEQ
TUM_HLA2_3	KGTYQGLTATVLKQ
TUM_HLA2_3	PLEGLLNIVNTPTQ
TUM_HLA2_3	LPDGPAGSWEQLIQ
TUM_HLA2_3	AGAIWHYGDPLGEQ
TUM_HLA2_3	GKLVINGNPITIFQ
TUM_HLA2_3	TNNSLLVSARSLLQ
TUM_HLA2_3	KGAVYSFDPVGSYQ
TUM_HLA2_3	IDPTGTYHGDSDLQ
TUM_HLA2_3	RSWTAADTAAQITQ
TUM_HLA2_3	SSRNPACSGANICQ
TUM_HLA2_3	ITGYRITTTPTNGQ
TUM_HLA2_3	GQVIVAIPKLQTQQ
TUM_HLA2_3	VEDIAARLNIPVSQ
TUM_HLA2_3	GQLVFLATEGDHLQ
TUM_HLA2_3	NRVKVSQAAADLKQ
TUM_HLA2_3	DVLHYVVSLANATQ
TUM_HLA2_3	SAKMALRGKALRTQ
TUM_HLA2_3	ESILTLLTSRSNAQ
TUM_HLA2_3	TFQKWASVVVPSGQ
TUM_HLA2_3	WLIKNVGPHALASQ
TUM_HLA2_3	VGQLAHKLAENNIQ
TUM_HLA2_3	VADHVASYGVNLYQ
TUM_HLA2_3	FSQFLGDPVEKAAQ
TUM_HLA2_3	AGTVYLAAVNRLYQ
TUM_HLA2_3	DPGYAFALSRLSDQ
TUM_HLA2_3	AVLVRALLTADRNQ
TUM_HLA2_3	IDLIDSLRALGVEQ
TUM_HLA2_3	QKWASVVVPSGQEQ
TUM_HLA2_3	LAVFQDEGAEPLKQ
TUM_HLA2_3	DLPVNSGVTRISCQ
TUM_HLA2_3	KSPLFMGKVVNPTQ
TUM_HLA2_3	AMKAAMALEKKLNQ
TUM_HLA2_3	WTQRLHGGSAPLPQ
TUM_HLA2_3	NVDGVNYASITRNQ
TUM_HLA2_3	HPEFLKAGKEPGLQ
TUM_HLA2_3	VKKLTAAGFGRFKQ
TUM_HLA2_3	RILLLVPSISLLSQ
TUM_HLA2_3	TGALYRIGDLQAFQ
TUM_HLA2_3	RLKIRGSLARAALQ
TUM_HLA2_3	KGDVAFVKHQTVPQ
TUM_HLA2_3	SPEEAEAILAELRQ
TUM_HLA2_3	APSPQHTDQTEAFQ
TUM_HLA2_3	VHNIIPEINAQALQ
TUM_HLA2_3	EDLRSWTAVDTAAQ
TUM_HLA2_3	GLSVLVWQHLLGIQ
TUM_HLA2_3	EDLRSWTAADMAAQ
TUM_HLA2_3	SKGLIKLVSKHRAQ
TUM_HLA2_3	PIAVRNELNLSVLQ
TUM_HLA2_3	SSKKYAEAVTRAKQ
TUM_HLA2_3	SGELKFEKRTSSAQ
TUM_HLA2_3	VNHFVPEAGSRLDQ
TUM_HLA2_3	LVVNAYAAEHLEIQ
TUM_HLA2_3	YLVRVLGTQPTPVQ
TUM_HLA2_3	GRLDKLTVTSQNLQ
TUM_HLA2_3	SDEREATDTPIVIQ
TUM_HLA2_3	KADNFLLENTLPAQ
TUM_HLA2_3	GIVTGLRLMTRMVQ
TUM_HLA2_3	DEVEEESDKAALLQ
TUM_HLA2_3	ELEFAIQPNTTGKQ
TUM_HLA2_3	IHSMADQVLPPGWQ
TUM_HLA2_3	KIIIIKKGHAKDSQ
TUM_HLA2_3	LPSILPNENEKVVQ
TUM_HLA2_3	KLQPDGKLLPMVIQ
TUM_HLA2_3	NVHGINFVSPVRNQ
TUM_HLA2_3	DVITIETADHARLQ
TUM_HLA2_3	MEGQLVSIHSPEEQ
TUM_HLA2_3	DTQFVRFDSDAASQ
TUM_HLA2_3	DTIKSNLDRALGRQ
TUM_HLA2_3	LERTFIAIKPDGVQ
TUM_HLA2_3	RPRAPIIAVTRNPQ
TUM_HLA2_3	LSVVTMYHAKAKDQ
TUM_HLA2_3	KPPQYIAVHVVPDQ
TUM_HLA2_3	TNRMFVLTVAAENQ
TUM_HLA2_3	GEETRIAFGFRSPQ
TUM_HLA2_3	AVEEGRAIYSNMKQ
TUM_HLA2_3	VQIVQVRVLATELQ
TUM_HLA2_3	APLNPKANREKMTQ
TUM_HLA2_3	LIMNKGRLLKAGRQ
TUM_HLA2_3	KKRTFVAADGKSYQ
TUM_HLA2_3	GQLVVDNHEISVYQ
TUM_HLA2_3	LHSMYHGAAFQLTQ
TUM_HLA2_3	LRARLLPHANEVSQ
TUM_HLA2_3	IDISERQVSTEEAQ
TUM_HLA2_3	DSQLVKDARARAFQ
TUM_HLA2_3	VQTTVLKAINWFGQ
TUM_HLA2_3	VGHSFKCVSEQSLQ
TUM_HLA2_3	RFYNALGAIRSVLQ
TUM_HLA2_3	EPRFIAVGYVDDTQ
TUM_HLA2_3	GNILQLFHGKSRIQ
TUM_HLA2_3	DLVAKLRAFHNEAQ
TUM_HLA2_3	TLVFIVDVKANKHQ
TUM_HLA2_3	ADEYRPVAATVRHQ
TUM_HLA2_3	ADELRKALDNLARQ
TUM_HLA2_3	SVFGTETALLERYQ
TUM_HLA2_3	RVTAIHIDPATHRQ
TUM_HLA2_3	AIATKKIISDYHQQ
TUM_HLA2_3	LKGSLKMLRKSINQ
TUM_HLA2_3	KGVFVLNKKNKLTQ
TUM_HLA2_3	DNFNPVSEERGKVQ
TUM_HLA2_3	KGKYSRLEVQADVQ
TUM_HLA2_3	AQELLRVLRAQPVQ
TUM_HLA2_3	SHELVEIAHKMAEQ
TUM_HLA2_3	GFLSAYFVTDFDNQ
TUM_HLA2_3	RFYKQLSATEGVPQ
TUM_HLA2_3	NRPAVKAAQNEIWQ
TUM_HLA2_3	EPRFISVGYVDDTQ
TUM_HLA2_3	LFGSFLLLPSYLQQ
TUM_HLA2_3	NGFKSHALQLNNRQ
TUM_HLA2_3	VAEEIQDEVDELLQ
TUM_HLA2_3	VIMRDIIQALPYAQ
TUM_HLA2_3	SRYELKLAIPEGKQ
TUM_HLA2_3	LPPESFVVLHRPNQ
TUM_HLA2_3	DTRETETVFVPVIQ
TUM_HLA2_3	EIEMVTRFEPNAAQ
TUM_HLA2_3	HHGVNQLKFARSLQ
TUM_HLA2_3	KKSKLEFSIYPAPQ
TUM_HLA2_3	LSALEEYTKKLNTQ
TUM_HLA2_3	LETVPRSGEVYTCQ
TUM_HLA2_3	RFVTLEISPSMTMQ
TUM_HLA2_3	STQLQIDPSLHEFQ
TUM_HLA2_3	HVTIPGQQDKDMFQ
TUM_HLA2_3	VLLVGGWQDIFLRQ
TUM_HLA2_3	ATRWDLDVIELADQ
TUM_HLA2_3	AFALVVTFLKDHRQ
TUM_HLA2_3	PLRYLESVITQLSQ
TUM_HLA2_3	VGRDYVQKAQTKEQ
TUM_HLA2_3	PITSIRDGRQQQ
TUM_HLA2_4	KVTQEIVTERSVSSRQ
TUM_HLA2_4	RITFECAQISGSPAFQ
TUM_HLA2_4	TGGTGGAAGTGTGGQ
TUM_HLA2_4	AKSPGAAAAAVASGQ
TUM_HLA2_4	AAAATQAEGAAAATQ
TUM_HLA2_4	AAGAAAAAAHTAIQQ
TUM_HLA2_4	ALGGAVGGVMGPLTQ
TUM_HLA2_4	AAAATQAEGAASQAQ
TUM_HLA2_4	LVHAAAGGVGMAAVQ
TUM_HLA2_4	GAYAAAEAANVSAAQ
TUM_HLA2_4	ARTDAAAGAVITGAQ
TUM_HLA2_4	AELAEFAAAAAAAAQ
TUM_HLA2_4	AASEALSTAAAEGIQ
TUM_HLA2_4	VPAKGGAPAPSRGPQ
TUM_HLA2_4	AAEAAAAGSGDFVEQ
TUM_HLA2_4	GPLSLMLLATAIAQQ
TUM_HLA2_4	AALVMIGSAAAGKLQ
TUM_HLA2_4	GFAPAAAQAVETAAQ
TUM_HLA2_4	DGLLAILAAGASLVQ
TUM_HLA2_4	DGVPAAAPGQPAQLQ
TUM_HLA2_4	ANQAVAAARAGAQVQ
TUM_HLA2_4	KGVRTLTAAAVSGAQ
TUM_HLA2_4	VVIIGAGKPAAVVLQ
TUM_HLA2_4	ATLAPQAADALAAEQ
TUM_HLA2_4	APYAAAAWLAAAAVQ
TUM_HLA2_4	PTGTGRGGASIYGKQ
TUM_HLA2_4	ARADGAAPAADHAEQ
TUM_HLA2_4	GKIAAGAPIAEVLDQ
TUM_HLA2_4	APQDLAAATAKLVGQ
TUM_HLA2_4	VKGIGSGKVLKSGPQ
TUM_HLA2_4	EDRLGGAIAAINSIQ
TUM_HLA2_4	TGSGKTGAFSIPVIQ
TUM_HLA2_4	AEAPASAAAPEEQVQ
TUM_HLA2_4	AGILLANVFGVGNPQ
TUM_HLA2_4	PAVAEAFLATQLGGQ
TUM_HLA2_4	DTPVTADALAAATEQ
TUM_HLA2_4	AFASLAADAIEAAQQ
TUM_HLA2_4	SPVKAGVETTTPSKQ
TUM_HLA2_4	FLTTASAQAQLAAGQ
TUM_HLA2_4	LLGQNTAAIAAIEAQ
TUM_HLA2_4	ELTPDEAAAVAVATQ
TUM_HLA2_4	SADNLVEAITAGVTQ
TUM_HLA2_4	NAAEAFAAQLVTAEQ
TUM_HLA2_4	WVGTGASEAEKTGAQ
TUM_HLA2_4	HMALNALGALLAAVQ
TUM_HLA2_4	HPAIFSAAAVGLPDQ
TUM_HLA2_4	GKVTIAQGGVLPNIQ
TUM_HLA2_4	VVQLQGSRVVVGAPQ
TUM_HLA2_4	GIIHALASPLLAPPQ
TUM_HLA2_4	SRGTLLALEGPGLSQ
TUM_HLA2_4	GAIIVLTKSGRSAHQ
TUM_HLA2_4	SSFHPAPGNAQSSSQ
TUM_HLA2_4	SQTLRASSSAGTDPQ
TUM_HLA2_4	VAVRTLSDVPSAAPQ
TUM_HLA2_4	EAASAPALAEAARRQ
TUM_HLA2_4	ELTPDEAAAEAVATQ
TUM_HLA2_4	KGGSYSQAACSDSAQ
TUM_HLA2_4	GPEIGVASTKTFLAQ
TUM_HLA2_4	ILGDSGVGKTSLMNQ
TUM_HLA2_4	QPYVLSVASLTSAGQ
TUM_HLA2_4	LSDDIDAAFAAADVQ
TUM_HLA2_4	VAVVRSYTAGATSLQ
TUM_HLA2_4	GGYVNYLEANAAASQ
TUM_HLA2_4	SGVFVHSAPWSVGAQ
TUM_HLA2_4	IPQKIAVQPGTVGPQ
TUM_HLA2_4	TGAVYVAEIGAKQVQ
TUM_HLA2_4	ATVTGWVARLPAAPQ
TUM_HLA2_4	LNQDPSGSVASISHQ
TUM_HLA2_4	GMLVALPADSDDPLQ
TUM_HLA2_4	IPPLVQPVANVPAVQ
TUM_HLA2_4	GNNRVVKLAAGSKTQ
TUM_HLA2_4	GSPASWTSAVEAQQQ
TUM_HLA2_4	TTSDNDAAVTQPEAQ
TUM_HLA2_4	AAAIENDAAVAEEFQ
TUM_HLA2_4	TFHRAASSAAQGAFQ
TUM_HLA2_4	FPSGAAGQYDPIISQ
TUM_HLA2_4	FAAAYVSGLAALLRQ
TUM_HLA2_4	ALAYMSDLTLLGSAQ
TUM_HLA2_4	DFGGDLDAAALAYEQ
TUM_HLA2_4	TPIVIQPASATETTQ
TUM_HLA2_4	ANFITIIGGSKVIPQ
TUM_HLA2_4	GKAPKLLIYAASSLQ
TUM_HLA2_4	GHSYGSLVTSLALQQ
TUM_HLA2_4	MALMASLDAEKAQGQ
TUM_HLA2_4	GGSYLGREVALDLSQ
TUM_HLA2_4	DIALIRLGAVSVPLQ
TUM_HLA2_4	KKVAGLIKLQIVAGQ
TUM_HLA2_4	MQALPMGALPQGPMQ
TUM_HLA2_4	AGKTTLLRLLAGVEQ
TUM_HLA2_4	GKSSLAFDTIFAEGQ
TUM_HLA2_4	QQAQLISSQAQQGGQ
TUM_HLA2_4	VAMVTAAAGRRILDQ
TUM_HLA2_4	ADFLGFATVFNSVGQ
TUM_HLA2_4	NAELRSLLTSGNLGQ
TUM_HLA2_4	APSLVIRIAPPVGRQ
TUM_HLA2_4	VTPGEPASISCRSSQ
TUM_HLA2_4	QVAIGVLRQQLAPGQ
TUM_HLA2_4	YGRNGFLVSPTVAAQ
TUM_HLA2_4	LHSVKAGIKDSLSPQ
TUM_HLA2_4	APSTLKLARAALLEQ
TUM_HLA2_4	LPVSEVASILQADLQ
TUM_HLA2_4	KHATKTAKDALSSVQ
TUM_HLA2_4	ATIIVVTQRISNAAQ
TUM_HLA2_4	AAGSWPMAGTPAWRQ
TUM_HLA2_4	TVDPLVFAADAARLQ
TUM_HLA2_4	ALLDSVDSAVELVEQ
TUM_HLA2_4	GKMERVAVMPAGSQQ
TUM_HLA2_4	FLKTVPEELTAAAAQ
TUM_HLA2_4	GTFQKWASVVVPSGQ
TUM_HLA2_4	NALQSGNSQESVTEQ
TUM_HLA2_4	AAASTYQAVIDAERQ
TUM_HLA2_4	IHENVDTDLPGSLGQ
TUM_HLA2_4	ARAWGPVRVAIAAEQ
TUM_HLA2_4	PTVAEIAFTVADAYQ
TUM_HLA2_4	APREVLTGNDEVIGQ
TUM_HLA2_4	KATEYNNAAEAFAAQ
TUM_HLA2_4	DLITVKKLGSRIGAQ
TUM_HLA2_4	EYDPPAKGDPAAELQ
TUM_HLA2_4	GLAVFQDEGAEPLKQ
TUM_HLA2_4	SLRGLAKAKPEASFQ
TUM_HLA2_4	LAGEFIRASGVEARQ
TUM_HLA2_4	ATKEFTTVPAVLAEQ
TUM_HLA2_4	ILGLSGAKIQKSDFQ
TUM_HLA2_4	TVRRDEFAASAALAQ
TUM_HLA2_4	LVFAATAFSLLGLRQ
TUM_HLA2_4	VVRVPRARTEPGGSQ
TUM_HLA2_4	APLRGDGRIDLDALQ
TUM_HLA2_4	AKSVVVEQSRAIPVQ
TUM_HLA2_4	IAPALVSKKLNVTEQ
TUM_HLA2_4	AQLSQLISLLPSTLQ
TUM_HLA2_4	AGHLALRLDVYSGLQ
TUM_HLA2_4	AMSIRNNVVAGLKLQ
TUM_HLA2_4	VGPEITKTDLVPAFQ
TUM_HLA2_4	LPGPLVATVFDLVFQ
TUM_HLA2_4	AVFKSRVVAGEVQVQ
TUM_HLA2_4	ALAYLVVKTLINATQ
TUM_HLA2_4	IEQPPTSNPAPQIVQ
TUM_HLA2_4	DRQMDTEAAASEAPQ
TUM_HLA2_4	TGVNAEGYREILGIQ
TUM_HLA2_4	PVTMTLNGSFDPLTQ
TUM_HLA2_4	DRIVATVSTSTTELQ
TUM_HLA2_4	VAVFFSNTPTRASPQ
TUM_HLA2_4	LPPELGNLDLTGQKQ
TUM_HLA2_4	FMPGFAPLTSRGSQQ
TUM_HLA2_4	AAVARQPFIALQPDQ
TUM_HLA2_4	TVEDIAARLNIPVSQ
TUM_HLA2_4	MGPVARYLGPLVPKQ
TUM_HLA2_4	NGKLVINGNPITIFQ
TUM_HLA2_4	AFDDAASIVDEGYQQ
TUM_HLA2_4	YHGHMSGGQAETLLQ
TUM_HLA2_4	DRRMAVIAVLTAQGQ
TUM_HLA2_4	LTNNSLLVSARSLLQ
TUM_HLA2_4	FPVLLKLTSNELGAQ
TUM_HLA2_4	LRSWTAADTAAQITQ
TUM_HLA2_4	AVLRFNGAPTANFQQ
TUM_HLA2_4	IADPADIEVVQAEHQ
TUM_HLA2_4	AAIATLFGSHAREYQ
TUM_HLA2_4	GWGTVEDALSDQETQ
TUM_HLA2_4	APIIAVTRNPQTARQ
TUM_HLA2_4	AVGRVVRLQPAKSQQ
TUM_HLA2_4	DPHVAQALTLAARFQ
TUM_HLA2_4	SYAVFKSRVVAGEVQ
TUM_HLA2_4	GTRFYATVEALSTPQ
TUM_HLA2_4	LNRVKVSQAAADLKQ
TUM_HLA2_4	HPPHFVQKVVSANGQ
TUM_HLA2_4	VPDGFLSELTQQLAQ
TUM_HLA2_4	GQTLVNEGFEPLSQQ
TUM_HLA2_4	AELEFAIQPNTTGKQ
TUM_HLA2_4	PYLGWLISATAQAEQ
TUM_HLA2_4	ARLNFQLAFGARVGQ
TUM_HLA2_4	IVADHVASYGVNLYQ
TUM_HLA2_4	DWLIKNVGPHALASQ
TUM_HLA2_4	DFVGKLETLDEDAAQ
TUM_HLA2_4	ITGYRITTTPTNGQQ
TUM_HLA2_4	LVRVASARALEDLLQ
TUM_HLA2_4	GTPDDFRALVDALHQ
TUM_HLA2_4	VRAQKIQALDRGTAQ
TUM_HLA2_4	AGHLALRRDVYSGLQ
TUM_HLA2_4	AEIEVLADSVLLRTQ
TUM_HLA2_4	AVIVQMDDVGLRLTQ
TUM_HLA2_4	EERGWPMSASPGARQ
TUM_HLA2_4	NDLPVNSGVTRISCQ
TUM_HLA2_4	GPQLFHMDPSGTFVQ
TUM_HLA2_4	AGYQFVNSPHITKAQ
TUM_HLA2_4	GRTLNDAFIVLDEAQ
TUM_HLA2_4	AALVQIETALDMFNQ
TUM_HLA2_4	AWNYGALSTNAQLQQ
TUM_HLA2_4	FMAGRPLGSTFTPRQ
TUM_HLA2_4	AALQELRSQIAPLQQ
TUM_HLA2_4	GPSGQYTHEFDGDEQ
TUM_HLA2_4	AEPRALSPAHEHHSQ
TUM_HLA2_4	AFASGFRAINPTMRQ
TUM_HLA2_4	DGEPGLLLSRVNRLQ
TUM_HLA2_4	PYLVRVLGTQPTPVQ
TUM_HLA2_4	VPKEISPDTTLLDLQ
TUM_HLA2_4	VERIKVSQAAAELQQ
TUM_HLA2_4	GSVFGTETALLERYQ
TUM_HLA2_4	ARLVSRLPAPLRHGQ
TUM_HLA2_4	FAMLPAYLLLVVHGQ
TUM_HLA2_4	ESGDRLTRAAKVLEQ
TUM_HLA2_4	VPIAQVKDVYVVTDQ
TUM_HLA2_4	FQKWAAVVVPSGEEQ
TUM_HLA2_4	LAAILRNNNSYGLQQ
TUM_HLA2_4	KTELRKTSDALSKAQ
TUM_HLA2_4	TVETRDGQVINETSQ
TUM_HLA2_4	GNGRYARQLVEASEQ
TUM_HLA2_4	GKGKYSRLEVQADVQ
TUM_HLA2_4	LSKGLIKLVSKHRAQ
TUM_HLA2_4	YPTPGLYPTPSNPFQ
TUM_HLA2_4	IPIAVRNELNLSVLQ
TUM_HLA2_4	HVGTEPSIKEDQVIQ
TUM_HLA2_4	AGVMITYKNILANFQ
TUM_HLA2_4	AADEYRPVAATVRHQ
TUM_HLA2_4	ESPEEAEAILAELRQ
TUM_HLA2_4	ETKGMISLKVIPNQQ
TUM_HLA2_4	AYQELSAHAVAFHDQ
TUM_HLA2_4	IMRDIMNSVGIPTNQ
TUM_HLA2_4	IDPNAEFFAAPLAWQ
TUM_HLA2_4	DAIRRFLTETAVLGQ
TUM_HLA2_4	GSQQYRALTVPELTQ
TUM_HLA2_4	VNIKTAEAQLAYELQ
TUM_HLA2_4	EDPGLARQAPKPRKQ
TUM_HLA2_4	GEIEMVTRFEPNAAQ
TUM_HLA2_4	TLSVVTMYHAKAKDQ
TUM_HLA2_4	AYVLNAFRRAGVPMQ
TUM_HLA2_4	IPLSQLQAQKLIVNQ
TUM_HLA2_4	ELIESIVLDAITHLQ
TUM_HLA2_4	SDIDAYMRLLDAALQ
TUM_HLA2_4	GHKWRVLTVATADLQ
TUM_HLA2_4	AGGLIVSLWLDRLRQ
TUM_HLA2_4	DMEGQLVSIHSPEEQ
TUM_HLA2_4	LSFSREYTAAVEAKQ
TUM_HLA2_4	AYQELSAHAVAFHEQ
TUM_HLA2_4	LPYDYGALEPHINAQ
TUM_HLA2_4	KPPPRRITLTLPAIQ
TUM_HLA2_4	EDVGHSSDAREMLKQ
TUM_HLA2_4	IIRMVDLMISRVAGQ
TUM_HLA2_4	SQAIATKKIISDYHQ
TUM_HLA2_4	VGSYQRMATITDSFQ
TUM_HLA2_4	EQQFQKLAAEAITVQ
TUM_HLA2_4	EQIYKLAKKGLTPSQ
TUM_HLA2_4	EGDTVVLSLKKFLKQ
TUM_HLA2_4	ISLKFTPTETNKAEQ
TUM_HLA2_4	EHLGMMSIKAYAKTQ
TUM_HLA2_4	KSGEVLVNVKEHSRQ
TUM_HLA2_4	ANDLRNERSLLAVNQ
TUM_HLA2_4	VLPLRPDVVIAFMDQ
TUM_HLA2_4	ADRAMYEAFLAEAQQ
TUM_HLA2_4	DGMQSVVRVDPRQVQ
TUM_HLA2_4	FILHDINSDGVLDEQ
TUM_HLA2_4	PKTQAALLEAMEERQ
TUM_HLA2_4	AKVLAFTAFPKAHWQ
TUM_HLA2_4	AEVLAFTAFPKAHWQ
TUM_HLA2_4	VEQAFQTIARNALKQ
TUM_HLA2_4	SVNNVLPVFDNLMQQ
TUM_HLA2_4	VTQEIVTERSVSSRQ
TUM_HLA2_4	TGLITTTSRKLDREQ
TUM_HLA2_4	ANLELYLIFPLASEQ
TUM_HLA2_4	KVTIKPAPETEKRPQ
TUM_HLA2_4	APGILDLRRVRTVQQ
TUM_HLA2_4	TSHELVEIAHKMAEQ
TUM_HLA2_4	ASTNDIVVLSYRTRQ
TUM_HLA2_4	ASPLDSLDWPYYIGQ
TUM_HLA2_4	IMSTIFGQVTTKDRQ
TUM_HLA2_4	NTLVFIVDVKANKHQ
TUM_HLA2_4	TDSTVLVRWTPPRAQ
TUM_HLA2_4	MVIIELMRRVVGLAQ
TUM_HLA2_4	PPTRPTDKPLRLPLQ
TUM_HLA2_4	SSTQLQIDPSLHEFQ
TUM_HLA2_4	GELWVAAARMRQVDQ
TUM_HLA2_4	GPSQWLLRMLATQTQ
TUM_HLA2_4	KPVSKMRMATPLLMQ
TUM_HLA2_4	ALRSRDTELMLDALQ
TUM_HLA2_4	APPMYSKDVYSYLAQ
TUM_HLA2_4	ELRARLLPHANEVSQ
TUM_HLA2_4	KRQGALELIKKGYTQ
TUM_HLA2_4	KNPKFMETVAEKALQ
TUM_HLA2_4	HLIAREAEAAIYHLQ
TUM_HLA2_4	AVDHFRYFAAAIRAQ
TUM_HLA2_4	LNILIKDPKSNLIQQ
TUM_HLA2_4	LTGVRMKLQHSSVRQ
TUM_HLA2_4	EADELRKALDNLARQ
TUM_HLA2_4	FHGSFSYLLQDEDGQ
TUM_HLA2_4	EPNYHSLPSARTDEQ
TUM_HLA2_4	KESYLQIPSAKVRPQ
TUM_HLA2_4	AHAIAVLIKRLVRRQ
TUM_HLA2_4	DVIMRDIIQALPYAQ
TUM_HLA2_4	ITNMIRLLKLPIPVQ
TUM_HLA2_4	QDRLVTLEEFLASTQ
TUM_HLA2_4	KGFLSAYFVTDFDNQ
TUM_HLA2_4	KTVWEVVSDGLDYIQ
TUM_HLA2_4	YRPRAPIIAVTRNPQ
TUM_HLA2_4	EELEGEITTLNHKLQ
TUM_HLA2_4	EKPSPLLVGREFVRQ
TUM_HLA2_4	KIRTIELDGKTIKLQ
TUM_HLA2_4	LRGLFIIDDKGILRQ
TUM_HLA2_4	DKAGPHKEIYPYVIQ
TUM_HLA2_4	IPQNFIADYFETSSQ
TUM_HLA2_4	VDRTESRSTEPELIQ
TUM_HLA2_4	RVQTTVLKAINWFGQ
TUM_HLA2_4	HPINEYYIADASEDQ
TUM_HLA2_4	TPDQFMTADETRNLQ
TUM_HLA2_4	YSVGMQWLKTQGNKQ
TUM_HLA2_4	QEGMGFIYLMQNLPQ
TUM_HLA2_4	DHLKYVMLPVADQDQ
TUM_HLA2_4	SLDRLVTDVKEKLKQ
TUM_HLA2_4	HTAAIIWYDDPDDNQ
TUM_HLA2_4	ISRVEAGDEADYYCQ
TUM_HLA2_4	SPHKVAIIIPFRNRQ
TUM_HLA2_4	LTKEVMVDDRLVTMQ
TUM_HLA2_4	IQPIYNYVIQTRAAQ
TUM_HLA2_4	YSFDDAQAPDRHETQ
TUM_HLA2_4	KQLEDGRTLSDYNIQ
TUM_HLA2_4	AHHQFLIKKSKMPSQ
TUM_HLA2_4	LSHHFLIMGRKVKSQ
TUM_HLA2_4	AARAQIRDIRLLRTQ
TUM_HLA2_4	ELIAELLAQRWSPQQ
TUM_HLA2_4	TKAHIRFKPTLSQQQ
TUM_HLA2_4	EPQFHNGESEESHEQ
TUM_HLA2_4	PPYVSWLIDANHNMQ
TUM_HLA2_4	SRQRDYKLAALHAKQ
TUM_HLA2_4	ALQFIMSDPRHLETQ
TUM_HLA2_4	HMSIFLSRDNKVIVQ
TUM_HLA2_4	IERPTYTNLNRLIGQ
TUM_HLA2_4	VDIKLIARTTHHLFQ
TUM_HLA2_4	LAEFAFSLYRQLAHQ
TUM_HLA2_4	DGRTFYIDHNSKITQ
TUM_HLA2_4	HAVVSRMDKVERLKQ
TUM_HLA2_4	ALLEVLERREELQAQ
TUM_HLA2_4	DTDHPVHRYFLAAKQ
TUM_HLA2_4	GWMLRQRATVSPRLQ
TUM_HLA2_4	QAQQMQQKLLEAQQQ
TUM_HLA2_4	KSKKDQGELERQLLQ
TUM_HLA2_4	DAFLLLRNNSIQNRQ
TUM_HLA2_4	KVQHIQLLQKNVRAQ
TUM_HLA2_4	DWPRFWALITTPSSQ
TUM_HLA2_4	DDFKSVVSEQCNHLQ
TUM_HLA2_4	RQFNDLLRVLPPLPQ
TUM_HLA2_4	IGRNFYRALLAQQEQ
TUM_HLA2_4	SQPHQVEQTELQQEQ
TUM_HLA2_4	EHLEQVVMNKPMLLQ
TUM_HLA2_4	KLTYYGLYALQHRGQ
TUM_HLA2_4	KIRTIELDGKRIKLQ
TUM_HLA2_4	KEGRVLLHKSLKLYQ
TUM_HLA2_4	GEPERNDMVQYFAEQ
TUM_HLA2_4	QITQRKWEAARVAEQ
TUM_HLA2_4	LQGLRLVFERNLEVQ
TUM_HLA2_4	SPNVLNWRALKYEVQ
TUM_HLA2_4	IERPTYTNLNRLISQ
TUM_HLA2_4	YPPEKKEKGYPKLLQ
TUM_HLA2_4	YRDVLGFLYAQAKFQ
TUM_HLA2_4	DLQDWIRLSGMNMIQ
TUM_HLA2_4	NGRVYYVNHNTRTTQ
TUM_HLA2_4	AWIRWNAAIMVHRAQ
TUM_HLA2_4	NRIRELQRQLGILSQ
TUM_HLA2_4	EKLSLNLDHKSRIFQ
TUM_HLA2_4	KERLQVFKGAVIRRQ
TUM_HLA2_4	LSEDYNKMTPVKNYQ
TUM_HLA2_4	MAPIYTYTKNFRLSQ
TUM_HLA2_4	SVSRNQQIFLRDIEQ
TUM_HLA2_4	GFYFYFDSKYSVLAQ
TUM_HLA2_4	DERNCPTTICDLDTQ
TUM_HLA2_4	ISRKLFDTLNEDLFQ
TUM_HLA2_4	LGSMWYISLDYINHQ
TUM_HLA2_4	APLKLVRHKKIYVFQ
TUM_HLA2_4	SSSRFYVVMWKQVTQ
TUM_HLA2_4	LVKHLQMDIHIFEPQ
TUM_HLA2_4	ITRLNIIRRLHPAFQ
TUM_HLA2_4	ESQYTYALKEKAKYQ
TUM_HLA2_4	IMENYNIALRWTAKQ
TUM_HLA2_4	TEGQIYVDRQLHNRQ
TUM_HLA2_4	LQQRLEPYADQLRTQ
TUM_HLA2_4	APWIEQEGPEYWDLQ
TUM_HLA2_4	DPNQYYKIRSQAIHQ
TUM_HLA2_4	GTERVRLLERRVHNQ
TUM_HLA2_4	VREIAQDFKTDLRFQ
TUM_HLA2_4	ERGEYVFIEMNPRVQ
TUM_HLA2_4	AKERLEAKHRERMSQ
TUM_HLA2_4	VSYYDYYQPEAYIAQ
TUM_HLA2_4	REVPYAYIREGHEKQ
TUM_HLA2_4	QAVLHMEQRKQQQQQ
TUM_HLA2_4	RTATFYTRTKIRKLQ
TUM_HLA2_4	NPRDDRILLEEVWDQ
TUM_HLA2_4	AKFREEFILRPDRVQ
TUM_HLA2_4	DFEYQMLYGVRDDEQ
TUM_HLA2_4	LFIDILMRLTKRYVQ
TUM_HLA2_4	REIDEMLRQYVEPIQ
TUM_HLA2_4	REGEFYFLEMNTRLQ
TUM_HLA2_4	HNAVEYFVSYYDYYQ
TUM_HLA2_4	RRRIVHRQHFTTELQ
TUM_HLA2_4	TPGGSGAAVAPAAGQ
TUM_HLA2_4	LVLGAAGGVGTAAVQ
TUM_HLA2_4	AAGTAGAPVTAVAEQ
TUM_HLA2_4	AAIAHATGASAGAQQ
TUM_HLA2_4	GSTSATTASAASAEQ
TUM_HLA2_4	AAIAYATGASAGAQQ
TUM_HLA2_4	NPEAAAPAAAAVATQ
TUM_HLA2_4	GLAPAAAQAVETAAQ
TUM_HLA2_4	AIGAAAAGVVVFAKQ
TUM_HLA2_4	AAAVSHAAAASTVQQ
TUM_HLA2_4	AAPLGVAAASSAFEQ
TUM_HLA2_4	AATTAPAGVFDNAGQ
TUM_HLA2_4	ASVAAGVVLAAIARQ
TUM_HLA2_4	AAAEAVNAAVAQSVQ
TUM_HLA2_4	YPAGATGAQAAPQAQ
TUM_HLA2_4	SSYAATEVANAAAGQ
TUM_HLA2_4	GLGNAAISAVATDEQ
TUM_HLA2_4	GEEAAPDAAAPVEAQ
TUM_HLA2_4	LPVVINGGATSSGEQ
TUM_HLA2_4	AAAATQAEQAATQAQ
TUM_HLA2_4	VGPLHSSLAASALSQ
TUM_HLA2_4	QPEPPAEGGHPGAAQ
TUM_HLA2_4	SSAEAANASAQALEQ
TUM_HLA2_4	AVGALITLGPLALLQ
TUM_HLA2_4	AEAPAAAAAPEEQVQ
TUM_HLA2_4	ANLAPQAADALAAEQ
TUM_HLA2_4	ASVAAGVVLAEIARQ
TUM_HLA2_4	ISARMGAAISDAAPQ
TUM_HLA2_4	SPAVPFSGTIQGGLQ
TUM_HLA2_4	AGSIAAATGFVKKDQ
TUM_HLA2_4	KKEARAAALAAAVAQ
TUM_HLA2_4	SFPRTGVSGHAGAVQ
TUM_HLA2_4	SGEQPRGGGPTSSEQ
TUM_HLA2_4	ALTTGIDALASFAPQ
TUM_HLA2_4	SAPKSFTVAELAAGQ
TUM_HLA2_4	EEGVTSEASSLAAVQ
TUM_HLA2_4	EEGAAGGDPQEAKPQ
TUM_HLA2_4	DSSHEIRTGAAAAAQ
TUM_HLA2_4	PGKGGSVLMAELEAQ
TUM_HLA2_4	ALDEAAFAAAAELVQ
TUM_HLA2_4	AAFLGTVALLAAEDQ
TUM_HLA2_4	ASGVVGWRTTATASQ
TUM_HLA2_4	GVATGSEAQSSPQFQ
TUM_HLA2_4	KGGYGGGMPANVQMQ
TUM_HLA2_4	GSRADLLAAAAPRVQ
TUM_HLA2_4	YMYPAGATGAQAAPQ
TUM_HLA2_4	VSGGIGALVRLKSLQ
TUM_HLA2_4	AIVTAVAGALDYAHQ
TUM_HLA2_4	PAVAEAFLATRLGGQ
TUM_HLA2_4	DRVPAATTAAAAFDQ
TUM_HLA2_4	FLGQNTAAIAATEAQ
TUM_HLA2_4	AALAAVDVLVQAELQ
TUM_HLA2_4	TPVTADALAAATEQ
TUM_HLA2_4	AVGRVGSTSENITQ
TUM_HLA2_4	ANSKIVVVTAGVRQ
TUM_HLA2_4	QAQLISSQAQQGGQ
TUM_HLA2_4	AELRSLLTSGNLGQ
TUM_HLA2_4	FEISDIGAKIAAVQ
TUM_HLA2_4	PVLLKLTSNELGAQ
TUM_HLA2_4	GSIDQFRTLASATQ
TUM_HLA2_4	NSKLVIITAGARQQ
TUM_HLA2_4	GAIMLARTVVRLAQ
TUM_HLA2_4	LVVASLVQQEANTQ
TUM_HLA2_4	TIIVVTQRISNAAQ
TUM_HLA2_4	LKVNQIGSVTESIQ
TUM_HLA2_4	TPNSIPKGFMDGKQ
TUM_HLA2_4	QKWAAVVVPSGEEQ
TUM_HLA2_4	KSVVVEQSRAIPVQ
TUM_HLA2_4	MTFGYLAALHIADQ
TUM_HLA2_4	HVIIQAEFYLNPDQ
TUM_HLA2_4	LQKQVTDLEAEREQ
TUM_HLA2_4	AIRRFLTETAVLGQ
TUM_HLA2_4	PLSQLQAQKLIVNQ
TUM_HLA2_4	RLISMAYGQIGMIQ
TUM_HLA2_4	GRVYFVNHNTRITQ
TUM_HLA2_4	IDKVISTITNNIQQ
TUM_HLA2_4	IVPITSIRDGRQQQ
TUM_HLA2_4	VKIYKSDGIKGLYQ
TUM_HLA2_4	AVNQQLTKEKEHYQ
TUM_HLA2_4	LKQGQYSPMAIEEQ
TUM_HLA2_4	ELEGEITTLNHKLQ
TUM_HLA2_4	ERAFKAWAVARLSQ
TUM_HLA2_4	FGLDKFFSLLTHPQ
TUM_HLA2_4	MKELKAYKSELEEQ
TUM_HLA2_4	REQLDKIQSSHNFQ
TUM_HLA2_4	EEYARYNSDLGEYQ
TUM_HLA2_4	LSQYRQLKTAEDYQ
TUM_HLA2_4	LNVHSEYEPSWEEQ
TUM_HLA2_4	ENEDDKDYHRSDPQ
TUM_HLA2_4	APWIEQEGPEYWDQ
TUM_HLA2_4	YMANDLKLLRHHLQ
TUM_HLA2_4	EGQIYVDRQLHNRQ
TUM_HLA2_4	EIDEMLRQYVEPIQ
TUM_HLA2_4	TPEQWKSHKSYSCQ
TUM_HLA2_4	KEKFTMVQVWPVRQ
TUM_HLA2_4	EGEFYFLEMNTRLQ
TUM_HLA2_4	PRDDRILLEEVWDQ
TUM_HLA2_4	TPEQWKSHRSYSCQ
TUM_HLA2_4	DHHWHLWKKTYGKQ
TUM_HLA2_4	DTHWELWKKTHRKQ
TUM_HLA2_4	PLNPKANREKMTQ
TUM_HLA2_4	KPGVIFLTKRSRQ
TUM_HLA2_4	QVTDLEAEREQKQ
TUM_HLA2_4	ARMGAAISDAAPQ
TUM_HLA2_4	AQLISSQAQQGGQ
TUM_HLA2_4	IGRTWNDPSVQQ
TUM_HLA2_4	VPITSIRDGRQQ
TUM_HLA2_4	AIETEAELQRVQ
TUM_HLA2_4	FVELGTQPATQ
[truncated: 71,465 more rows]

## Sheet: AspN
Pool name	Sequence
TUM_aspn_1	DNLPEAG
TUM_aspn_1	DTLQPVG
TUM_aspn_1	DELLPKG
TUM_aspn_1	DFQAKLG
TUM_aspn_1	PKRKAEG
TUM_aspn_1	DFILTEG
TUM_aspn_1	DHLVKHG
TUM_aspn_1	DIFEECG
TUM_aspn_1	DFRKLHG
TUM_aspn_1	DKLRWRG
TUM_aspn_1	MRFRFCG
TUM_aspn_1	DSGSLKLG
TUM_aspn_1	AAVSLRLG
TUM_aspn_1	DHSAPKIG
TUM_aspn_1	DEVLTSKG
TUM_aspn_1	DSRAHPLG
TUM_aspn_1	DHSMAFTG
TUM_aspn_1	DIVVPHEG
TUM_aspn_1	DAFRKIAG
TUM_aspn_1	DELAFSRG
TUM_aspn_1	DELELKVG
TUM_aspn_1	DFLLRNAG
TUM_aspn_1	DLRMEDAG
TUM_aspn_1	DEKLSPYG
TUM_aspn_1	DFKTLTEG
TUM_aspn_1	DINRKVLG
TUM_aspn_1	DLTAHFRG
TUM_aspn_1	DLLMEKNG
TUM_aspn_1	DIKFLTKG
TUM_aspn_1	VLLHVKRG
TUM_aspn_1	DLAKFHFG
TUM_aspn_1	DDLSFKRG
TUM_aspn_1	DTLQFVCG
TUM_aspn_1	DWTLVEEG
TUM_aspn_1	DELSFKRG
TUM_aspn_1	MNIFRLTG
TUM_aspn_1	DELELREG
TUM_aspn_1	DDLRQLFG
TUM_aspn_1	DYEELKNG
TUM_aspn_1	DVRFHELG
TUM_aspn_1	DEIMWPEG
TUM_aspn_1	DDMWHYAG
TUM_aspn_1	DYEVCKEG
TUM_aspn_1	DRRQVRLG
TUM_aspn_1	DPVPEAVGG
TUM_aspn_1	DAGGPERPG
TUM_aspn_1	DVGELVGLG
TUM_aspn_1	DAPPGTIRG
TUM_aspn_1	DDLSILPAG
TUM_aspn_1	DPEPSGRLG
TUM_aspn_1	SVTLHTDVG
TUM_aspn_1	DVSLPSMQG
TUM_aspn_1	DDPVPVHTG
TUM_aspn_1	DLQAETPLG
TUM_aspn_1	DFTVSALHG
TUM_aspn_1	DPNCSCAAG
TUM_aspn_1	DGHSLVIRG
TUM_aspn_1	DLQANPLKG
TUM_aspn_1	DTLNELVVG
TUM_aspn_1	DFTVSAMHG
TUM_aspn_1	DEEGQALRG
TUM_aspn_1	DSVKTICVG
TUM_aspn_1	DMCKGIKAG
TUM_aspn_1	DKLILHGQG
TUM_aspn_1	DEMGHPEIG
TUM_aspn_1	DLVKARACG
TUM_aspn_1	DVYKAPLQG
TUM_aspn_1	MKGSRIELG
TUM_aspn_1	DALQQCTVG
TUM_aspn_1	DLGEKTFEG
TUM_aspn_1	DVAKFLKQG
TUM_aspn_1	DSRLQIQPG
TUM_aspn_1	DQNLVIEKG
TUM_aspn_1	DQSRALRLG
TUM_aspn_1	DLNKIVKEG
TUM_aspn_1	DTLLLLHHG
TUM_aspn_1	DEELSFRAG
TUM_aspn_1	DGQRKRPLG
TUM_aspn_1	DSIRPQKEG
TUM_aspn_1	DSIFHPVCG
TUM_aspn_1	DDELNLEKG
TUM_aspn_1	DISILQCHG
TUM_aspn_1	DEVRNELLG
TUM_aspn_1	DAKRLRVMG
TUM_aspn_1	DIKKDFPEG
TUM_aspn_1	DLFASCRKG
TUM_aspn_1	DILELPYHG
TUM_aspn_1	DMAWVKRVG
TUM_aspn_1	DLMEEKFPG
TUM_aspn_1	DDELSFKRG
TUM_aspn_1	DCGKAFRRG
TUM_aspn_1	DYNKEITEG
TUM_aspn_1	DVIFQLKRG
TUM_aspn_1	DEELNFEKG
TUM_aspn_1	DCVLHRILG
TUM_aspn_1	DNSEYMRNG
TUM_aspn_1	DKMLRMQKG
TUM_aspn_1	DLLREEYIG
TUM_aspn_1	DLMEEKFRG
TUM_aspn_1	DQLMQKCFG
TUM_aspn_1	DPAWKYRFG
TUM_aspn_1	DFLRKQMRG
TUM_aspn_1	DNCNEWFHG
TUM_aspn_1	DNGGWVGALG
TUM_aspn_1	DAPTQGTVLG
TUM_aspn_1	DLTGAVGHHG
TUM_aspn_1	DLEGPRAPGG
TUM_aspn_1	GVQVETISPG
TUM_aspn_1	MQPPPPGPLG
TUM_aspn_1	DEIGGLIQPG
TUM_aspn_1	DEKAEAPLAG
TUM_aspn_1	GVEIETISPG
TUM_aspn_1	DNLTVDPATG
TUM_aspn_1	GSPVHRVSLG
TUM_aspn_1	DKTALALEVG
TUM_aspn_1	DLPPPPPLDG
TUM_aspn_1	DSPDLLLEAG
TUM_aspn_1	DFAVHGESLG
TUM_aspn_1	DSAIIHTSMG
TUM_aspn_1	DIASGQEVRG
TUM_aspn_1	DVATFSELTG
TUM_aspn_1	DLTGKVMLLG
TUM_aspn_1	ATKAVCVLKG
TUM_aspn_1	DTLSILVPHG
TUM_aspn_1	DAHRAGLQEG
TUM_aspn_1	DSHGRAPEEG
TUM_aspn_1	ANCEFSPVSG
TUM_aspn_1	DAIQQALQQG
TUM_aspn_1	DVLGLQRITG
TUM_aspn_1	DSFAHLQLSG
TUM_aspn_1	DELGMGFRPG
TUM_aspn_1	DILTFPGMKG
TUM_aspn_1	DKGIKVISYG
TUM_aspn_1	MDPNCSCAAG
TUM_aspn_1	DDDRTPGLHG
TUM_aspn_1	DQTVQPLPKG
TUM_aspn_1	DLKPTNILLG
TUM_aspn_1	DINLGKLVRG
TUM_aspn_1	DMTTFSKEAG
TUM_aspn_1	DEPILSNRSG
TUM_aspn_1	AVKVQTTKRG
TUM_aspn_1	DAIFGFSFKG
TUM_aspn_1	SHEKSFLVSG
TUM_aspn_1	DVLLTLEPHG
TUM_aspn_1	DQLSQVELLG
TUM_aspn_1	DHLTCLLSSG
TUM_aspn_1	DSLRESKVNG
TUM_aspn_1	DALDRELAFG
TUM_aspn_1	DFVTETPLEG
TUM_aspn_1	DISKLIFKSG
TUM_aspn_1	STKNFRVSDG
TUM_aspn_1	DVPSEPKERG
TUM_aspn_1	DFESKANHLG
TUM_aspn_1	DARLLRTARG
TUM_aspn_1	DLGMMIHEQG
TUM_aspn_1	DWRQSPGEVG
TUM_aspn_1	DAYLLLTKHG
TUM_aspn_1	DVMSSKHLCG
TUM_aspn_1	DLKELFRVGG
TUM_aspn_1	MQTIKCVVVG
TUM_aspn_1	DPSCEAEDRG
TUM_aspn_1	DDLMKKAEEG
TUM_aspn_1	DPLVYCSPKG
TUM_aspn_1	DLHFPSDHLG
TUM_aspn_1	DLTNLKETFG
TUM_aspn_1	DRQLKIVVLG
TUM_aspn_1	DKSFSMIKEG
TUM_aspn_1	DHFHSLAIRG
TUM_aspn_1	DFIQYIARAG
TUM_aspn_1	DALLWECPVG
TUM_aspn_1	DEGFYFTPKG
TUM_aspn_1	DPSQLSFRRG
TUM_aspn_1	DILLQMHQNG
TUM_aspn_1	DMFSKICVNG
TUM_aspn_1	DCAILHEKKG
TUM_aspn_1	DTQELYKNIG
TUM_aspn_1	DHSLWRVNVG
TUM_aspn_1	DCLQQSRKVG
TUM_aspn_1	DHCPIKSRKG
TUM_aspn_1	DLQQLRKELG
TUM_aspn_1	DFLFRSRGFG
TUM_aspn_1	DHKEMMEEPG
TUM_aspn_1	DMTTVRLQWG
TUM_aspn_1	DRSVRIWKVG
TUM_aspn_1	DEYGWKQVHG
TUM_aspn_1	DKYHFRGHLG
TUM_aspn_1	DWWQEPDAKG
TUM_aspn_1	DCVERYDPKG
TUM_aspn_1	DKYFKNFDNG
TUM_aspn_1	DENWRELLEG
TUM_aspn_1	DPWIERPCCG
TUM_aspn_1	DEKRWGWRLG
TUM_aspn_1	DRRWKKSFQG
TUM_aspn_1	DFYKQWKEIG
TUM_aspn_1	GTTGLESLSLG
TUM_aspn_1	DAPAPAPNKDG
TUM_aspn_1	AGRGKLIAVIG
TUM_aspn_1	DSIPVSTSLLG
TUM_aspn_1	DSAVTPKVHPG
TUM_aspn_1	DLGLAVKIPEG
TUM_aspn_1	VKLAKAGKNQG
TUM_aspn_1	DALTAIEKPTG
TUM_aspn_1	DTLVQGLNEAG
TUM_aspn_1	DNGLLAKPTHG
TUM_aspn_1	DSDSSVLTRSG
TUM_aspn_1	DIVLAKVISLG
TUM_aspn_1	DSQEAALKESG
TUM_aspn_1	DWSTGKTGRAG
TUM_aspn_1	DMSVKAEMGLG
TUM_aspn_1	DGKVSVHVIEG
TUM_aspn_1	DSQNHTGEPVG
TUM_aspn_1	DGVHTVETEVG
TUM_aspn_1	DPNSNPKAIMG
TUM_aspn_1	DVLWIKGAQGG
TUM_aspn_1	DQAKHMGVMAG
TUM_aspn_1	DEGLRSLKGIG
TUM_aspn_1	DAFLSPLSNKG
TUM_aspn_1	DPYSVALSELG
TUM_aspn_1	DMFLGMPGLNG
TUM_aspn_1	DLVQPLLPISG
TUM_aspn_1	DVGNVVEAMYG
TUM_aspn_1	DPADPENPRSG
TUM_aspn_1	DHTSLALVQNG
TUM_aspn_1	DSKLRAPEALG
TUM_aspn_1	DVARLPECGSG
TUM_aspn_1	DPLHQAMRAAG
TUM_aspn_1	DFGLSKMEGKG
TUM_aspn_1	DVAFSVNHLLG
TUM_aspn_1	DHLPVTQVVIG
TUM_aspn_1	DCVNEAASQEG
TUM_aspn_1	DLLHIGTQARG
TUM_aspn_1	DTALKEIDEVG
TUM_aspn_1	DKRLATKQSSG
TUM_aspn_1	DLEIIPALLHG
TUM_aspn_1	DLHLKGPKVKG
TUM_aspn_1	DVEGEYVPVEG
TUM_aspn_1	DINGFTTGRRG
TUM_aspn_1	DRSQSFVGEIG
TUM_aspn_1	DATLRCAGCDG
TUM_aspn_1	DSLGFSTREEG
TUM_aspn_1	DEKKERGLPAG
TUM_aspn_1	DDEAPRLSQNG
TUM_aspn_1	MLSSIKCVLVG
TUM_aspn_1	DQKLPELRGVG
TUM_aspn_1	DEYCASPTRGG
TUM_aspn_1	DSLTGKFYNIG
TUM_aspn_1	DFGLSKKIYSG
TUM_aspn_1	DVNGKVVLWKG
TUM_aspn_1	ASVRIREAKEG
TUM_aspn_1	SDKMSSFLHIG
TUM_aspn_1	DEKENLATLFG
TUM_aspn_1	DLHILPVAFRG
TUM_aspn_1	DSQSGRFQQMG
TUM_aspn_1	DFGLSKKIYNG
TUM_aspn_1	DLIRHEGIHTG
TUM_aspn_1	DLCFEKVNVAG
TUM_aspn_1	DFTSNVIHKHG
TUM_aspn_1	DKRVELKTPLG
TUM_aspn_1	DCLMVGLHTCG
TUM_aspn_1	DSRIGWLHNLG
TUM_aspn_1	DTVFKIFDLDG
TUM_aspn_1	DINSVRYYPSG
TUM_aspn_1	DVIRKIEIDNG
TUM_aspn_1	DDIDTVKHLCG
TUM_aspn_1	DKYTGNTYRVG
TUM_aspn_1	DWRLKGSLSRG
TUM_aspn_1	DQTALYIRMLG
TUM_aspn_1	DLRAVVRRKLG
TUM_aspn_1	DQVLRINVRNG
TUM_aspn_1	DHNHMCMEGPG
TUM_aspn_1	DHLRELLTTMG
TUM_aspn_1	DLPEWKERGTG
TUM_aspn_1	DRVSLMRPQEG
TUM_aspn_1	SKFLRHFTVVG
TUM_aspn_1	DLAMHRRVHTG
TUM_aspn_1	DVFHQYSGREG
TUM_aspn_1	DKWYSLSGRQG
TUM_aspn_1	DFNYKTLKSQG
TUM_aspn_1	DQREMILNPEG
TUM_aspn_1	DLKNHMHLHTG
TUM_aspn_1	DRQPQENLFVG
TUM_aspn_1	DIRKQFPLLKG
TUM_aspn_1	DKQYQAHRAFG
TUM_aspn_1	DMFRLALHNFG
TUM_aspn_1	DKALLICKRRG
TUM_aspn_1	DETRYEYLEGG
TUM_aspn_1	DENGQRWLCTG
TUM_aspn_1	DDRIEPYIHEG
TUM_aspn_1	DKLKRYIHTLG
TUM_aspn_1	DRLKMKLQEKG
TUM_aspn_1	DTRQVYTKCEG
TUM_aspn_1	DCETNQWTRIG
TUM_aspn_1	DRYISKMFLRG
TUM_aspn_1	DIRRLYARFEG
TUM_aspn_1	MFLQYYLNEQG
TUM_aspn_1	DYTLCHYPHCG
TUM_aspn_1	DQWIRIFMEKG
TUM_aspn_1	DRIMEEFFRQG
TUM_aspn_1	AMVTGGWGGPGG
TUM_aspn_1	DAATAGSLPTKG
TUM_aspn_1	DALGPGVVGIHG
TUM_aspn_1	DGANAIVLGTLG
TUM_aspn_1	DGVVACAAGLIG
TUM_aspn_1	DAAVGTLMTAIG
TUM_aspn_1	DEVPVATVTGVG
TUM_aspn_1	DSAEAAPGTIRG
TUM_aspn_1	DEIAVIPPISGG
TUM_aspn_1	AAATELNRPSSG
TUM_aspn_1	DVNLAEFAVAAG
TUM_aspn_1	DEACGSIKLGAG
TUM_aspn_1	DGMKALVTLSSG
TUM_aspn_1	DGVVHTPAEPTG
TUM_aspn_1	DHVIGIVTAKSG
TUM_aspn_1	EVTAVGEEANQG
TUM_aspn_1	DIIQPALVLATG
TUM_aspn_1	DGVHTVEPTEAG
TUM_aspn_1	DAETSALHIVVG
TUM_aspn_1	DTDSDAQALLLG
TUM_aspn_1	DISESSGADCKG
TUM_aspn_1	DGQKIVVQGEPG
TUM_aspn_1	DHSGSLDPTNKG
TUM_aspn_1	DGEKIVVQGEPG
TUM_aspn_1	DKYPEPSGALPG
TUM_aspn_1	DGSQHIGLLHPG
TUM_aspn_1	DSEAVSVRKLAG
TUM_aspn_1	DSLESLISAIQG
TUM_aspn_1	DAAPGKLRIVHG
TUM_aspn_1	ATVIHNPLKALG
TUM_aspn_1	DVARHGILQVAG
TUM_aspn_1	DDHYSLQSGTGG
TUM_aspn_1	DSSESGMLSRLG
TUM_aspn_1	DRISASSPRVVG
TUM_aspn_1	DSTLDPDKPSLG
TUM_aspn_1	DSMASGTLHLRG
TUM_aspn_1	DQVIASFKVLAG
TUM_aspn_1	DVSVVKSSFKPG
TUM_aspn_1	DKLVLSTAQKPG
TUM_aspn_1	DLESHSTEAVLG
TUM_aspn_1	DPSEAGPPRYLG
TUM_aspn_1	DRVGTIKSKVVG
TUM_aspn_1	DLLTKLPAHTVG
TUM_aspn_1	DKLPPVPSSRLG
TUM_aspn_1	DKKLPGIIGRIG
TUM_aspn_1	DTFPEKPPPSPG
TUM_aspn_1	DKAQLLRKGVSG
TUM_aspn_1	DVVGLQTEQRAG
TUM_aspn_1	DQVMASFKILAG
TUM_aspn_1	DCIMLSGETAKG
TUM_aspn_1	DLKPASSLRLQG
TUM_aspn_1	DKITSELVSKIG
TUM_aspn_1	DDCPDPPALFSG
TUM_aspn_1	DEAPTAMFMHSG
TUM_aspn_1	DEELAGKYAELG
TUM_aspn_1	DEDPSHVNLVNG
TUM_aspn_1	VNSSRVQPQQPG
TUM_aspn_1	DSLLLREAVVEG
TUM_aspn_1	DKSGVVRVRVEG
TUM_aspn_1	DFRNALLSLAKG
TUM_aspn_1	DDGFQPTILRSG
TUM_aspn_1	DIARHQIVEVAG
TUM_aspn_1	DGRVKIGHYVLG
TUM_aspn_1	DDRSHWKASASG
TUM_aspn_1	DNLPTYKLVVVG
TUM_aspn_1	DFCGHTGKMNPG
TUM_aspn_1	DGTWSPRTPSCG
TUM_aspn_1	DSELMPPPPERG
TUM_aspn_1	DDAEGHLIYHVG
TUM_aspn_1	DELKALKVILKG
TUM_aspn_1	DGQIVTMIHRTG
TUM_aspn_1	DGRVKIGHYILG
TUM_aspn_1	DKNVKFRNPPGG
TUM_aspn_1	DNLAEITNLLRG
TUM_aspn_1	DIANGHMVCEEG
TUM_aspn_1	DLPYETLISRAG
TUM_aspn_1	DKIYEGQVEVTG
TUM_aspn_1	DEQPQVVVLKKG
TUM_aspn_1	DESQARVLHMVG
TUM_aspn_1	DLPFIHQSSELG
TUM_aspn_1	DKYHGKTIPIDG
TUM_aspn_1	DEDPKCPCPSSG
TUM_aspn_1	DQLRCGPYLSSG
TUM_aspn_1	DSQRPICLPSKG
TUM_aspn_1	DNLQSRHTAFIG
TUM_aspn_1	DVLYHAKSQKLG
TUM_aspn_1	SALEWYAHKSLG
TUM_aspn_1	DFLQSLKGFPRG
TUM_aspn_1	DELAMRGFLQEG
TUM_aspn_1	DQVTHIRIQNSG
TUM_aspn_1	DVLRPFVPAYHG
TUM_aspn_1	DEQIRKLMGLLG
TUM_aspn_1	DQLEAFLKKLIG
TUM_aspn_1	DFRHTMHVGRAG
TUM_aspn_1	SFVAYEELIKEG
TUM_aspn_1	DMTHVIHKLSFG
TUM_aspn_1	DLFEPLAEHCVG
TUM_aspn_1	DPSFPVEFVRHG
TUM_aspn_1	DRIVFRRGLPTG
TUM_aspn_1	DETVLHNIPYMG
TUM_aspn_1	DYYRYLAEVAAG
TUM_aspn_1	DGFNLERLEMLG
TUM_aspn_1	DQRQMIKEAFAG
TUM_aspn_1	DDKEGHLVCRIG
TUM_aspn_1	DHIVQVKVNKYG
TUM_aspn_1	DYKQVEVTVHKG
TUM_aspn_1	DPKNNLVIFHRG
TUM_aspn_1	DLNECAKPHLCG
TUM_aspn_1	DFDHFHSLAIRG
TUM_aspn_1	DMTMSFHYISMG
TUM_aspn_1	DSVMLKHQCSCG
TUM_aspn_1	MSKFLRHFTVVG
TUM_aspn_1	DYAKKLRQAFQG
TUM_aspn_1	DREMKNYVPPKG
TUM_aspn_1	DKENNLHESEYG
TUM_aspn_1	DKVEIYKSFRPG
TUM_aspn_1	DYSPLRIKHRTG
TUM_aspn_1	DCSFKNSMYHVG
TUM_aspn_1	DFIKQECLNNIG
TUM_aspn_1	DVCYNCSHVIEG
TUM_aspn_1	DSLNEFKFQCIG
TUM_aspn_1	DIYKNPDYVRKG
TUM_aspn_1	DLKLCHPEWKSG
TUM_aspn_1	DIMINFGRWEHG
TUM_aspn_1	DEFGFRVYKEEG
TUM_aspn_1	DEWQEVMGRFEG
TUM_aspn_1	DAREMLKQYYIG
TUM_aspn_1	CDKEFMWALKNG
TUM_aspn_1	DCMCVQPEFHCG
TUM_aspn_1	DAAAGSGAEFAGG
TUM_aspn_1	DDTAGAAAATGNG
TUM_aspn_1	TGLSMDGGGSPKG
TUM_aspn_1	DAGAALAGKLRSG
TUM_aspn_1	DDVLAPGGRAPAG
TUM_aspn_1	DEGPALVPGGRLG
TUM_aspn_1	DALGPPAVTREGG
TUM_aspn_1	DERRPAPSGGASG
TUM_aspn_1	DGVAIPLPGVRKG
TUM_aspn_1	DSPAIGPRGLFVG
TUM_aspn_1	DQAIAGLNGMQLG
TUM_aspn_1	DAASLLTSAKKQG
TUM_aspn_1	DGVVLVAPPLRVG
TUM_aspn_1	DLGALAQVHAENG
TUM_aspn_1	DEIAKAQVARPGG
TUM_aspn_1	PKRGKKGAVAEDG
TUM_aspn_1	DSQKPTSPLQSAG
TUM_aspn_1	DSAKASRARTKAG
TUM_aspn_1	DIHHTAGQAGKEG
TUM_aspn_1	DAFILSAEKKAAG
TUM_aspn_1	DAVTKAAKQPHVG
TUM_aspn_1	DGEHPAKKLKSGG
TUM_aspn_1	DSLTTSTPRPSNG
TUM_aspn_1	DNAGQLVFLATEG
TUM_aspn_1	DEDGFVEATEGLG
TUM_aspn_1	DHNVSSVAIMPNG
TUM_aspn_1	DVAEAKPELSLLG
TUM_aspn_1	DATSLHIESLSLG
TUM_aspn_1	DLNEELVKAAANG
TUM_aspn_1	DLLSSDMISPPLG
TUM_aspn_1	DVAGIKTKAEKKG
TUM_aspn_1	DGKEEAEAALEKG
TUM_aspn_1	DEQKGSEAEGLKG
TUM_aspn_1	DKMLSTVAVLTLG
TUM_aspn_1	DDGLEAIIFTAQG
TUM_aspn_1	DHASLENEKPGTG
TUM_aspn_1	DILSPDMISPPLG
TUM_aspn_1	DIEIGVSDPEKVG
TUM_aspn_1	DLTVGITDPEKIG
TUM_aspn_1	DAGLAQGLRKMFG
TUM_aspn_1	DILKALSKHPSVG
TUM_aspn_1	DEMDSGTMVRAVG
TUM_aspn_1	DDVTFEAVAQAFG
TUM_aspn_1	DSFTQGFGEQPTG
TUM_aspn_1	DQIPFLAVARALG
TUM_aspn_1	DLPELTTESLEAG
TUM_aspn_1	DVTEPGALRMETG
TUM_aspn_1	SDQEAKPSTEDLG
TUM_aspn_1	DTSCEGELQVGKG
TUM_aspn_1	DEGIAYLVKVSEG
TUM_aspn_1	DLAKGHIKALQEG
TUM_aspn_1	DEAVMLVNHQATG
TUM_aspn_1	DIHPPAGPLWILG
TUM_aspn_1	MLGRSGYRALPLG
TUM_aspn_1	DFEDKDGDKVVAG
TUM_aspn_1	DGRVCISILHAPG
TUM_aspn_1	DRSSAQHLEVTVG
TUM_aspn_1	DLHGDGEYKLVVG
TUM_aspn_1	DTVLLSSQERNSG
TUM_aspn_1	DISETPIIGNKYG
TUM_aspn_1	DDFLGKETGQQIG
TUM_aspn_1	DGMYGPPAKRHEG
TUM_aspn_1	DQQLVKKGKSKVG
TUM_aspn_1	DMKAIPEGEKIQG
TUM_aspn_1	DPSTRIETGVRQG
TUM_aspn_1	DPQFGLIKAWSTG
TUM_aspn_1	DQPTVTNNPEPRG
TUM_aspn_1	DLLAQAQAHSRCG
TUM_aspn_1	DGVSLSHNTQQWG
TUM_aspn_1	DVTPQNFLAVLRG
TUM_aspn_1	DREGVIRYVIGVG
TUM_aspn_1	DCIFSLAKVAKQG
TUM_aspn_1	DLRSPPLEIKVLG
TUM_aspn_1	DTAKNSNNEKFIG
TUM_aspn_1	DYKLAALHAKQQG
TUM_aspn_1	DTRIRPTVQEDGG
TUM_aspn_1	DAIENKTTVYKIG
TUM_aspn_1	MKLEVFVPRAAHG
TUM_aspn_1	DVFKKGDVYLNTG
TUM_aspn_1	DDIIVLTKDIQEG
TUM_aspn_1	DMASNYKELGFQG
TUM_aspn_1	DLEAEEYVPLPKG
TUM_aspn_1	DPLGKQGYQLRQG
TUM_aspn_1	DRVYALQQTALQG
TUM_aspn_1	DMEKAESLQVTRG
TUM_aspn_1	DIEISTEEEKDTG
TUM_aspn_1	DFQEDVEKVKSSG
TUM_aspn_1	DSSVEELKKRYGG
TUM_aspn_1	DVFPERRGQDGHG
TUM_aspn_1	DQITTSNLNKERG
TUM_aspn_1	DKSLIEEVFPEIG
TUM_aspn_1	DQEEGVMEKLQNG
TUM_aspn_1	DRTSHRLHTANLG
TUM_aspn_1	DQKEEAGEKEVCG
TUM_aspn_1	DRHLAVKTKELLG
TUM_aspn_1	DAVKSFNHIIHFG
TUM_aspn_1	DVLKTHECLVKSG
TUM_aspn_1	DTMEESGWKLVHG
TUM_aspn_1	DDTLAFWSKHVDG
TUM_aspn_1	DVHLRTPLLKENG
TUM_aspn_1	DPLYPGFPCNEKG
TUM_aspn_1	DDYPPRRGDDSFG
TUM_aspn_1	DLYSPKRLFSLTG
TUM_aspn_1	DKPKVIIIQACRG
TUM_aspn_1	DLNKNPIHKIQEG
TUM_aspn_1	DKQFHPLPVNQEG
TUM_aspn_1	DFHLEIAKKIEIG
TUM_aspn_1	DAQEEFGWKLVHG
TUM_aspn_1	DSVFCPHYEKVSG
TUM_aspn_1	DYTAECKPQVTRG
TUM_aspn_1	DEKKFIDCTLKAG
TUM_aspn_1	DLCSLKRLSYQSG
TUM_aspn_1	DPPFCPHYEKVSG
TUM_aspn_1	MENNLKTCPKEDG
TUM_aspn_1	DGRWTPQQSRLHG
TUM_aspn_1	DERSHPPRYRGIG
TUM_aspn_1	DAESRVFYLKMKG
TUM_aspn_1	DTNRKQRFALQLG
TUM_aspn_1	DPVVLWKFPEDFG
TUM_aspn_1	DHCVVIKYVPYVG
TUM_aspn_1	DQESLERLFRNSG
TUM_aspn_1	DLLRLPLEREQNG
TUM_aspn_1	DKHLKYTPCVDKG
TUM_aspn_1	DAFEIHVHRRPQG
TUM_aspn_1	DFNLRTHVRIHTG
TUM_aspn_1	DHSIHLVLWKEHG
TUM_aspn_1	DVEESVEKEKYCG
TUM_aspn_1	DQIHFMCPLARQG
TUM_aspn_1	DVLKKMEELEKRG
TUM_aspn_1	SRRSQRLTRYSQG
TUM_aspn_1	DDYIKSWEDNQQG
TUM_aspn_1	DNLTYCKCLQKVG
TUM_aspn_1	DKMKSFCQRVRSG
TUM_aspn_1	DGHRIWVHNCHIG
TUM_aspn_1	DEAQMEHYRGYFG
TUM_aspn_1	DDYRPGLRRRKQG
TUM_aspn_1	DTFYSFKYEIKEG
TUM_aspn_1	DFIHTCEKLCHEG
TUM_aspn_1	DVNYWTSRYWLNG
TUM_aspn_1	DKGAAGAGLDGPEG
TUM_aspn_1	AAPSEVAAIAPGEG
TUM_aspn_1	DGRGMGGHGYGGAG
TUM_aspn_1	DGSPSGTNAETPSG
TUM_aspn_1	DAASPSGPSPSCLG
TUM_aspn_1	DGGGAGVPGHLWEG
TUM_aspn_1	DSTVQSGGSHTALG
TUM_aspn_1	SAVGAATPYLHHPG
TUM_aspn_1	DENEAVGQPGGPRG
TUM_aspn_1	DVLAARKDPSGLSG
TUM_aspn_1	DVILEVTAGRTTGG
TUM_aspn_1	DASTLQSQKAEGTG
TUM_aspn_1	DKSSENTVPPGDPG
TUM_aspn_1	DKLTLSGSDSVILG
TUM_aspn_1	DDEPDHGPLGAPEG
TUM_aspn_1	DASPASAGICRIMG
TUM_aspn_1	SKKISGGSVVEMQG
TUM_aspn_1	AKKSAENGIYSVSG
TUM_aspn_1	VKISFQPAVAGIKG
TUM_aspn_1	DTSSLAGTRRSRAG
TUM_aspn_1	DSAHSTPVRSTSHG
TUM_aspn_1	AAPVKGNRKQSTEG
TUM_aspn_1	DLRVEPVTTSVATG
TUM_aspn_1	DVGEAMAPPSHRKG
TUM_aspn_1	DLLFAEGTAAYARG
TUM_aspn_1	DNPASLAGMRLEEG
TUM_aspn_1	DGDQPESKKLASQG
TUM_aspn_1	DDVCGAVVNVRAKG
TUM_aspn_1	DAVFGEATNLKKNG
TUM_aspn_1	DLSAKETKMLMAAG
TUM_aspn_1	DSGLPSQGLNFKFG
TUM_aspn_1	DPVGQGYLAHQLLG
TUM_aspn_1	DGHKAVFVARVLTG
TUM_aspn_1	DAKLLGNSLLKLEG
TUM_aspn_1	DVMSTATQHQTVVG
TUM_aspn_1	DRTGDSKITLSQVG
TUM_aspn_1	DLRGAASLHCTPQG
TUM_aspn_1	DSKYSTLTARVKGG
TUM_aspn_1	DKAVASFKHALKNG
TUM_aspn_1	DNPAWEGDKGNTKG
TUM_aspn_1	DGVEKPGPRPPYKG
TUM_aspn_1	DLIQTQQTPASELG
TUM_aspn_1	DELGCGTNEILPEG
TUM_aspn_1	DIASNSGCKIRVQG
TUM_aspn_1	DKMKAKKGMLKGLG
TUM_aspn_1	DRSAPVFTRALAFG
TUM_aspn_1	DIYSSAKKVKAEIG
TUM_aspn_1	DEKQENHGSLVSLG
TUM_aspn_1	DQSISSFMRKGTVG
TUM_aspn_1	AGLRNESEQEPLLG
TUM_aspn_1	DGEPYKGPSCLFSG
TUM_aspn_1	DILAFGHKYSEEGG
TUM_aspn_1	DKLPPPLQPQVYAG
TUM_aspn_1	DLQGGEKEEPEKLG
TUM_aspn_1	DGPTRIIVPFVTCG
TUM_aspn_1	DSVLRPFPASYARG
TUM_aspn_1	DMFSKPQSETLKAG
TUM_aspn_1	DVLVAIGLRHRSFG
TUM_aspn_1	DAFSHVVENTAFFG
TUM_aspn_1	DTKKKIDILLKAVG
TUM_aspn_1	DYELVQRVGSGTYG
TUM_aspn_1	DVQKSALREEKVSG
TUM_aspn_1	DLNSNLLHAPYHTG
TUM_aspn_1	DENLRAVGPHQFLG
TUM_aspn_1	DVEQTNVPYVYAVG
TUM_aspn_1	DLHKANIRTVMVTG
TUM_aspn_1	QGEESLRILVEPEG
TUM_aspn_1	DRREDEKAEAPLAG
TUM_aspn_1	DAGILCQRVNKQVG
TUM_aspn_1	DKEQTVVDVTEQLG
TUM_aspn_1	DRVGDGKILYSQCG
TUM_aspn_1	DNSFLSSKVLELCG
TUM_aspn_1	DRGWRLPNNKLGSG
TUM_aspn_1	DPNQNVKCKIVVVG
TUM_aspn_1	DGERAALVERLRQG
TUM_aspn_1	DSGEVREDLRLPEG
TUM_aspn_1	DVKKTIQKKMIDAG
TUM_aspn_1	DVKGKPLISRNYKG
TUM_aspn_1	DQETLHSHGVRQNG
TUM_aspn_1	DGRLSIHRIKRTAG
TUM_aspn_1	DIRCYHSGGPLHLG
TUM_aspn_1	DFQRIPELAINPLG
TUM_aspn_1	DGKTSCVCRESEVG
TUM_aspn_1	DAKELANILKYHIG
TUM_aspn_1	DLLLAHLKRYAESG
TUM_aspn_1	DGTLPARRNRRAFG
TUM_aspn_1	DRLLGVLIPCRAFG
TUM_aspn_1	DRVEQEYVASAMHG
TUM_aspn_1	DNQKVDQVIILYSG
TUM_aspn_1	DLYIIEVPMAFKPG
TUM_aspn_1	DFRAFQTVVLDPEG
TUM_aspn_1	DAQGQRIGHFEFHG
TUM_aspn_1	DRFGSIRTIDHVKG
TUM_aspn_1	DTHPRGYGNRQNMG
TUM_aspn_1	DLQSAEKEEQEKLG
TUM_aspn_1	DEEFQRTKLLNGPG
TUM_aspn_1	DILQRLRENAAHLG
TUM_aspn_1	DCLQNVFSKKLLSG
TUM_aspn_1	DLTHLRVQVVDEEG
TUM_aspn_1	DLPPQFHPRCSSLG
TUM_aspn_1	DDMAETVLMNFLRG
TUM_aspn_1	DEEQTNVPYIYAIG
TUM_aspn_1	DEWFAKHNKPKASG
TUM_aspn_1	DCINSCCSTKNISG
TUM_aspn_1	DINECAMPGVCRHG
TUM_aspn_1	DAYLQHLQKVSQEG
TUM_aspn_1	DCQEAPLVLYRPVG
TUM_aspn_1	DLRRPHQYLHPGAG
TUM_aspn_1	DMTLNILPEFKQNG
TUM_aspn_1	DKMTHRILRAAQEG
TUM_aspn_1	DQMNNLPCAMHQIG
TUM_aspn_1	DELHMPSLPEMMFG
TUM_aspn_1	DPYMRVAAKRLKEG
TUM_aspn_1	DFQSCFGLHETRSG
TUM_aspn_1	DRKQLRSVLNNLKG
TUM_aspn_1	DHYTAHLKHHTRAG
TUM_aspn_1	DVYLIHWPQGFKSG
TUM_aspn_1	DKENISENDREYSG
TUM_aspn_1	DELRRKKEITVRGG
TUM_aspn_1	DEVRLRGRKRSMVG
TUM_aspn_1	DQLKKLPVHKFKKG
TUM_aspn_1	MMKLKSNQTRTYDG
TUM_aspn_1	MRAQIEVIPCKICG
TUM_aspn_1	DDMDIDCLTREELG
TUM_aspn_1	DSLRRVFEKYGRVG
TUM_aspn_1	DLKERLRRKQLVAG
TUM_aspn_1	DILMKNPEKKYHIG
TUM_aspn_1	DIDECRTIPEACRG
TUM_aspn_1	DLKGKVLICRNYRG
TUM_aspn_1	DQICHKNSIKFFTG
TUM_aspn_1	DTLRRVFEKYGRVG
TUM_aspn_1	DCISEFLKEEKLEG
TUM_aspn_1	DYATLYYREHSRAG
TUM_aspn_1	DLLCKNIIYNEKQG
TUM_aspn_1	DHSHQVRVKAYYRG
TUM_aspn_1	DKRYVESQRHTIQG
TUM_aspn_1	DIRPEIHENYRING
TUM_aspn_1	DHCRMKPGPRRMEG
TUM_aspn_1	DCSYEILSRRTKFG
TUM_aspn_1	DPFCEWHQSTSRKG
TUM_aspn_1	DMQERFRPAIKYFG
TUM_aspn_1	DLYLMHWPYAFERG
TUM_aspn_1	AAAAAAGPSPGSGPG
TUM_aspn_1	DLRGGSGGGGGLTVG
TUM_aspn_1	ASPSKAVIVPGNGGG
TUM_aspn_1	DSLVPPAAGSKQAAG
TUM_aspn_1	DSSSAERGLGPSPAG
TUM_aspn_1	AGVEEVAASGSHLNG
TUM_aspn_1	DVCGVLALAPGTNAG
TUM_aspn_1	DASAAEPAAAERVLG
TUM_aspn_1	DAPASSEQNGALTNG
TUM_aspn_1	DGALSEAEAQALLSG
TUM_aspn_1	DLLQSGGLLVVSKGG
TUM_aspn_1	DDGYEAAASSKTSSG
TUM_aspn_1	DRAPAPPPPAEGGYG
TUM_aspn_1	DVVPGGPAEGRLQTG
TUM_aspn_1	DAGAVACRALEADSG
TUM_aspn_1	DFVGSTVSSVLRPGG
TUM_aspn_1	DQQGGVAEVKGTQLG
TUM_aspn_1	MERSPPQSPGPGKAG
TUM_aspn_1	AEPWGNELASAAARG
TUM_aspn_1	DAAPAERGKPATYTG
TUM_aspn_1	DLGAEVIKVERPGAG
TUM_aspn_1	DIVGGGEYKPDKGKG
TUM_aspn_1	DSCPLSVPSLALHAG
TUM_aspn_1	DVVVQAPTQVPGFLG
TUM_aspn_1	DVYKLPPPTPPGPPG
TUM_aspn_1	DVGKGAAQREFHGLG
TUM_aspn_1	AAAVSSVVRRVEELG
TUM_aspn_1	DAAKQQPLTELAAHG
TUM_aspn_1	DDSAALLGELARLRG
TUM_aspn_1	DGRVLGVLEVSRSIG
TUM_aspn_1	DSFGPGPRPAGEWEG
TUM_aspn_1	DGFRLSSQEAASSFG
TUM_aspn_1	DGPPGLHRRTGRPSG
TUM_aspn_1	DKLPEEMGLLQGSSG
TUM_aspn_1	DVGKAGAEREFRGLG
TUM_aspn_1	DIGKLVGCAIIHVNG
TUM_aspn_1	DTPTPPLETVQEGKG
TUM_aspn_1	DHSSQCSSQASSTMG
TUM_aspn_1	DSTQILFSKKDSSGG
TUM_aspn_1	DTSLSESEGPRQPDG
TUM_aspn_1	DYEKTSGSEMALSTG
TUM_aspn_1	DVYRTGAKCVPGEAG
TUM_aspn_1	DVVSNPEQTAGEERG
TUM_aspn_1	DGVCSRIGQEQVSPG
TUM_aspn_1	DGQQIPVFKLSGENG
TUM_aspn_1	DLSSTFVSLALRKVG
TUM_aspn_1	DTRLSSGKLQEFGVG
TUM_aspn_1	DTQGFGEESREPSTG
TUM_aspn_1	DKKVTRTANRPIAAG
TUM_aspn_1	DPPAPLPLVIWHGMG
TUM_aspn_1	DTGLFPEKPRNGVLG
TUM_aspn_1	DVEITGPDNKGIYKG
TUM_aspn_1	DVGKSGTEREFRGLG
TUM_aspn_1	DLLHLGSNQITVIKG
TUM_aspn_1	DVQSQLNMGRFGEAG
TUM_aspn_1	DPAGAIIYTSRFQLG
TUM_aspn_1	DALQAEGQEPREVLG
TUM_aspn_1	DFTASGEDELSFHTG
TUM_aspn_1	DFQGSGPEEMTFRGG
TUM_aspn_1	DSREATSVPHIYAIG
TUM_aspn_1	DIKLTAFPSESVKEG
TUM_aspn_1	DFSSAKIEVSQLLKG
TUM_aspn_1	DFINGPNNAHIQQVG
TUM_aspn_1	DEGPQGKVLQVIVWG
TUM_aspn_1	DSLREELVITPLPSG
TUM_aspn_1	DFAAVSEEEISFRAG
TUM_aspn_1	DLPKSSEEAIQPKEG
TUM_aspn_1	DIKNAFERGEDPLAG
TUM_aspn_1	DDKLTAVESDLKKLG
TUM_aspn_1	DSLLIPADHPSRKKG
TUM_aspn_1	DNILSIVKQRTGSFG
TUM_aspn_1	DLSEAISKEEAVCQG
TUM_aspn_1	DKYAARFGESIVNLG
TUM_aspn_1	DIIPHPSYLQEGSQG
TUM_aspn_1	DLSHNHIKKLPATIG
TUM_aspn_1	DEGPPKYTKSVLKKG
TUM_aspn_1	DSFASTQPTHSWKVG
TUM_aspn_1	DGQKISWQAAIFKVG
TUM_aspn_1	PLRHWGMARGSKPVG
TUM_aspn_1	DIPAPKRGEIVRQIG
TUM_aspn_1	DTQCMLIAHHKPGSG
TUM_aspn_1	DLFCGLEIVPALLHG
TUM_aspn_1	DARLKCTFSSFAPVG
TUM_aspn_1	DYLKTLAGDVHIVRG
TUM_aspn_1	DSQELVQPKTGCELG
TUM_aspn_1	DRQGYGQIKVVRADG
TUM_aspn_1	DICLKMSMPIASSRG
TUM_aspn_1	DNIKTVLTGHNRQLG
TUM_aspn_1	DFSCKEEPEIDSPGG
TUM_aspn_1	DQDQPTVTNNPEPRG
TUM_aspn_1	DNHGGHYVVYLNPKG
TUM_aspn_1	DSYVRSLPFFSARAG
TUM_aspn_1	DELNNKHTIFGKVTG
TUM_aspn_1	DMEGDLQELHQSNTG
TUM_aspn_1	DEPTPEMEELATEKG
TUM_aspn_1	DTGKNAEVEYRIIDG
TUM_aspn_1	DIAIGLLKKIQKKRG
TUM_aspn_1	DQADPCQPNPCEHGG
TUM_aspn_1	DRFELLQRVGAGTYG
TUM_aspn_1	DVMVSTFHKYSGKEG
TUM_aspn_1	DQIVESCLLPELNVG
TUM_aspn_1	DSHSLTTNIMEILRG
TUM_aspn_1	DGKVPSEQKRVQFLG
TUM_aspn_1	DAELLQIQALFQRSG
TUM_aspn_1	DFQAQSPKELTLQKG
TUM_aspn_1	DESSCKYGGVCKEDG
TUM_aspn_1	DFEPENDGELGFHEG
TUM_aspn_1	DFEPENQGELGFKEG
TUM_aspn_1	DSRPKLPQTLSRGWG
TUM_aspn_1	DYQARTAEDLSFRAG
TUM_aspn_1	DQVKVECKKRPGAKG
TUM_aspn_1	DKFGKVKFAVLQTYG
TUM_aspn_1	DWIVDRTTTVVNVEG
TUM_aspn_1	DASTKKLSECLKRIG
TUM_aspn_1	DEDCLPASKKAKCEG
TUM_aspn_1	DPLDPSFPVEFVRHG
TUM_aspn_1	DEEEEEEEAAVLHKG
TUM_aspn_1	DVRTACEKLIQVLIG
TUM_aspn_1	DHEMIHSASTKHLRG
TUM_aspn_1	DEKAKREVSSWTVEG
TUM_aspn_1	DFNGNDEEDLPFKKG
TUM_aspn_1	DSQEQVHPKTGCERG
TUM_aspn_1	DGAYKVSRGLWKKYG
TUM_aspn_1	DEHISYVATKVCHLG
TUM_aspn_1	DYQPEAPDELALRRG
TUM_aspn_1	DNVTPRENELWTSLG
TUM_aspn_1	DNVPECAEELAFRKG
TUM_aspn_1	DIKSNMSKLIYESRG
TUM_aspn_1	DRFTGQCRCAPGYTG
TUM_aspn_1	DRLPDLTACRKNDDG
TUM_aspn_1	DCIFGKRQSKKTPEG
TUM_aspn_1	DKEEPLPEEQRQAKG
TUM_aspn_1	DTIYQGFAECLIRLG
TUM_aspn_1	DICFRTLKLATPTYG
TUM_aspn_1	DCGEGTFGQLCRHYG
TUM_aspn_1	DENNRLRLESKRLGG
TUM_aspn_1	DKPYAELWMGTHPRG
TUM_aspn_1	DKPAVERCLEELVFG
TUM_aspn_1	DEITEVALEYNNCHG
TUM_aspn_1	DQLPQHTFRVIWTAG
TUM_aspn_1	DGQMTQENIFPNRYG
TUM_aspn_1	DQIVNEAAKYRYRSG
TUM_aspn_1	DHNEIMSRLTLKQEG
TUM_aspn_1	DYCPTNFTTLKFSKG
TUM_aspn_1	DRLFISELNTQHIHG
TUM_aspn_1	DHFGFNPEKPWGHRG
TUM_aspn_1	DKVKQKAFVEPYFKG
TUM_aspn_1	DLTYRCFVSFPLNTG
TUM_aspn_1	DMFCKILHGFKNQVG
TUM_aspn_1	DVHVHSLHCYFVRAG
TUM_aspn_1	DCRVCPTCQQVLAHG
TUM_aspn_1	DQRVAEYVRYMQAKG
TUM_aspn_1	DRAHILQRSRNHRTG
TUM_aspn_1	DINECLEDKSVCQRG
TUM_aspn_1	DHRVREKLMHLFTSG
TUM_aspn_1	DKLNHHQRIGLKYFG
TUM_aspn_1	DFFYHSENPKYPEVG
TUM_aspn_1	DRLEKESYFESHNKG
TUM_aspn_1	DRVKKIIELKRKVCG
TUM_aspn_1	DSNIYRKPPIYKRHG
TUM_aspn_1	DDWYLKYITLKTPHG
TUM_aspn_1	DCPHCEQYNGFQENG
TUM_aspn_1	DQIEQLHRRFKQLSG
TUM_aspn_1	DKQQQQQHIECVVCG
TUM_aspn_1	DAVYERELQTFREYG
TUM_aspn_1	DFQYESKVFYLKMKG
TUM_aspn_1	DREALNLRWHCRTLG
TUM_aspn_1	DYEQKERFLLFCVHG
TUM_aspn_1	DQCFNRWFAEKFLKG
TUM_aspn_1	DPAMAGLGGGGGSGVG
TUM_aspn_1	AATVEGPELEAAAAAG
TUM_aspn_1	DIIPGDTLGGHTGPAG
TUM_aspn_1	DGRGGGDYLKKPGGGG
TUM_aspn_1	DPSPPAPAAPHTGPEG
TUM_aspn_1	DPLDPKGQGAILALAG
TUM_aspn_1	DGTVRAQIGGKLVPAG
TUM_aspn_1	DHNSAVPGSQVSSNVG
TUM_aspn_1	DSPLAAQVCGAAQGRG
TUM_aspn_1	DAGGIEKLVGISKSKG
TUM_aspn_1	VGQLSEGAIAAIMQKG
TUM_aspn_1	DIQMTQSPSSVSASVG
TUM_aspn_1	DIGPGTLFKGPRLGLG
TUM_aspn_1	DIETGQQTVGFAGHSG
TUM_aspn_1	DFSRSVPGTTSSPLVG
TUM_aspn_1	DGPLPTGADKPLRITG
TUM_aspn_1	ALSKGLRLLGRLGAEG
TUM_aspn_1	DEVLVAGFGRKGHAVG
TUM_aspn_1	SWVQAASLIQGPGDKG
TUM_aspn_1	SSPQAPEDGQGCGDRG
TUM_aspn_1	DYEASSSRCSSASPAG
TUM_aspn_1	DEAIHVLRSHAVGTAG
TUM_aspn_1	DVGGKKEYLIAGKAEG
TUM_aspn_1	DHASQLSPVLSRSPSG
TUM_aspn_1	DITLDPPPNCSAGPKG
TUM_aspn_1	DGARKLAQTLGLEVLG
TUM_aspn_1	DSGGIEKLVNITKGRG
TUM_aspn_1	DIQGDSEAVSVRKLAG
TUM_aspn_1	DALGLELAQVKVFNAG
TUM_aspn_1	DLEITLEGGKTSTILG
TUM_aspn_1	DKAETEASKAIEKDGG
TUM_aspn_1	DGLFPVSEAQVHLALG
TUM_aspn_1	DTRGPSSHEMRGGPLG
TUM_aspn_1	DVSSDGSEDPAEFSRG
TUM_aspn_1	DDPTLLSSGRVQLVVG
TUM_aspn_1	DPSQLPSTQLPSSPFG
TUM_aspn_1	DLQRDPPAHCSAGPVG
TUM_aspn_1	DGLFPASEARVYLALG
TUM_aspn_1	DLPQRKPSLVASKLAG
TUM_aspn_1	DGYDPSVLSHVLEGHG
TUM_aspn_1	DTSVDLEETGRVLSIG
TUM_aspn_1	DIETGQQTTTFTGHTG
TUM_aspn_1	DIETAQQTTTFTGHSG
TUM_aspn_1	DHLQEQANDGTPISIG
TUM_aspn_1	DDPHLSSVPVVESEKG
TUM_aspn_1	DLPQRKSSLVTSKLAG
TUM_aspn_1	DRVAVHHAEAEALARG
TUM_aspn_1	DFLSGRSPLTLALRVG
TUM_aspn_1	DGSAIETCPKGEEPRG
TUM_aspn_1	DLHEAGGEDFAMDEDG
TUM_aspn_1	DAIAANEERLVISHEG
TUM_aspn_1	DLGHVTRISSPQVEEG
TUM_aspn_1	DLKPQNILLTSESPLG
TUM_aspn_1	DNRGSVKAFAEKFNSG
TUM_aspn_1	ASNPERGEILLTELQG
TUM_aspn_1	DGLEPGLHGLHVHQYG
TUM_aspn_1	DLKSVVATESHQYVVG
TUM_aspn_1	DRCLVGPRAPAPRDPG
TUM_aspn_1	DGGTMENLSRRLKVTG
TUM_aspn_1	DDYYSPHGMLANGSRG
TUM_aspn_1	DRLGQEGFGSSHHKKG
TUM_aspn_1	DFRHTLHVGRGGDAFG
TUM_aspn_1	DTNMMAPPLPSEINRG
TUM_aspn_1	DQIVEKGRPAPGFHHG
TUM_aspn_1	DSLIPCKEAGLRFNAG
TUM_aspn_1	PLLVEGRRVRLPQSAG
TUM_aspn_1	DRVPVIVEKAPKARIG
TUM_aspn_1	DKAIPCKEAGLSFKKG
TUM_aspn_1	DISQPLQNSFIHTGHG
TUM_aspn_1	DQKYGGKGYEGKTHKG
TUM_aspn_1	DSCKEAPDHPSCSGRG
TUM_aspn_1	DIANIRMPSLPSYKVG
TUM_aspn_1	DGRPPTSEELPSCYTG
TUM_aspn_1	DEDTSTLVHPELQPEG
TUM_aspn_1	DVVGTGQCHNIPCEEG
TUM_aspn_1	DGASCGSLNMECRVCG
TUM_aspn_1	DRPVDDVKIIKAYPSG
TUM_aspn_1	MIQNSRPSLLQPQDVG
TUM_aspn_1	DEKPEGLSPNLNRFLG
TUM_aspn_1	DAYVTKMVEEYSVLSG
TUM_aspn_1	VRPKKVCFSESSLPTG
TUM_aspn_1	DEIQQNGQTIYLRGTG
TUM_aspn_1	DHKLKPFIPDFIPAVG
TUM_aspn_1	MDRSLPVFSIQDSPFG
TUM_aspn_1	DDEIARLKKPDQAIKG
TUM_aspn_1	DKKNIILEEGKEILVG
TUM_aspn_1	DASHECELELVHFGVG
TUM_aspn_1	DGHEEIIKVYLKGRSG
TUM_aspn_1	DVRHDGSEPCVDVLFG
TUM_aspn_1	DLVKAYQRCVSAAHKG
TUM_aspn_1	DVQPFLPVLRLVAREG
TUM_aspn_1	DVLKISGPCVVCSCCG
TUM_aspn_1	DFFAKRKRSAPEKSSG
TUM_aspn_1	DDKPQQPTRPQEQSTG
TUM_aspn_1	DRTPTGEMKITYGQCG
TUM_aspn_1	DVVGSGKWHNIKCEKG
TUM_aspn_1	DVQIHVPTFTFRVTVG
TUM_aspn_1	DILIHGMKARNRSIHG
TUM_aspn_1	DPVVQGKTKAEQFYRG
TUM_aspn_1	DVKHFSPEELKVKVLG
TUM_aspn_1	DKKCIIVEEGKEILVG
TUM_aspn_1	DLVYGWNRHEVASVEG
TUM_aspn_1	DMVNTVSFKRKPHTNG
TUM_aspn_1	DWPGAFEEGLKRLKEG
TUM_aspn_1	DFNVLIQVPPMFQKVG
TUM_aspn_1	DKEEWDPEEGEGGYHG
TUM_aspn_1	DNMFCAGYKPDEGKRG
TUM_aspn_1	DGRNQEVHTLIKYTDG
TUM_aspn_1	DEQRAVKYLWLAANNG
TUM_aspn_1	DELNPIHCRGRGPDRG
TUM_aspn_1	DVLLCQKLEQKNPLTG
TUM_aspn_1	DSVSRLEKEIEVLERG
TUM_aspn_1	DTEEGVEVVWNELHFG
TUM_aspn_1	DEGYKGFVGCEYQPRG
TUM_aspn_1	DGKWEVEEMKESKLPG
TUM_aspn_1	DKFKKTKYGSQEHPIG
TUM_aspn_1	DKDDESLIKYKKTLLG
TUM_aspn_1	DKVYQGEITEREKKSG
TUM_aspn_1	DVTSCISYRNFASCMG
TUM_aspn_1	DEHAQLELVSLRPCFG
TUM_aspn_1	DRYVLQGFFRPSETVG
TUM_aspn_1	DRRMENLVAYAKKVEG
TUM_aspn_1	DWIVAPPGYQAFYCHG
TUM_aspn_2	DNCKELERLTSLYKGG
TUM_aspn_2	DPKERPRFAELVEKLG
TUM_aspn_2	DKGRNSFYETSSFHRG
TUM_aspn_2	DQLAEERAQIIWECAG
TUM_aspn_2	DSRCDYSCSSGYHLEG
TUM_aspn_2	DWESEGLEREGEEQRG
TUM_aspn_2	DRRMENLVAYARKVEG
TUM_aspn_2	DTEVLQYQLQHLTLRG
TUM_aspn_2	DAFFKWQTKPKLTIHG
TUM_aspn_2	DYEENKARVHLVMEKG
TUM_aspn_2	DQVFGCQLESLCQREG
TUM_aspn_2	DTRRSMVFARHLREVG
TUM_aspn_2	DQKFQRELIQNGFTRG
TUM_aspn_2	DRLCEETKCEKISTLG
TUM_aspn_2	DWVDDQRPENYREALG
TUM_aspn_2	DPRLGKYMACCLLYRG
TUM_aspn_2	DMRPEIWIAQELRRIG
TUM_aspn_2	DQFEYVMYGKVYRIEG
TUM_aspn_2	DYGQPAGSGGSGYGPQG
TUM_aspn_2	DSSSSLLNEGNKGAGAG
TUM_aspn_2	DAPGPRGEAGGQAEAEG
TUM_aspn_2	AAAAEERMAEEGGGGQG
TUM_aspn_2	DSILGTRGNAAGSSQTG
TUM_aspn_2	DNPGVPGNAGPPSHIIG
TUM_aspn_2	DVAAKAKAVGIQGNLSG
TUM_aspn_2	DGAGGTEGEGGRKQDIG
TUM_aspn_2	DGGLMSNGSRPGLLNAG
TUM_aspn_2	AAAAKPNNLSLVVHGPG
TUM_aspn_2	DLSGSIASPDVKLNLGG
TUM_aspn_2	ASRGARQRLKGSGASSG
TUM_aspn_2	DSGLFGIYTISQATAAG
TUM_aspn_2	DVLTNQTTAVGTAEHAG
TUM_aspn_2	DSSRQADGASADEPHSG
TUM_aspn_2	DLSAFGGAARLRELVAG
TUM_aspn_2	PAGCPPHSTTASLPQHG
TUM_aspn_2	DKLDDDGLIAPGVRVSG
TUM_aspn_2	DILHTLPVLTQAAAITG
TUM_aspn_2	DGSSTSTSIKVKKTENG
TUM_aspn_2	DIKSSGSGCVKVQSIEG
TUM_aspn_2	DIFTETAEAQELASGIG
TUM_aspn_2	DLREMLAVSVLAAVRGG
TUM_aspn_2	DLGPEPQPALLLGQQEG
TUM_aspn_2	DNPSELPPPMERTGGIG
TUM_aspn_2	DLLGSKEKELPSGSHIG
TUM_aspn_2	DTTAALLTSHLLQSEIG
TUM_aspn_2	DMQLGFLRALPELGPGG
TUM_aspn_2	DLMEHHSGSQGPLLTTG
TUM_aspn_2	DNAAVQFCARKVSAVSG
TUM_aspn_2	DLSNGDTILEDLPIQSG
TUM_aspn_2	DSQKAVDKGQGAQRLEG
TUM_aspn_2	DAFLALTQKARGKRVGG
TUM_aspn_2	MNSMNPMKPALPPAPHG
TUM_aspn_2	DAALLAPEEIKEKNKAG
TUM_aspn_2	DAGGKHSLECTLILTEG
TUM_aspn_2	DTILNAIEQHPVVVISG
TUM_aspn_2	DLPGVPESVKKPINKQG
TUM_aspn_2	DPMGQKGTVEPQLEARG
TUM_aspn_2	DVPVVRLPADSPIPERG
TUM_aspn_2	DSITNTMSSLVKELHSG
TUM_aspn_2	DMSTMESGPNNHGNFQG
TUM_aspn_2	DIDVEITGPDNKGIYKG
TUM_aspn_2	DSFSLPEEYFTPAPSPG
TUM_aspn_2	DVQPARYHIAFGPVVDG
TUM_aspn_2	DTEHVTLLSEAEHHGIG
TUM_aspn_2	DLISGASQWEKPEGFQG
TUM_aspn_2	DIAQEISEAFSQRVGFG
TUM_aspn_2	DGLHIMSGEWIKGQNLG
TUM_aspn_2	DIQPARYHVAFGPVIDG
TUM_aspn_2	DLQMLKGEKLQVLKGTG
TUM_aspn_2	DRATGGWSSSKKRPRLG
TUM_aspn_2	DQKASPQTPGKENIYEG
TUM_aspn_2	DSHHRELQAGTPLSLFG
TUM_aspn_2	DVQNLNQESSFLSSQNG
TUM_aspn_2	DPLLMSEPKPRTSSPRG
TUM_aspn_2	DCCKQCPVGSGAHPQLG
TUM_aspn_2	DDGTQTVRMVSHFYGNG
TUM_aspn_2	DPGEARACCEKALQLLG
TUM_aspn_2	DSIQVSENENNIMNPKG
TUM_aspn_2	DARHPESWQNTGGYSEG
TUM_aspn_2	DRHGHRLVPSASVRPRG
TUM_aspn_2	DEQQPTEIPIPITLHIG
TUM_aspn_2	DKQATTVELFLFHLTSG
TUM_aspn_2	DAHIIGRIESYSCKMAG
TUM_aspn_2	DPVPMEPSVVEVICERG
TUM_aspn_2	DLARQKFGTMPLLPIRG
TUM_aspn_2	DEEEELSTATKKLHTHG
TUM_aspn_2	DRIVEVNGVCMEGKQHG
TUM_aspn_2	AAQPLRHRSRCATPPRG
TUM_aspn_2	DSRGQWWAAQEHPSARG
TUM_aspn_2	DSQRRTEEENGKKLISG
TUM_aspn_2	DAVVQCRKRMSETEPSG
TUM_aspn_2	DITEGERESFLPEFING
TUM_aspn_2	DAEVELERQRGLLQQIG
TUM_aspn_2	DDKRQIIVEEAKQILVG
TUM_aspn_2	DVQLYIKRQSEHSILAG
TUM_aspn_2	DKSYSSEEKCRITLANG
TUM_aspn_2	DSPEELKKPEEDFDSHG
TUM_aspn_2	DKETAPRLPQHRGWNPG
TUM_aspn_2	DAMNREVSSLKNKLRRG
TUM_aspn_2	DVHWTRAGEVQEPELRG
TUM_aspn_2	DLALEEKNKGNECFQKG
TUM_aspn_2	DTKQPSNLSKHMKKFHG
TUM_aspn_2	DESKLAPWQRQVILKKG
TUM_aspn_2	DHSKWCVSPKGPWTCVG
TUM_aspn_2	DSNNLCLHFNPRFNAHG
TUM_aspn_2	DRYEFSSHIVRGEHKVG
TUM_aspn_2	DLRLFHSFEELLLEAHG
TUM_aspn_2	DIKVPMRGPEFWRIING
TUM_aspn_2	DYHKEQAAQLRNLVQCG
TUM_aspn_2	DVYTFKTPSNTLCREFG
TUM_aspn_2	DDHVKKFKLPKKHMQLG
TUM_aspn_2	DKLQDRMSPYLVSLWRG
TUM_aspn_2	DQAHQEERPIRQILYLG
TUM_aspn_2	DKKPDPANWEYKSLYRG
TUM_aspn_2	DLRSWEKKQRAPLRFQG
TUM_aspn_2	DQRRFPLLINQPHKCRG
TUM_aspn_2	DSGEGSAGEGERAAPGAG
TUM_aspn_2	DAREAAAAAAAAGVLYGG
TUM_aspn_2	DVSVVVAGTALGTVVVAG
TUM_aspn_2	DVPHGISHPGSSGESEAG
TUM_aspn_2	DSARMSAGLPGPEAARSG
TUM_aspn_2	DAPRVGDEVPVATVTGVG
TUM_aspn_2	AAVKKEGGALSEAMSLEG
TUM_aspn_2	DKIVLFGGTSPSPEEGLG
TUM_aspn_2	DVRPGGVVHSFSHNVGPG
TUM_aspn_2	DRVTIPAAQVALAKQLAG
TUM_aspn_2	DSTSRLSAESGETDQDAG
TUM_aspn_2	DYKVASPALRAVGNIVTG
TUM_aspn_2	DSALPSKVPAFSDKDSLG
TUM_aspn_2	DLEAEAEATSGPEKKCGG
TUM_aspn_2	DGFFAVHLKEGSEAASKG
TUM_aspn_2	DKLKKEPDALTLLAPAAG
TUM_aspn_2	DGTGTRTIIVPPLKTQLG
TUM_aspn_2	DPAVSVALGQTVRITCQG
TUM_aspn_2	DLEAAKNGTAWRPTSAEG
TUM_aspn_2	DKLSVIAEDSESGKQNPG
TUM_aspn_2	DIATTEALSMAQEVDPEG
TUM_aspn_2	DDLVTVKTPAFAESVTEG
TUM_aspn_2	DLESSGLQRRNSSEASSG
TUM_aspn_2	DLLGVAHNNLMAMAQETG
TUM_aspn_2	DIATTEALSMAHEVDPEG
TUM_aspn_2	DFRHTIHIGSGGGSDMFG
TUM_aspn_2	DPSNSKNISKHGQNNPVG
TUM_aspn_2	DKTLTAEHARGMGLDPQG
TUM_aspn_2	DPAAPGTTNMEQLLEKQG
TUM_aspn_2	DLHKGTLSQMSGELSKDG
TUM_aspn_2	DIISTVEFNHSGELLATG
TUM_aspn_2	DLLEKGLEANNFAMLGLG
TUM_aspn_2	VKQIESKTAFQEALDAAG
TUM_aspn_2	DHLYSPPPPPPPYSGCAG
TUM_aspn_2	DSLAKLEAGTVTKCNFTG
TUM_aspn_2	DQNGGGGRHNWGQGFRLG
TUM_aspn_2	DMKGEVYPFGIVGMANKG
TUM_aspn_2	DKSKDSGLPSQGLSFKYG
TUM_aspn_2	DEVPGVPGEMEPEPGYRG
TUM_aspn_2	DAGVRFIGPSPEVVRKMG
TUM_aspn_2	DQATVTEQLLREGLQASG
TUM_aspn_2	DVTREAASNGVLIQMEKG
TUM_aspn_2	DAIAKCKQAGITVRMVTG
TUM_aspn_2	DVDELEDEEEGAETRGAG
TUM_aspn_2	DQASARPRGPEIEPRGEG
TUM_aspn_2	ASSLNEDPEGSRITYVKG
TUM_aspn_2	DLRGVAHNNLMAMAQETG
TUM_aspn_2	DGSILSPNLLTIIEMQKG
TUM_aspn_2	DKILQKSPLPPGNVKKLG
TUM_aspn_2	DATKTPDCSSGPVKEERG
TUM_aspn_2	DFAKEVDGLLRIGAVNCG
TUM_aspn_2	DHMAPYAVGREARISPLG
TUM_aspn_2	DSIKIIKENMSIPVIANG
TUM_aspn_2	DHHIVTPLTSLVIENEAG
TUM_aspn_2	DAQLVLLNMPGPPKNRQG
TUM_aspn_2	DSYGGKFDRSQSFVGEIG
TUM_aspn_2	DNRILVITSKAGEVIKHG
TUM_aspn_2	DVAQFLYKGEGLNKTVIG
TUM_aspn_2	DSRMNNPSETSKPSMESG
TUM_aspn_2	DIVLEEIKLISKTGGQRG
TUM_aspn_2	DEAMELIVKLANHGLIHG
TUM_aspn_2	DVRLSGKTKTVPGYLRIG
TUM_aspn_2	DAVSNNYIVGNKPPKECG
TUM_aspn_2	DAKLVLLNMPGPPRNRNG
TUM_aspn_2	DGVKKLSVCVSEKGREDG
TUM_aspn_2	DHLDTGLFPEKPRNGVLG
TUM_aspn_2	DVSYSGENTEAWYPPGHG
TUM_aspn_2	DFRAVESSQQNGAKEEDG
TUM_aspn_2	DPTQESIILKPKMALEVG
TUM_aspn_2	DNRTIVITSHPGQIVKHG
TUM_aspn_2	DLAARNVLVESEHQVKIG
TUM_aspn_2	DSVIRQAKAAGKRIVFYG
TUM_aspn_2	DERLYVGGLGKEWTTTTG
TUM_aspn_2	DNLELPHCSSQEEAAARG
TUM_aspn_2	DQILSELGHTNRIYGNVG
TUM_aspn_2	DAHRPKLNEGVVEFASYG
TUM_aspn_2	DEPAKEKNEKGALKRRAG
TUM_aspn_2	DVKPANIFLGPRGRCKLG
TUM_aspn_2	DDTSRSIIRNVKGPVREG
TUM_aspn_2	DVVYALKRQGRTLYGFGG
TUM_aspn_2	DIKSKNIFLTQNGKVKLG
TUM_aspn_2	DRAGAEVKSRTTLFRKIG
TUM_aspn_2	DFQAELRQAFLAETPRGG
TUM_aspn_2	DSEERPEDLQLVDHVDGG
TUM_aspn_2	DLFKTEEPATEEEEESAG
TUM_aspn_2	DTLLVEPEEVVEMSHMPG
TUM_aspn_2	DRRSGKKLEDNPKSLKSG
TUM_aspn_2	DGGSCPAHYPVHECVFKG
TUM_aspn_2	DRVEPKETAPLEGHQQQG
TUM_aspn_2	DSGLYKELLHKLHLAKVG
TUM_aspn_2	DFFSNLVTKWEAAARLPG
TUM_aspn_2	STEKVDQKEEAGEKEVCG
TUM_aspn_2	DVGGNVDYKNICYVITHG
TUM_aspn_2	DANGCINYEAFVKHIMSG
TUM_aspn_2	DQAHPPIHPTKYTNNLQG
TUM_aspn_2	DLKEVAIKQFRSVKKMGG
TUM_aspn_2	DEKMECFKVQPVIGENGG
TUM_aspn_2	DLKLGNFFINEAMELKVG
TUM_aspn_2	DTEEARPAKRPVFPPLCG
TUM_aspn_2	DFQEPEEELPLTAIFPNG
TUM_aspn_2	DSVRLKCREMLAAALRTG
TUM_aspn_2	DSFHKFVAPEEVLPFTEG
TUM_aspn_2	DGVYTLNNEKQWINKAVG
TUM_aspn_2	DATFEESSEHFPHFSEPG
TUM_aspn_2	DSRYRNRALMSPAGMLRG
TUM_aspn_2	DKVLLSYYESQHPSNESG
TUM_aspn_2	DCVSQEYGINPERTVMVG
TUM_aspn_2	DPGHCFAESRELPVRCAG
TUM_aspn_2	DTLLEELGGERILKMREG
TUM_aspn_2	DLGHIWACANASRMYKLG
TUM_aspn_2	DRRVVIDPQEKPSEEPLG
TUM_aspn_2	DMVHYGHSNQLRQARAMG
TUM_aspn_2	DFYLQSVERGQRFLAADG
TUM_aspn_2	DMERLTRTQAVNRRSALG
TUM_aspn_2	DRLGKKVRVKCNTDDTIG
TUM_aspn_2	DKSRLNETTETQRTLLNG
TUM_aspn_2	DFNSAVQLVENFCRNPDG
TUM_aspn_2	DKLVGEIKEEEKNEKLEG
TUM_aspn_2	DGYPREVKQGEEFGRRIG
TUM_aspn_2	DQIRELQTIIRDKTASRG
TUM_aspn_2	DGKELPSKSWREPKPEYG
TUM_aspn_2	VLESTMVCVDNSEYMRNG
TUM_aspn_2	DNQEPLREEDSDFILTEG
TUM_aspn_2	DLIEISRFGYAHWAIYVG
TUM_aspn_2	DDQYQGCSKQVMEKLTQG
TUM_aspn_2	DPLREMQKHLGKKRQHGG
TUM_aspn_2	DIVFAENLSRHFYGIQRG
TUM_aspn_2	DPLTRVPREGCFIIEHKG
TUM_aspn_2	DNAIEKELLERLKQDTYG
TUM_aspn_2	DFFKSHSYVPMGHVWLEG
TUM_aspn_2	DVRNQIIFAVRQEYVELG
TUM_aspn_2	DCRYYAFPQMITPLVTKG
TUM_aspn_2	DQKNYVEELNRHLSCTVG
TUM_aspn_2	DGPRVRYNPYTTRPNRRG
TUM_aspn_2	DHIGRTCMVKWFKLRPSG
TUM_aspn_2	DMARLLEQWEKDDDIEEG
TUM_aspn_2	DNWMNINLREVICTSRDG
TUM_aspn_2	DHLLEQYQTLREIRRAIG
TUM_aspn_2	DVVLLNHWKVRNFEVHRG
TUM_aspn_2	DRVDHEEWEMVPRHSSWG
TUM_aspn_2	AAAAAGLGGGGAGPGPEAG
TUM_aspn_2	DSGMIPLGTAPGAEGPAPG
TUM_aspn_2	DLGPASPSQELGSQPVPGG
TUM_aspn_2	DGPNGILAHAFQPGQGIGG
TUM_aspn_2	DEKKGPLIAPGPDGAPAKG
TUM_aspn_2	DYATAKAPGSPAAPRISPG
TUM_aspn_2	DSAGREGDREALLGDTGTG
TUM_aspn_2	SQGDSNPAAIPHAAEDIQG
TUM_aspn_2	DALRNALVPSLACAAAHAG
TUM_aspn_2	DAGGLPATRPVHRGTPARG
TUM_aspn_2	DRASTVEATAVISESPAQG
TUM_aspn_2	DAEQPRGPSGAERGGLELG
TUM_aspn_2	DGQQILVPSNQVVVQAASG
TUM_aspn_2	DNRAGMTSSPDATTGQTFG
TUM_aspn_2	DAFVEVGMPRSPSHSGNAG
TUM_aspn_2	DGGGIGIIEESKHTNLTKG
TUM_aspn_2	DLAEEQAAVVTAMVKAEPG
TUM_aspn_2	DAAHRVHPLAGQGVNMGFG
TUM_aspn_2	DARRAAEPSLVGLPQTISG
TUM_aspn_2	DGQQILVPSNQVVVQTASG
TUM_aspn_2	DCVRGPDGVCLSGGRGPQG
TUM_aspn_2	CSAGELLRGGDGGERDEDG
TUM_aspn_2	DVPLGVISRVEKIGAQSHG
TUM_aspn_2	DGSLANNPYPGDVTKFGRG
TUM_aspn_2	DQEGGHASPDPPPELCSQG
TUM_aspn_2	DYVARPGDKVAARVKAVDG
TUM_aspn_2	DSGVGDLDEDPKCPCPSSG
TUM_aspn_2	DNLTSIAVSQTLNKVATCG
TUM_aspn_2	DVLQVPNGWANPGKRGKTG
TUM_aspn_2	DQVWGVKYNGNGSKIVSVG
TUM_aspn_2	DCASVIEGVSRSRNALLNG
TUM_aspn_2	DSLKSMTLPSYRPAPLVSG
TUM_aspn_2	DRYNPAALTNKGNTVFANG
TUM_aspn_2	DTILNSNHIGRMAVAAREG
TUM_aspn_2	DAREVIPMAAVKQALREAG
TUM_aspn_2	TNPSDRVLPANSMAESREG
TUM_aspn_2	DDWGAWQKFTASAGIQVVG
TUM_aspn_2	DGEDCQENGVLQKVVPTPG
TUM_aspn_2	DRLINSELGSPSRTDPLDG
TUM_aspn_2	DLSRLPNVTGSHMHLPFAG
TUM_aspn_2	DKIKVINKHSTEVTVGPEG
TUM_aspn_2	DCAGWSSHKAHQVVKKASG
TUM_aspn_2	DASTIEIHTASESCNKNEG
TUM_aspn_2	DSVDVEVRVPENHASKVEG
TUM_aspn_2	DSQPYQALKYSSKSHPSSG
TUM_aspn_2	DVKEKTPPNPKHAKTKEAG
TUM_aspn_2	DISILEIQKGVFEVKSTNG
TUM_aspn_2	DQIEKRNETFKAAAQGPEG
TUM_aspn_2	DTMAAGALQRICEVEKKDG
TUM_aspn_2	DKLAKESGLARTDIVSWFG
TUM_aspn_2	DAEKWQAQPGATEESCMVG
TUM_aspn_2	DSFEIRPAPKPVMETIPLG
TUM_aspn_2	DIRPHGVHMVLNQQGRPSG
TUM_aspn_2	DSLKAENLVLSTNLRNFQG
TUM_aspn_2	DFRKRRKSEPAVGPPRGLG
TUM_aspn_2	DIDRPDMISYSPYISHSAG
TUM_aspn_2	DGQTQVEIKVCQGEREMAG
TUM_aspn_2	DVVTVVLGQDAKLPCFYRG
TUM_aspn_2	DARCFPANGACLCEHGFTG
TUM_aspn_2	DEALYQKVSSEQGRVEHLG
TUM_aspn_2	DHIQKVLKPNFAAAWEEVG
TUM_aspn_2	DFFNKITNVSAIIKPYPKG
TUM_aspn_2	DKIALKEITRQLNLENVVG
TUM_aspn_2	DSSGNWREPPPPYPCIETG
TUM_aspn_2	DPHGRWGLGAHNFCRNPDG
TUM_aspn_2	DPHAKKMPKKIGKTREELG
TUM_aspn_2	DREQIRQGLEELQKVLPGG
TUM_aspn_2	DELFAEIVRQMNYAAQPNG
TUM_aspn_2	DTAQFAGKEQTYYQGRHLG
TUM_aspn_2	DAGEQVAQRHEEKVYLSRG
TUM_aspn_2	DLKPRNIFLHGPDQQVKIG
TUM_aspn_2	DELGRERGSPSERCEERGG
TUM_aspn_2	DSDFSLHAANVLCRELNCG
TUM_aspn_2	DLREQVEQVCAVQQAESHG
TUM_aspn_2	DPRRHQLVVSSPPRPVRHG
TUM_aspn_2	DPSSTYIRQLESKVRLLEG
TUM_aspn_2	DNYYAQHSIHNFQPPNNSG
TUM_aspn_2	DEWRFKPIEQLLGFTPSSG
TUM_aspn_2	DSGRCIARKLECNGENDCG
TUM_aspn_2	DKFRQKLEEALRESQGKPG
TUM_aspn_2	DRAFGWSTNLNEYKKIHTG
TUM_aspn_2	DFIETHYLNEQVKAIKELG
TUM_aspn_2	DHEMRNHSKPTCRLVPSQG
TUM_aspn_2	DRLCKQLEKIGQQVDREPG
TUM_aspn_2	DPMRSWIGKEHKKFVQILG
TUM_aspn_2	DIYEENLHYPLLLILTKHG
TUM_aspn_2	DAWAKYMAEVKKYKAHQCG
TUM_aspn_2	DKSFRQLSHLQQHTRIHTG
TUM_aspn_2	DQCFNRWFAEKFLKGDSSG
TUM_aspn_2	DSIQKSLQMYLERLKEEKG
TUM_aspn_2	DDDIEVFRLQAPVWEFKYG
TUM_aspn_2	DENQEFQKKFMETTMNKKG
TUM_aspn_2	DQILAQEENWKFEKNNEYG
TUM_aspn_2	DFNSELLRLRQHWKLRKVG
TUM_aspn_2	MAAAAAGLGGGGAGPGPEAG
TUM_aspn_2	DSSTEASGSDVVLGGRSGAG
TUM_aspn_2	DPGRSAPGAASAAAALKQLG
TUM_aspn_2	DVAGGSNPGAHNPSANLARG
TUM_aspn_2	DGSEKAPAPAPPPSGSTSCG
TUM_aspn_2	DDLTEVLCSGAGGVHSGGSG
TUM_aspn_2	MQGKKPGGSSGGGRSGELQG
TUM_aspn_2	DLGTGAVASGTQEETSGPRG
TUM_aspn_2	DSEPTPGCSGLGPGGVRGFG
TUM_aspn_2	DAAEEAEVPGVKGSEEAAPG
TUM_aspn_2	DEPAESPSETPGPRPAGPAG
TUM_aspn_2	STEAQRVDDSPSTSGGSSDG
TUM_aspn_2	DDGFQVLPGERGSGEAPPGG
TUM_aspn_2	DIAALVVDNGSGMCKAGFAG
TUM_aspn_2	DGRLGLEVGRPEGRAPGPAG
TUM_aspn_2	DLVGGGHIKEVIVAAEAELG
TUM_aspn_2	DGLGGTLAHAFFPGEHPISG
TUM_aspn_2	DSTALVCDNGSGLCKAGFAG
TUM_aspn_2	VGSLNCIVAVSQNMGIGKNG
TUM_aspn_2	DGPRETAPTSAYSSPARSLG
TUM_aspn_2	DFYGPGPPAERPPTGDGDEG
TUM_aspn_2	MADKAKPAKAANRTPPKSPG
TUM_aspn_2	DSAHGLKGHIISDGGCTCPG
TUM_aspn_2	DAVRAGGTAPLSAQQQHECG
TUM_aspn_2	TTKNLETKVTVTSSPIRGAG
TUM_aspn_2	DRLSYSGRPGSRQAGLGRAG
TUM_aspn_2	DSVRTVRVVATKQGNAVTLG
TUM_aspn_2	AKGRVAERSQLGAHHTTPVG
TUM_aspn_2	DEMRALAGNPKATPPQIVNG
TUM_aspn_2	DDLPHYGGMDGVGIPSTMYG
TUM_aspn_2	DIRAAPSKACMLTTATAHDG
TUM_aspn_2	DEPTGEVLSLVGKLEGTRMG
TUM_aspn_2	DSALELALHAGKLPFPPEQG
TUM_aspn_2	DSKVKQIGGGIQSITYTHNG
TUM_aspn_2	DKINAANYASVKTPALIVYG
TUM_aspn_2	DGQKITFHGEGDQEPGLEPG
TUM_aspn_2	DRAAEGRASSNLGIIHQMKG
TUM_aspn_2	DRSMIGEPTNFVHTAHVGSG
TUM_aspn_2	DLAIEYEVSAVPTVLAMKNG
TUM_aspn_2	DFGKEPLGPALAHELRYPGG
TUM_aspn_2	DGSGVKGYEEKLNGNLRPHG
TUM_aspn_2	DTPSACVVEREASTHSGNRG
TUM_aspn_2	DVSMGAQEPSRPLFSLIKVG
TUM_aspn_2	DGMEYPFIGEGEPHVDGEPG
TUM_aspn_2	DFKPASIDTSCEGELQVGKG
TUM_aspn_2	DVDSEAKKLLGLGQKHLVMG
TUM_aspn_2	DTILEKVTQAQVCGTDPESG
TUM_aspn_2	DELTAVNVKQGFNNQPAFTG
TUM_aspn_2	DLRARLGPHAKHVVGYGHLG
TUM_aspn_2	DLSMSTRSLKFGRQTGGEEG
TUM_aspn_2	DLLLEESNVQPVSTPVTVCG
TUM_aspn_2	DKTGTITHGVPRVMRVLLLG
TUM_aspn_2	DKIISHFGAARNLVQKAQLG
TUM_aspn_2	DNIMAQKCSKGAAAEIREQG
TUM_aspn_2	DAGPRQAPKIAQIKRNLSYG
TUM_aspn_2	DVQYSPTARIHASQAVVREG
TUM_aspn_2	DITELKILEIPGPGDNQHFG
TUM_aspn_2	DGQKILFHGEGDQEPELEPG
TUM_aspn_2	DLGPQSRELTLKVLRSSSCG
TUM_aspn_2	DVEAFAKAMQNNAKPEQKEG
TUM_aspn_2	DCEIVSAKSSEMNILIPQDG
TUM_aspn_2	DFESGHKSNVFQAKFLPNSG
TUM_aspn_2	DQKIRMGGKGIPRINSYGYG
TUM_aspn_2	DFALQNPSAVPRFVQAICEG
TUM_aspn_2	DCSEVTPAMQIPRTKEEANG
TUM_aspn_2	DHKPLLQERPPAYNLEAGQG
TUM_aspn_2	DHLREEAQSVLGQLRLGRTG
TUM_aspn_2	DALKQNRSLKELMFSSNSIG
TUM_aspn_2	DESPKPGKFQRTRVPRAESG
TUM_aspn_2	DQREPILSTAKKTKPHPRSG
TUM_aspn_2	DVGNREEVYQTAKAVREKVG
TUM_aspn_2	DKPVNVESYLFHSGNQEHPG
TUM_aspn_2	DITVAYPHNIPQSEKHLLQG
TUM_aspn_2	DIEIATYRKLLEGEESRLAG
TUM_aspn_2	DRHGGCHGHYVHGICIYGNG
TUM_aspn_2	DHVSKMSRIFNPHLNKTANG
TUM_aspn_2	DKRSSRVAHVFLNHSSLKKG
TUM_aspn_2	DNIAEKACCGVPCKCSGQRG
TUM_aspn_2	DVRVIISNSAYGKFRKLFPG
TUM_aspn_2	DESCSKEIQMAVLLKFVSEG
TUM_aspn_2	DRPQPSSKTPRIPKIYTKTG
TUM_aspn_2	DRISELSGCTPDPRIVPFRG
TUM_aspn_2	DAKHESLFSLETNFLEEESG
TUM_aspn_2	DPAKEEPQPPPQHHVLYFPG
TUM_aspn_2	DVGTKTTHHLVYPESFRELG
TUM_aspn_2	DEFTNWSRINPNKARIPMAG
TUM_aspn_2	DENNGQSKSKYCLKINRPIG
TUM_aspn_2	DDSCKLTCENGGRCILNEKG
TUM_aspn_2	DSRYLSAALKKYQTEQRSKG
TUM_aspn_2	DELHVYNTATNQWFLPAVRG
TUM_aspn_2	DNNITTGKIYQHVINKERRG
TUM_aspn_2	DWEMHVHFKVHGTGKKNLHG
TUM_aspn_2	PSQMEHAMETMMFTFHKFAG
TUM_aspn_2	DIHFHSPAFQHPPTEFIREG
TUM_aspn_2	DILQHQIRAVPFENLNIHCG
TUM_aspn_2	DNCKIRIQRQLEIMGKEVSG
TUM_aspn_2	DEEIAAKQHNMPFWRITNHG
TUM_aspn_2	DHCSIAQQRNMAQYFKKVLG
TUM_aspn_2	DKAREKLEEKAKLYEKMTKG
TUM_aspn_2	DERAFEKTLTPIIQEYFEHG
TUM_aspn_2	DQVWTLTQTEEQLHCTVYRG
TUM_aspn_2	DMCNQVFCPPLKFEFQPHMG
TUM_aspn_2	DEYKLGDPEELMFQYFKKFG
TUM_aspn_2	DPGFQGMPGIGGSPGITGSKG
TUM_aspn_2	DLGAALEPTSQKPGVGAGHGG
TUM_aspn_2	DAMLLEHAGEAIPALAAAAGG
TUM_aspn_2	DGEETCALASHSGSSGSKSGG
TUM_aspn_2	DFSTSHGAVSATPPAPTLVSG
TUM_aspn_2	DKVESGQISNGYSAVPSPGAG
TUM_aspn_2	DLGGGDEDENEAVGQPGGPRG
TUM_aspn_2	DRPPGSVVPTSAAEASRAMAG
TUM_aspn_2	DGVVAAIAISEHVENAGVHSG
TUM_aspn_2	DKAGGYGIQALGGMLVESVHG
TUM_aspn_2	DISELLATGAGLSESEAEPDG
TUM_aspn_2	DIISSPSSCSSSTTSLPTSPG
TUM_aspn_2	DLHPGSAQLRAHGSKVVAAVG
TUM_aspn_2	TSRASELSPGRSVTAGIIIVG
TUM_aspn_2	DLPEGATVPALGLSNKAVFQG
TUM_aspn_2	AASQVLGEKINILSGETVKAG
TUM_aspn_2	DSLATRFGTGQPAPTAPRPPG
TUM_aspn_2	DLAPHPSLGPTSETGFPSRSG
TUM_aspn_2	DVSVTHRPPLSPKSGAEVEAG
TUM_aspn_2	DSARPGAHAKVKKLFVGGLKG
TUM_aspn_2	DMSGQTVLTAEDVDIDVVGEG
TUM_aspn_2	DVKAGVRVMQVSPDGQHLASG
TUM_aspn_2	DLVPSGIVLELLKEAMVASLG
TUM_aspn_2	DEAERSALPMCGPICPSAGSG
TUM_aspn_2	DHAGGNEKLVKLESGLKVYGG
TUM_aspn_2	DELTGQAKELEATVREPAASG
TUM_aspn_2	DAVAVAARLEETTGSKMFILG
TUM_aspn_2	DVTFGKNVSLKGTVIIIANHG
TUM_aspn_2	DSYSASQVESLRHSMGPGGYG
TUM_aspn_2	DALPDNENKKPTAIPKKPSAG
TUM_aspn_2	DGYVSESATSKKIAHSVFSKG
TUM_aspn_2	DEKTKKAEEMALSLTRAVAGG
TUM_aspn_2	DEGLGVDLSFIGSHAFARMEG
TUM_aspn_2	DAMFPVTHIAGETVIQQGNEG
TUM_aspn_2	DFGRPKEGTSTLQSVRRAVGG
TUM_aspn_2	DIGKVTASFLSQTVFQTACPG
TUM_aspn_2	DCEIVSAKSSEMNVLIPTEGG
TUM_aspn_2	DVYRCPVGGAHNAPCAKGHLG
TUM_aspn_2	DAVEAIRGLDNTEFQGGMCVG
TUM_aspn_2	DDPSALHTRLARLSATEPELG
TUM_aspn_2	DALEPVQFEDGQKIVVQGEPG
TUM_aspn_2	DVSASDDEIARLKKPDQAIKG
TUM_aspn_2	DKSEEKVVVTKTVEKITSEGG
TUM_aspn_2	DGGCCPSCTGCFHSGVVRAEG
TUM_aspn_2	MFLLLNCIVAVSQNMGIGKNG
TUM_aspn_2	DKRSLNSVVTSEPDKHSLLVG
TUM_aspn_2	DYVAQATRLRAALEGTATYRG
TUM_aspn_2	SSRGHSTLPRTLMAPRMISEG
TUM_aspn_2	DAGKIKQVGIICGQESTRRIG
TUM_aspn_2	DDATLPSFRLPKDKTGTTRIG
TUM_aspn_2	DQVIKPVNLEALSKWTGHIPG
TUM_aspn_2	DTVKRLLAEGINRPRKGHDAG
TUM_aspn_2	DSQLKTYSSDRQAQAMLSSHG
TUM_aspn_2	DYAEEKEIQSSNLETAMSVIG
TUM_aspn_2	DENKRTPSPGPVESKFLERAG
TUM_aspn_2	DQAKEEVFRLPQEEEEGPGAG
TUM_aspn_2	DKFQVLLAELKQAQTLMSSLG
TUM_aspn_2	DERPIHAEPQYPVRSAAPHPG
TUM_aspn_2	DLLKAEGQAHQPNFTFRVTVG
TUM_aspn_2	DLIHTPLTMPANQHTCQSIPG
TUM_aspn_2	DKLPPLPPLPNQEENYVTPIG
TUM_aspn_2	DKTDDPGTHVQCVKRTFLASG
TUM_aspn_2	DPSFTHAMQLLTAEIEKIQKG
TUM_aspn_2	DSISIENKVVPENCERISQSG
TUM_aspn_2	MDHKPLLQERPPAYNLEAGQG
TUM_aspn_2	DIEPGQEREGTPPIEERKVEG
TUM_aspn_2	DECSGCGKSLLHIKLEKTHPG
TUM_aspn_2	DGHACNHVTGKCTRCNAGWIG
TUM_aspn_2	DQSLTSIPAFSQRNWQPTLKG
TUM_aspn_2	DRGRAFGLSTNLNEYKKIHTG
TUM_aspn_2	DAAVECHRGECQAEGVLFFQG
TUM_aspn_2	DFRPSLPLPHFNKHLLGAEHG
TUM_aspn_2	DLEAQPYEAVFLRAVKLYNSG
TUM_aspn_2	DKWAKIAAYGHEVGKRPWITG
TUM_aspn_2	DEGDPQKEKIFAEISHPEEEG
TUM_aspn_2	DMHPMRVLFLIPKNNPPTLVG
TUM_aspn_2	DKVNKRNERGETPLHMAAIRG
TUM_aspn_2	DEAATDWESEGLEREGEEQRG
TUM_aspn_2	DQLKAFGYVEIPCVAKKLVCG
TUM_aspn_2	MNALLEQKEQQERLREAAALG
TUM_aspn_2	DDSRPWLTCSCQGMLTCVGVG
TUM_aspn_2	DEEASGFIHEDHLRELLTTMG
TUM_aspn_2	DAQLQAEKQKAREEEEQKEGG
TUM_aspn_2	DKFVGIKDEDQLEAFLKKLIG
TUM_aspn_2	DKHVFGGFASCSWEVKPQFQG
TUM_aspn_2	DKDYGLMKIDEPSTPYHSMMG
TUM_aspn_2	DAVQQHQQKMCWLKAEGPGRG
TUM_aspn_2	DHYEEAKITCSAHREPRLVGG
TUM_aspn_2	DGSLPQVSQQLQTMFHHFQRG
TUM_aspn_2	DVLEETHYENGEYIIRQGARG
TUM_aspn_2	DDIQESISQELKPWVCCAPQG
TUM_aspn_2	DRAREEHTSAVNKMFSRHNEG
TUM_aspn_2	DQAKRVPRWVLEHISKSKIMG
TUM_aspn_2	DFIEEKASQNPERIVKLHRIG
TUM_aspn_2	DQYQRSTGQELEEAVQNRFHG
TUM_aspn_2	DENPYFENKVLSKEFHLNESG
TUM_aspn_2	DHSYLVLHQKIHSGEKKHKCG
TUM_aspn_2	DYCPAPKRLKTNCYNNGKDRG
TUM_aspn_2	DVLRYQFVKKKGYVRLHTNKG
TUM_aspn_2	AAVAATAAAKGNGGGGGRAGAG
TUM_aspn_2	AAAVAAAGAGEPQSPDELLPKG
TUM_aspn_2	APVGVEKKLLLGPNGPAVAAAG
TUM_aspn_2	DIVGPKGPPGPQGPAGEQGPRG
TUM_aspn_2	DGPMGGLGGMESHHMNGSLGSG
TUM_aspn_2	DEAPSGLSLPPAEPAGHSGQLG
TUM_aspn_2	DDDIAALVVDNGSGMCKAGFAG
TUM_aspn_2	DAATVSGAERETAAVIFLHGLG
TUM_aspn_2	DGLERALQAVTETQRGPGAPAG
TUM_aspn_2	AMFRSLVASAQQRQPPAGPAGG
TUM_aspn_2	DPAFSPRMPSSGFAAEGRSTLG
TUM_aspn_2	DTLKGDEEAGAEAPPKEEVVPG
TUM_aspn_2	EEEIAALVIDNGSGMCKAGFAG
TUM_aspn_2	DVDKVAFTGSTEVGHLIQKAAG
TUM_aspn_2	DTLSKAPGMNSLEQGMVGLKIG
TUM_aspn_2	DSGKPGAAFHQVGLLRVKPGRG
TUM_aspn_2	DGGPAQPHGPHRLVRREDGAAG
TUM_aspn_2	DLSQQVANLAISPTTPGPTWPG
TUM_aspn_2	DESLFGSRSEGASFGAPRMAKG
TUM_aspn_2	DIRGSGGTDVDQAGNQESMEHG
TUM_aspn_2	DAGVQPEEISYINAHATSTPLG
TUM_aspn_2	DLAFAAKESLVAAESGRKPYTG
TUM_aspn_2	DFSLTSSSQTPGATKSRHEDSG
TUM_aspn_2	DRGLFPASYVQVIRAPEPGPAG
TUM_aspn_2	DDAAEASSEPTEKAPSEEELHG
TUM_aspn_2	DSSAVITQISKEEARGPLRGKG
TUM_aspn_2	DQQLLGHLLLVAKQTAKAEGLG
TUM_aspn_2	DEAKTYAAEYTLQTLGIPTDGG
TUM_aspn_2	DTTNKGLFQVVSGGMVLQLQQG
TUM_aspn_2	DTAKFASSEKHSYGKLVPEAVG
TUM_aspn_2	DKGQGPPGSGQSQQHIECVVCG
TUM_aspn_2	DLHLKGPKVKGDVDVSLPKVEG
TUM_aspn_2	DGPEAGQTVKHVHVHVLPRKAG
TUM_aspn_2	DLAKLHREVRSTPLTATPGGRG
TUM_aspn_2	DADTPSACVVEREALTHSGNRG
TUM_aspn_2	DASTPQCVHTRLTGEGSCPHSG
TUM_aspn_2	DISSPPVLSRHLVLPIALNKEG
TUM_aspn_2	DPLPVPTEEGNPLLKHYRGPAG
TUM_aspn_2	DEIIIPLRPLSTPEPPNSSKTG
TUM_aspn_2	DDVNPVTKEKGGPRGPEPTRYG
TUM_aspn_2	DKTGSMAVVGKGECHNIPCEKG
TUM_aspn_2	DCLFLRPGLPGVPPFLLHRGGG
TUM_aspn_2	DTAKGAVETFMKLRARDPASRG
TUM_aspn_2	DSIQNRTARALGNLAMEPESCG
TUM_aspn_2	DEALKRQSSLGLSFFNSILAHG
TUM_aspn_2	DDINHPMSVVSSTKSRLALQHG
TUM_aspn_2	DSDRGCGFPVGEHSPHSRVQIG
TUM_aspn_2	DQMSTSSVQALAERKNRQALLG
TUM_aspn_2	DHLVKEIAEDPVDILGQMQMAG
TUM_aspn_2	DLTKFLEEHPGGEEVLREQAGG
TUM_aspn_2	DDGKLYNGRAKGRQFGSKCNSG
TUM_aspn_2	DGDRPQPSSKTPRIPKIYTKTG
TUM_aspn_2	DGHQEKIGNFKIEPPGLFRGRG
TUM_aspn_2	DPSGLSEEQLKEIPYTKIETQG
TUM_aspn_2	SSVKRSLKQEIVTQFHCSAAEG
TUM_aspn_2	DGVPYEKKFCEGSQPRGIILLG
TUM_aspn_2	DFLKTDSDSDLQLYKEQGEGQG
TUM_aspn_2	DVLEKAVKLAAKQVLPFYTCKG
TUM_aspn_2	DKHLIPAANTGESKVFYYKMKG
TUM_aspn_2	DGCGKLYTTAHHLKVHERSHTG
TUM_aspn_2	DIVFECEVTGKPTPTVKWVKNG
TUM_aspn_2	DSVQELENKIEKVEKNTVKNIG
TUM_aspn_2	DPYCQAKYTFCPTGSPIPVMEG
TUM_aspn_2	DPHKSYLPVQFQSPDKAETQRG
TUM_aspn_2	DKYLIANATNPESKVFYLKMKG
TUM_aspn_2	DNSGIQYRKQSMPREGHGRFLG
TUM_aspn_2	DQLNRLKVEELALQSMISSRRG
TUM_aspn_2	DPPLELPSFYMTPSHRQVVFEG
TUM_aspn_2	DQCARGFSGIFPACHPCHACFG
TUM_aspn_2	DEKKDKVLLSYYESQHPSNESG
TUM_aspn_2	DTLELELVLERKKAELRALEEG
TUM_aspn_2	DAAGNEGSWFYIHPFWKLRSEG
TUM_aspn_2	DFALIHKERKKANEVDRMVLVG
TUM_aspn_2	DKYLIPNATQPESKVFYLKMKG
TUM_aspn_2	DDCGKAFSQHSHLIEHQRIHTG
TUM_aspn_2	DWIAIYQRKVEAPFIPKFRGSG
TUM_aspn_2	DENGNKYRKAYFSKFPGIWAHG
TUM_aspn_2	DPSVRPMHERVPKKEVKVNKYG
TUM_aspn_2	MKPILLQGHERSITQIKYNREG
TUM_aspn_2	DENCGICRMAFNGCCPDCKVPG
TUM_aspn_2	DIIIPLRTTENNYCPHYEKVSG
TUM_aspn_2	DLRAHLKQVKKEDTEKENREVG
TUM_aspn_2	DYCKVIFPYEAQNDDELTIKEG
TUM_aspn_2	DIFPARHYSNWETVLILEELRG
TUM_aspn_2	DRLTCIQKGEKKNRGWTHWIEG
TUM_aspn_2	DDHGGKAGEGSVGGGLAVSPNPG
TUM_aspn_2	TAAQAAGEEAPPGVRSVKVVLVG
TUM_aspn_2	MQPAACAGEGAGPPAPRPPHPPG
TUM_aspn_2	DSVSTGTTDQQGGVAEVKGTQLG
TUM_aspn_2	DVIANQPVVIDNGSGVIKAGFAG
TUM_aspn_2	DGMMQKPGSNAPVGGNVTSNFSG
TUM_aspn_2	DIIANQPVVIDNGSGVIKAGFAG
TUM_aspn_2	DTLSKVPGISSIEQGMTGLKIGG
TUM_aspn_2	DPRAPIPRGPVTPGGLPPRGLLG
TUM_aspn_2	DDAIHVLRNHAVGPSTAMPGGHG
TUM_aspn_2	DEPRETPGRPPDPTGAPLPGPTG
TUM_aspn_2	DILLGATCGLKTILTLTGVSTLG
TUM_aspn_2	DKGIYVTRVSEGGPAEIAGLQIG
TUM_aspn_2	DSVIISRIVKGGAAEKSGLLHEG
TUM_aspn_2	DESRASITSVTSFSPDDVASPQG
TUM_aspn_2	DGNNPAKNRDASTLQSQKAEGTG
TUM_aspn_2	DAAAPPGPAPWEAPEPPQPQRKG
TUM_aspn_2	DVEALENSAGATYIRKKGGKVTG
TUM_aspn_2	MEEEIAALVIDNGSGMCKAGFAG
TUM_aspn_2	DTQVPSPPSRGSPSNEGLCAVCG
TUM_aspn_2	DLCGIVASKASLRELALGSNKLG
TUM_aspn_2	DPRAAMQRGSLPANVPTPRGLLG
TUM_aspn_2	DPAVRTVGALQVVQDTDPIPQEG
TUM_aspn_2	DSMELVHKQSKAVAVTSMSFPVG
TUM_aspn_2	MERIPSAQPPPACLPKAPGLEHG
TUM_aspn_2	DESGSKFQLKTIETLLGSTTKIG
TUM_aspn_2	GSELETAMETLINVFHAHSGKEG
TUM_aspn_2	DIALVAGGSRKRWIIATENMQAG
TUM_aspn_2	DHIPTPQDLPQRKPSLVASKLAG
TUM_aspn_2	DLGERIALSGEKALIEEVFPETG
TUM_aspn_2	DFAAEPEDCAPVVVELPEGIEMG
TUM_aspn_2	DTHLKERSQPAAALCRGHSAGRG
TUM_aspn_2	DPLLVCQKEPGKPRMVKSVGSVG
TUM_aspn_2	DSKESLTPGREENPSSVLAQERG
TUM_aspn_2	DYATKKGRGKVTAVHKANIMKLG
TUM_aspn_2	DTKPMGRSGATSRKALETLRRVG
TUM_aspn_2	DLQSETTCQEQANSLKSSASHNG
TUM_aspn_2	DFSQKSHLPSIVVESSEVNEESG
TUM_aspn_2	DLQGIRVLKKGPQDGVARSSCYG
TUM_aspn_2	DHKASCLVQTPPGQYSGNSFKKG
TUM_aspn_2	DRSGSTAVGVMISPKHIYFINCG
TUM_aspn_2	DANGKIIWAKHSEVQQANLKAMG
TUM_aspn_2	DQGEIVEKRSSTMGELEEEPAQG
TUM_aspn_2	DALIRFQEERRLSELALGTGAQG
TUM_aspn_2	DREASQAALQKMLTLLMLPPTFG
TUM_aspn_2	MEALILEPSLYTVKAILILDNDG
TUM_aspn_2	DGESYKNPGKPDGVNYIRTDEEG
TUM_aspn_2	DGQCSLPASWRPVTLTHVEYPAG
TUM_aspn_2	DQHLGPWLEELKTGPVRVTAIQG
TUM_aspn_2	DKVEIYKSFRPGDIVLAKVISLG
TUM_aspn_2	DIFSASYPFSSPLHLQLAPRSCG
TUM_aspn_2	DGALYHNNEEKNRLPANSLPQEG
TUM_aspn_2	ARPLEQAVAAIVCTFQEYAGRCG
TUM_aspn_2	DAKARKQEIIKTTEQLIEAVNNG
TUM_aspn_2	DKKTEILDPDTLENQATVEFHSG
TUM_aspn_2	DQGCGWCLTSATCHLRQGGAHCG
TUM_aspn_2	DGEVRRGYHKVSLQVHPDRVGEG
TUM_aspn_2	DPPGKNRDVEETLFQVAHDPDCG
TUM_aspn_2	DYRGNVGVVLFNFGKEKFEVKKG
TUM_aspn_2	DEELEALRRQRLAELQAKHGDPG
TUM_aspn_2	DDAEEIHSKTKSRKQLGRIMLKG
TUM_aspn_2	DLRANLKSVKKEDTEKERPVEVG
TUM_aspn_2	DKIEEQSQSEKVRLHWPTSLPSG
TUM_aspn_2	DEVVCGRKNTARMENFAPEFQVG
TUM_aspn_2	DICSKNPCHNGGLCEEISQEVRG
TUM_aspn_2	DVCSNFLIKQLHPSNCLGIRSFG
TUM_aspn_2	DNYVHRLVASKTDGKIVQYECEG
TUM_aspn_2	DRARWIVALTHSERQWQGLSSKG
TUM_aspn_2	DGLKCACQFQCHTNYIPVCGSNG
TUM_aspn_2	DRLRRPGCRCKHTNSVICKAASG
TUM_aspn_2	DLGNIFTRLPLKRMWHQALLRSG
TUM_aspn_2	DYCASLKNLETISNKQNYKFIQG
TUM_aspn_2	DRKWLYEQIEIEGGEIIHNKHAG
TUM_aspn_2	DELQETHPKKPWQKVTVRARELG
TUM_aspn_2	DKSAEHKRTQYSCYCCKLSMKEG
TUM_aspn_2	DDATSTHSAGTPGPSSGGHASQSG
TUM_aspn_2	DAWAGPAQVPEEGAVTVTVGGSGG
TUM_aspn_2	DLSPKGEGESPPVNGTDEAAGATG
TUM_aspn_2	ASSTVPVSAAGSANETPEIPDNVG
TUM_aspn_2	DLAGAEEFGGGEEGTGLTGIKEIG
TUM_aspn_2	AAPEQPLAISRGCTSSSSLSPPRG
TUM_aspn_2	DGSKPIWKYETGPGGTSRGKPAVG
TUM_aspn_2	DCKGNVAYATSTGGIVNKMVGRVG
TUM_aspn_2	DILVNGTKKAEAATEACQLPTSSG
TUM_aspn_2	DGSGLTYIYPGTSHVTLGGTRQKG
TUM_aspn_2	DWAPSLQPKALPQTTSVSASSLKG
TUM_aspn_2	DHISPSLGSLLPVAQAHKARPSMG
TUM_aspn_2	VALKGVPALLSPELLYALARMGHG
TUM_aspn_2	GDMANNSVAYSGVKNSLKEANHDG
TUM_aspn_2	DLSLGYMKSRVKGLGGLIVVSKTG
TUM_aspn_2	DRRATSLAWHPTHPSTVAVGSKGG
TUM_aspn_2	MKCLVTGGNVKVLGKAVHSLSRIG
TUM_aspn_2	DFAFRGCPHVLGYEGPGDPASDEG
TUM_aspn_2	AEKTQKSVKIAPGAVVCVESEIRG
TUM_aspn_2	DISGEMNATHIAQGSQESCITRTG
TUM_aspn_2	DYSYPATPNHSLHPQPVTPSYAAG
TUM_aspn_2	DGHPDCPDSSDELGCGTNEILPEG
TUM_aspn_2	DQIGRAAVLQELATHLHPAEPEEG
TUM_aspn_2	DSQQKRYVPVKGDHVIGIVTAKSG
TUM_aspn_2	DPGPNFHQAHTTVIIDLQANPLKG
TUM_aspn_2	DAISQGSESQHALEKCIAYSPPFG
TUM_aspn_2	DIVIAKSPSDPKSNICKRVIGLEG
TUM_aspn_2	DELLAYGVLRPLSSPIEGMVMKEG
TUM_aspn_2	DVISLKFKSMQGDGVLFHGEGQRG
TUM_aspn_2	DERPIHAEPQYPVRSAAPHPGDIG
TUM_aspn_2	DLKVHEENTTIEELEALGESLGKG
TUM_aspn_2	DSFSSSRTATLKKQPSHMEAAHFG
TUM_aspn_2	DGGKVLSHSSALTEHQKRQKIHLG
TUM_aspn_2	DASEEPLPPVIYTMENKPIVTCAG
TUM_aspn_2	DQNPRLLTLEVPGVTESRPSVLRG
TUM_aspn_2	DSMPCHNQQVNSASTPSPEQLRPG
TUM_aspn_2	DVKEVLAEEECPALGTQERLSRGG
TUM_aspn_2	DGHNEGTLAMKEGEVLYIIEEDKG
TUM_aspn_2	DSYNHKIKVVDPKTKNCTTLAGTG
TUM_aspn_2	DLTLQNSAIKAHMNNIIEPRGEQG
TUM_aspn_2	DEGPPKYTKSVLKKGDKTNFPKKG
TUM_aspn_2	DGGQSVYHVHLHVLGGRQMHWPPG
TUM_aspn_2	DTSAFFLETKERLYLLAAPAAERG
TUM_aspn_2	DSLDPSFTHAMQLLTAEIEKIQKG
TUM_aspn_2	DSKESLSTAAECVKVAKEHCQQLG
TUM_aspn_2	DPRVRLLINTPEEFSILITEVGLG
TUM_aspn_2	DIRWELNAMTTNSNISRPIVSSHG
TUM_aspn_2	ADEELEALRRQRLAELQAKHGDPG
TUM_aspn_2	DQSFQHLSSFPPVNTLVESWKSHG
TUM_aspn_2	DSAVTTFEALKARVRELERQLSRG
TUM_aspn_2	DAHLLQYNHRVKKLNEISKLGISG
TUM_aspn_2	DKRFSGTVRLKSTPRPKFSVCVLG
TUM_aspn_2	DSDGKRGSPQNLPIEHHFACKECG
TUM_aspn_2	DEKPEPKQNALGQMQNIQFQKITG
TUM_aspn_2	DLNSPWEAFPVYRQPPESLKLEAG
TUM_aspn_2	DKILTIEVKKGWKEGTKITFPKEG
TUM_aspn_2	DEIYGIQNSYVKLPPEKFAPKKQG
TUM_aspn_2	DKLVNEMTQHYENSVPEDLTVHVG
TUM_aspn_2	DTNAACRPGPRTQFTCECSIGFRG
TUM_aspn_2	DMEELVIPTHVRAQYVALLQRSHG
TUM_aspn_2	DGFERSLQEAESVFEESLHLEQKG
TUM_aspn_2	DQRRFAEEAEGGLCRLRILAAERG
TUM_aspn_2	DIAARRHTGVIPTHHQFITNERFG
TUM_aspn_2	DGYMNIALEQTEEYVNGQLKNKYG
TUM_aspn_2	DKTASVFLLEKDRLVKENNYRGHG
TUM_aspn_2	DHTVMSNSSVIHLKPEEENYREEG
TUM_aspn_2	DQMYIIEMPLSEAPLCISCCPVKG
TUM_aspn_2	DKMIKEPADTEVLQYQLQHLTLRG
TUM_aspn_2	DIVRTIGHKNRYVKVPRGHIWVEG
TUM_aspn_2	DKNVFQLEQAFVLSKQRYPSQPRG
TUM_aspn_2	DVFEKKDKNEDKKIDFSEFLSLLG
TUM_aspn_2	DSRIIHENIVEKERVQRITQETFG
TUM_aspn_2	DILKPEIMEEIVMETRQRLLEQEG
TUM_aspn_2	DEFIGEKTFQRYCAEFIKHSQQIG
TUM_aspn_2	DNDRLTCIQKGEKKNRGWTHWIEG
TUM_aspn_2	DNYLIKNCSETQYESKVFYLKMKG
TUM_aspn_2	ADVEDGEETCALASHSGSSGSKSGG
TUM_aspn_2	DRMGKSLPGSPDGNGSSSCPTGSSG
TUM_aspn_2	DEEDGSPIGPPSLLGPPPMANGKPG
TUM_aspn_2	DGSSGGVIRLAAIAESGVERQVLLG
TUM_aspn_2	DLSGQSSHPCERPATSSGALGSDLG
TUM_aspn_2	DSAVAATTPTSMATVQKQKSGELNG
TUM_aspn_2	DHGESASLGNINPAYSNPSLSQSPG
TUM_aspn_2	DKLNSGMVSNMEGTAGGERPSVVNG
TUM_aspn_2	DLGKTALLSKKAGGSSVKSVCKNTG
TUM_aspn_2	DLTRAAAGEEETAAAGSPGRKQQFG
TUM_aspn_2	DVVQPSHSPTENSKGQSPPSKDGSG
TUM_aspn_2	DALGRPAAAGVGSGEWRAEHLRVLG
TUM_aspn_2	DEATLGQCGVEALTTLEVAGRMLGG
TUM_aspn_2	DAVSKKTFPTVNPTTGEVIGHVAEG
TUM_aspn_2	DDISSSYTTTTTITAPPSRVLQNGG
TUM_aspn_2	DEVPVEEHFPEAGTNSGSPQGARKG
TUM_aspn_2	DEIYTVPEVGTVVGGTLSSGICREG
TUM_aspn_2	DVTSGLIGGEDGRVYVYNGKETTLG
TUM_aspn_2	DAHGNILLTSLEVHNEMNEVSGGIG
TUM_aspn_2	DFGNSQGKTSQTWHGGIATIFQSPG
TUM_aspn_2	DVQNPAISITENVLHFKAQGHGAKG
TUM_aspn_2	DATPQERSQGVFQCGPASVIGVREG
TUM_aspn_2	DALVTKNLVPGESVYGEKRVSISEG
TUM_aspn_2	DAVSRKTFPTVNPSTGEVICQVAEG
TUM_aspn_2	DTERTQSALALSRARSTNVHSKTSG
TUM_aspn_2	DILSNGQQVLVCSQEGSSRRCGGQG
TUM_aspn_2	DGVTSENMRNGLVNSEVHNEDGRNG
TUM_aspn_2	DHATSVGSFLMQLLGQQKIKHPIVG
TUM_aspn_2	DFNPTATVKMLPTFVRSIPDGSEKG
TUM_aspn_2	DPNYNPLPEERPGGFAWGEGQRLGG
TUM_aspn_2	DFSLFDQVVKVASPSGLRDSTVRYG
TUM_aspn_2	DSSPAGAKWTETEIEMLRAAVKRFG
TUM_aspn_2	DTIVPKYEVNGVKPPIGQRTRLSKG
TUM_aspn_2	DYSKLQEVEVPEDFGPVRTVAEGHG
TUM_aspn_2	DSAIAMNSKVNGEHKEKVLQRWEGG
TUM_aspn_2	DNCLRLQEESEVLQKSVIIGVIEGG
TUM_aspn_2	DEACGRQYTLKKTTTYTQGVPPSQG
TUM_aspn_2	DRVAEVQQVLRPAEKLVTSMTKQLG
TUM_aspn_2	DGENQSVYQNLCREAEGKPLCSGRG
TUM_aspn_2	DLSDNTGKMEVLGVRNEDTMKCKEG
TUM_aspn_2	DFMENGEIFSEHSCLNAHMGTENTG
TUM_aspn_2	DSPVATNKLDQEVQEETQGRFRLLG
TUM_aspn_2	DTKHRPKENLELILTQSVENVGVRG
TUM_aspn_2	DKLNVRTTHYTPLACGSNPLKREIG
TUM_aspn_2	DLVHNTRIHLMPSMNPDGYEKSQEG
TUM_aspn_2	DRGNLKSEFLQESNLIMAKLNYVEG
TUM_aspn_2	DLSSKERHRSPLEKPHNGLLFPQHG
TUM_aspn_2	DRYKTILPNPQSRVCLGRAQSQEDG
TUM_aspn_2	DAHVLEPDEDLQRLQLSRQQLQVTG
TUM_aspn_2	DRALVNCQYSSATFSTGERKRRPHG
TUM_aspn_2	DEEPTASIHLNKSLNKRVEELQYMG
TUM_aspn_2	DVFAGCQIPYPKREFLTEEEPDDKG
TUM_aspn_2	DEDEAQAFRALVQEKIQKRNQRQSG
TUM_aspn_2	DHCNSNHLFQIVPVTCPICVSLPWG
TUM_aspn_2	DVFAGCQIPYPKREFLNEDDPEEKG
TUM_aspn_2	DLGERMVRENLKVWIYPEGTRNDNG
TUM_aspn_2	DVAQRAARLKTFPCKRFKEGTCQRG
TUM_aspn_2	DFRRYQMESFSKYSSVQKAVCQGEG
TUM_aspn_2	DHRNPDEQARQFLILKNQTPIEERG
TUM_aspn_2	DFENCTFSARSLCSIKSHYRKVHEG
TUM_aspn_3	AASKVKQ
TUM_aspn_3	DGSLLLQ
TUM_aspn_3	VGRLSLQ
TUM_aspn_3	DSALQLQ
TUM_aspn_3	DAFMSPQ
TUM_aspn_3	DTVFSTQ
TUM_aspn_3	DFLQGLQ
TUM_aspn_3	DKLVLIQ
TUM_aspn_3	DLKEVVQ
TUM_aspn_3	MDTFTVQ
TUM_aspn_3	DTVFELQ
TUM_aspn_3	DWHPLAQ
TUM_aspn_3	DVLRLHQ
TUM_aspn_3	DLFETFQ
TUM_aspn_3	DLWTLMQ
TUM_aspn_3	DLRKEKQ
TUM_aspn_3	DRYVFLQ
TUM_aspn_3	DFLRRNQ
TUM_aspn_3	DLLYHWQ
TUM_aspn_3	DYLKYFQ
TUM_aspn_3	DGSLSPLQ
TUM_aspn_3	SKGLPARQ
TUM_aspn_3	DAGMFQAQ
TUM_aspn_3	DPGLLLKQ
TUM_aspn_3	DSVKTVLQ
TUM_aspn_3	DVLGECAQ
TUM_aspn_3	DSVAFPEQ
TUM_aspn_3	DVVSSYVQ
TUM_aspn_3	DAAERPLQ
TUM_aspn_3	VSQSTVRQ
TUM_aspn_3	DLFTEASQ
TUM_aspn_3	DFGLSMLQ
TUM_aspn_3	DPLKISLQ
TUM_aspn_3	DQAIKVLQ
TUM_aspn_3	DIAEGRKQ
TUM_aspn_3	DLVAFNLQ
TUM_aspn_3	DLFTEAPQ
TUM_aspn_3	DSLQAFLQ
TUM_aspn_3	DILPPKLQ
TUM_aspn_3	DGTLCMTQ
TUM_aspn_3	DLALLVRQ
TUM_aspn_3	DNLVLNLQ
TUM_aspn_3	DTLTLKLQ
TUM_aspn_3	DCPVTNVQ
TUM_aspn_3	MDPLSELQ
TUM_aspn_3	DSELRGMQ
TUM_aspn_3	DLLHEALQ
TUM_aspn_3	PLLTQQIQ
TUM_aspn_3	DTLELKPQ
TUM_aspn_3	DRGYLVTQ
TUM_aspn_3	DVSRQLLQ
TUM_aspn_3	DSELKNMQ
TUM_aspn_3	DVIQHLLQ
TUM_aspn_3	DLELHTLQ
TUM_aspn_3	DQIPELKQ
TUM_aspn_3	DLLQKTKQ
TUM_aspn_3	DKLEKLTQ
TUM_aspn_3	DLKNLLHQ
TUM_aspn_3	DASFRYPQ
TUM_aspn_3	DNHIFGRQ
TUM_aspn_3	DIRLSRVQ
TUM_aspn_3	DKIIEELQ
TUM_aspn_3	DQVPFKEQ
TUM_aspn_3	DAFRAFHQ
TUM_aspn_3	DYAEVKFQ
TUM_aspn_3	DRVIKKLQ
TUM_aspn_3	DLKRRSTQ
TUM_aspn_3	DCVQELLQ
TUM_aspn_3	DLSRNQFQ
TUM_aspn_3	DKPMTQYQ
TUM_aspn_3	DQLVQQRQ
TUM_aspn_3	DEVQELRQ
TUM_aspn_3	DEVRGKWQ
TUM_aspn_3	DIPYTFHQ
TUM_aspn_3	DKLHRRAQ
TUM_aspn_3	DQYKAYLQ
TUM_aspn_3	DSYFTNRQ
TUM_aspn_3	DHNLQYLQ
TUM_aspn_3	DYHPLIFQ
TUM_aspn_3	DYLKRLPQ
TUM_aspn_3	DYAFQYVQ
TUM_aspn_3	DVFQRNQQ
TUM_aspn_3	DEFKVRLQ
TUM_aspn_3	DRLKKLHQ
TUM_aspn_3	DWLVQNHQ
TUM_aspn_3	DQFTFRVQ
TUM_aspn_3	DYQLICIQ
TUM_aspn_3	DRLLQHFQ
TUM_aspn_3	DEHEHTYQ
TUM_aspn_3	DHPFKMYQ
TUM_aspn_3	DKLFMRRQ
TUM_aspn_3	DCFRCQTQ
TUM_aspn_3	DWILRQRQ
TUM_aspn_3	DEYFQECQ
TUM_aspn_3	DWRKRRLQ
TUM_aspn_3	ASASARGNQ
TUM_aspn_3	DAAGVSTLQ
TUM_aspn_3	DLSSLSAGQ
TUM_aspn_3	DALLAGLKQ
TUM_aspn_3	DNSSLKASQ
TUM_aspn_3	DAHTAVLTQ
TUM_aspn_3	DNVSVVSLQ
TUM_aspn_3	DTLSAQAQQ
TUM_aspn_3	DLLLPPSSQ
TUM_aspn_3	DVKVVILGQ
TUM_aspn_3	DKILSVNGQ
TUM_aspn_3	DSDSALQLQ
TUM_aspn_3	DLYKALGAQ
TUM_aspn_3	DLLNGVKPQ
TUM_aspn_3	DQVASRALQ
TUM_aspn_3	DSPMAARLQ
TUM_aspn_3	DPVEARQGQ
TUM_aspn_3	DSTEINVPQ
TUM_aspn_3	DSVSLLKIQ
TUM_aspn_3	DKALSLTKQ
TUM_aspn_3	DLLPEQGIQ
TUM_aspn_3	DCPAALENQ
TUM_aspn_3	DEQLSSVIQ
TUM_aspn_3	DSSIIRTTQ
TUM_aspn_3	DKEFAAVLQ
TUM_aspn_3	DLEVKALIQ
TUM_aspn_3	DRPSAEARQ
TUM_aspn_3	DPVDVNPFQ
TUM_aspn_3	DKGVWGNKQ
TUM_aspn_3	DLRPGQYGQ
TUM_aspn_3	AKFMTPVIQ
TUM_aspn_3	DEILKGHTQ
TUM_aspn_3	DNLAILEKQ
TUM_aspn_3	DKALNENLQ
TUM_aspn_3	DFLKNPEGQ
TUM_aspn_3	DLNMKAVEQ
TUM_aspn_3	DGKQVTCLQ
TUM_aspn_3	DLKSFVKSQ
TUM_aspn_3	DGESYLQLQ
TUM_aspn_3	DMVKDPEVQ
TUM_aspn_3	DQSGLHYLQ
TUM_aspn_3	DHLLHTQAQ
TUM_aspn_3	DLYVNIAKQ
TUM_aspn_3	DKFSPFPVQ
TUM_aspn_3	DGRVYPHPQ
TUM_aspn_3	DKESNVLHQ
TUM_aspn_3	DLEQLAKEQ
TUM_aspn_3	DRLEAIETQ
TUM_aspn_3	DRVIRAAFQ
TUM_aspn_3	MEGNKLEEQ
TUM_aspn_3	DSVCSRIIQ
TUM_aspn_3	DMLQLINNQ
TUM_aspn_3	DGRLEVCIQ
TUM_aspn_3	DNFYFTGVQ
TUM_aspn_3	DVTLQVKYQ
TUM_aspn_3	DEYMKLVAQ
[truncated: 29,745 more rows]

## Sheet: LysN
Pool name	Sequence
TUM_lysn_1	KSPLPSQ
TUM_lysn_1	KSLDPVQ
TUM_lysn_1	KTVVVLQ
TUM_lysn_1	KLGTKLQ
TUM_lysn_1	KEPPPVQ
TUM_lysn_1	KLLELGQ
TUM_lysn_1	KNRLLGQ
TUM_lysn_1	KLMSLIQ
TUM_lysn_1	KNLIDLQ
TUM_lysn_1	KQLAEEQ
TUM_lysn_1	KAFHLLQ
TUM_lysn_1	KELNLLQ
TUM_lysn_1	KYPLDVQ
TUM_lysn_1	KTDVYNQ
TUM_lysn_1	KLLEELQ
TUM_lysn_1	KELEDLQ
TUM_lysn_1	KENSRLQ
TUM_lysn_1	KYLTILQ
TUM_lysn_1	KLDIIRQ
TUM_lysn_1	KLLDLRQ
TUM_lysn_1	KEVVHFQ
TUM_lysn_1	KTHMPFQ
TUM_lysn_1	KDQALWQ
TUM_lysn_1	KHLLPRQ
TUM_lysn_1	KLEEHLQ
TUM_lysn_1	KDFIFVQ
TUM_lysn_1	KLLPFRQ
TUM_lysn_1	KEYLILQ
TUM_lysn_1	KEDWGFQ
TUM_lysn_1	KEIRKLQ
TUM_lysn_1	KLEKLRQ
TUM_lysn_1	KCLEELQ
TUM_lysn_1	KLDRFLQ
TUM_lysn_1	KERLQQQ
TUM_lysn_1	KLKFHEQ
TUM_lysn_1	KELERYQ
TUM_lysn_1	KEYRIFQ
TUM_lysn_1	KYWPFYQ
TUM_lysn_1	KISLPGGQ
TUM_lysn_1	KLSAPVSQ
TUM_lysn_1	KNLAVQAQ
TUM_lysn_1	KSVLQAVQ
TUM_lysn_1	KKAITKAQ
TUM_lysn_1	KGFILTSQ
TUM_lysn_1	KYQLASGQ
TUM_lysn_1	KKAINKAQ
TUM_lysn_1	KKAVTKVQ
TUM_lysn_1	KTTQNLAQ
TUM_lysn_1	MISLTDTQ
TUM_lysn_1	KAVELIIQ
TUM_lysn_1	KLSGLLRQ
TUM_lysn_1	KLSSLPFQ
TUM_lysn_1	KPDLNVLQ
TUM_lysn_1	KDIDVVIQ
TUM_lysn_1	KPFKTAIQ
TUM_lysn_1	KPPMNGYQ
TUM_lysn_1	KELRGTLQ
TUM_lysn_1	KGTVLIWQ
TUM_lysn_1	KEATEMLQ
TUM_lysn_1	KQIAQFSQ
TUM_lysn_1	KIPLSIRQ
TUM_lysn_1	KNKVPELQ
TUM_lysn_1	KVERLLAQ
TUM_lysn_1	KEQESLVQ
TUM_lysn_1	KERVSDVQ
TUM_lysn_1	KYIIPSLQ
TUM_lysn_1	KDALQTCQ
TUM_lysn_1	KLAEDFLQ
TUM_lysn_1	KEVALYLQ
TUM_lysn_1	KLGHEEQQ
TUM_lysn_1	KPLELELQ
TUM_lysn_1	KIQVPEEQ
TUM_lysn_1	KLDARIQQ
TUM_lysn_1	KDVEELIQ
TUM_lysn_1	KVWDVKAQ
TUM_lysn_1	KSTLLFHQ
TUM_lysn_1	KNDEDEPQ
TUM_lysn_1	KMENDLPQ
TUM_lysn_1	KILTMELQ
TUM_lysn_1	KQIKSMLQ
TUM_lysn_1	KKVVVYLQ
TUM_lysn_1	KNLIPRLQ
TUM_lysn_1	KIRDVLIQ
TUM_lysn_1	KELLNELQ
TUM_lysn_1	KEEPRSDQ
TUM_lysn_1	KELTIRTQ
TUM_lysn_1	KLSRFLPQ
TUM_lysn_1	KKEDDLNQ
TUM_lysn_1	KQALEEFQ
TUM_lysn_1	KNIMDFVQ
TUM_lysn_1	KYFDGLKQ
TUM_lysn_1	KQALRQQQ
TUM_lysn_1	KIFDRHGQ
TUM_lysn_1	KELQAWVQ
TUM_lysn_1	KITQVTWQ
TUM_lysn_1	KELEDMNQ
TUM_lysn_1	KEEQSFLQ
TUM_lysn_1	KLWPVQLQ
TUM_lysn_1	KWPQQVVQ
TUM_lysn_1	KLEPELCQ
TUM_lysn_1	KCLEPLEQ
TUM_lysn_1	KIWTTKNQ
TUM_lysn_1	KEIFSRIQ
TUM_lysn_1	KEMDDFLQ
TUM_lysn_1	KTRMQLEQ
TUM_lysn_1	KLTLERFQ
TUM_lysn_1	KQLHLRIQ
TUM_lysn_1	KSHHIRHQ
TUM_lysn_1	KRIQENKQ
TUM_lysn_1	KKEIERLQ
TUM_lysn_1	KLYPQCLQ
TUM_lysn_1	KKELEFEQ
TUM_lysn_1	KYVKEQEQ
TUM_lysn_1	KKLLRSWQ
TUM_lysn_1	KTWIKRVQ
TUM_lysn_1	KEQVIRYQ
TUM_lysn_1	KIQDFMRQ
TUM_lysn_1	KRMMPHFQ
TUM_lysn_1	KYVRQAWQ
TUM_lysn_1	KEQYSRYQ
TUM_lysn_1	KKIRLRCQ
TUM_lysn_1	KHKNWRFQ
TUM_lysn_1	KGSQLAAGQ
TUM_lysn_1	ARPLVPSSQ
TUM_lysn_1	KWLLAAGAQ
TUM_lysn_1	KQAFQGAVQ
TUM_lysn_1	KPVPAIQTQ
TUM_lysn_1	KQEVLPAAQ
TUM_lysn_1	KAATVHLMQ
TUM_lysn_1	KLLEPALSQ
TUM_lysn_1	KEVVDDLGQ
TUM_lysn_1	KEGSPFLTQ
TUM_lysn_1	KALSTMDLQ
TUM_lysn_1	KPQNTAEVQ
TUM_lysn_1	KSISLEPLQ
TUM_lysn_1	KDVIQALTQ
TUM_lysn_1	KELADEALQ
TUM_lysn_1	KFLEDALGQ
TUM_lysn_1	KAFSISQLQ
TUM_lysn_1	KASFLQTVQ
TUM_lysn_1	KIQLRLAGQ
TUM_lysn_1	KTPSLLKIQ
TUM_lysn_1	KIDALTEIQ
TUM_lysn_1	KDCPVTALQ
TUM_lysn_1	KIIFVGRAQ
TUM_lysn_1	KVLYVGRAQ
TUM_lysn_1	KEEFVLAAQ
TUM_lysn_1	KHTIPLVVQ
TUM_lysn_1	KLEELPLAQ
TUM_lysn_1	KVREAIISQ
TUM_lysn_1	KESLLLSEQ
TUM_lysn_1	KLMILTVTQ
TUM_lysn_1	KDCPVTAMQ
TUM_lysn_1	EARVERAVQ
TUM_lysn_1	KRDTLALLQ
TUM_lysn_1	KVLSNMIKQ
TUM_lysn_1	KDTSLEELQ
TUM_lysn_1	KACRFLAAQ
TUM_lysn_1	KRTDEAAFQ
TUM_lysn_1	KMGYEEVSQ
TUM_lysn_1	KSNSVFDFQ
TUM_lysn_1	KQSLVLVCQ
TUM_lysn_1	KEPVDCEAQ
TUM_lysn_1	KSQVINEMQ
TUM_lysn_1	KENVMLQSQ
TUM_lysn_1	MTSRNQLVQ
TUM_lysn_1	KFAVEEIIQ
TUM_lysn_1	KKAQFVMTQ
TUM_lysn_1	KKSNLIIHQ
TUM_lysn_1	KNPLNLPCQ
TUM_lysn_1	KKARVVQQQ
TUM_lysn_1	KIKEGLLRQ
TUM_lysn_1	KRMLELVAQ
TUM_lysn_1	KVDILEMLQ
TUM_lysn_1	KDVLLRLLQ
TUM_lysn_1	KLTVTDFFQ
TUM_lysn_1	KLSHEEVMQ
TUM_lysn_1	KLYLVRALQ
TUM_lysn_1	KDLWVAVFQ
TUM_lysn_1	KRLEAFLTQ
TUM_lysn_1	KLAIKPFYQ
TUM_lysn_1	MSFRKALEQ
TUM_lysn_1	KEYLESQSQ
TUM_lysn_1	KLDSLCLHQ
TUM_lysn_1	KVLRHFADQ
TUM_lysn_1	KFLSVLERQ
TUM_lysn_1	KNPFLDFLQ
TUM_lysn_1	KSSFREMLQ
TUM_lysn_1	KVQDFRPNQ
TUM_lysn_1	KEQTLLQFQ
TUM_lysn_1	KLLYESRDQ
TUM_lysn_1	KVELFRSFQ
TUM_lysn_1	KLLYRAFDQ
TUM_lysn_1	KRLILHFTQ
TUM_lysn_1	KLLRQLEMQ
TUM_lysn_1	KIRPFFPQQ
TUM_lysn_1	KDQIYDIFQ
TUM_lysn_1	KQMFAQMYQ
TUM_lysn_1	KRRLRESLQ
TUM_lysn_1	KENVKDYYQ
TUM_lysn_1	KRRLREILQ
TUM_lysn_1	KFRYELQIQ
TUM_lysn_1	KKFFIHQRQ
TUM_lysn_1	KRRKMLRQQ
TUM_lysn_1	KVLSTAAGIQ
TUM_lysn_1	KTQSSGPGLQ
TUM_lysn_1	KAAYSLLGSQ
TUM_lysn_1	KALLILEGGQ
TUM_lysn_1	KILENAASAQ
TUM_lysn_1	KALGIHQTGQ
TUM_lysn_1	KALAAADRLQ
TUM_lysn_1	KVPMTSGVKQ
TUM_lysn_1	KFSLPSVDGQ
TUM_lysn_1	KAFTVPSSLQ
TUM_lysn_1	KASAVYQALQ
TUM_lysn_1	KLHNAANANQ
TUM_lysn_1	KSAHSIAQLQ
TUM_lysn_1	KAAVPLIRSQ
TUM_lysn_1	KSNVSITVKQ
TUM_lysn_1	KAELDAEHAQ
TUM_lysn_1	KLFSAAEARQ
TUM_lysn_1	KDISKYGSVQ
TUM_lysn_1	KASSEMALYQ
TUM_lysn_1	KELPPVTSEQ
TUM_lysn_1	KRGGRGQIKQ
TUM_lysn_1	KKLPVSLSQQ
TUM_lysn_1	KIKEAADIIQ
TUM_lysn_1	SRSVLQPSQQ
TUM_lysn_1	KLNIWDVGGQ
TUM_lysn_1	KSAQTILQLQ
TUM_lysn_1	KVAFPLEVVQ
TUM_lysn_1	KGEVTQQTIQ
TUM_lysn_1	KDLAMADLEQ
TUM_lysn_1	KVDEAIALFQ
TUM_lysn_1	KEGSFPREGQ
TUM_lysn_1	AYRGQGQKVQ
TUM_lysn_1	KEAIANFTNQ
TUM_lysn_1	KHLASVRVVQ
TUM_lysn_1	KGHLVKSELQ
TUM_lysn_1	KLNQPELVAQ
TUM_lysn_1	KLEVANLLLQ
TUM_lysn_1	KKPIIGILMQ
TUM_lysn_1	KAAAHLGCWQ
TUM_lysn_1	KVAMILDPQQ
TUM_lysn_1	KDGDVVILRQ
TUM_lysn_1	KIEAIKLAEQ
TUM_lysn_1	KLAELEEALQ
TUM_lysn_1	KVEEGLREGQ
TUM_lysn_1	KSVIYHALSQ
TUM_lysn_1	KNICSLATIQ
TUM_lysn_1	KSLIHTVLLQ
TUM_lysn_1	KLLELNGHTQ
TUM_lysn_1	KEVVEAHVDQ
TUM_lysn_1	KKVELAARLQ
TUM_lysn_1	KLLEREGALQ
TUM_lysn_1	KTKDILQALQ
TUM_lysn_1	KVEGDIWALQ
TUM_lysn_1	KGHTFAEELQ
TUM_lysn_1	KGDVQLFDLQ
TUM_lysn_1	KLLAEFASRQ
TUM_lysn_1	KVVEYVKGLQ
TUM_lysn_1	PLELTQSRVQ
TUM_lysn_1	KISEQVEVLQ
TUM_lysn_1	KLFQVKPANQ
TUM_lysn_1	KEDEELVKGQ
TUM_lysn_1	KLQCETAAQQ
TUM_lysn_1	KLLSFRVDAQ
TUM_lysn_1	KTDEETLTLQ
TUM_lysn_1	KDNDFLNEGQ
TUM_lysn_1	KQAVMEMMSQ
TUM_lysn_1	KFDGFARTIQ
TUM_lysn_1	KQVIINLINQ
TUM_lysn_1	KRLALRINAQ
TUM_lysn_1	KLAQREEALQ
TUM_lysn_1	KERLNTSIPQ
TUM_lysn_1	KLQEELEGIQ
TUM_lysn_1	KEGDLTHFNQ
TUM_lysn_1	KEWGLLDEAQ
TUM_lysn_1	KLQDWAGSRQ
TUM_lysn_1	MITLITEQLQ
TUM_lysn_1	KEYSALDELQ
TUM_lysn_1	KMERDAAFTQ
TUM_lysn_1	KRDILKAILQ
TUM_lysn_1	KYWGVASFLQ
TUM_lysn_1	KFSAYIKNTQ
TUM_lysn_1	KFEEAVTSYQ
TUM_lysn_1	KQIVTTDLRQ
TUM_lysn_1	KTIIIKDHLQ
TUM_lysn_1	MSIMMLPMEQ
TUM_lysn_1	KLSQEELHVQ
TUM_lysn_1	KNKPQNIKIQ
TUM_lysn_1	KLLQQIRLAQ
TUM_lysn_1	KLIEFLSSFQ
TUM_lysn_1	KLQEIKTLNQ
TUM_lysn_1	KAPHDFQFVQ
TUM_lysn_1	KDDDQLENIQ
TUM_lysn_1	KLITDEFVKQ
TUM_lysn_1	KDALQEIYNQ
TUM_lysn_1	KFQQHILGQQ
TUM_lysn_1	KTTLAHRLCQ
TUM_lysn_1	KLQELIKEVQ
TUM_lysn_1	KDPCNPNPCQ
TUM_lysn_1	KRDSDIQQLQ
TUM_lysn_1	KEKHIIHPTQ
TUM_lysn_1	KPCDSVLRMQ
TUM_lysn_1	KVLNRENSFQ
TUM_lysn_1	KLKDLFTELQ
TUM_lysn_1	KDFLGEEKFQ
TUM_lysn_1	KEQELEQLTQ
TUM_lysn_1	KLCLQQITDQ
TUM_lysn_1	KLIEECTDLQ
TUM_lysn_1	KEQTVTIRFQ
TUM_lysn_1	KQHQLLLDQQ
TUM_lysn_1	KTWIPEVHDQ
TUM_lysn_1	KYIVTCVIMQ
TUM_lysn_1	KIIRNNELMQ
TUM_lysn_1	KKWTSVIRLQ
TUM_lysn_1	KILTYSCCSQ
TUM_lysn_1	KQMIWLAELQ
TUM_lysn_1	KVKPIYFHTQ
TUM_lysn_1	KDPFYMGLYQ
TUM_lysn_1	KELTCQILEQ
TUM_lysn_1	KQRDSEIMQQ
TUM_lysn_1	KYFLKPEVLQ
TUM_lysn_1	KEMMTTWTLQ
TUM_lysn_1	KVRFCTNESQ
TUM_lysn_1	KMAQELYMEQ
TUM_lysn_1	KRLQEALERQ
TUM_lysn_1	KVEQHVELYQ
TUM_lysn_1	KLIEEEEEKQ
TUM_lysn_1	KEELLQRCAQ
TUM_lysn_1	KLKDCLENQQ
TUM_lysn_1	KIPFEISKWQ
TUM_lysn_1	KLPRIPLRRQ
TUM_lysn_1	KFGRTEDLWQ
TUM_lysn_1	KVNTHLFRHQ
TUM_lysn_1	KERHLVEIKQ
TUM_lysn_1	KEEETIMDCQ
TUM_lysn_1	KKSWWNHVAQ
TUM_lysn_1	KNRDVTMFFQ
TUM_lysn_1	KYNVRHLMPQ
TUM_lysn_1	KHPFSRYQTQ
TUM_lysn_1	PWQAFRRFGQ
TUM_lysn_1	KMFSAYQRHQ
TUM_lysn_1	KITHFERLQQ
TUM_lysn_1	MMQICDTYNQ
TUM_lysn_1	KIPDWFLNRQ
TUM_lysn_1	KRRLVIEKFQ
TUM_lysn_1	KMHYISCIFQ
TUM_lysn_1	KVERYHNLCQ
TUM_lysn_1	KEEIRRLFQQ
TUM_lysn_1	KEEAMRWFQQ
TUM_lysn_1	KKILYYLRQQ
TUM_lysn_1	KMRIEHIWLQ
TUM_lysn_1	KILREMYERQ
TUM_lysn_1	KEWLEREQRQ
TUM_lysn_1	KGGSGDTLAPQ
TUM_lysn_1	KAGVDTSPDTQ
TUM_lysn_1	KLAGALGRLPQ
TUM_lysn_1	KGRDAFPVAGQ
TUM_lysn_1	KSLGPALLLLQ
TUM_lysn_1	KLGDRVVIAGQ
TUM_lysn_1	KALETIGANLQ
TUM_lysn_1	KSVASRATVLQ
TUM_lysn_1	SGRVGDLSPRQ
TUM_lysn_1	KGDQGGLRTLQ
TUM_lysn_1	KGILLFGTKAQ
TUM_lysn_1	VKVTFNSALAQ
TUM_lysn_1	KNIPQGAPVKQ
TUM_lysn_1	KKAVPVESPVQ
TUM_lysn_1	KTVSHGVKLSQ
TUM_lysn_1	KLAADTLAVRQ
TUM_lysn_1	KIAFNTPTAVQ
TUM_lysn_1	KNGGIYLLANQ
TUM_lysn_1	KSAVDVVFQAQ
TUM_lysn_1	KVSVQNGSIHQ
TUM_lysn_1	KAFPIVGEPLQ
TUM_lysn_1	KNDVGGEKLLQ
TUM_lysn_1	KTAAFVLPILQ
TUM_lysn_1	KMAVRLADGLQ
TUM_lysn_1	KLIEAGETQSQ
TUM_lysn_1	KVVPLYGRGSQ
TUM_lysn_1	KVGILHLGSRQ
TUM_lysn_1	KIILNALVAQQ
TUM_lysn_1	KLSSGETVTYQ
TUM_lysn_1	KILVSLIEVAQ
TUM_lysn_1	KKASAAQLRIQ
TUM_lysn_1	KIRFAPGKGNQ
TUM_lysn_1	KKDEEQAALGQ
TUM_lysn_1	KLQHLQGSALQ
TUM_lysn_1	KAPSVVRRALQ
TUM_lysn_1	KGAPLLFVVRQ
TUM_lysn_1	KEGPQVSENLQ
TUM_lysn_1	KIEGTPLETIQ
TUM_lysn_1	MSVAQDIPKLQ
TUM_lysn_1	KEVVVAESELQ
TUM_lysn_1	KIDPEVAAFLQ
TUM_lysn_1	KVLESLIGMIQ
TUM_lysn_1	KLSSQIQETAQ
TUM_lysn_1	KSVEEISTLVQ
TUM_lysn_1	KTFVLSMSHGQ
TUM_lysn_1	KQDTFALASQQ
TUM_lysn_1	KLVKVPQLALQ
TUM_lysn_1	KRAQSELAAHQ
TUM_lysn_1	KLQRSGEVPPQ
TUM_lysn_1	KLPNDDLQGIQ
TUM_lysn_1	KTLTGVLPERQ
TUM_lysn_1	KNVPSERIATQ
TUM_lysn_1	KLSQDDIKGIQ
TUM_lysn_1	KNRDASTLQSQ
TUM_lysn_1	KKISQASSCLQ
TUM_lysn_1	KITGDHLILLQ
TUM_lysn_1	KTGQSVDELFQ
TUM_lysn_1	KPAVVELENQQ
TUM_lysn_1	KLILHGQGDFQ
TUM_lysn_1	KLTLLQVASRQ
TUM_lysn_1	KDPGVLSFLRQ
TUM_lysn_1	KFTAAIQEVQQ
TUM_lysn_1	KVGLLLEYEAQ
TUM_lysn_1	KLLFNPSGPYQ
TUM_lysn_1	KYLLAARLTSQ
TUM_lysn_1	KKGDEYIINGQ
TUM_lysn_1	KLYPVASLFTQ
TUM_lysn_1	KLPETRGQVLQ
TUM_lysn_1	KLRTNIVALLQ
TUM_lysn_1	KQLSLPQQEAQ
TUM_lysn_1	KIAAQLLQQEQ
TUM_lysn_1	KRAREVLLASQ
TUM_lysn_1	KQALLAELEEQ
TUM_lysn_1	KIQSQDIKALQ
TUM_lysn_1	KKFGGPNKIRQ
TUM_lysn_1	KTEQSVTPEQQ
TUM_lysn_1	KEPQLTCDSAQ
TUM_lysn_1	MKSVIYHALSQ
TUM_lysn_1	KLHSVLKPQVQ
TUM_lysn_1	KAFRSSTIQDQ
TUM_lysn_1	TDNIPLQPVRQ
TUM_lysn_1	KHSLSLLDLEQ
TUM_lysn_1	KVTFFQNGKSQ
TUM_lysn_1	KKWAQVLTALQ
TUM_lysn_1	KTLSSLYSEMQ
TUM_lysn_1	KSRNVFHIASQ
TUM_lysn_1	KITQLRGQESQ
TUM_lysn_1	KRLSNLPGYLQ
TUM_lysn_1	KKAESEELEVQ
TUM_lysn_1	KIVPSLLFNMQ
TUM_lysn_1	KRRFLLGGSKQ
TUM_lysn_1	KENLGQGWMTQ
TUM_lysn_1	KMDLADLTEQQ
TUM_lysn_1	KLQEPLLDVLQ
TUM_lysn_1	KSFEEIAAEFQ
TUM_lysn_1	KVVTLYPYTSQ
TUM_lysn_1	KALDPARWTIQ
TUM_lysn_1	KIQAIAWARNQ
TUM_lysn_1	KEKGEIQNILQ
TUM_lysn_1	KLQAALEMLRQ
TUM_lysn_1	KYGPHSVCLIQ
TUM_lysn_1	KVLESVIEQEQ
TUM_lysn_1	KDCPSEPPCSQ
TUM_lysn_1	KVNSVYVLVRQ
TUM_lysn_1	KAARLQISMCQ
TUM_lysn_1	KDVVMVHEPKQ
TUM_lysn_1	KGCSFLPDPYQ
TUM_lysn_1	KEKPICVEQGQ
TUM_lysn_1	KELSRIEEALQ
TUM_lysn_1	KVENEVDRSIQ
TUM_lysn_1	KQLMIENGKKQ
TUM_lysn_1	KLFDSTTLEHQ
TUM_lysn_1	KLAENEITLCQ
TUM_lysn_1	KWSLFGPRSLQ
TUM_lysn_1	TSCHIAEEHIQ
TUM_lysn_1	KTMVTRFNEAQ
TUM_lysn_1	KIFRAEINAHQ
TUM_lysn_1	TRGNQRELARQ
TUM_lysn_1	KLILKPRPHVQ
TUM_lysn_1	KTQAQEREVIQ
TUM_lysn_1	KIPLVTNEECQ
TUM_lysn_1	KTLQNENELDQ
TUM_lysn_1	KIFSNVRINLQ
TUM_lysn_1	KLLETTEEDKQ
TUM_lysn_1	KLLHQVVEQLQ
TUM_lysn_1	KDKDLEIDELQ
TUM_lysn_1	KVMDMIRAQEQ
TUM_lysn_1	KETLDILYARQ
TUM_lysn_1	KAQMELQDYVQ
TUM_lysn_1	KAFVLTLCHHQ
TUM_lysn_1	KELTEEQQNLQ
TUM_lysn_1	KNQMLIEEEVQ
TUM_lysn_1	KLRDMLSDVRQ
TUM_lysn_1	KLESTVEIYRQ
TUM_lysn_1	KDHSFFGSEWQ
TUM_lysn_1	KVERLQLLLQQ
TUM_lysn_1	KYAQEIDEMNQ
TUM_lysn_1	KDVNFSEEEFQ
TUM_lysn_1	KVYSGYYHLDQ
TUM_lysn_1	KQVLEMQEQLQ
TUM_lysn_1	KDVLRHPTWPQ
TUM_lysn_1	KYSDWNRLAPQ
TUM_lysn_1	KFAQTMEQRLQ
TUM_lysn_1	KVKDTFKEEQQ
TUM_lysn_1	KLSTIKRHIRQ
TUM_lysn_1	KEEHQIILENQ
TUM_lysn_1	KRIEYPLKAHQ
TUM_lysn_1	KKFQQHIQAQQ
TUM_lysn_1	KYFQDVEKVTQ
TUM_lysn_1	KARLEAEERRQ
TUM_lysn_1	KQEMETILLRQ
TUM_lysn_1	KEWLELEEDAQ
TUM_lysn_1	KFDQLNIQRTQ
TUM_lysn_1	KDCCFGTFNDQ
TUM_lysn_1	KVKDIFKEEQQ
TUM_lysn_1	KEALEAYRREQ
TUM_lysn_1	KHRRIHTGEMQ
TUM_lysn_1	KDHSFLGFEWQ
TUM_lysn_1	KLLSEKCNQFQ
TUM_lysn_1	KHTGHRPFQCQ
TUM_lysn_1	KENLRMFELVQ
TUM_lysn_1	KTCHLTNHCIQ
TUM_lysn_1	KLREMELDLHQ
TUM_lysn_1	KFRSFDDEEIQ
TUM_lysn_1	KLWLHALHLRQ
TUM_lysn_1	KELIRCDEETQ
TUM_lysn_1	KQYEEFAMSYQ
TUM_lysn_1	KIMTAQYECYQ
TUM_lysn_1	KENEDSWDWVQ
TUM_lysn_1	KREIFITFRVQ
TUM_lysn_1	KEYEDEIDCLQ
TUM_lysn_1	KVLGYYCRRVQ
TUM_lysn_1	KYYEDQRLAEQ
TUM_lysn_1	KQAFYCNVECQ
TUM_lysn_1	KEEFQRLQELQ
TUM_lysn_1	KILLNDYEYRQ
TUM_lysn_1	KYNRLAREWTQ
TUM_lysn_1	KLHQMWLSWNQ
TUM_lysn_1	KHLHYWFVESQ
TUM_lysn_1	KQLTWFYTFDQ
TUM_lysn_1	KFAHYCDRTCQ
TUM_lysn_1	KMREWFSETFQ
TUM_lysn_1	KASHGWFWRWQ
TUM_lysn_1	KYNRHAREWTQ
TUM_lysn_1	GSSEVSIIPGLQ
TUM_lysn_1	KSPDPFGAVAAQ
TUM_lysn_1	KILGTAGTEEGQ
TUM_lysn_1	KTLTEGDSPGSQ
TUM_lysn_1	KLPTPTSSVPAQ
TUM_lysn_1	KLSDADLAGPLQ
TUM_lysn_1	KAVLQAVGQLVQ
TUM_lysn_1	KFALSLSPGAHQ
TUM_lysn_1	KDTSPVVASLLQ
TUM_lysn_1	KVDNFAALGSIQ
TUM_lysn_1	KDAEGLAARDVQ
TUM_lysn_1	KWEGGDPGVAHQ
TUM_lysn_1	KTPALANEEALQ
TUM_lysn_1	VKIAFNTPTAVQ
TUM_lysn_1	KHINPVAASLIQ
TUM_lysn_1	KEEGEVPASAFQ
TUM_lysn_1	KVLVTVPLALLQ
TUM_lysn_1	KELPAPMLSAIQ
TUM_lysn_1	KDLPGAGPLRFQ
TUM_lysn_1	KIVGNGSEQQLQ
TUM_lysn_1	KNRAAAMANNLQ
TUM_lysn_1	KVGAVGRVNYLQ
TUM_lysn_1	KLVIPLVVHSAQ
TUM_lysn_1	KEAQDTSDGIIQ
TUM_lysn_1	KVAQVAEITYGQ
TUM_lysn_1	KGTDDSMTLQSQ
TUM_lysn_1	KTSIAIDTIINQ
TUM_lysn_1	KVKLLSSAEQSQ
TUM_lysn_1	KDTPFQISSAVQ
TUM_lysn_1	KLPDLKDAEAVQ
TUM_lysn_1	KTGRISVPIDLQ
TUM_lysn_1	KDSAARSLNKLQ
TUM_lysn_1	KAANFVHMDTAQ
TUM_lysn_1	KVTNSLGQRSDQ
TUM_lysn_1	KRYELPAPSSGQ
TUM_lysn_1	KAMEPELSTLSQ
TUM_lysn_1	KENPVVVGEKIQ
TUM_lysn_1	KGGDKVLLHFVQ
TUM_lysn_1	KGLSELRQGLLQ
TUM_lysn_1	KNRLAAMANNLQ
TUM_lysn_1	KVIQEDGLSVEQ
TUM_lysn_1	KAIEGFNQSSHQ
TUM_lysn_1	KNLEELNISSAQ
TUM_lysn_1	KQRESAATDVLQ
TUM_lysn_1	KALASTCKPELQ
TUM_lysn_1	KETITESAGRQQ
TUM_lysn_1	KNFQATLGGCQQ
TUM_lysn_1	KQNDVEIPSPTQ
TUM_lysn_1	KDFPPADPTIKQ
TUM_lysn_1	KNEPRVNTSALQ
TUM_lysn_1	KILIGNKADEEQ
TUM_lysn_1	KVLERGKDATLQ
TUM_lysn_1	KDLPLAQGIKFQ
TUM_lysn_1	KAELESEIAELQ
TUM_lysn_1	SDVTIVKEGWVQ
TUM_lysn_1	KLALHLSEIPNQ
TUM_lysn_1	KRHGRGEIIGIQ
TUM_lysn_1	KLVSSHKPVQNQ
TUM_lysn_1	KHVLSGSPEHFQ
TUM_lysn_1	KRINVELSTKGQ
TUM_lysn_1	KSTVTLSWKPVQ
TUM_lysn_1	KIFNTTRIPGVQ
TUM_lysn_1	KTAREDLESVVQ
TUM_lysn_1	KGVAVDYLPERQ
TUM_lysn_1	KVPGAWTEACEQ
TUM_lysn_1	KVAACDPVKPYQ
TUM_lysn_1	GTEKESPEPDCQ
TUM_lysn_1	KALFAQNQLDTQ
TUM_lysn_1	KMEPDDDVSTLQ
TUM_lysn_1	KDEPFLFIGALQ
TUM_lysn_1	KLLETPSTLHDQ
TUM_lysn_1	KLYQSATQAVFQ
TUM_lysn_1	KLREVKLSPEGQ
TUM_lysn_1	KPSEPQSRELSQ
TUM_lysn_1	KAHLALIDYLTQ
TUM_lysn_1	KNLVHVAHDLIQ
TUM_lysn_1	KELDSQLQDAIQ
TUM_lysn_1	KVAILTDDEEEQ
TUM_lysn_1	KVEKWSEGTTPQ
TUM_lysn_1	KQHEVEIPSPTQ
TUM_lysn_1	KIEDVASHCLPQ
TUM_lysn_1	KLFFIQACGGEQ
TUM_lysn_1	KALTNLIDQQQQ
TUM_lysn_1	KIKLGHYATQLQ
TUM_lysn_1	KNIFLLSPNLLQ
TUM_lysn_1	KEILNLTSELLQ
TUM_lysn_1	KQGQITPTELCQ
TUM_lysn_1	KVFDLLKDEAPQ
TUM_lysn_1	KAIYLDIDGRIQ
TUM_lysn_1	KFAEAEDELVQQ
TUM_lysn_1	KVCCALLISESQ
TUM_lysn_1	KFEGIACEISKQ
TUM_lysn_1	KNWAPGEPNNRQ
TUM_lysn_1	KVLEAELLVLRQ
TUM_lysn_1	KIMLDSSNLQHQ
TUM_lysn_1	KDFIFSMLGMVQ
TUM_lysn_1	KELISMIQVVKQ
TUM_lysn_1	KDYENGFGNFVQ
TUM_lysn_1	KECGQLLISENQ
TUM_lysn_1	KDLIMTNDDILQ
TUM_lysn_1	KELPSLQHPNEQ
TUM_lysn_1	KLSLFQSRISLQ
TUM_lysn_1	KLLPSQNRLQPQ
TUM_lysn_1	KLIPDPRNLTKQ
TUM_lysn_1	KIHEMLQPGQDQ
TUM_lysn_1	KLLDTMVDTFLQ
TUM_lysn_1	KIEIVRRILGVQ
TUM_lysn_1	KRLHGLDEEAEQ
TUM_lysn_1	KILQRSQAQQPQ
TUM_lysn_1	KIIKEPLGSRRQ
TUM_lysn_1	KNENPNPHMAFQ
TUM_lysn_1	KSIEDMTEEAFQ
TUM_lysn_1	KLNPDPHFQGFQ
TUM_lysn_1	KLAEAQIEELRQ
TUM_lysn_1	KANILKNEEKIQ
TUM_lysn_1	KLTQRQVNITVQ
TUM_lysn_1	MAHRFPALTQEQ
TUM_lysn_1	KQLENELEGLKQ
TUM_lysn_1	KLYLPVQNKAKQ
TUM_lysn_1	KQTEQNISSRIQ
TUM_lysn_1	KLGTINERPEFQ
TUM_lysn_1	KEFREGGRILVQ
TUM_lysn_1	KPFLNIIKPQLQ
TUM_lysn_1	KLVEEHLDSEIQ
TUM_lysn_1	KEFTPQMQAAYQ
TUM_lysn_1	KHVVQSVEKFIQ
TUM_lysn_1	KINFDSNSAYRQ
TUM_lysn_1	KNVIRYNSDLVQ
TUM_lysn_1	KQRTDPHWSAVQ
TUM_lysn_1	KNRESYEVSLTQ
TUM_lysn_1	KGALRETMYRTQ
TUM_lysn_1	KLLKQLEDIRAQ
TUM_lysn_1	KVKEFLHNQGKQ
TUM_lysn_1	KLKEILTIKELQ
TUM_lysn_1	KSRALEHFPMLQ
TUM_lysn_1	KKRTVEDDLLLQ
TUM_lysn_1	KELEEWDAQLAQ
TUM_lysn_1	KEELQLSDEQLQ
TUM_lysn_1	MTRGNQRELARQ
TUM_lysn_1	KKVPRFSDIIEQ
TUM_lysn_1	KLVKKETFRSPQ
TUM_lysn_1	KAHMMNAIKKYQ
TUM_lysn_1	KTDFKAQLARCQ
TUM_lysn_1	KVLDANNCDYEQ
TUM_lysn_1	KLQRRETIKGIQ
TUM_lysn_1	KEDVLEQRGRLQ
TUM_lysn_1	KVDCQAYAQTCQ
TUM_lysn_1	KQEITRLLETLQ
TUM_lysn_1	KEDELRTVLLEQ
TUM_lysn_1	KEHPEAPVQRRQ
TUM_lysn_1	KILNREVVNYVQ
TUM_lysn_1	KLFDEVLDRDVQ
TUM_lysn_1	KEGSLPLQYEWQ
TUM_lysn_1	KILEEPHPLMFQ
TUM_lysn_1	KILVLQNELERQ
TUM_lysn_1	KLWTMHNAQDLQ
TUM_lysn_1	KQVELELQQIEQ
TUM_lysn_1	KCYSCGEFGHIQ
TUM_lysn_1	KIEDLEQEIKIQ
TUM_lysn_1	KQIEALTRMLRQ
TUM_lysn_1	KLFVSSVWKRLQ
TUM_lysn_1	KEESNVMRNFLQ
TUM_lysn_1	KINFDDNAEFRQ
TUM_lysn_1	KQLELLEQIEQQ
TUM_lysn_1	KEELEQREAELQ
TUM_lysn_1	KKLEELELDEQQ
TUM_lysn_1	KMTCAHCRTPLQ
TUM_lysn_1	KEMLQDRESQNQ
TUM_lysn_1	KVLESRICEMIQ
TUM_lysn_1	KYQRDIREAMAQ
TUM_lysn_1	KILCEQCMTSNQ
TUM_lysn_1	KEYSQMQQQNTQ
TUM_lysn_1	KLTFDEYRNISQ
TUM_lysn_1	KIDINKEIEQRQ
TUM_lysn_1	KWVEVDTWESLQ
TUM_lysn_1	KVLGFRYQDLRQ
TUM_lysn_1	KLEQLHIMQEQQ
TUM_lysn_1	KEIIHQFILEQQ
TUM_lysn_1	KVLECFHRRTGQ
TUM_lysn_1	KSWLSQVCHVCQ
TUM_lysn_1	KPFQEYLEAQRQ
TUM_lysn_1	KSSWRDCSEEEQ
TUM_lysn_1	KRIQEDNRLELQ
TUM_lysn_1	KVREVLSYFHHQ
TUM_lysn_1	KFEEILTRLRLQ
TUM_lysn_1	KRQRLETAERFQ
TUM_lysn_1	KENYLQNRQFQQ
TUM_lysn_1	KDIIHFFRHREQ
TUM_lysn_1	KIKELYRRRFPQ
TUM_lysn_1	KRRNWYVDDPYQ
TUM_lysn_1	KIATPRGAAPPGQ
TUM_lysn_1	KVGDKGTQLSGGQ
TUM_lysn_1	KADAPAVSPESPQ
TUM_lysn_1	KAIIEGADASSLQ
TUM_lysn_1	KETPATSAVTSDQ
TUM_lysn_1	KVQVEAIEGGALQ
TUM_lysn_1	KLPAQAPDQADAQ
TUM_lysn_1	KDFPPAAAQVAHQ
TUM_lysn_1	KVGDQILLAIKGQ
TUM_lysn_1	KPQISAAQSTQPQ
TUM_lysn_1	KDTGEYACVTGGQ
TUM_lysn_1	KACDGRPYAGAVQ
TUM_lysn_1	KIHSITGLPPAMQ
TUM_lysn_1	KENHLAASSVPDQ
TUM_lysn_1	KGHSLSDGLEEVQ
TUM_lysn_1	KAAIEHELPTATQ
TUM_lysn_1	KGQSINVHTPNSQ
TUM_lysn_1	TVEQNVLQQSAAQ
TUM_lysn_1	KLAPAEEVKSSEQ
TUM_lysn_1	KAAADGDRDCVLQ
TUM_lysn_1	KAGDFPRAAEAYQ
TUM_lysn_1	KVYIYSSGSVEAQ
TUM_lysn_1	KRLRSDAVESAAQ
TUM_lysn_1	KSIPLAMAPVFEQ
TUM_lysn_1	AVTGWLESLRTAQ
TUM_lysn_1	KKFGGPGARARYQ
TUM_lysn_1	KSEPKPGLPEDLQ
TUM_lysn_1	KAAINLQDDPIIQ
TUM_lysn_1	KPNMVTPGHACTQ
TUM_lysn_1	KGVSIPLMHEAMQ
TUM_lysn_1	KDDPSLIEGLDNQ
TUM_lysn_1	KAISQILQESAMQ
TUM_lysn_1	KKARVVDLSGSCQ
TUM_lysn_1	KIGDLQRSYVAAQ
TUM_lysn_1	KGYIPPYNATVVQ
TUM_lysn_1	KAELEIANPPELQ
TUM_lysn_1	KELASPVSPELRQ
TUM_lysn_1	KVVLSDAYAHPQQ
TUM_lysn_1	KGAQSRSLTLRLQ
TUM_lysn_1	KANPETDPEALFQ
TUM_lysn_1	KILRLGPSAYTLQ
TUM_lysn_1	KDKDNTNVNADVQ
TUM_lysn_1	KAFTQSSNLTVHQ
TUM_lysn_1	KSEVDGLMDLARQ
TUM_lysn_1	KLVGDVDFEGVRQ
TUM_lysn_1	KAFISGSHLIQHQ
TUM_lysn_1	KAFVGNSPLLRHQ
TUM_lysn_1	KRSLATMDSPPHQ
TUM_lysn_1	KENIGLMVPLLIQ
TUM_lysn_1	KTQTPPVEENVTQ
TUM_lysn_1	KMKANRTALLAQQ
TUM_lysn_1	KGTTHSLLDDKMQ
TUM_lysn_1	KLVEVIKTPMTSQ
TUM_lysn_1	KDSGLRAIENLMQ
TUM_lysn_1	KEMDREASQAALQ
TUM_lysn_1	KRGLAPQNKPELQ
TUM_lysn_1	KFANLDSSVKENQ
TUM_lysn_1	KMNGLSRPLIKPQ
TUM_lysn_1	KHVATVQNEEEAQ
TUM_lysn_1	KVAAYAAQLEQYQ
TUM_lysn_1	KQKGAPLLFVVRQ
TUM_lysn_1	KVLTWDVGKITPQ
TUM_lysn_1	KLLIDSVHARAHQ
TUM_lysn_1	KVFAQPNLAEMIQ
TUM_lysn_1	KDRGLTEFPADLQ
TUM_lysn_1	KIAEIEAEMARTQ
TUM_lysn_1	KTKGVTDIKIYPQ
TUM_lysn_1	KGQSLAEIDQQFQ
TUM_lysn_1	KREMDQTMAANAQ
TUM_lysn_1	KIMYVGDVRSVTQ
TUM_lysn_1	KRVMVDANEVPIQ
TUM_lysn_1	KRVQPCSLDPATQ
TUM_lysn_1	KVLQIVDNTVSRQ
TUM_lysn_1	KLPQLEALLPPRQ
TUM_lysn_1	KAFICGSQLSQHQ
TUM_lysn_1	KMSILAIINNMQQ
TUM_lysn_1	KISFITDDPMPLQ
TUM_lysn_1	KGFNRGAHLIQHQ
TUM_lysn_1	KAFYGVSSLNRHQ
TUM_lysn_1	KAFSRGSHLIQHQ
TUM_lysn_1	KSSPIFAFQEEVQ
TUM_lysn_1	KAFSQRSHLATHQ
TUM_lysn_1	KQQLREAQAELAQ
TUM_lysn_1	KQQGVLALRPYLQ
TUM_lysn_1	KEEALELINGYIQ
TUM_lysn_1	KLETLPEEMGDMQ
TUM_lysn_1	KDKNEPVQNLPIQ
TUM_lysn_1	KVVYTSLQWASLQ
TUM_lysn_1	KSFSQSSTLFQHQ
TUM_lysn_1	KHLSEVETLQTLQ
TUM_lysn_1	KGRRIRELTAVVQ
TUM_lysn_1	KAFVCGPDLRVHQ
TUM_lysn_1	KVEAFDNEFEATQ
TUM_lysn_1	KSFSRSSHLITHQ
TUM_lysn_1	KEVIPITDSELRQ
TUM_lysn_1	KVFSLRSLLAEHQ
TUM_lysn_1	KLARLDLTSNRLQ
TUM_lysn_1	KTFHFSLALAEHQ
TUM_lysn_1	KQQLKESQAELVQ
TUM_lysn_1	KTLEEILLERASQ
TUM_lysn_1	KISSIPNNLCQEQ
TUM_lysn_1	AEVEETLKRLQSQ
TUM_lysn_1	KMNFGDFLTVMTQ
TUM_lysn_1	KNFSRSSNLITHQ
TUM_lysn_1	KKWHLNAAVNSHQ
TUM_lysn_1	KSFSHGHQLTQHQ
TUM_lysn_1	KDFGDLKTEEQVQ
TUM_lysn_1	KTMMSVSRNELLQ
TUM_lysn_1	KKHRNLGLSMLLQ
TUM_lysn_1	KENYDVLSREASQ
TUM_lysn_1	KQQQASDVHELQQ
TUM_lysn_1	KLFSLGCTEEEVQ
TUM_lysn_1	KAYSLSSHLNRHQ
TUM_lysn_1	PPNLTGYYRFVSQ
TUM_lysn_1	KEDQIQEILEGLQ
TUM_lysn_1	KEAIELREAVEQQ
TUM_lysn_1	KVLELTAENERLQ
TUM_lysn_1	KLTALRLRLDESQ
TUM_lysn_1	KVNIPLVTNEECQ
TUM_lysn_1	KSLLEQYHLGLDQ
TUM_lysn_1	KISEIEKEIARTQ
TUM_lysn_1	KRKQNDVFGEAEQ
TUM_lysn_1	KLQNNCTSSITRQ
TUM_lysn_1	KVSIQMPTIIRHQ
TUM_lysn_1	KAFNRSSNLIHHQ
TUM_lysn_1	KDENTDIAENLYQ
TUM_lysn_1	KVEGHQHIQDFSQ
TUM_lysn_1	KLAEMTSTRTRMQ
TUM_lysn_1	KSFSQQRSLVNHQ
TUM_lysn_1	KVFSRNSQLSQHQ
TUM_lysn_1	KEFSQTSNLHLQQ
TUM_lysn_1	KMEAENLEQLIDQ
TUM_lysn_1	KEEIPFELSNLNQ
TUM_lysn_1	KEEEPVAKRPYSQ
TUM_lysn_1	KITSEIPQTERMQ
TUM_lysn_1	KLLTARVLRLNHQ
TUM_lysn_1	MNEVKESLRSIEQ
TUM_lysn_1	KLFGEKGSDRFRQ
TUM_lysn_1	KQLHQLLPNHVLQ
TUM_lysn_1	KDLRMTLAHIKDQ
TUM_lysn_1	KTLSPDQRVERLQ
TUM_lysn_1	KAFIRSSQLTRHQ
TUM_lysn_1	KAFNRSSRLTQHQ
TUM_lysn_1	KHKEALAHRWGIQ
TUM_lysn_1	KLPQMPQLSIRHQ
TUM_lysn_1	KSVRLVVNYLRTQ
TUM_lysn_1	KQQSEEAFPQEQQ
TUM_lysn_1	KNILTEIYRIVSQ
TUM_lysn_1	KSFNRNSHLIVHQ
TUM_lysn_1	KAFAYSSCLIRHQ
TUM_lysn_1	KAFSHLTDLRKHQ
TUM_lysn_1	KVSLLQDLKDFFQ
TUM_lysn_1	MEAEVDKLELMFQ
TUM_lysn_1	KVFTHRTNLTTHQ
TUM_lysn_1	KESGLVYTEDEWQ
TUM_lysn_1	KQVVVEPQQQLCQ
TUM_lysn_1	MEPEEGTPLWRLQ
TUM_lysn_1	KAQAEQEEQERLQ
TUM_lysn_1	KNRFQAVLDELKQ
TUM_lysn_1	KAQEEMISELRQQ
TUM_lysn_1	KYCDPNLGLRVQQ
TUM_lysn_1	KAFQRSSHLVRHQ
TUM_lysn_1	KCPPVQPYPPCQQ
TUM_lysn_1	KPLRPDSLIIYRQ
TUM_lysn_1	KVALWTEHGQFRQ
TUM_lysn_1	KLIRQQMEEQVAQ
TUM_lysn_1	KLLTMMPTEEERQ
TUM_lysn_1	KAFTRVNYLTQHQ
TUM_lysn_1	KAMEHFPNHQQLQ
TUM_lysn_1	KAFNQRPTLIRHQ
TUM_lysn_1	KHFSRSSNLIRHQ
TUM_lysn_1	KAFFLSSYLIRHQ
TUM_lysn_1	KSLQQQQQQQQLQ
TUM_lysn_1	KIKSRLDPLREMQ
TUM_lysn_1	KTLTPDQWARERQ
TUM_lysn_1	KLLETKWTLLQEQ
TUM_lysn_1	KEMEDTQRLDELQ
TUM_lysn_1	KYYDDTYPSVKEQ
TUM_lysn_1	KFFTQCSSLMQHQ
TUM_lysn_1	KNCIPQYTLGHWQ
TUM_lysn_1	KCPQSCPPQQCQQ
TUM_lysn_1	KYLYSVKDTYLQQ
TUM_lysn_1	KHKELLARRWGQQ
TUM_lysn_1	KTRFRWIQESSSQ
TUM_lysn_1	KTLQLEYRFETVQ
TUM_lysn_1	KLQQLEEQTRRLQ
TUM_lysn_1	KKYWLISEEEKTQ
TUM_lysn_1	KRLESFLHDSWRQ
TUM_lysn_1	KKEEERLRLEEEQ
TUM_lysn_1	KEIRTFFIHFQQQ
TUM_lysn_1	KCKVLGYYCRRVQ
TUM_lysn_1	KELCCHLSYRMLQ
TUM_lysn_1	KEKYNRHAREWTQ
TUM_lysn_1	KDLFLQRYQFMRQ
TUM_lysn_1	KANLIASALAQIPQ
TUM_lysn_1	KLGIPTVPGKVTLQ
TUM_lysn_1	KMFGSSVDLGNLGQ
TUM_lysn_1	KGIGTLHLKPTANQ
TUM_lysn_1	KGCEVVPDVNVSGQ
TUM_lysn_1	KMAAANGSKKAERQ
TUM_lysn_1	KDDRAESQASSLGQ
TUM_lysn_1	KNQLAVLRVAGSLQ
TUM_lysn_1	KLRPGGSDMLPAQQ
TUM_lysn_1	KSLEVLVADLVNAQ
TUM_lysn_1	KGDGPVQGIINFEQ
TUM_lysn_1	KGTVIRVFSVPDGQ
TUM_lysn_1	MEFDLGAALEPTSQ
TUM_lysn_1	KVAIPLLSIQNGEQ
TUM_lysn_1	KLILQGQLSEAALQ
TUM_lysn_1	KLASAPLRLNNTSQ
TUM_lysn_1	KNLETSSAFQSSSQ
TUM_lysn_1	KAPSTHVTKPSFSQ
TUM_lysn_1	KNDETKALTPASLQ
TUM_lysn_1	KLNVAEVTQSEIGQ
TUM_lysn_1	KIPQAVVDVSSHLQ
TUM_lysn_1	KLQGGSILAHIQKQ
TUM_lysn_1	KEPRTIKISLPGGQ
TUM_lysn_1	KAQIEAFSSSQTTQ
TUM_lysn_1	KLTSEARGRIPVAQ
TUM_lysn_1	KARNPNELSVSANQ
TUM_lysn_1	KLNVAEVTQSEIAQ
TUM_lysn_1	KRPPAPSGTQVHQQ
TUM_lysn_1	KGTVIRVFSIPEGQ
TUM_lysn_1	KHFADGLETDGTLQ
TUM_lysn_1	KEQLGDDVTKPSSQ
TUM_lysn_1	KLPQVVTDVGVHLQ
TUM_lysn_1	KTNAAAMNMGRPFQ
TUM_lysn_1	KKGDTVELTCTASQ
TUM_lysn_1	KSSLENEPSLGRTQ
TUM_lysn_1	KMLGGEEEKDPDAQ
TUM_lysn_1	KLEVLESQLSEGSQ
TUM_lysn_1	KAETVLDLMVTNSQ
TUM_lysn_1	KIGDFGLACTDILQ
TUM_lysn_1	KLDPTFASATLLFQ
TUM_lysn_1	KIISHFGAARNLVQ
TUM_lysn_1	KLDLVISRNPLASQ
TUM_lysn_1	KTPGVDAPSWLEEQ
TUM_lysn_1	KNVSMQNAVNEPVQ
TUM_lysn_1	KVAVLSQNRTENAQ
TUM_lysn_1	KDVSDEDVARAINQ
TUM_lysn_1	KQGQDNLSSVKETQ
TUM_lysn_1	KLGYSSTEIHSVLQ
TUM_lysn_1	KIVASMWDGLGEEQ
TUM_lysn_1	KILCIDEATASVDQ
TUM_lysn_1	KATQLLEGLVQELQ
TUM_lysn_1	KSIARVLTVINQTQ
TUM_lysn_1	KNVSHNPLLLLTPQ
TUM_lysn_1	KRTFLLVDSVVGIQ
TUM_lysn_1	KVHRIYRGAGGSFQ
TUM_lysn_1	KEEDGSVELESQVQ
TUM_lysn_1	KTVAAVMACRNEVQ
TUM_lysn_1	KAGLTHLITMDLHQ
TUM_lysn_1	KDLLVEGLAEILHQ
TUM_lysn_1	KLDRILAVIQGSHQ
TUM_lysn_1	KHSTENDSPTNVQQ
TUM_lysn_1	KQADTLNVIELNVQ
TUM_lysn_1	KIIDKTQLNPSSLQ
TUM_lysn_1	KKAKEQAAQEAEKQ
TUM_lysn_1	KQSFGLSSELLLHQ
TUM_lysn_1	KTLQAEVPLSDCVQ
TUM_lysn_1	KGMDFIGRDALLQQ
TUM_lysn_1	KSINDNIAIFTEVQ
TUM_lysn_1	KLVDEDFPEDSSSQ
TUM_lysn_1	ALVPYEETTEFGLQ
TUM_lysn_1	KLTEVLTDSHVKVQ
TUM_lysn_1	AFPEPKPRPPELPQ
TUM_lysn_1	KLTETQGELKDLTQ
TUM_lysn_1	KIGQGNEPSIRMFQ
TUM_lysn_1	KLGENVANIYKDLQ
TUM_lysn_1	KNRQAILAVKSTRQ
TUM_lysn_2	KFPQPIPVSRAFVQ
TUM_lysn_2	KVKAEAMEILLSRQ
TUM_lysn_2	KKKFGGVQELLNQQ
TUM_lysn_2	KQPINRGQPKPILQ
TUM_lysn_2	KEELTEELATTILQ
TUM_lysn_2	KDHGNDKESNVLHQ
TUM_lysn_2	SLEDPFFVVRGEVQ
TUM_lysn_2	MEGMDVDLDPELMQ
TUM_lysn_2	KEQIVPKPEEEVAQ
TUM_lysn_2	KKAEGTVFTEEDFQ
TUM_lysn_2	KTTTSAVMVHCLRQ
TUM_lysn_2	KFQAIAPLTVPRYQ
TUM_lysn_2	KVGNEFSHLCDDSQ
TUM_lysn_2	KEGSWEKPSDDSFQ
TUM_lysn_2	KDTKPELEIDVKVQ
TUM_lysn_2	KLSAYVLRLEPLLQ
TUM_lysn_2	KQSEENNNLQSQVQ
TUM_lysn_2	KVKEEAMEILTARQ
TUM_lysn_2	KKPDFLPDHPIVLQ
TUM_lysn_2	KLQELQSVYDSVLQ
TUM_lysn_2	KQVQPQLQQEAEPQ
TUM_lysn_2	KVMLPTGAAFRWFQ
TUM_lysn_2	KTAEEENPEHVEIQ
TUM_lysn_2	KLESDMDSETLEEQ
TUM_lysn_2	KLGEQMADLHLYNQ
TUM_lysn_2	KVSELVQFLLIKDQ
TUM_lysn_2	KGYGFVKFTDELEQ
TUM_lysn_2	KQRCGVDVDFLISQ
TUM_lysn_2	KSNMEFEERNAALQ
TUM_lysn_2	KGVELEPTDQDFYQ
TUM_lysn_2	KAIRNVQDIITRNQ
TUM_lysn_2	KRVGLFHSDRSKLQ
TUM_lysn_2	KKSGDIWLDAYLHQ
TUM_lysn_2	KERELELLPPPPQQ
TUM_lysn_2	KLTNLQDELQESEQ
TUM_lysn_2	KQLEEDLYDGQVLQ
TUM_lysn_2	KDLLTEHCTEASFQ
TUM_lysn_2	KRVLETELVDHVLQ
TUM_lysn_2	KESGQLWLDAYLHQ
TUM_lysn_2	KQIQRDAVLDFVKQ
TUM_lysn_2	KQEDSMCTHAEINQ
TUM_lysn_2	KKPESEGYLQEEKQ
TUM_lysn_2	KLTELTQLYKSLQQ
TUM_lysn_2	KPPAERHMISSWEQ
TUM_lysn_2	KNVREFDAFVETLQ
TUM_lysn_2	KLYNHRPLTEPSLQ
TUM_lysn_2	KRLSEDSSRHQLLQ
TUM_lysn_2	KPTLHIHERFHTGQ
TUM_lysn_2	KEFTDHQETQAELQ
TUM_lysn_2	KFTTEIHPSCVTRQ
TUM_lysn_2	KEEEEERQILLAVQ
TUM_lysn_2	KRQQVEALYRLQGQ
TUM_lysn_2	KRNSGFRQCFFGSQ
TUM_lysn_2	KKLQGEVEKYQQLQ
TUM_lysn_2	KSTVPHFTEEEKYQ
TUM_lysn_2	KLRWERTLGAIVRQ
TUM_lysn_2	KLLSTFDLIKYDFQ
TUM_lysn_2	KAIDYIRFLQHSNQ
TUM_lysn_2	KRLDQELDFILSQQ
TUM_lysn_2	KICDQWDRLGTLTQ
TUM_lysn_2	KYIQPPQRETESHQ
TUM_lysn_2	KNFESRVEFTEDLQ
TUM_lysn_2	KETPYSEEDFQHLQ
TUM_lysn_2	KHLPQQWSVDHNHQ
TUM_lysn_2	KPYVCNECGKSFRQ
TUM_lysn_2	KFRQIVSAVHYCHQ
TUM_lysn_2	KQLTRMLADFLRCQ
TUM_lysn_2	KVESLWPIFRIHHQ
TUM_lysn_2	KVDQQRVEDEAWYQ
TUM_lysn_2	KDFLRSMDPFPWQQ
TUM_lysn_2	KEEKDFDNWCSLVQ
TUM_lysn_2	KQTNLWLEGDYFRQ
TUM_lysn_2	KHLMLLRQEYVKLQ
TUM_lysn_2	KNSMDIMKIREYFQ
TUM_lysn_2	KWVSQHRLFHLHSQ
TUM_lysn_2	KSHFKPDRRHPLYQ
TUM_lysn_2	KIEYDDFVECLLRQ
TUM_lysn_2	KAREEEEQRRIEEQ
TUM_lysn_2	KLTHFDHYNQYEQQ
TUM_lysn_2	KVWHNYNTHFRPHQ
TUM_lysn_2	KWLYIQDTCPMCHQ
TUM_lysn_2	APAAASPPEVIRAAQ
TUM_lysn_2	KIITGKPSGAISGVQ
TUM_lysn_2	KQPPVSPGTALVGSQ
TUM_lysn_2	KSPAPPLLHVAALGQ
TUM_lysn_2	KALTPVGHQSVTTGQ
TUM_lysn_2	KDMMSEGGPPGAEPQ
TUM_lysn_2	KVLSAVGSAQLLMSQ
TUM_lysn_2	KSAREAAASLSLTLQ
TUM_lysn_2	KGLDYASQQGTAALQ
TUM_lysn_2	KATAGLRLLPGEKAQ
TUM_lysn_2	KGFCSANGITVSADQ
TUM_lysn_2	KIQSTGIWGIGVATQ
TUM_lysn_2	KSTITLDGGVLVHVQ
TUM_lysn_2	KNGCQLGEPRGPAGQ
TUM_lysn_2	KAEQLGAEGNVDESQ
TUM_lysn_2	KTEQDLALGTDAEGQ
TUM_lysn_2	KHHGPISTTPGIIPQ
TUM_lysn_2	KARLTSTLPALTALQ
TUM_lysn_2	KLADPTEASRNLSGQ
TUM_lysn_2	KVAFTGSTEVGHLIQ
TUM_lysn_2	KGYGFVDFDSPSAAQ
TUM_lysn_2	KEFLSAKEETPGAGQ
TUM_lysn_2	KEGYLQIGANTQAAQ
TUM_lysn_2	KAFVSGLLIGQCSSQ
TUM_lysn_2	KHGTCAAQVDALNSQ
TUM_lysn_2	KRDNAITSGMVSSLQ
TUM_lysn_2	KGLNQEPQGRGLALQ
TUM_lysn_2	KDEVISSLSHAIGKQ
TUM_lysn_2	KIDFDSVSSIMASSQ
TUM_lysn_2	KDASVPDIDGIDIEQ
TUM_lysn_2	KARGDLGAFSRGQMQ
TUM_lysn_2	KPLLIGTDVSLARLQ
TUM_lysn_2	KAQLFALTGVQPARQ
TUM_lysn_2	KELGSGGNIKPWQSQ
TUM_lysn_2	KVAGRVCQASQLQGQ
TUM_lysn_2	KAFAAIPTNTLLLEQ
TUM_lysn_2	KEVNAQSSDPMPVTQ
TUM_lysn_2	KGCLTLYTGRGGDLQ
TUM_lysn_2	KTVELVIVADHSEAQ
TUM_lysn_2	KYCGRLYGLGTGVAQ
TUM_lysn_2	KLTASSTPPTLDRKQ
TUM_lysn_2	KGADAIKLMNIVNKQ
TUM_lysn_2	KAGEERRATADAWGQ
TUM_lysn_2	ANRGPAYGLSREVQQ
TUM_lysn_2	KESETGFMFSDPPGQ
TUM_lysn_2	KPLLMPINTFSGIVQ
TUM_lysn_2	KEDATTHPPPDLVLQ
TUM_lysn_2	KVCGDSDKGFVVINQ
TUM_lysn_2	MELLGEYVGQEGKPQ
TUM_lysn_2	KREAPLLSLAEDSQQ
TUM_lysn_2	KGTDLSNLPVTYYSQ
TUM_lysn_2	KLLTPITTLTSEQIQ
TUM_lysn_2	KGLELDPEGSLHHQQ
TUM_lysn_2	KVEVEEVTVPEGFVQ
TUM_lysn_2	KERGLISPSDFAQLQ
TUM_lysn_2	ADDKVAILTDDEEEQ
TUM_lysn_2	KELLQTELSGFLDAQ
TUM_lysn_2	KLLDGDQDFSDGRTQ
TUM_lysn_2	KETDPVKSPPLPEHQ
TUM_lysn_2	KENPLPQGSVDYNNQ
TUM_lysn_2	KNKDPLNDTVVGLYQ
TUM_lysn_2	KQKHEESQALLDASQ
TUM_lysn_2	KEQHIETFLILGASQ
TUM_lysn_2	KERSLSSGSNFCSEQ
TUM_lysn_2	KIVIDFDSINSRPSQ
TUM_lysn_2	KLLPPKNPATKQQKQ
TUM_lysn_2	KCGVPFSCCVPDPAQ
TUM_lysn_2	KWVSDVDEYAPEGVQ
TUM_lysn_2	KRTADPLEILEPDVQ
TUM_lysn_2	KVEPLRAELQEGARQ
TUM_lysn_2	KVLEDFVDGDHVILQ
TUM_lysn_2	KLQHSTETELTEALQ
TUM_lysn_2	KKELTPLEEASLQNQ
TUM_lysn_2	KQGGELVITSVKRWQ
TUM_lysn_2	KGEEGIQVREIACIQ
TUM_lysn_2	KKTRLPLELETSSTQ
TUM_lysn_2	KDQELSPREPVLPPQ
TUM_lysn_2	KSLPLLEGQIRESHQ
TUM_lysn_2	KGLWLNSHGLFDPEQ
TUM_lysn_2	KIGSCTQQDVELHVQ
TUM_lysn_2	KILTFDHNSMIHTGQ
TUM_lysn_2	KSGAIMCENCMTTNQ
TUM_lysn_2	KSAAMTLNERFTSYQ
TUM_lysn_2	KCTEVLEGNPTVLCQ
TUM_lysn_2	KAMDQEITVNPQFVQ
TUM_lysn_2	KTEGSDLCDRVSEMQ
TUM_lysn_2	KEHKPYQTMLVLGSQ
TUM_lysn_2	KDGTSPEEEIEIERQ
TUM_lysn_2	KQSSEEEEKETRGVQ
TUM_lysn_2	KTAVDHIREILNINQ
TUM_lysn_2	KNLAVDFRQQLHPAQ
TUM_lysn_2	KEYILSSLRNQLSSQ
TUM_lysn_2	KRGVLEPLTNLRNEQ
TUM_lysn_2	KHLTDPSYGIPREQQ
TUM_lysn_2	KVPENDGYMEPYEAQ
TUM_lysn_2	KITRSENLHVSHILQ
TUM_lysn_2	KQLFNGLRDLPQYGQ
TUM_lysn_2	KSSDNKLEETLTREQ
TUM_lysn_2	KANVINKQEHDIIKQ
TUM_lysn_2	KQMVAQQESIREGFQ
TUM_lysn_2	MMASMRVVKELEDLQ
TUM_lysn_2	KRIITYNEAMDSPDQ
TUM_lysn_2	KLIEPEEVARLWGIQ
TUM_lysn_2	KTTECISEESEPEDQ
TUM_lysn_2	KEVDQESQRHGDIIQ
TUM_lysn_2	KSEVPPDYDKHNPEQ
TUM_lysn_2	KTLQIDGPYDEAFYQ
TUM_lysn_2	KIDRTEFIPSTDPFQ
TUM_lysn_2	KDEARDLRQELAVQQ
TUM_lysn_2	KEVIENTEAVHQQFQ
TUM_lysn_2	KEEPQSISRDLQELQ
TUM_lysn_2	KLVSSQEQDREQLIQ
TUM_lysn_2	KIVQLLGQNEVDYRQ
TUM_lysn_2	KDVLQAETSQQLCCQ
TUM_lysn_2	KEQFERVLGYIQLGQ
TUM_lysn_2	KVNWLAHNVSKDNRQ
TUM_lysn_2	KRMEIQEAIKKPLTQ
TUM_lysn_2	KFIVSRDCQLGPHHQ
TUM_lysn_2	KVYNENLVHMIEHAQ
TUM_lysn_2	KELAEEEPHLVEQFQ
TUM_lysn_2	KQGQQMREAQFLYAQ
TUM_lysn_2	KSLLEIQQEEARQMQ
TUM_lysn_2	KQGEDFSRTFNDHKQ
TUM_lysn_2	KQMLIDQRAQLIEQQ
TUM_lysn_2	KLLTDRTRLQETKIQ
TUM_lysn_2	KIEDSDTYICEVEDQ
TUM_lysn_2	KITVDGPREPRRHRQ
TUM_lysn_2	KVYAHQMVRTDSREQ
TUM_lysn_2	KMEIFTLFNKPKSHQ
TUM_lysn_2	KFHVELEQELAELHQ
TUM_lysn_2	KKLAEIRQQIPVFRQ
TUM_lysn_2	KLRHLDFLRYPVATQ
TUM_lysn_2	KDIRDLLEEDELLEQ
TUM_lysn_2	KKHYDFHILERASSQ
TUM_lysn_2	KQFMLLVVWTELPEQ
TUM_lysn_2	KNEEVKFIENELEIQ
TUM_lysn_2	KFLERNRAAASRCRQ
TUM_lysn_2	KYNSNLEEEIVRLEQ
TUM_lysn_2	KNLCRAINDFQQSFQ
TUM_lysn_2	KIKMQTEAQHERELQ
TUM_lysn_2	KAYEDQTKPVLEYYQ
TUM_lysn_2	KFLERNRAAATRCRQ
TUM_lysn_2	KDRDFLVQRISDFLQ
TUM_lysn_2	KPYLNRDEEIIKQLQ
TUM_lysn_2	KIAENNDLLWMDYHQ
TUM_lysn_2	KEILKENLRMFELVQ
TUM_lysn_2	KCKPCLDCAVVNRFQ
TUM_lysn_2	KLEILSGDHEQRYWQ
TUM_lysn_2	KLTQQLEEERIQHQQ
TUM_lysn_2	KIMVMPRFYPDRPHQ
TUM_lysn_2	KFLDIARQTECFFLQ
TUM_lysn_2	KELMCFDPDTDKWIQ
TUM_lysn_2	KQMEVQLEEEYEDKQ
TUM_lysn_2	KEYQNVHEEVLQEYQ
TUM_lysn_2	KVVRMVIRHHEEQRQ
TUM_lysn_2	KEHNPTQYEERMRIQ
TUM_lysn_2	KDDFYYLSQEDKERQ
TUM_lysn_2	KELEEWYARQDEQLQ
TUM_lysn_2	KEHRYQFLEEAFQNQ
TUM_lysn_2	KGLEAASAAEAADSSQ
TUM_lysn_2	KFSPGAPGGSGSQPNQ
TUM_lysn_2	KAAGAPGAACRPGCSQ
TUM_lysn_2	AAETRNVAGAEAPPPQ
TUM_lysn_2	KGQVAESGSPAQLLAQ
TUM_lysn_2	KQLTTDAARIGADAAQ
TUM_lysn_2	KCAIQNAPNPGGGDLQ
TUM_lysn_2	KPLLGQTGLPQGPSEQ
TUM_lysn_2	KLVYSNSSSGPTATLQ
TUM_lysn_2	KQTGTGWIGGPVPVKQ
TUM_lysn_2	KSLEGPLAPSTDEPSQ
TUM_lysn_2	KASLPTGEGSISHEEQ
TUM_lysn_2	KRPASGQNSISVMPAQ
TUM_lysn_2	KNTQAAHDGSGIYSTQ
TUM_lysn_2	KAVNSHLLGNVGINNQ
TUM_lysn_2	KMGGEEKPIGAGEEKQ
TUM_lysn_2	KNSATQVSTMVLGPEQ
TUM_lysn_2	KIIAIEGPDLVNGSHQ
TUM_lysn_2	KKVDGSVNAYAINVSQ
TUM_lysn_2	KACGLLGYSSQDLIGQ
TUM_lysn_2	KTVVDLVSADLEEVAQ
TUM_lysn_2	KFIPEGSQRVGLVASQ
TUM_lysn_2	KHGQLANEAAFLPVPQ
TUM_lysn_2	KFDEGVASAPEVVDMQ
TUM_lysn_2	KTGSPGPELLFHEGQQ
TUM_lysn_2	EEGERSPLLSQETAGQ
TUM_lysn_2	KNSLPFDAPDSTQEGQ
TUM_lysn_2	PFPVTTQGSQQTQPPQ
TUM_lysn_2	KVKQILGRSSSDPQAQ
TUM_lysn_2	KMISATEGPVKAREVQ
TUM_lysn_2	KEPPLALPSLPPLPFQ
TUM_lysn_2	KQSTDVPAGTVEECVQ
TUM_lysn_2	KYDSGSFATQAYRGAQ
TUM_lysn_2	KLRTDAVLPLTVAEVQ
TUM_lysn_2	KDPGVQELEALIDTIQ
TUM_lysn_2	KIHTSVTRTPSVVESQ
TUM_lysn_2	KLVRVIDQEMQAIGGQ
TUM_lysn_2	KLTSTSAITRQPNIKQ
TUM_lysn_2	KTALAQIFRSDGAHFQ
TUM_lysn_2	KKAAAEDVNVTFEDQQ
TUM_lysn_2	KNSGQNLEEDMGQSEQ
TUM_lysn_2	GLSPNLDRQTMAEFSQ
TUM_lysn_2	KSEEATATHQQLEEAQ
TUM_lysn_2	KYPDAVATWLNPDPSQ
TUM_lysn_2	KGCGDVFQMFFGVEGQ
TUM_lysn_2	KANIVHLMLSSPEQIQ
TUM_lysn_2	KALGLSTDDAYEELRQ
TUM_lysn_2	KDVLQEPKTEDIVAVQ
TUM_lysn_2	KIPGTRSNQQRLGETQ
TUM_lysn_2	KHIMSEPEEITTMSGQ
TUM_lysn_2	KAVSISTEPPTYLREQ
TUM_lysn_2	KVKSLELEQPPASQHQ
TUM_lysn_2	KMEGGIEEFKPPESNQ
TUM_lysn_2	KTAVSSELRTEVEENQ
TUM_lysn_2	KTHVIVNQPLEGEETQ
TUM_lysn_2	KEPVQIELSPPMEVVQ
TUM_lysn_2	KTRAEVRGGGRKPWPQ
TUM_lysn_2	KEFLGGHIVRHAQAHQ
TUM_lysn_2	KSLPYVLPWKNNGNAQ
TUM_lysn_2	KSIMGDQTSIHNQMIQ
TUM_lysn_2	KKTADMDVGQIGFHRQ
TUM_lysn_2	ETVQELIPLAKEMMAQ
TUM_lysn_2	KEIVLFDKPTRGTTVQ
TUM_lysn_2	MQASADQVERDILETQ
TUM_lysn_2	KRVENINGTSYPSLQQ
TUM_lysn_2	KQAQTQTSPEHLVLQQ
TUM_lysn_2	KIAHQTIANMQARLNQ
TUM_lysn_2	KLRGPKSRNVFHIASQ
TUM_lysn_2	KVPRCLLLGTDMAENQ
TUM_lysn_2	KEPSSQLFSKPEVIKQ
TUM_lysn_2	KESQSPDTTIQRTVQQ
TUM_lysn_2	KSSSLNDEYGMHLENQ
TUM_lysn_2	KKYPLLLDVYAGPCSQ
TUM_lysn_2	KTPRHLDPSLANYLVQ
TUM_lysn_2	KIAFIFNNLSQSNMTQ
TUM_lysn_2	KERARVADSDRQLALQ
TUM_lysn_2	KSFLDNVMPHTTPELQ
TUM_lysn_2	KCTAPQYVDFVMSSVQ
TUM_lysn_2	KRYNERISGLGLTPEQ
TUM_lysn_2	KDLLVENVPYCDAPTQ
TUM_lysn_2	KSPVPRSDIPEPEREQ
TUM_lysn_2	KKNPEPWETVDPTVPQ
TUM_lysn_2	KELQLEEAESPDITHQ
TUM_lysn_2	KSPELQEEFGYNAETQ
TUM_lysn_2	KKDIDEHQSLTESVLQ
TUM_lysn_2	KLEQNPEESQDIKALQ
TUM_lysn_2	KDRLVAEFTTSLTNFQ
TUM_lysn_2	KAQALQAQQREQELTQ
TUM_lysn_2	AKEEPQSISRDLQELQ
TUM_lysn_2	KTPNDGSYEQHISHMQ
TUM_lysn_2	KKTDFEVFDALMVDSQ
TUM_lysn_2	KEEQLAQYQANANQLQ
TUM_lysn_2	KQNLARLELPADLLRQ
TUM_lysn_2	KSLELHEEFGYNADTQ
TUM_lysn_2	KQQLEEKDMDIAGFTQ
TUM_lysn_2	KDFENVDNSNFAPRTQ
TUM_lysn_2	KQESLVVSEVREEILQ
TUM_lysn_2	KYVEDYEQGLASELDQ
TUM_lysn_2	KLAELQCEVAALREEQ
TUM_lysn_2	KEIGACCYVECSALTQ
TUM_lysn_2	KCSLQNAQEALIVTWQ
TUM_lysn_2	KFFEETSKPVPQRPAQ
TUM_lysn_2	KLSFIHRANLDGSFRQ
TUM_lysn_2	KFDLRPLMEAVDTVKQ
TUM_lysn_2	KNGERESGLRSLRLFQ
TUM_lysn_2	KEFELRSSWSVPDALQ
TUM_lysn_2	KEEMAASAYLQREELQ
TUM_lysn_2	KLLGRQQPDTELEIQQ
TUM_lysn_2	KENQDIRLLQAQLQAQ
TUM_lysn_2	KRPNKPLFTALVTQCQ
TUM_lysn_2	KERVEPHQLAIDRPSQ
TUM_lysn_2	KEKEDALTRTELETLQ
TUM_lysn_2	KTREEAELEANSVFRQ
TUM_lysn_2	KVLDIMPLTLHACMHQ
TUM_lysn_2	KMDAGIICDVCTCELQ
TUM_lysn_2	KRLSLLRSPEVVQFLQ
TUM_lysn_2	KYLETPGDENEHAHFQ
TUM_lysn_2	KLLVNVDEEDYELGRQ
TUM_lysn_2	KEIYQTQGIFLDQPLQ
TUM_lysn_2	KAGDFHRNDSIYEELQ
TUM_lysn_2	KDILHLAEHQTTHPRQ
TUM_lysn_2	KDFGPIDPECTCPTCQ
TUM_lysn_2	KNVIQLVDVLYNEEKQ
TUM_lysn_2	KLFCLETFLSDLIAHQ
TUM_lysn_2	KRAVTEMLQLCGRFVQ
TUM_lysn_2	KQLQELALEERQTIDQ
TUM_lysn_2	KEATTEQQLKELFEKQ
TUM_lysn_2	KELNPEEGEMVEEKYQ
TUM_lysn_2	KTLEAQLTPRVVERWQ
TUM_lysn_2	KKLRTYAAIEDEYVQQ
TUM_lysn_2	KDFLTGMCLFLQSLRQ
TUM_lysn_2	KLAIPQQSDFHNNRYQ
TUM_lysn_2	KNPDTIEQCRREGFSQ
TUM_lysn_2	KKMDPQKTLQTMQNFQ
TUM_lysn_2	KDHIFSFDLVNIKDFQ
TUM_lysn_2	AQEEEDVRDYNLTEEQ
TUM_lysn_2	KKCPSTHSEELHDCIQ
TUM_lysn_2	KTSLHYPESFNHPFHQ
TUM_lysn_2	KVHYDPEKDVHIYEAQ
TUM_lysn_2	KRLSENEIICNALQRQ
TUM_lysn_2	KETLQSEEQQRRALEQ
TUM_lysn_2	KLRILQRELQNVQVNQ
TUM_lysn_2	KCSQCEEGFDFPEDLQ
TUM_lysn_2	KRQLQQLQEGTLQEYQ
TUM_lysn_2	KVFCELFPEVVEEIKQ
TUM_lysn_2	KFYGYDNVKEYLESLQ
TUM_lysn_2	KPHLSYLTEYRSYNPQ
TUM_lysn_2	KVSLQQRLNQFQHELQ
TUM_lysn_2	KQLNLNNEWTPDKLRQ
TUM_lysn_2	KETTRYNHPKPNLLYQ
TUM_lysn_2	KIYNRSLGSTCHQCRQ
TUM_lysn_2	KIRIHDDLKRTVDLCQ
TUM_lysn_2	KLPDDYRCSYRIHNGQ
TUM_lysn_2	KERVRQDPCEDISRIQ
TUM_lysn_2	KTTRELMLHARCCLNQ
TUM_lysn_2	KADREKYNRLAREWTQ
TUM_lysn_2	KKFFCSYSEPHYIKLQ
TUM_lysn_2	KLCQEEEEEILRLHQQ
TUM_lysn_2	KTDREKYNRIAREWTQ
TUM_lysn_2	KTDRDKYNRISREWTQ
TUM_lysn_2	KTRQVCPLDNREWEFQ
TUM_lysn_2	KLAGSSAASSPNGQGLQ
TUM_lysn_2	KRVGLSGAPADACSTAQ
TUM_lysn_2	KGQEDSLASAVDAATEQ
TUM_lysn_2	KSAADLISLPTTVEGLQ
TUM_lysn_2	KSQGMALSLGDKINLSQ
TUM_lysn_2	KVPEPCPSTVTPAPAQQ
TUM_lysn_2	KGCTSQEGGTTPTFPIQ
TUM_lysn_2	KAELLQSDENGIPSSPQ
TUM_lysn_2	KLTSLAALRAGDVEKIQ
TUM_lysn_2	KGLAFILGAEGIKEQNQ
TUM_lysn_2	KVPEPCPSIVTPAPAQQ
TUM_lysn_2	KNGVIRGQPSPLAQVQQ
TUM_lysn_2	KGTAAFSPSHPLLPLRQ
TUM_lysn_2	KYETRVGDKGTQLSGGQ
TUM_lysn_2	KSAPMNGHCFAENGPSQ
TUM_lysn_2	KFEAEAAALGQRISTLQ
TUM_lysn_2	KASLAAILEHSLFSTEQ
TUM_lysn_2	KIETEHGTSILQSVKGQ
TUM_lysn_2	KLSDINQEEASGTSLHQ
TUM_lysn_2	KGCLLKTKGGITKEVVQ
TUM_lysn_2	KDDAHALHLLALLFSAQ
TUM_lysn_2	KAAAISTSRVLTQEDFQ
TUM_lysn_2	KLGLQCLPSDGVQNVNQ
TUM_lysn_2	KHPPPAASLEEKPDVKQ
TUM_lysn_2	KTISQHQISTSIITSTQ
TUM_lysn_2	KAELQTALAHTQHAARQ
TUM_lysn_2	KSSSEEVLERDLGMGDQ
TUM_lysn_2	KPKPLLMPINTFSGIVQ
TUM_lysn_2	KVKSTITLENGSMIHVQ
TUM_lysn_2	KFDATSMHVKPQVAAQQ
TUM_lysn_2	KLIVDPALDPALRRPSQ
TUM_lysn_2	KGGTLHADAQLYADRFQ
TUM_lysn_2	KLLVGGKNIVDHTNEQQ
TUM_lysn_2	KLALELPDVTKEDLAIQ
TUM_lysn_2	KAQALAIETEAELQRVQ
TUM_lysn_2	KRGKPGTRFTQSDRAAQ
TUM_lysn_2	KEGVREVFETATRAALQ
TUM_lysn_2	KVENGAEYILETIDSLQ
TUM_lysn_2	KYFSGAHDGDVYPAWSQ
TUM_lysn_2	KESLCSKVAMAMCSVVQ
TUM_lysn_2	KVTDRANDSMEQGENLQ
TUM_lysn_2	KVYELQASRVSSDVIDQ
TUM_lysn_2	KGNMEVARIHAENAIRQ
TUM_lysn_2	KIAEELGTSRSAFQCLQ
TUM_lysn_2	KDQLYLALQHAGRNPSQ
TUM_lysn_2	KTQSTNFLIHHLTALSQ
TUM_lysn_2	KAALQSQENLIHEARIQ
TUM_lysn_2	KVGCFDPYSDDPRLGVQ
TUM_lysn_2	KKVEALDEACTDLLSHQ
TUM_lysn_2	KYYDQIITALEEDGTAQ
TUM_lysn_2	KLQAETEELEEEKSGLQ
TUM_lysn_2	KEADTDVQVCPNYSIPQ
TUM_lysn_2	KLLIGGRNIMDHTNEQQ
TUM_lysn_2	KGMTCASCVSNIERNLQ
TUM_lysn_2	KKDGEFSVPSSNVREYQ
TUM_lysn_2	KYSTPRLPAALEQVRLQ
TUM_lysn_2	KIDLPEYQGEPDEISIQ
TUM_lysn_2	KSLQDDSKNENLLDLNQ
TUM_lysn_2	MLEHLSSLPTQMDYKGQ
TUM_lysn_2	KTRTNVPTFSQSNLEQQ
TUM_lysn_2	NSSQISLRMKHGRVNMQ
TUM_lysn_2	KKFEHFSGLLNNQLSPQ
TUM_lysn_2	KQCVQFVEAAAHESEQQ
TUM_lysn_2	KDTALLLDPNIYRTMPQ
TUM_lysn_2	KLALQTGREPPPIWRVQ
TUM_lysn_2	KYPSDLPYMGSYHAHPQ
TUM_lysn_2	KNLHNPIVQSLEDLEDQ
TUM_lysn_2	AQGSHQIDFQVLHDLRQ
TUM_lysn_2	KLTVTTPFHRDQTVKTQ
TUM_lysn_2	KDARHAAEEEIYTNLNQ
TUM_lysn_2	KAIEEGTLEEIEEEVRQ
TUM_lysn_2	KAFNTRVEELNLDVLLQ
TUM_lysn_2	KRRGDALIEMESEQDVQ
TUM_lysn_2	KTYISPWERAMGVDPQQ
TUM_lysn_2	KLHQEVNLVVMRATQLQ
TUM_lysn_2	KIEHVMQPLLHQPSDNQ
TUM_lysn_2	KLLEDDFWADVSTLHVQ
TUM_lysn_2	KHVLTEDIVHREVTPDQ
TUM_lysn_2	KMAIITTHLQYQQEAIQ
TUM_lysn_2	KVFCGHEHTLSNLEFAQ
TUM_lysn_2	KDQECTIPICEGPDACQ
TUM_lysn_2	KTCEESFALDSELACHQ
TUM_lysn_2	KFLEVIKPFCAVLPEIQ
TUM_lysn_2	KNDFSPNLRYQPPSKNQ
TUM_lysn_2	KLEARLSDYAEQVRNLQ
TUM_lysn_2	KTKVNWLAHNVSKDNRQ
TUM_lysn_2	KNRSHVLQQTQRLDTSQ
TUM_lysn_2	KLMDHIYAVCGQVQHLQ
TUM_lysn_2	KARINEDPKDALLRQFQ
TUM_lysn_2	KLEDEKSGLQREIEELQ
TUM_lysn_2	KQHPFFTGLDWTGLLRQ
TUM_lysn_2	KIIKHETLPYGRPRVLQ
TUM_lysn_2	KWGPASQQILFQAYERQ
TUM_lysn_2	KVRTRLEELDDFEEGSQ
TUM_lysn_2	KYPSDISYMPSYHAHQQ
TUM_lysn_2	KWGPASQQILYQAYDRQ
TUM_lysn_2	KELTDEEAERLQLEIDQ
TUM_lysn_2	KEAEDNIREMLMARRAQ
TUM_lysn_2	KMLQRIDAHNTRQPPEQ
TUM_lysn_2	VLLESEQFLTELTRLFQ
TUM_lysn_2	KVRIDEYDYSKPIQGQQ
TUM_lysn_2	KKRLELDDNLDTERPVQ
TUM_lysn_2	KQITKGSFVMECHTFMQ
TUM_lysn_2	KQTDPYQEDNLKSRDLQ
TUM_lysn_2	KEVHTQAENAEFMRNFQ
TUM_lysn_2	KIEDPQYGTYYVDHLNQ
TUM_lysn_2	KQYLINSQCCSLCQPGQ
TUM_lysn_2	KLTEDREQIRQGLEELQ
TUM_lysn_2	KTNPEIQSTLRKRLYLQ
TUM_lysn_2	KRDCLTLIPAFSREQEQ
TUM_lysn_2	KLEHQQVGCTMCQQSMQ
TUM_lysn_2	KRSYEDDDDMDLQPNKQ
TUM_lysn_2	KYYREPRKGIQAEEVLQ
TUM_lysn_2	KEVDKLIRNQQTNDRKQ
TUM_lysn_2	KTHTLCRRCGSKAYHLQ
TUM_lysn_2	KLECDLQQREEEIAELQ
TUM_lysn_2	KTILSCILRHFWIESNQ
TUM_lysn_2	KVRCPTPDFEDLPERYQ
TUM_lysn_2	KIQLHSDLPWWLILIRQ
TUM_lysn_2	KFFMEQHVENVIKTYQQ
TUM_lysn_2	KSIHCLLYPDTDWCPRQ
TUM_lysn_2	KFHCVCRRPEVDGEKYQ
TUM_lysn_2	KTPQENGATAGSGVQPAQ
TUM_lysn_2	KSPSVAVVQPKAAVAATQ
TUM_lysn_2	KTGNAGSRLACGVIGIAQ
TUM_lysn_2	KSLLNQGSSSEEVAGSSQ
TUM_lysn_2	KTGNGSAVQTTGRGQHVQ
TUM_lysn_2	KEPGSGSGGGVYWVDSQQ
TUM_lysn_2	KSASTEVPGASEDAEKNQ
TUM_lysn_2	KKALGGDVSDQSLESHSQ
TUM_lysn_2	KEGNNPAENGDAKTDQAQ
TUM_lysn_2	KALQDLENAASGDATVRQ
TUM_lysn_2	KEHGRTGSAGEAFLSTIQ
TUM_lysn_2	KISTDDMKKVGVTVVGPQ
TUM_lysn_2	KVEHSVEGAQRAAAIARQ
TUM_lysn_2	KHNVADSQITTIGNLVPQ
TUM_lysn_2	KVPQETQSGGGSRLQVHQ
TUM_lysn_2	KGFIKDCPSGQLDAAGFQ
TUM_lysn_2	KDSDPVMAGIGEEIAHFQ
TUM_lysn_2	KISSDQLSSEHLSSAVEQ
TUM_lysn_2	KHRPEEGPPGPLGRTAMQ
TUM_lysn_2	KQLVDEFQASGGVGERLQ
TUM_lysn_2	KSPKPVKPVEDEDEAGLQ
TUM_lysn_2	KLFPLPGYAPPPKNGIEQ
TUM_lysn_2	KSVGEVMGIGRSFEEAFQ
TUM_lysn_2	KQSLTQTPGREPSTSQVQ
TUM_lysn_2	KEATSSCPPKSPLGETRQ
TUM_lysn_2	KILDSNEPCGGQKGFVPQ
TUM_lysn_2	KYAAIDPSMVSAEELEVQ
TUM_lysn_2	SEEIITPVYCTGVSAQVQ
TUM_lysn_2	KTVASSLGQIPMQRQPIQ
TUM_lysn_2	KRASPNSDDTVLSPQELQ
TUM_lysn_2	KSNIDALLSRLEQIAAEQ
TUM_lysn_2	KPLDPGSPQLPEHLESQQ
TUM_lysn_2	KVLVHPPQDGEDEPTLVQ
TUM_lysn_2	KKSPLIESTANMDNNQSQ
TUM_lysn_2	KSHPLDLSPNVQSRDAIQ
TUM_lysn_2	KGVRDSSYSLESSLELLQ
TUM_lysn_2	KEETEVKDLPGAGPLRFQ
TUM_lysn_2	KSNSLLLQREANALAMQQ
TUM_lysn_2	KSFVTPPQSHFVRVSTAQ
TUM_lysn_2	KQLLLFHNAVSAYFAGNQ
TUM_lysn_2	KHGTLRPGVTNEQLWSAQ
TUM_lysn_2	KSIAEGIGPEERRQTLLQ
TUM_lysn_2	KFGGSFLNCVRESENSAQ
TUM_lysn_2	KDSLIDRRRTPGSSARSQ
TUM_lysn_2	KAEVIMNYHVGETVLSLQ
TUM_lysn_2	KTAEAQLAYELQGAREQQ
TUM_lysn_2	KATLVDHGIRRLTFLVAQ
TUM_lysn_2	KDLEGENIEIVFAKPPDQ
TUM_lysn_2	AGDLSAGFFMEELNTYRQ
TUM_lysn_2	KWLNVHYHCSGAPAAPLQ
TUM_lysn_2	KEISADLADLSEELDNYQ
TUM_lysn_2	KEFIEGVSQFSVKGDKEQ
TUM_lysn_2	KVEPEEPSQMPPLPQSHQ
TUM_lysn_2	KYGDAFIRGNNVLYISTQ
TUM_lysn_2	KAEEAVNEVKRQAMSELQ
TUM_lysn_2	KAPFSELPFLPLYQEPGQ
TUM_lysn_2	KTICESSGIWSNPSPICQ
TUM_lysn_2	MNREGAPGKSPEEMYIQQ
TUM_lysn_2	KSLEHKTQTPPVEENVTQ
TUM_lysn_2	KMREANFTVSSMHGDMPQ
TUM_lysn_2	KITQDDREMAQAEGKFAQ
TUM_lysn_2	KENLLTCLADLFHSIATQ
TUM_lysn_2	KMHARDFTVSAMHGDMDQ
TUM_lysn_2	KCTQIINGSVDVDTEDRQ
TUM_lysn_2	KDPAEDVINTQCGYDARQ
TUM_lysn_2	KEKLDGGIEPYRLPEVIQ
TUM_lysn_2	KESEHTGPGWESARQMQQ
TUM_lysn_2	KCLTTYCNAEALEAHLAQ
TUM_lysn_2	KTIAQMIEDEQRTSMTSQ
TUM_lysn_2	KFPAVETRNNNQQLAQLQ
TUM_lysn_2	KTFQPGSWMPRDGKSHNQ
TUM_lysn_2	KIRDQMAATEQDKTPLQQ
TUM_lysn_2	KLIHQSLVESSHRVEVLQ
TUM_lysn_2	KDDSDKENVCLLPDESIQ
TUM_lysn_2	KYVGRYGEICGFSDTNLQ
TUM_lysn_2	KYVLHMIEDGEIFASINQ
TUM_lysn_2	KEGAADDPWRLRSTYQSQ
TUM_lysn_2	KFLIHSQQPCPQGAPDCQ
TUM_lysn_2	KQPVGHSRQGDFIKCVEQ
TUM_lysn_2	KICEQFEAETPTDSETTQ
TUM_lysn_2	KRNMQTPDIQLVHHSAIQ
TUM_lysn_2	KLMHTVEQATLRISQSFQ
TUM_lysn_2	KTKPSPSQFMPLVVDYRQ
TUM_lysn_2	KFNFPYKIDDILSAPDLQ
TUM_lysn_2	KDVYVVTDQIPVFVTMFQ
TUM_lysn_2	KNGNELNRKNKPQNIKIQ
TUM_lysn_2	KRLPDLIKEVLSMDDEIQ
TUM_lysn_2	KTKPHLFYIPGRMCPATQ
TUM_lysn_2	KVFSLEQDPEEAQRVKDQ
TUM_lysn_2	KMQASPEYQDYVYLEGTQ
TUM_lysn_2	KQHQTRLDIISEDISELQ
TUM_lysn_2	KQLLEELERQRQAELAAQ
TUM_lysn_2	KCESNLQMRAAFVSEQQQ
TUM_lysn_2	KRRPSHCELDLAEGHQPQ
TUM_lysn_2	KYSRLPVAPREACNAWLQ
TUM_lysn_2	KGQIPEIKQTLEILKYMQ
TUM_lysn_2	KNLAHPVIQNFSYETFQQ
TUM_lysn_2	KVYEQLDVTARELEETNQ
TUM_lysn_2	KNQIALWDQLLEGRIKLQ
TUM_lysn_2	KKHLEINPDHPIVETLRQ
TUM_lysn_2	KEVERLLSQEDHDKDTVQ
TUM_lysn_2	KKHLEINPDHSIIETLRQ
TUM_lysn_2	KLEETKEYQEPEVPESNQ
TUM_lysn_2	KGAVWTVDEVEYQKRRSQ
TUM_lysn_2	KQEVESFCYQIVSESNDQ
TUM_lysn_2	KKHLEINPDHSFIDTLRQ
TUM_lysn_2	KIEHLISSRFIRPSDRNQ
TUM_lysn_2	KCMQLTDFILKFPHSAHQ
TUM_lysn_2	KRLDDLCSSIIDGRFREQ
TUM_lysn_2	KFEELNMDLFRSTMKPVQ
TUM_lysn_2	KAILEQNFRDLVRDLEKQ
TUM_lysn_2	KEMDLSVETLFSFMQERQ
TUM_lysn_2	KILSLCPEIKWHFIGHLQ
TUM_lysn_2	KRNENNFWQDSVSSDRIQ
TUM_lysn_2	KELDECYERFSRETDGAQ
TUM_lysn_2	KDKVFCELFPEVVEEIKQ
TUM_lysn_2	KEPPRSLEQQLQEHRLQQ
TUM_lysn_2	KEEELESENAPVCDRCRQ
TUM_lysn_2	KLRIELDESKQHLEQEQQ
TUM_lysn_2	KEGCYTNRMYQRAEEEIQ
TUM_lysn_2	KELERHMEDYHTDRQDIQ
TUM_lysn_2	KLQSPSRARGPGGSPGGLQ
TUM_lysn_2	KPSQGSGSFGAILGSRTSQ
TUM_lysn_2	KASAEGGSRGMGTHSSLLQ
TUM_lysn_2	KPVAEDEPAAGDKPAAAEQ
TUM_lysn_2	KNVLCSACSGQGGKSGAVQ
TUM_lysn_2	KLLNGPGDVETGTSITVPQ
TUM_lysn_2	KSFETAVAPNVALAPPAQQ
TUM_lysn_2	KTSLPAWSAAMDAGLEAMQ
TUM_lysn_2	KLQLQNPPAIHGSGSGSCQ
TUM_lysn_2	KLLGRDSVITSTGPIDLAQ
TUM_lysn_2	KIHGSGHVEEPASPLAAYQ
TUM_lysn_2	KAETSEDSASRGETTGRSQ
TUM_lysn_2	KELGGLEGDPSPEEDEGIQ
TUM_lysn_2	KIGLVEDLNKGAKPVVVLQ
TUM_lysn_2	KQVSVHRSQRGGTAVPTSQ
TUM_lysn_2	KFGSDHTGVGRSIVYGVKQ
TUM_lysn_2	KQVNNLVDSSGHSVGCHAQ
TUM_lysn_2	KETQVILLDTPGIISPGKQ
TUM_lysn_2	KILADSINSEIGILCSALQ
TUM_lysn_2	KLSMGSDDAAYTQALLVHQ
TUM_lysn_2	ADLANEEKPAIAPPVFVFQ
TUM_lysn_2	KEGTGWGLPEPQGNDDNDQ
TUM_lysn_2	KAESVPKPLGSSESEVMRQ
TUM_lysn_2	KVIRGEETATWISSPSVAQ
TUM_lysn_2	KTRAGGFASALERHSELLQ
TUM_lysn_2	KQLSDTSIIAVASHCPLLQ
TUM_lysn_2	KSSLSRIPQVVTDLLPSLQ
TUM_lysn_2	KNLQEGQVTDPRGIPLPPQ
TUM_lysn_2	KDEATVRMAVQDAVDALMQ
TUM_lysn_2	KQMHQINSSGVLSLPELSQ
TUM_lysn_2	KVNTFSALLLEPYKPPSAQ
TUM_lysn_2	KLEELAALQTLCSSSISKQ
TUM_lysn_2	KGRVRLDPQSGALYISKVQ
TUM_lysn_2	KSQGDMQDLNGNNQSVTRQ
TUM_lysn_2	KASASGDDSHFDYVHDQNQ
TUM_lysn_2	KMELLHPLGRDSPIAGFLQ
TUM_lysn_2	MDEQSQGMQGPPVPQFQPQ
TUM_lysn_2	KWLLYPMQVELEGGQGPGQ
TUM_lysn_2	KASSDFINLLDGLLQRDPQ
TUM_lysn_2	KGTLDHMVDQVTRSVAFVQ
TUM_lysn_2	LGTLRAMEGEDVEDDQLLQ
TUM_lysn_2	KETQALVLAPTRELAQQIQ
TUM_lysn_2	KNVVGGRRSAWRVISSIEQ
TUM_lysn_2	KAEEAMATYRTCVADAKTQ
TUM_lysn_2	KQVIETMRSSLADKDKGIQ
TUM_lysn_2	KPLLESQKPLPDAVLEELQ
TUM_lysn_2	KHPFALYGWGEKQTDTGSQ
TUM_lysn_2	KNVVGARRSSWRVVSSIEQ
TUM_lysn_2	KITVVAGEHNIEETEHTEQ
TUM_lysn_2	KVSPESSPDQEETEINFTQ
TUM_lysn_2	KIIDTGGGFILEEEEEEEQ
TUM_lysn_2	AVETLSPDWEFDRVDDGSQ
TUM_lysn_2	KAPPDGWELIEPTLDELDQ
TUM_lysn_2	KEGFDPAIVKDPLFYLDAQ
TUM_lysn_2	KTKVSRHHSETNFGVKLAQ
TUM_lysn_2	KQVIDTVKNNLIDKDKGLQ
TUM_lysn_2	KDYADGAISMNFLDSYFSQ
TUM_lysn_2	KNFPAHIFEPAVLLTPPRQ
TUM_lysn_2	KSQTPSERPTAQDVLETYQ
TUM_lysn_2	KQLSACEDGEDCQENGVLQ
TUM_lysn_2	KAFNQSSSLIIHRSIHSEQ
TUM_lysn_2	KEISCGLSACCRGPLAERQ
TUM_lysn_2	KEIEEESETTVEADLTDKQ
TUM_lysn_2	KSEHLSVRPQTALEENETQ
TUM_lysn_2	KCPSTEPEEKGNIVEEQPQ
TUM_lysn_2	KNKEDEDIAKAIELSLQEQ
TUM_lysn_2	KLGPAEVWTSRQALQDLYQ
TUM_lysn_2	KLDNGGYYITTRAQFDTLQ
TUM_lysn_2	KDVAVNFTQEEWALLDISQ
TUM_lysn_2	KDNSQPVHLESTIAHEIYQ
TUM_lysn_2	KKYNPGHLLQTNEQFTAPQ
TUM_lysn_2	KLIGLMNNEAAQESTRRRQ
TUM_lysn_2	KELEMSSHENFGDIEETPQ
TUM_lysn_2	KALIELNMDSPEELQSYIQ
TUM_lysn_2	KFVQYLITVHHTEVLPTAQ
TUM_lysn_2	KSDRIVTCGADRNAYVWSQ
TUM_lysn_2	KEAETDEIKILLEESRAQQ
TUM_lysn_2	KTLTEHALLGRQPRTPERQ
TUM_lysn_2	KVESTDVSDLLHQYREANQ
TUM_lysn_2	KKNISHDTFGTTYGRIHMQ
TUM_lysn_2	KQRENYLGNSLMAPVGRWQ
TUM_lysn_2	KAHEFLRLSQVPDNPPDYQ
TUM_lysn_2	CDIEEATNQLLDVNLHENQ
TUM_lysn_2	KLQHLEQLRANRNNLNPAQ
TUM_lysn_2	KLQHLEQLRANRDNLNPAQ
TUM_lysn_2	KEAEEEYRNSMPASSFQQQ
TUM_lysn_2	KNVQICSIFDIATELNRLQ
TUM_lysn_2	KRVSVLELSSTFLPQCNRQ
TUM_lysn_2	KIIRPSETAGRYITYRLVQ
TUM_lysn_2	KGSQTEFEQQERLLAMLEQ
TUM_lysn_2	KGAQTQTEEEMTRYVQELQ
TUM_lysn_2	KGIMHRDVKPHNVMIDHQQ
TUM_lysn_2	KATQRPPYCDGTHRSERVQ
TUM_lysn_2	KVFRSQCLQVPEREAQDAQ
TUM_lysn_2	KLYVYNDGYLLNYDLSVLQ
TUM_lysn_2	KLTPEQLHSMRQAELAQWQ
TUM_lysn_2	KETTRTEPINTTYSYTDFQ
TUM_lysn_2	KEENNDHLDDFKAAEHAWQ
TUM_lysn_2	KVSSCRECIESGPGCTWCQ
TUM_lysn_2	KQEIDNARELQEQRDSLTQ
TUM_lysn_2	KDVAVDFTQEEWQQLDPEQ
TUM_lysn_2	KRLEEEADRLITYLDQTTQ
TUM_lysn_2	KTLREFEEAFYQQNGRNAQ
TUM_lysn_2	KINAEFLRAQQQLEQEFNQ
TUM_lysn_2	KIQEVWRQRYQSHPDAAVQ
TUM_lysn_2	KRLLALDPMMEQEIEEIRQ
TUM_lysn_2	KTQLEWTEAILEDEQTQRQ
TUM_lysn_2	KGFNEMRVILDNEEQRELQ
TUM_lysn_2	KCNECERSFTQNTGLIEHQ
TUM_lysn_2	KTIPRFYYRLPAEDEVLLQ
TUM_lysn_2	KRQCSDVDDICSICQAEFQ
TUM_lysn_2	KYCQLENAHLVVINSWEEQ
TUM_lysn_2	KDMRDEVLEHELMVADRRQ
TUM_lysn_2	KNYDIQYFSMRDIDRLGIQ
TUM_lysn_2	KLLFRNGLQLIFIFIWSFQ
TUM_lysn_2	KLNEIVDQIKTRREEEKKQ
TUM_lysn_2	KPHRYRPGTVALREIRRYQ
TUM_lysn_2	KEQADFLPRIEETKWEVCQ
TUM_lysn_2	KLFQITPDKIQFERNFDRQ
TUM_lysn_2	KCPMCREFFSERADLFMHQ
TUM_lysn_2	KTTINNEYNYRCWTTNRCQ
TUM_lysn_2	KEQVTNVGGAVVTGVTAVAQ
TUM_lysn_2	AAVILPSTAAPSSLFPASQQ
TUM_lysn_2	KSSSATASQPPESLPQPGLQ
TUM_lysn_2	KIAIIGAGIGGTSAAYYLRQ
TUM_lysn_2	KLNSPTDSTPALLSATVTPQ
TUM_lysn_2	KGHAYSVTGAEEVESNGSLQ
TUM_lysn_2	KLAASGEGGLQELSGHFENQ
TUM_lysn_2	KSTNPELPPRLGPVPSGLSQ
TUM_lysn_2	KGASQKEVNAQSSDPMPVTQ
TUM_lysn_2	KGRSAPGRLNQPSAVGTRQQ
TUM_lysn_2	KQENALKPKGASLKSPLPSQ
TUM_lysn_2	KIGPILDTNALQGEVKPVLQ
TUM_lysn_2	KGASQAGMLAPGTRRDIYDQ
TUM_lysn_2	KAIALANSDSMHIEDVEAVQ
TUM_lysn_2	KAFLASPEYVNLPINGNGKQ
TUM_lysn_2	KESSGLVLLSSCPQTASRLQ
TUM_lysn_2	AELGEADEAELQRLVAAEQQ
TUM_lysn_2	KYAGSALQYEDVSTAVQNLQ
TUM_lysn_2	KIIQEQDAGLDALSSIISRQ
TUM_lysn_2	KVARREIGTLATVQRLPPGQ
TUM_lysn_2	KFGIIRPGCALESTTAILQQ
TUM_lysn_2	KGPILLHDNARPHVAQPTLQ
TUM_lysn_2	KALLDESLARGIDSSYRPSQ
TUM_lysn_2	KIITTGELAPQETTITEIKQ
TUM_lysn_2	KKSLEERENAGVDPTLAIPMIQ
TUM_lysn_2	KQAALAGNDRNIDVFNVEDQ
TUM_lysn_2	KQDTLELESPSLTSTPVCSQ
TUM_lysn_2	KVFNIYTDATPLRVSLVTGQ
TUM_lysn_2	KEVGVDSSLTDTRETSEEMQ
TUM_lysn_2	KGSAMQDLAEVNNFPPQSWQ
TUM_lysn_2	KADIQMPFTCSVTYYGPSGQ
TUM_lysn_2	KSIEELQDWDGQSPATVSHQ
TUM_lysn_2	KVTQLLPQNVHSHNSISKPQ
TUM_lysn_2	KQSVEETSGEGPEVEMESWQ
TUM_lysn_2	KVEQVPIVDIMFNDFGEASQ
TUM_lysn_2	KNHIRWIGSDLSNFGAVPQQ
TUM_lysn_2	KMNAEQQLQSTQRSLALAEQ
TUM_lysn_2	KAMLEELEADTARTLTDIEQ
TUM_lysn_2	KVTGDLFYTHVTTMGQRLSQ
TUM_lysn_2	KLCAEEIKAASYIECSALTQ
TUM_lysn_2	KQCGHLITAVQNVITELPVNSQ
TUM_lysn_2	KLAEVLVGEQQQCQDAKSQQ
TUM_lysn_2	KTLIGYSAAELNRLVTECEQ
TUM_lysn_2	KLAEIVKQVIEEQTTSHESQ
TUM_lysn_2	KFLGSDEEDKDSLQELSTEQ
TUM_lysn_2	KQVFEISSGEGFLDMIDKEQ
TUM_lysn_2	KSNEPEGQVEPGALRYRIEQ
TUM_lysn_2	KTSGSEQEVKRDRVSIKDNQ
TUM_lysn_2	KTHISNNYGNNFRNSSLLTQ
TUM_lysn_2	KISSPTETERCIESLIAVFQ
TUM_lysn_2	KMAREAGATRVHAYTCDCSQ
TUM_lysn_2	KCFDSPWTTRALSEVSGENQ
TUM_lysn_2	KLGQTPFDVADEGLVEHLELLQ
TUM_lysn_2	KNLNPVWDEIVVLPIQSLDQ
TUM_lysn_2	KWERLTVADALEPVQFEDGQ
TUM_lysn_2	KATFLFHTQEPNQLPVIEVQ
TUM_lysn_2	KSPYVAVCCIVMAFSILFIQ
TUM_lysn_2	KISQMPVILTPLHFDRDPLQ
TUM_lysn_2	KQQDPSLPLLHTPIPLVSENPQ
TUM_lysn_2	KALAEDATVYEYDSIYDEMQ
TUM_lysn_2	KAVRVSTEANRSIVPISRGQRQ
TUM_lysn_2	KADAEVKLILYHWTHSFSSQ
TUM_lysn_2	KMLEYLVTGGQEHETNEQQQ
TUM_lysn_2	KEDEKRYNERISGLGLTPEQ
TUM_lysn_2	KIEDMAVSLIREEWLLDPSQ
TUM_lysn_2	KLHMGHVRVYTISDTIARFQ
TUM_lysn_2	KPKTSTDRHSLSLDDIRLYQ
TUM_lysn_2	KLEENIDNIKRNHNLALGRQ
TUM_lysn_2	KLALQEFSELNERMAELRAQ
TUM_lysn_2	KHILPLTNDAERFNEIVKNQ
TUM_lysn_2	KGIKTFFTSPCTEEPRIQLQ
TUM_lysn_2	KQTMQVDEHARPQTTLEQLQ
TUM_lysn_2	KEEERAVKDELLSEKPEVKQ
TUM_lysn_2	KNTPSISEEQIKDIFYIENQ
TUM_lysn_2	KLCCNPVKLSEITEKPPRTQ
TUM_lysn_2	KYQHISFMPTLHCVMHNGAQ
TUM_lysn_2	KKVPTVSRPYSFIEFDTFIQ
TUM_lysn_2	KVMLQQGEAMRCPQCQIVVQ
TUM_lysn_2	KETTEESIKETERFVSEMLQ
TUM_lysn_2	KKILEVVNQIQDEERMVQSQ
TUM_lysn_2	KVQSYLENPTSYHLQQSQHQ
TUM_lysn_2	KLTELQLRARQLLDQVEQIQ
TUM_lysn_2	KRGQEYTDYINASFIDGYRQ
TUM_lysn_2	KVEFLYCDLASMTSIRQFVQ
TUM_lysn_2	KLSELQLRVRQLVEQVEQIQ
TUM_lysn_2	KQDEKQLQELALEERQTIDQ
TUM_lysn_2	KFIYENHPDVFSDSSMDHFQ
TUM_lysn_2	KNVFPPEVAVFEPSEAEISHTQ
TUM_lysn_2	KLIGISQRDYTQYYDHISKQ
TUM_lysn_2	KWNENVQYLSEDRSVQEVLQ
TUM_lysn_2	KLAEMETFRDILCRQVDTLQ
TUM_lysn_2	KNVALLAYNRWYQDLDKIDQ
TUM_lysn_2	KFLLGYFPWDSTKEERTQLQ
TUM_lysn_2	KDTTSDKDDSLGSQQTNEQCAQ
TUM_lysn_2	KIPEELKPWLVEDWDLVTRQ
TUM_lysn_2	KLQFFCDPRKREQMLTSPTQ
TUM_lysn_2	KKYQLNLPPYPDTECVYRLQ
TUM_lysn_2	KEDEKIFDPDRYQMVICRLQ
TUM_lysn_2	KEPQEQELQQQHWEQHEEYQ
TUM_lysn_2	KGAGGSPVGVEEGLVNVGTGQ
TUM_lysn_2	KAFTYTVAASGGGGVNMGSHQ
TUM_lysn_2	KAQRLSQETEALGRSQGRLEAQ
TUM_lysn_2	KAGAQALPAPPAPPGSQPFLQ
TUM_lysn_2	KNFGPKGFGYGQGAGALVHAQ
TUM_lysn_2	KSSSEGGDAGNDTRNTTSDLQ
TUM_lysn_2	KAHPGPAPTPDHKPPKAPHGQ
TUM_lysn_2	SVAFAAPRQRGKGEITPAAIQ
TUM_lysn_2	AAPGPALCLFDVDGTLTAPRQ
TUM_lysn_2	KLLGESALEGINLNPVPSPNQ
TUM_lysn_2	KDVISNTSDVIGTCEAADVAQ
TUM_lysn_2	KSNDSEEGLEDAVEGADEALQ
TUM_lysn_2	KFTTPIEETGGEGCPAVALIQ
TUM_lysn_2	KEETVVENATPDYAAGLVSTQ
TUM_lysn_2	KTDLQGSASPSKVEGVHTPRQ
TUM_lysn_2	KHVLSTSGVQSDAREPGEESQ
TUM_lysn_2	KGIPIEVIPMAYVPVSRAVSQ
TUM_lysn_2	KEAALTSEEVGADLEQVEVLQ
TUM_lysn_2	KSGSLEELVLDNAGLKTDFVQ
TUM_lysn_2	KAVAHHTTAAFIRVVGSEFVQ
TUM_lysn_2	KLLLGYSDIEIPSVVSVQSVQ
TUM_lysn_2	KDALRNSGGDGLGQMSLEFYQ
TUM_lysn_2	KDLDGPAIQVPVLVKDQDTLQ
TUM_lysn_2	KVITVHRVFPNGLASQEGTIQ
TUM_lysn_2	KEQLQDHATSVGSFLMQLLGQQ
TUM_lysn_2	KALRSFREFSGLKGAEAPPNQ
TUM_lysn_2	KGRLDNGQVGLYPANYVEAIQ
TUM_lysn_2	KADSLVEGTSSRYSMYNSVSQ
TUM_lysn_2	KSAEDLTDGSYDDVLNAEQLQ
TUM_lysn_2	KSSAPRNLDLWSSVSAEAQHQ
TUM_lysn_2	KLDVNSNCVNEEQPEAEVGISQ
TUM_lysn_2	KSQTGGPREALEAAEREETQQ
TUM_lysn_2	KTYFSHLDLSPGSSQVRAHGQ
TUM_lysn_2	KARSVLEALQQHRPSPELTLSQ
TUM_lysn_2	KEQPVRGSTFPSNLVHPTPLQ
TUM_lysn_2	KHRPHEVGSVQWAGSTFGPMQ
TUM_lysn_2	KQEVSPALNNLQQTLNIVTVQ
TUM_lysn_2	KSDPDKLATVRITDSPEEIVQ
TUM_lysn_2	KKDWYSILGADPSANISDLKQ
TUM_lysn_2	KQAAQTQPSQSSHLPQNQQQQQ
TUM_lysn_2	KAVVGEEALTSDDLLYLEFLQ
TUM_lysn_2	KVLQHYQESDKGEELGPGNVQ
TUM_lysn_2	KTRYIGEVGDIVVGRITEVQQ
TUM_lysn_2	KHVLTAAHCIHDGKTYVKGTQ
TUM_lysn_2	KILLLCVGEAGDTVQFAEYIQ
TUM_lysn_2	KNLLRTHTTSASARALYRLAQ
TUM_lysn_2	KPVHLVPRRLGGSQSETEVRQ
TUM_lysn_2	KAPRARTSPDEDEDDLLPPEQ
TUM_lysn_2	KIENSAEEFALYVVHTSGEKQ
TUM_lysn_2	KDAYERDLEADIIGDTSGHFQ
TUM_lysn_2	KSLCLSNGGIFPETHRPLLLQ
TUM_lysn_2	KDGQLTDDEMFSNEIGSEPFQ
TUM_lysn_2	KCACVAPPSALNPCEGDFRLQ
TUM_lysn_2	KLVPEEETTASENTEITSERQ
TUM_lysn_2	KDLDVITIPSKDVVMVHEPKQ
TUM_lysn_2	KDQDGFSEMQGERLRPGLDSQ
TUM_lysn_2	KKLGILDFTEQDVASHQSYSQ
TUM_lysn_2	KTIVLIPFLEQNNSSPNTRTQ
TUM_lysn_2	KILQEYVEHQVDDAMMANAAQ
TUM_lysn_2	KKAIQKGNMEVARIHAENAIRQ
TUM_lysn_2	KELGSLPLPLSTSEQRQQRLQ
TUM_lysn_2	KDVQDLDGGKEHERITDVLDQ
TUM_lysn_2	KVLVDAPCSNDRSWLFSSDSQ
TUM_lysn_2	KLLLAGMHRNLAIFDLRNTSQ
TUM_lysn_2	KKLEEVVQILGDKFPCTLVAQ
TUM_lysn_2	KCRDADDAEQAFERISANGHQ
TUM_lysn_2	KIITPLDEHLRSRPNDPSHAQ
TUM_lysn_2	KFDALKDDDSGDHDQNEENSTQ
TUM_lysn_2	KHGDGVKDIAFEVEDCDYIVQ
TUM_lysn_2	KSESSSSCEELNSEMTEHFPQ
TUM_lysn_2	KREDLRRGLVMVKPGSIKPHQ
TUM_lysn_2	KRSGHTQTDYINASFMDGYKQ
TUM_lysn_2	KLLMVETETPRDGCSGRKNQQ
TUM_lysn_2	KETPLYILCTAGMRILPESQQ
TUM_lysn_2	KVASMEEMATFHTDAYLQHLQ
TUM_lysn_2	KPVVLTDDQVDQALWEEQVLQ
TUM_lysn_2	KSLNNLISPDLEECHTPHKPQ
TUM_lysn_2	KRYEILSSIFTPIPGRIEIVQ
TUM_lysn_2	KVLAQVQHPLLHYLSVHRPVQ
TUM_lysn_2	KSTVESFYSRFHGMFLQNASQ
TUM_lysn_2	KPEVFFLPDLPTTPYFSRDAQ
TUM_lysn_2	KNCYSENEEDSSSIDHLSLNQ
TUM_lysn_2	KPLECIKGEEGIQVREIACIQ
TUM_lysn_2	KQVAQQEAERARFVVEKAEQQ
TUM_lysn_2	KFMPPPTYTEVDPCILNNNVQ
TUM_lysn_2	KYRPQTLNDLISHQDILSTIQ
TUM_lysn_2	KPFFTCGSADTCCPSGWIMHQ
TUM_lysn_2	KVRALEAANGELEVKIRDWYQ
TUM_lysn_2	KYQAEIPDRLVEGESDNRNQQ
TUM_lysn_2	KSMVNTKPEKTEEDSEEVREQ
TUM_lysn_2	KMQAHIQDLEEQLDEEEGARQ
TUM_lysn_2	KASFEELHDVDHFEIVENLTQ
TUM_lysn_2	KDVGLSDEEKLFQVHTFEIFQ
TUM_lysn_2	KAVHADFFNDFEDLFDDDDIQ
TUM_lysn_2	KSNDRNSMDIQCEVDALLERQ
TUM_lysn_2	KDRNLHIPTMENGPELILRFQ
TUM_lysn_2	KNVCKPVEETQRPPTLQEIKQ
TUM_lysn_2	KEICADPRVPWVKMILNKLSQ
TUM_lysn_2	KVRALEEANADLEVKIHDWYQ
TUM_lysn_2	KYVGEQVPSEVHSQTWELERQ
TUM_lysn_2	KLNHIFRPQIERAIHEFLAAQ
TUM_lysn_2	KVCSRIACHEEPVMDLDFDSQ
TUM_lysn_2	KHNSWEPEENILDPRLLLAFQ
TUM_lysn_2	KNVDEISNLIQEMNSDDPVVQQ
TUM_lysn_2	KYDVDPRKWIKQYTGINAINQ
TUM_lysn_2	KDLEELCRHINNRNQAAQHSQ
TUM_lysn_2	KQFTTLDRDHDVYTGNCAHYQ
TUM_lysn_2	KRIKEMDLSVETLFSFMQERQ
TUM_lysn_2	KMREVCEQNQQLLRENEIIKQ
TUM_lysn_2	KLVSTATTAPPSTAPSGPGSVQ
TUM_lysn_2	KAPLLASDSSSSGGSHSEDGDQ
TUM_lysn_2	KSTIPRSADHPPKLYHSALNRQ
TUM_lysn_2	KTKEQVTNVGGAVVTGVTAVAQ
TUM_lysn_2	KKVASVDSAVAATTPTSMATVQ
TUM_lysn_2	KSGTTSESGALSLEPSHIGDLQ
TUM_lysn_2	SYTPGVGGDPAQLAQRISSNIQ
TUM_lysn_2	KKAPETCSTAGRGPQVIAGGRQ
TUM_lysn_2	KIEHAAAAQGQGQVCTGNAWAQ
TUM_lysn_2	KAPEEQGLLPNGEPSQHSSAPQ
TUM_lysn_2	KSSGSGSSVADERVDYVVVDQQ
TUM_lysn_2	KRGGQALRDAGYEFDICFTSVQ
TUM_lysn_2	KKLEGNSPQGSNQGVKITPDQQ
TUM_lysn_2	KEIGSTMSGRKGTDDSMTLQSQ
TUM_lysn_2	KEEVAGTLEAVQTIQSITQALQ
TUM_lysn_2	KPHLSEVTTEGYPSEPLGGLEQ
TUM_lysn_2	KAPVEGIGQPEKVGLLLEYEAQ
TUM_lysn_2	KRAETPGFGAVTFGECALAFNQ
TUM_lysn_2	KIKQGDSSLVFGIKPGDPRVLQ
TUM_lysn_2	KQLDSLTARTPSEGEAGTQRQQ
TUM_lysn_2	KLVQSTLSDLRVYLGASTPDLQ
TUM_lysn_2	MNGDDAFARRPTVGAQIPEKIQ
TUM_lysn_2	KLHLPNTSRDSETAKPSVNGHQ
TUM_lysn_2	KIANTLACSSSSPAEMVQCLQQ
TUM_lysn_2	KKKDEGSYSLEEPKQANGGAYQ
TUM_lysn_2	KSHLMSLYSACSSEVPHGPVDQ
[truncated: 29,436 more rows]

## Sheet: Identifications
Sequence	Average Retention Time	Average iRT	Max Score FTMS_HCD_20	Max Score FTMS_HCD_23	Max Score FTMS_HCD_25	Max Score FTMS_HCD_28	Max Score FTMS_HCD_30	Max Score FTMS_HCD_35	Max Score ITMS_HCD_28	Max Score ITMS_CID_35	Max Score FTMS_ETCID_35	Max Score FTMS_ETD	Max Score FTMS_ETHCD_28
AAAAAAAAAAAAAAAAGLGLGP	59.86	157.46	257.8	232.5	193.06	130.72	120.92	92.38	175.6	226.23	NA	NA	NA
AAAAAAAAAAAAAAG	32.74	56.27	83.206	95.531	95.531	83.206	84.568	71.501	98.523	71.501	NA	NA	NA
AAAAAAAAAAAAAAGAG	36.89	70.22	99.442	99.442	NA	NA	NA	NA	NA	76.064	NA	NA	NA
AAAAAAAAAAAAAAGGLALGLH	55.88	144.3	311.2	284.04	270.8	208.15	208.15	184.76	220.21	251.84	NA	NA	70.701
AAAAAAAAAAAAAAVTSGV	52.37	0	196.33	144.8	98.676	NA	74.853	58.885	110.44	155.56	NA	NA	NA
AAAAAAAAAAAAAGAG	32.54	54.24	124.42	103.74	103.74	79.474	NA	NA	144.38	133.42	NA	NA	NA
AAAAAAAAAAAAAK	24.01	21.78	188.96	158.3	153.54	172.21	148.52	147.26	195.32	155.48	50.305	76.228	116.87
AAAAAAAAAAAAHLPS	36.19	70.04	204.48	181.98	170.95	157.56	143.76	113.52	134.68	166.7	40.798	23.092	132.65
AAAAAAAAAAAAK	20.48	7.01	176.95	160.18	171.73	175.44	197.3	141.08	214.12	152.7	69.314	79.23	119.21
AAAAAAAAAAAG	20.59	10.48	101.21	135.82	113.85	114.94	100.07	NA	100.07	62.717	NA	NA	NA
AAAAAAAAAAAGAGAG	26.29	31.88	141.08	121.74	103.74	80.438	79.474	68.224	116.73	144.17	NA	NA	NA
AAAAAAAAAAG	16.76	-3.36	148.37	140.72	144.01	NA	98.807	75.311	102.98	130.27	NA	NA	NA
AAAAAAAAAAGAGAG	22.55	16.41	134.57	113.14	108.7	108.46	109.01	NA	121.99	145.99	NA	NA	NA
AAAAAAAAAAGAGAGA	19.19	1.68	16.574	18.413	59.35	NA	38.303	40.724	74.301	57.59	NA	NA	NA
AAAAAAAAAAGAGAGAK	20.65	8.33	203.87	192.14	197.27	188.04	207.34	123.79	262.61	173.72	62.203	NA	133.23
AAAAAAAAAAVTSGVATK	33.27	58.81	159.81	152.68	159.54	157.74	157.74	135.57	179.66	198.95	NA	NA	NA
AAAAAAAAAGAGAGA	20.6	9.15	150.84	129.68	116.9	90.308	83.206	50.04	123.69	100.82	NA	NA	NA
AAAAAAAAGAGAGA	18.82	1.32	163.34	134.85	162.95	114.78	100.19	75.109	124.59	89.142	NA	NA	NA
AAAAAAAAGVSP	26.11	27.7	95.909	100.19	NA	119.57	NA	NA	121.29	68.915	NA	NA	NA
AAAAAAAALY	32.11	63.19	136.44	132.48	110.56	80.377	84.025	72.021	97.64	69.198	NA	NA	NA
AAAAAAAAPAAAAT	21.93	15.96	252.14	239.76	215.27	186.33	136.5	92.611	145.34	203.02	29.58	51.135	70.26
AAAAAAAGAFAGRR	21.92	14.97	90.614	142.08	151.98	134.75	167.18	179.19	164.65	119.27	NA	NA	NA
AAAAAAAGAGAGAKQTPA	17.04	-4.2	166.52	157.37	160.5	122.12	125.33	112.63	147.83	84.403	81.606	NA	115.73
AAAAAAALLY	42.56	102.1	92.187	66.429	66.073	66.994	52.786	52.786	100.19	142.64	NA	NA	NA
AAAAAAAPAAPAAPR	21.58	12.98	171.32	156.14	200.54	166.04	244.63	213.53	319.5	195.32	125.97	57.434	132.09
AAAAAAAQSVY	24.32	33.69	101.65	101.65	116.05	75.189	85.212	63.306	151.04	93.143	NA	NA	NA
AAAAAAAVGVR	19.2	12.73	171.56	157.96	186.41	162.88	193.38	214.93	152.11	160.59	53.034	73.887	159.09
AAAAAAAVVAY	32.64	65.47	118.42	98.807	86.121	75.311	75.311	67.035	88.734	49.536	NA	NA	NA
AAAAAAERAGV	18.81	2.43	NA	75.738	131.11	104.06	173.37	179.28	195.32	94.409	NA	NA	NA
AAAAAAFVHARAAAA	26.95	34.09	NA	NA	179.35	111.26	158.42	139.76	NA	NA	NA	NA	NA
AAAAAAGAGAGAKQTPA	16.2	-9.13	168.67	138.01	138.01	134.81	105.58	76.156	134.02	101.2	107.73	32.295	144.4
AAAAAAHTAIQQ	16.67	-3.81	236.06	228.39	226.31	196.44	167.2	150.46	179.37	204.56	70.563	79.659	78.964
AAAAAAKPAD	21.22	8.49	77.662	76.228	82.029	75.738	80.165	63.301	117.89	83.862	NA	NA	NA
AAAAAALHLNQLG	38.13	76.74	209.21	176.65	188.49	145.91	150.15	123.42	167.09	172.56	59.248	74.611	112.44
AAAAAALLY	41.47	99.15	114.35	109.15	98.54	78.166	72.62	56.095	92.075	76.847	NA	NA	NA
AAAAAAQSVY	23.69	28.71	133.33	134.3	142.19	104.45	104.45	76.035	143.11	107.29	NA	NA	NA
AAAAADLAQI	39.79	83.24	216.57	173.69	163.04	130.77	107.43	74.439	119.56	97.798	NA	NA	NA
AAAAAEALA	25.38	34.45	187.45	187.45	153.26	86.935	106.29	91.584	92.692	79.939	NA	NA	NA
AAAAAEPLP	30.22	52.67	NA	41.502	44.692	NA	44.611	NA	118.06	73.975	NA	NA	NA
AAAAAERAGV	16.2	-8.59	130.98	163.38	150.36	NA	167.04	160.69	145.16	125.68	75.416	91.867	96.113
AAAAAFEQAH	21.41	12.06	162.64	157.99	223.87	219.25	197.5	153.24	213.85	175.93	88.596	91.867	121.9
AAAAAGQIHHV	14.37	-11.47	171.56	185.6	157.96	116.05	117.89	94.309	185.72	214.96	164.65	232.46	133.42
AAAAAGTYVAADAAAASS	30.3	49.88	NA	NA	NA	107.74	NA	NA	NA	152.11	NA	NA	NA
AAAAAHISSAAG	16.53	-4.95	182.64	150.1	142	117.52	119.53	105.2	131.52	136.52	58.32	63.816	66.989
AAAAAHISSAAGTLAA	29.77	41.92	NA	NA	71.558	NA	54.276	71.558	NA	NA	NA	NA	NA
AAAAAHTAIQQ	14.96	-10.29	191.55	195.4	191.4	163.86	167.76	142.43	173.24	163.66	61.235	74.841	72.29
AAAAAIFVI	53.94	149.16	NA	NA	58.661	NA	58.661	47.045	NA	NA	NA	NA	NA
AAAAAKGAGAGFVMV	34.77	62.36	180.24	156.36	149.41	124.12	109.15	77.644	158.01	162.49	95.5	55.196	95.5
AAAAAKVPA	17.37	3.11	60.436	71.501	70.525	69.905	58.815	36.76	67.169	161.11	NA	NA	NA
AAAAALAAA	25.86	36.35	120.06	114.35	114.35	79.935	80.498	65.331	85.909	NA	NA	NA	NA
AAAAALWL	51.72	138.85	102.29	101.25	77.196	NA	63.581	59.287	NA	NA	NA	NA	NA
AAAAAPVATK	14.04	-10.3	NA	NA	NA	110.38	NA	NA	NA	NA	NA	NA	NA
AAAAAQSVY	22.2	23.25	150.88	125.81	116.88	95.541	86.086	74.717	130.77	84.743	NA	NA	NA
AAAAARAAGAAAQAKA	14.43	-15.9	145.61	130.61	122.1	96.464	92.151	80.96	116.9	163.71	119.54	136.93	160.87
AAAAATMAL	25.38	34.59	122.79	154.11	159.19	148.28	143.09	75.915	153.88	118.69	NA	NA	NA
AAAAAVASGQ	15.01	-10.58	90.709	114.5	118.32	NA	85.813	52.018	137.9	77.318	NA	NA	NA
AAAAAVVAVAAAAAI	56.34	146.99	134.57	115.57	108.7	71.501	94.465	87.184	143.96	150.1	NA	NA	NA
AAAAAWDALAAELY	59.38	0	140.57	142.19	122.86	92.707	103.91	89.561	126.19	158.04	42.947	18.391	74.789
AAAAAYEAAFAATVP	49.7	118.26	73.082	71.451	44.863	44.511	53.756	37.344	117.89	NA	NA	NA	NA
AAAAAYETAFAAIVP	58.03	149.73	128.36	155.07	155.07	83.783	111.52	90.614	157.91	111.46	NA	NA	NA
AAAAAYTTALAAMPT	37.55	75.53	172.88	174.41	177.36	151.44	138.4	51.113	169.44	103.55	NA	NA	NA
AAAADAVAEADAELK	36.16	67.62	275.42	229.23	200.97	179.56	178.23	115.1	201.3	204.17	94.188	41.621	169.04
AAAADVDAAVAAAR	30.62	47.19	273.74	277.11	231.74	231.52	294.15	239.54	303.71	220.82	82.925	85.522	155.08
AAAADVDAAVAAARA	33.84	59.65	259.1	246.86	228.38	159	171.95	158.47	151.07	185.66	106.14	22.327	125.97
AAAAEAEVFATRY	34.68	0	216.81	193.15	178.22	162.93	164.68	153.75	174.72	130.19	62.287	16.265	126.83
AAAAELFAEQDQLVR	43.1	94.49	303.36	287.48	293.25	254.45	237.21	220.4	235.93	261.17	96.673	21.666	157.86
AAAAGAIVGAVMKATR	36.92	72.69	178.22	175.27	167.92	148.18	127.07	109.79	146.84	127.05	158.93	207.95	218.16
AAAAGARLY	22.38	24.03	NA	NA	66.994	151.14	169.69	138.48	138.48	91.853	NA	NA	NA
AAAAGARMFRVH	17.3	-1.67	94.409	93.556	84.817	105.98	75.197	56.404	70.056	74.533	176.78	255.54	175.74
AAAAGAVAAVAEQAP	37.46	0	101.39	88.021	90.614	NA	64.121	49.632	110.41	98.676	NA	NA	NA
AAAAGDAEAMV	24.11	22.81	244.87	254.37	236.21	161.12	138.83	87.284	161.11	133.12	NA	NA	NA
AAAAGELRSLGATLK	34.35	60.99	147.1	189.1	186.85	185.14	199.15	178.14	258.41	215.48	158.52	310.77	249.75
AAAAGGVGAATAGVS	25.12	29.8	152.97	136.57	140.84	124.98	99.139	34.781	127.68	105.66	NA	NA	NA
AAAAGPTTAVVSAAE	32.55	54.29	216.83	196.88	184.98	154.67	130.56	81.709	187.58	176.87	NA	NA	NA
AAAAGPTTAVVSAAEA	35.37	64.49	227.06	216.45	214.05	138.02	120.59	83.204	193.49	215.34	NA	NA	NA
AAAAGRAPAESS	11.87	-22.64	60.255	59.198	91.961	154.88	58.172	58.172	81.676	147.58	NA	NA	NA
AAAAGRIAI	28.86	47.59	143.12	134.81	143.61	115.78	114.65	107.22	125.81	143.61	56.043	68.016	74.841
AAAAGSAAL	22.62	23.76	NA	NA	137.59	121.14	120.86	87.582	NA	NA	NA	NA	NA
AAAAGSTTALLT	35.91	67.47	149.65	127.76	133.12	119.29	109.01	74.533	153.97	150.15	NA	NA	NA
AAAAGVVVFAKQ	33.74	61.09	229.17	236.32	226.09	226.09	201.61	161.17	191.4	147.73	72.705	44.318	153.34
AAAAGWQTL	38.44	86.63	163.67	175.86	169.97	133.7	90.862	43.066	101.21	138.83	NA	NA	NA
AAAAHAAAAGRSRAI	12.46	-21.54	122.97	124.07	91.62	147.96	113.69	115.12	114.24	95.428	178.84	276.03	232.83
AAAAHAAAAGRSRAT	8.92	-35.46	76.728	111.31	137.62	135.13	145.52	113.25	124.21	129.17	146.96	209.6	192.4
AAAAHAATAGAQAALD	22.79	14.19	31.089	43.592	51.03	NA	46.318	51.939	41.227	59.673	NA	NA	NA
AAAAHAGAAPAITAVV	39.12	78.32	95.656	94.122	155.84	87.719	130.75	71.176	127.52	147.4	72.927	44.44	79.341
AAAAHISSAAGTLA	27.98	37.08	NA	NA	86.911	41.242	94.767	70.195	NA	NA	NA	NA	NA
AAAAHTAIQQ	13.73	-15.37	170.68	156.18	NA	135.63	NA	NA	146.79	142.98	NA	33.088	50.354
AAAAHTFFV	37.99	82.93	143.61	149.4	149.4	128.82	109.01	84.227	138.48	132.08	41.689	56.432	64.82
AAAAIASLENRTA	31.57	0	255.54	225.63	224.25	169.09	179.67	175.48	174.21	193	93.348	65.179	142.12
AAAAIGAAAAGVTSI	43.12	96.33	194.39	189.56	155.24	119.55	91.961	56.205	159.94	213.63	37.645	57.434	57.973
AAAAIKAAASGTPIAD	30.2	0	195.6	195.6	177.74	169.98	135.89	87.863	156.96	151.49	74.364	32.152	89.663
AAAAIRLSTVVRVEH	32.4	54.37	132.23	165.86	198.87	127.3	181.58	154.69	129.54	106.54	81.327	127.76	101.75
AAAAKGAGAGFVMV	34.14	0	153.34	142.19	128.85	105.25	112.64	92.19	126.12	161.99	85.203	58.712	117.3
AAAALAEFDIPAEV	55.85	143.41	140.63	117.79	121.02	96.604	77.124	54.772	114.71	158.42	NA	NA	NA
AAAALELALEALYLAK	59.86	162.08	NA	NA	NA	86.497	NA	NA	NA	95.236	NA	NA	NA
AAAALGRAL	28.25	46.35	105.81	117.4	132.08	113.41	122.74	122.74	90.37	110.81	64.82	76.679	74.533
AAAALGRAP	20.03	14.29	43.808	55.531	42.599	NA	42.599	42.599	NA	NA	NA	NA	NA
AAAALPGAR	18.77	11.33	73.665	82.279	95.741	105.14	107.29	95.741	103.83	95.793	NA	47.187	NA
AAAALPTTGVVAAAA	41.22	87.47	150.27	150.27	132.84	NA	80.455	29.743	146.69	108.43	NA	NA	NA
AAAALRFPV	41.8	98.24	144.38	133.12	147.52	154.35	132.96	119.22	148.21	133.12	36.528	58.433	74.533
AAAALVADIVTARLA	55.31	141.89	212.55	202.25	185.95	135.02	146.77	148.52	165.78	179.65	54.281	23.468	89.911
AAAALVLKA	32.96	63.44	130.27	106.36	107.43	53.163	100.74	82.452	134.81	143.61	46.352	46.352	86.18
AAAAMTLDRHGH	13.08	-17.57	149.23	164.81	181.66	178.71	169.81	129	177.04	136.81	164.9	282.72	191.04
AAAAPAAVGAAVGGT	31.33	50.56	212.09	196.16	190.53	176.62	138.63	81.92	126.71	178.71	71.853	49.298	86.89
AAAAPAGAGGAGPAAT	19.96	6.63	255.41	260.19	264.64	219.97	179.36	92.19	164.46	198.97	59.614	72.681	79.341
AAAAPAPASAAPAPA	25.83	27.72	140.83	145.72	211.85	135	112.41	40.021	214.23	186.41	NA	NA	NA
AAAAPARGL	19.08	10.23	119.41	110.31	148.28	143.97	170.31	144.66	143.97	138.83	64.82	65.224	107.79
AAAAPGEAL	26.37	38.93	187.45	227.11	216.64	197.76	144.66	135.82	163.84	88.643	NA	NA	NA
AAAAPLQR	15.65	-5.73	NA	NA	NA	146.94	NA	NA	NA	152.63	NA	NA	NA
AAAAPRAVA	16.28	-1.99	NA	NA	33.263	69.628	52.716	40.067	79.713	113.41	NA	NA	NA
AAAAPSPGSAR	11.99	-20.15	NA	NA	NA	133.42	NA	NA	NA	109.39	NA	NA	NA
AAAAPSPVL	33.46	67.85	206.44	187.72	187.72	168.82	168.82	92.319	217.6	148.21	NA	NA	NA
AAAAPSPVM	23.07	27.04	179.23	206.44	217.6	177.84	187.72	119.06	217.6	163.84	NA	NA	NA
AAAAPTTAGVLAAGAD	36.25	66.54	221.5	215.06	181.87	128.27	124.07	61.409	167.93	145.1	NA	NA	NA
AAAAPYAGWLAAAAAR	47.08	111.36	204.85	204.48	205.83	227.99	325.04	205.73	342.72	195.77	87.138	25.823	139.58
AAAARAAGAAAQAKA	13.08	-21.87	133.15	129.37	138.02	91.307	121.21	108.68	128.57	141.34	128.95	173.04	141.65
AAAARAAGAAAQAKAA	13.19	-21.64	100.22	80.96	80.96	NA	64.104	25.328	54.871	84.169	NA	NA	NA
AAAARIQP	17.97	5.74	120.65	117.93	117.93	57.281	102.77	85.359	127.84	104.21	28.177	38.792	51.445
AAAASPLQALQLELL	53.43	136.01	28.283	35.037	NA	NA	NA	NA	NA	40.278	NA	NA	NA
AAAASSACAAPSQEAQP	19.91	7.74	NA	NA	NA	66.059	NA	NA	NA	135.69	NA	NA	NA
AAAASSRVDVA	18.83	4.27	189.13	169.82	140.78	NA	166.07	142.55	179.81	147.62	53.388	83.869	81.92
AAAATAARNNPEPGG	13.63	0	206.66	196.74	173.25	149.32	169.17	148.08	158.89	188.09	44.341	62.466	87.519
AAAATADVTLY	36.58	80.45	141.39	137.18	142.64	142.64	127.84	73.616	130.04	81.191	NA	NA	NA
AAAATAFEAALAATVH	51.26	130.74	336.68	309	295.83	249.28	239.39	166.62	373.4	264.09	31.895	25.823	157.82
AAAATAFIAQ	36.39	70.79	160.88	153.78	161.11	146.94	110.63	80.165	146.21	131.52	NA	NA	NA
AAAATAFIAQA	39.9	83.97	211.85	203.19	160.88	141.52	111.01	89.55	169.06	104.06	NA	NA	NA
AAAATAFIAQAE	39.27	82.06	166.04	147.55	155.47	122.86	103.91	74.841	135.8	123.26	NA	NA	NA
AAAATAFIAQAEPGG	40.02	84.31	NA	NA	188.66	160.59	152.34	76.679	NA	162.94	NA	NA	NA
AAAATPAAA	15.12	-7.63	NA	NA	NA	111.69	NA	NA	NA	114.72	NA	NA	NA
AAAATQAEGAAAATQ	19.78	6.58	307.03	312.67	281.36	226.88	173.06	110.51	251.64	246.66	70.197	37.144	125.97
AAAATQAEGAASQAQ	18.16	0.28	318.35	343.75	366.03	284.45	225.21	115.12	272.77	264.31	89.911	34.432	146.77
AAAATQAEQAATQAQ	22.61	17.46	332.7	324.84	381.4	237.84	180.61	117.27	225.01	219.95	45.423	30.004	85.61
AAAATVRGDARLVFT	34.46	62.03	122.33	112.17	110.44	105.58	110.97	88.561	77.644	114.76	146.96	169.41	167.89
AAAAVDRAREHGLPFL	37.29	76.02	129.01	123.29	113.65	123.76	132.65	141.85	88.075	73.219	110.35	158.79	171.76
AAAAVGGAL	29.94	53.63	132.22	152.83	NA	133.45	NA	NA	116.12	77.906	NA	NA	NA
AAAAVGLAL	43.46	106.14	46.351	58.661	58.661	NA	58.661	NA	NA	NA	NA	NA	NA
AAAAVGPAM	24.64	31.13	118.18	120.06	153.38	150.77	145.21	89.08	133.45	115.01	NA	NA	NA
AAAAVHAGRAGAQRGV	12.59	0	147.26	157.56	170.95	148.52	157.56	170.66	162.31	148.89	234.9	326.24	237.21
AAAAVIPTV	40.47	92.52	137.59	118.69	114.94	88.734	68.398	52.683	103.29	86.866	NA	NA	NA
AAAAVLAMPDQ	31.24	53.25	NA	NA	NA	124.67	NA	NA	NA	99.283	NA	NA	NA
AAAAVNAIASDRE	24.93	27.3	247.14	215.51	208.87	189.3	190.57	199.4	237.84	190.34	89.231	55.04	112.44
AAAAVPLSY	35.55	77.99	144.58	144.58	137.59	127.1	141.55	109.7	128.82	124.37	NA	NA	NA
AAAAVSHAAAASTVQQ	18.77	0	204.67	207.08	187.49	171.11	164.56	145.29	171.62	160.79	81.884	54.09	108.13
AAAAVVLEEFAHALT	59.93	159.5	58.574	66.989	NA	NA	NA	NA	82.705	53.947	NA	NA	NA
AAAAWKALEVLDNAM	53.28	134.72	250.78	218.21	255.39	167.03	157.09	88.092	160.46	206.67	50.752	NA	71.853
AAAAWREAAAVAAEQR	31.51	51.74	163.18	200	259.29	220.34	265.77	231.21	231.17	163.9	141.82	252.21	237.21
AAAAYTTALAAMPT	35.77	68.79	179.1	163.32	169.12	154.49	123.72	93.345	154.49	178.95	NA	NA	51.611
AAADAALEAAELGEY	45.29	0	206.73	200.78	204.48	150.53	114.89	93.178	182.39	150.26	NA	NA	NA
AAADADPAKIVATES	33.76	60.22	67.648	47.537	179.56	186.75	174.24	94.059	45.873	178.67	69.431	44.543	109.99
AAADASPSL	25.11	34.44	221.53	209.44	216.16	155.53	148.98	74.423	177.71	95.352	NA	NA	NA
AAADAVPAAAAAAGL	44.08	0	174.48	172.28	137.69	129.63	97.857	77.185	183.43	150.51	62.104	47.621	97.223
AAADDSALTAEAAEN	28.51	37.58	119.68	119.22	142.43	NA	103.55	37.556	163.64	142.83	NA	NA	NA
AAADETLRLW	44.14	108.23	196.27	215.06	242.12	157.75	200.78	150.61	215.38	176.6	99.283	51.276	110.39
AAADIAVGV	35.86	74.61	129.67	135.82	114.94	93.883	93.883	46.921	81.381	73.039	NA	NA	NA
AAADIFKHY	27.67	48.36	126.07	122.33	122.33	95.311	105.52	88.819	154.12	168.25	114.97	136.8	85.355
AAADLASLAAAARLP	51.81	0	234.9	258.6	246.31	173.06	192.39	130.03	203.85	135.02	96.673	17.587	157.86
AAADLVSLLTASQFA	56.63	154.55	164.04	156.48	55.98	NA	35.118	18.823	136.96	164.48	NA	NA	NA
AAADPAAVWATHFPS	45.2	107.92	194.12	192.18	164.56	150.22	122.78	57.267	135.81	157.5	62.055	13.063	101.38
AAADPKVAF	28.61	48.69	134.66	146.23	66.27	99.688	35.826	22.237	100.25	113.62	55.314	47.187	83.869
AAADPNAAWAA	30.68	54.47	NA	NA	NA	NA	NA	NA	112.41	130.75	NA	NA	NA
AAADQARAAVVAYET	31.22	50.06	144.41	164.63	148.38	141.57	152.17	117.8	161.49	169.4	79.467	36.417	98.676
AAADRVGPAA	15.24	-5.45	112.13	118.03	112.13	99.568	119.22	100.88	139.38	137.46	50.354	59.908	88.596
AAADSAVRLW	39.44	91.09	213.31	221.68	218.47	209.84	180.67	188.98	215.88	182.16	59.198	35.445	110.39
AAADSIKIW	39.07	88.83	174.41	152.86	153.24	100.84	130.66	82.645	137.13	164.68	NA	45.081	NA
AAADVDAAVAAARA	31.6	50.46	254.18	240.18	198.37	170	191.48	181.44	189.17	164.92	105.19	38.783	143.98
AAADVGADAEAAIAA	38.34	76.4	123.86	160.59	147.2	123.86	126.07	83.998	171.56	113.62	NA	NA	NA
AAADVGLTR	19.6	14.76	154.85	156.18	147.4	163.32	149.72	181.55	182.76	190.52	74.841	56.432	114.97
AAADVKKQR	34.82	72.71	NA	NA	30.612	NA	47.732	77.355	NA	61.765	NA	NA	NA
AAAEAAAAAA	16.04	-1.94	129.39	155.53	162.95	NA	128.48	105.2	153.15	106.42	NA	NA	NA
AAAEAAAHAREEL	22.73	0	151.66	175.21	195.16	126.1	190.34	145.29	283.47	184.96	142.12	169.65	158.34
AAAEAAPTLTESHEL	33.51	59.26	215.51	182.55	166.7	112.44	166.7	138.89	175.48	231.52	65.467	34.432	117.08
AAAEAASAAPLE	27.69	38.55	177.91	177.91	167.12	145.46	118.06	100.88	138.25	147.62	NA	NA	NA
AAAEAAYSVAEVPGD	35.56	65.5	156.52	151.7	111.31	109.66	98.337	73.219	154.85	153.81	NA	NA	NA
AAAEAEEEAAAAEAEVFATRY	50.88	125.56	323.14	310.97	283.08	270.95	263.52	226.57	273.43	240.82	NA	NA	77.959
AAAEAEVFATRY	32.94	0	237.08	217.42	270.63	288.25	260.28	174.42	280.09	161.51	100.38	28.624	120.57
AAAEAGLHV	26.15	35.27	83.753	102.71	122.98	130.05	128.82	113.08	158.38	148.04	74.987	80.219	114.86
AAAEAPDPQR	13.78	-13.86	169.93	187.99	191.4	163.38	171.99	144.65	218.73	148.91	58.274	51.276	88.596
AAAEAVAAAAGQSWE	38.48	77.56	117.79	108.53	119.03	101.48	63.216	36.424	115	145.23	NA	NA	NA
AAAEAVNAAVAQSVQ	33.04	57.68	203.7	223.55	182.41	168	117.2	85.764	169.58	196.97	41.45	21.666	89.911
AAAEFVPRIG	38.73	78.81	163.38	155.06	143.39	128.58	114.4	109.44	128.86	148.32	88.596	60.398	88.596
AAAEGALHLE	30.69	49.01	195.57	174.48	183.9	142.79	169.57	97.093	166.68	190.02	86.014	70.908	125.74
AAAEGGAGAAASRA	14.26	-16.3	223.06	200.19	201.06	139.73	160.05	135.24	150.9	171.11	114.7	70.089	145
AAAEIYEEF	41.86	98.5	187.93	173.11	173.11	NA	82.913	39.218	118.69	98.418	NA	NA	NA
AAAEKLFGNMEGDCPSDWK	36.25	72.01	NA	NA	NA	60.938	NA	NA	NA	195.86	NA	NA	NA
AAAELANASLLQSEF	51.54	128.03	221.62	222.2	262.54	154.65	147.74	94.09	236.05	220.52	NA	NA	NA
AAAELIKEV	33.65	65.42	144.79	NA	125.18	120.87	73.324	36.975	138.06	96.034	NA	NA	64.374
AAAELKLLLL	55	153.24	136.52	137.46	145.16	104.22	123.75	104.22	105.4	105.17	50.354	61.962	67.08
AAAEPKLFGGF	42.95	105.87	152.7	162	167.12	117.52	121.36	124.67	128.51	129.89	57.973	64.82	91.961
AAAEQLRLMYNSANM	36.96	73.27	280.5	244.56	252.36	235.22	230.86	127.32	188.39	200	64.522	NA	135.18
AAAEQTLRDLDKLLS	51.58	132.7	189.8	193.56	169.4	173.77	149.6	74.301	160.63	136.93	123.1	178.71	167.89
AAAERPGEAAVASSPS	18.93	4.24	151.11	170.77	144.41	128.45	180.11	162.64	165.89	132.15	81.884	34.264	89.663
AAAERPGEAAVASSPSK	16.27	-8.6	182.17	173.98	182.17	187.5	260.96	216.71	242.9	177.41	180.27	256.52	222.75
AAAESAISAETEAAA	31.54	50.14	188.87	219.7	203.35	158.76	110.31	73.082	190.62	151.7	NA	NA	NA
AAAETQSLR	22.43	23.33	NA	NA	NA	152.34	NA	150.36	101.46	137.46	NA	NA	NA
AAAEVAAALTVSHRK	26.54	30.69	102.65	128.85	131.96	143.64	175.15	177.38	135.91	79.492	76.322	34.501	93.716
AAAEVAERAG	14.81	-11.11	179.42	152.04	150.15	110.41	179.36	159.1	185.72	154.24	78.342	51.276	88.596
AAAEVAGQFVIKLTHD	45.99	103.71	56.339	65.811	73.279	87.519	91.355	72.898	102.63	56.569	NA	NA	NA
AAAEVLIDQATARPV	41.09	85.88	263.9	229.9	219.84	170.74	202.25	169.4	169.98	162.7	70.197	16.182	107.74
AAAEVQAQASAEVAQVVAALER	59.65	160	235.25	252.55	308.71	283.19	256.53	175.65	210.33	259.32	NA	NA	81.884
AAAFAAATLLLTPAL	59.93	163.68	144.09	157.91	NA	NA	NA	NA	131.06	105.52	NA	NA	NA
AAAFAGIKPFLALYM	57.73	152.14	181.66	179.35	170.04	134.99	151.55	97.957	155.47	159.44	79.467	55.196	117.08
AAAFAGLSREEALR	32.58	0	138.02	132.99	193.15	174.46	222.55	223.46	222.73	190.35	161.87	309.94	221.09
AAAFAVSLTLRLHQE	44.3	100.95	68.972	81.632	86.497	106.3	97.767	86.214	118.51	44.511	NA	NA	NA
AAAFGRIAF	41.73	97.87	130.27	130.27	122.18	119.22	103.83	103.83	154.09	134.81	55.353	76.064	107.79
AAAFGRIANALPAAAR	35.96	69.47	150.22	208	251.14	265.77	289.31	297.91	203.88	135.04	138.73	242.83	223.39
AAAFHQQIVQTLTST	39.73	81.93	176.25	145.81	135.65	127.79	130.1	81.565	191.79	170.26	64.522	36.417	103.9
AAAFLGGVVR	38.26	78.85	128.38	181.2	209.69	182.95	225.99	219.18	229.64	144.09	78.342	80.231	110.39
AAAFLMDWAAPVIEKA	54.1	137.18	226.93	238.02	197.47	160.63	166.9	110.35	202.01	187.08	NA	NA	NA
AAAFRVVQDHVASVF	42.95	93.85	92.265	95.981	95.981	NA	116.51	98.368	128.73	143.64	NA	NA	NA
AAAFVVLKPGVSATPE	40.92	0	164.15	167.61	151.07	157.86	143.64	128.95	148.18	175.6	59.614	42.083	74.364
AAAFYAQFVQALS	59.38	158.52	148.32	128.27	154.88	93.992	91.069	69.721	159.28	99.442	NA	NA	61.096
AAAGAAAAAAHTAIQQ	26.58	0	255.34	262.3	249.19	244.71	221.63	155.34	214.48	206.67	91.07	68.536	141.82
AAAGAAATHL	22.56	15.01	142.64	147.69	167.24	117.93	187.93	146.87	177.71	133.81	NA	NA	NA
AAAGAFAGR	16.97	-0.77	NA	NA	NA	143.61	NA	NA	NA	157.58	NA	NA	NA
AAAGAGAAGPGVRREL	21.46	14.35	150.11	178.22	205.96	171.73	208.68	201.3	223.03	147.7	160.78	203.61	223.58
AAAGAGGEHV	13.26	-16.93	NA	NA	NA	133.86	NA	NA	NA	NA	NA	NA	NA
AAAGAGPEM	20.41	16.58	NA	NA	161.89	146.01	153.26	75.269	119.56	105.2	NA	NA	NA
AAAGAIVGAVMKATR	35.16	64.64	151.56	165.49	158.89	125.22	125.22	118.08	146.84	147.33	157.86	279.3	214.42
AAAGAKAAAAVYEAAR	25.82	30.96	168.41	171.78	198.61	188.44	220.6	190.44	174.18	148.33	180.85	308.55	259.27
AAAGALAGAGH	17.31	-1.75	187.48	207.58	207.58	191.24	187.48	168.62	207.58	190.08	77.124	114.97	91.961
AAAGALQGWSLG	47.31	111.33	114.86	143.04	124.74	85.676	89.698	26.384	97.635	81.525	NA	NA	NA
AAAGAQLAPRD	20.06	7.23	184.36	166.14	186.74	168.3	177.44	162.26	178.55	144.17	91.961	55.353	124.42
AAAGARLY	22.26	23.48	98.418	107.32	NA	114.72	NA	NA	119.56	149.4	NA	NA	NA
AAAGAVITGAQ	26.76	34.7	152.89	136.39	158.37	148.62	115.49	51.662	127.46	89.355	NA	NA	NA
AAAGAVVAAALRAIR	48.87	0	123.95	167.84	170.68	168.02	222.25	216.84	237.76	167.2	167.89	296.14	195.71
AAAGDAEAMV	24.13	22.68	244.8	237.45	233.71	205.38	148.54	88.35	172.03	143.11	NA	NA	NA
AAAGDKLSL	28.59	48.2	147.4	134.51	134.51	101.72	109.48	81.263	156.75	134.23	57.174	87.476	74.841
AAAGELRSLGATLK	33.32	56.7	127.32	205.26	196.18	196.97	196.8	176.25	209.22	195.94	143.98	241.96	172.33
AAAGFHLEY	35.1	75.92	191.63	169.97	169.97	142.36	152.41	102.41	116.9	188.81	64.73	76.064	94.309
AAAGGAAAAAAR	12.6	-18.73	NA	NA	NA	157.49	NA	NA	NA	156.16	NA	NA	NA
AAAGGLGGAGGNGGAG	18.84	2.74	195.58	193.01	173.14	121.8	39.039	NA	112.3	120.45	NA	NA	NA
AAAGGVGMAAVQ	21.91	16.43	61.56	51.436	99.973	93.448	89.886	59.067	90.15	139.43	NA	NA	NA
AAAGIAKILLL	53.01	145.55	185.6	157.96	157.96	128.27	144.77	123.86	126.31	153.05	69.864	85.355	98.156
AAAGITRNV	20.39	12.58	NA	NA	58.917	122.74	125.81	130.04	133.81	93.195	NA	NA	NA
AAAGIYRAAR	16.05	-5.49	138.98	148.14	151.97	195.05	181.55	170.95	163.15	141.52	121.9	164.96	133.75
AAAGKLKSFAR	14.55	-4.93	117.79	135.16	147.28	152.04	141.89	159.83	136.02	99.568	147.91	214.93	160.98
AAAGLAEARA	20.72	0	160.75	142.83	151.22	227.62	204.62	191.78	200.16	196.52	99.283	103.55	121.9
AAAGLAGPR	16.52	-1.5	NA	NA	NA	159.2	NA	NA	NA	157.34	NA	NA	NA
AAAGLAVYR	25.43	36.87	93.374	82.452	146.54	132.57	146.54	144.38	122.18	132.08	85.355	66.27	107.79
AAAGLHRYL	24.83	31.92	133.12	147.52	133.12	120.46	126.57	110.81	161.9	161.9	26.412	76.679	31.478
AAAGLPAAR	17.77	7.88	91.853	98.629	110.12	117.39	117.4	130.27	128.75	106.36	74.841	68.016	94.309
AAAGPTTAVVSAAE	31.73	51.94	232.17	179.35	206.36	172.11	147.26	101.71	202.31	176.32	NA	NA	NA
AAAGSGAEF	24.43	30.79	173.38	197.16	187.78	112.59	131.3	67.741	133.47	128.86	NA	NA	NA
AAAGSPLSL	39.18	89.33	189.31	189.31	206.65	189.62	193.98	138.85	193.98	99.375	NA	NA	NA
AAAGSPVFL	44	107.75	114.19	139.27	148.07	107.49	107.74	68.398	153.88	119.56	NA	NA	NA
AAAGSTTALLT	35.53	66.26	142.19	111.29	113.14	101.64	67.169	31.842	77.923	75.109	NA	NA	NA
AAAGTGIAGAGG	20.67	10.81	219.7	217.09	180.93	157.58	117.39	34.253	171.38	130.22	NA	NA	NA
AAAGTGIAGAGGR	16.87	-3.81	198.97	210.6	264.9	266.03	325.13	290.43	318.6	198.97	89.46	116.55	141.13
AAAGTGIAGAGGRG	16.81	-3.81	232.5	219.89	190.34	170	272.82	181.87	332.17	176.87	114.7	79.492	166.6
AAAGTGIAGAGGRGG	16.77	-4.98	NA	NA	222.74	203.87	233.84	145.6	NA	201.08	136.6	71.558	157.86
AAAGTGIAGAGGRGGA	18.9	1.01	237.46	245.4	225.09	197.06	294.01	219.93	372.05	206.67	129.38	79.875	171.76
AAAGTVLQR	18.75	7.12	NA	NA	NA	157.91	NA	NA	NA	168.26	NA	NA	NA
AAAGTVVGR	15.43	-6.59	NA	NA	NA	65.157	NA	NA	NA	NA	NA	NA	NA
AAAGVAEAERA	18.47	3	166.87	158.08	162.38	162	163.84	161.51	166.86	204.56	91.961	64.82	105.2
AAAGVGGSL	26.81	40.39	161.89	180.49	164.1	170.4	170.4	99.279	170.31	83.614	NA	NA	NA
AAAGVGGSLR	18.49	8.85	115.78	135.55	154.85	173.37	173.37	166.19	138.08	126.31	34.264	59.908	94.363
AAAGVLLYR	32.39	62.71	130.27	117.4	161.9	172.15	174.27	174.27	129.47	144.38	94.409	45.368	114.97
AAAGVPAEVR	21.73	15.1	NA	91.318	156.51	103.83	208.72	164.77	171.53	95.815	NA	NA	NA
AAAGVPVVKH	18.56	2.03	NA	NA	116.54	107.43	94.407	60.788	NA	79.713	NA	NA	NA
AAAGVVAVHE	23.5	22.01	91.906	102.71	117.16	120.45	114.78	84.244	120.62	89.55	NA	NA	NA
AAAGVVGGVGGAPRP	28.87	0	203.51	180.2	158.42	138.24	142.97	147.24	179.6	171.32	136.33	33.787	148.41
AAAGVVGGVGGATAA	29.62	46.82	193.38	191.16	200.54	159.58	107.01	49.081	167.23	132.86	NA	NA	NA
AAAGVVHAV	22.46	21.94	151.7	100.07	116.12	109.6	109.6	92.075	116.12	160.69	85.355	100.02	83.499
AAAGYDVEKNNSRIK	16.37	-4.68	145.69	224.33	235.88	260.29	244	233.59	346.06	300.71	241.51	336.79	213.18
AAAGYDVEKNNSRIKLGIK	26.01	0	88.19	117.18	171.71	180.64	197.49	141.86	130.27	88.108	238.83	257.92	219.53
AAAGYGAPAGVTNAI	38.56	78.11	225.63	252.68	228.84	110.15	88.267	62.338	206.49	149.82	22.257	NA	45.423
AAAHAATAGAQAALD	22.72	15.05	27.263	22.991	22.538	NA	22.985	41.227	47.774	60.968	NA	NA	NA
AAAHAGAAPAITAVV	38.82	77.28	126.07	166.16	166.16	71.176	122.52	74.611	143.37	138.98	78.456	49.298	94.188
AAAHAPALRY	20.6	20.45	118.5	133.23	143.45	131.22	149.19	152.89	174.52	141.52	93.561	141.48	88.596
AAAHASAAPVITAVV	41.74	88.31	122.39	123.95	127.56	92.781	105.65	117.79	115.92	103.14	60.332	34.432	82.482
AAAHASAGAAA	9.75	-29.79	36.585	44.863	49.06	NA	82.287	41.117	93.598	59.908	NA	NA	NA
AAAHASAGAAASAVSA	20.31	6.11	27.734	34.432	NA	NA	NA	NA	56.569	39.163	NA	NA	NA
AAAHISSAAGTLA	26.87	0	105.13	127.83	122.74	73.9	94.465	104.43	110.84	97.163	32.797	33.088	82.877
AAAHSVVL	27.11	41.09	71.852	NA	108.24	99.919	99.919	76.847	83.377	NA	33.875	50.04	33.875
AAAIAAVEAEYELMW	59.85	164.36	66.989	53.448	85.554	NA	80.69	46.88	NA	84.892	NA	NA	NA
AAAIADIISDVADII	59.88	162.8	NA	NA	NA	NA	NA	NA	NA	63.185	NA	NA	NA
AAAIARAGGPE	17.14	-1.38	176.95	164.65	191.17	220.71	208.72	166.77	178.54	155.53	46.069	55.353	91.961
AAAIASLENRTA	29.31	0	191.23	225.19	196.27	180.15	205.83	179.94	224.75	203.61	131.17	60.255	138.45
AAAIAYGLDKKVGAE	29.93	44.77	171.76	188.39	153.2	131.61	125.36	89.624	162.64	191.63	168.89	246.08	195.71
AAAIENDAAVAEEFQ	40.56	86.92	246.63	284.12	212.9	143.81	112.71	71.558	188.28	204.32	NA	NA	NA
AAAIEVHEV	27.86	42.12	126.62	104.06	106.04	95.909	98.458	93.374	119.41	121.09	15.1	13.936	41.689
AAAIFATYPFFIKL	59.89	163.02	NA	NA	NA	NA	NA	NA	85.271	155.66	NA	NA	NA
AAAIKAAASG	26.97	34.59	104.22	94.309	86.898	NA	78.939	54.982	105.2	107.79	NA	47.574	43.502
AAAIKAAASGTPIAD	28.27	36.65	202.25	185.27	166.79	160.87	141.85	109.83	201.08	163.62	71.853	49.298	95.5
AAAILGMNNVFYRGR	36.8	70.84	117.2	123.95	113.24	156.14	178.71	138.89	160.86	130.44	180.48	173.37	225.13
AAAIMGMNNVFYRGR	36.34	70.38	NA	NA	NA	118.87	NA	NA	NA	81.92	NA	NA	NA
AAAIQLHNQARLPYL	40.02	0	202.32	253.42	278.41	274	214	129.37	312.95	243.85	126.71	179.8	179.5
AAAIQTMSLDAER	27.41	37.32	255.85	244.71	195.94	182.89	164.48	147.39	120.59	193.45	70.889	NA	130.1
AAAIQTMSLDAERR	23.75	0	134.61	164.53	198.81	166.03	173.06	156.81	127.78	145.81	168.76	56.548	213.06
AAAIQTMSLDAERRK	19.87	5.06	196.33	145.43	119.87	111.12	118.52	134.04	89.624	79.804	204.13	279.3	225.79
AAAIRDAF	27.8	46.23	125.49	131.03	129.77	98.933	117.72	125.5	107.29	152.63	42.338	49.423	71.614
AAAIRGGAVLHPTAT	24.72	26.08	185.2	151.08	145.52	145.52	131.35	76.563	133.88	136.27	168.89	227.81	195.71
AAAIRGGAVLHPTATT	25.59	28.06	161.04	150.81	148.66	113.53	177.93	131.36	174.94	108.36	160.78	188.29	191.06
AAAIRLDRGVVPVVP	43.07	93.25	28.283	47.774	99.991	88.075	184.11	157.2	155.88	209.19	71.853	23.468	78.554
AAAISKTAVAPIER	25.35	0	162.37	192.32	188.59	207.31	192.39	174.51	261.45	218.45	158.11	234.92	213.06
AAAIVIGRLRQLPQ	36.92	0	NA	NA	161.99	151.26	161.93	142.08	NA	84.507	112.42	160.59	166.6
AAAKAAQFGLVPGVGVAPG	44.43	100.59	117.31	102.12	110.84	106.3	108.66	66.826	123.63	166.79	49.094	11.918	61.488
AAAKAAQFGLVPGVGVAPGVG	46.19	109.06	176.42	153.56	110.32	89.877	82.877	60.764	78.848	116.96	NA	NA	NA
AAAKAGIVGMTKAAAK	14.85	-13.66	169.02	191.89	186.42	195.28	133.86	100.11	173.19	172.09	249.32	340.94	261.67
AAAKANEVALILVGH	41.74	89.8	222.56	210.07	239.35	199.38	195.94	115.24	197.19	210.07	169.04	281.83	203.29
AAAKAPTKAAPK	10.34	-30.54	30.729	29.805	NA	NA	NA	NA	86.463	96.756	NA	44.318	NA
AAAKGAGAYAGPRYGF	28.97	0	157.86	174.95	195.87	183.96	214.23	140.82	180.48	157.33	170.74	238.98	193.45
AAAKILQTPK	19.34	11.28	145.46	201.84	201.84	152.54	182.28	163.66	224.75	194.12	125.74	155.07	125.74
AAAKIQASF	27.05	42.77	166.77	156.62	184.04	155.58	182.29	146.03	154.12	158.87	49.298	65.224	66.004
AAAKLAAAGVPAEVR	27.28	34.76	120.63	128.64	131.56	126.77	147.12	149.3	176.43	148.18	NA	NA	NA
AAAKNIRVW	25.49	36.49	137.9	122.19	134.48	175.38	160.63	150.05	178.3	166.68	77.14	99.442	94.309
AAAKPKSLW	24.3	31.49	113.18	119.75	121.64	115.82	129.83	126.55	155.58	168.26	55.314	56.205	73.887
AAAKPVTNI	21.47	20.73	169.09	155.84	140.83	128.27	125.71	101.54	170.3	141.52	38.875	47.187	57.174
AAAKVALTKRAD	12.11	-17.75	104.41	129.76	139.77	155.99	149.23	136.38	166.29	132.03	120.57	149.65	164.9
AAAKVYSLF	40.11	93.86	136.57	136.57	123.35	103.55	105.52	104.2	126.24	156.35	49.298	64.82	71.558
AAALAAADVN	29	39.24	145.65	142.19	147.06	78.728	83.614	60.39	101.69	103.88	NA	NA	NA
AAALAAAERGLAVV	44.49	0	164.22	149.96	130.19	131.66	188.99	163.84	176.48	131.42	78.505	56.548	113.54
AAALADGLIAVLEND	59.14	153.67	182.33	150.29	139.3	NA	72.891	43.594	115.34	182.72	NA	NA	NA
AAALAGAHSPV	30.82	48.19	163.67	207.6	200.66	188.58	197.17	94.262	224.43	131.62	NA	NA	NA
AAALAHAGGGIVAESD	29.78	41.59	86.803	97.957	106.79	90.793	100.38	75.088	109.16	122.52	NA	NA	NA
AAALAIAEAPARA	33.69	0	46.88	56.432	140.14	164.97	166.11	169.52	241.13	192.64	62.287	65.179	98.942
AAALATADVVAAEDT	39.29	80.94	193.82	177.36	157.91	147.39	109.71	60.019	163.32	224.25	NA	NA	NA
AAALDAGAGADMMRAA	20.84	8.48	115.09	99.927	76.358	55.66	53.3	NA	80.507	128.74	NA	NA	NA
AAALEAMKDYTK	19.62	12.52	94.122	NA	147.26	132.79	128.57	78.705	176.99	153.49	NA	NA	NA
AAALELALEALYLAK	59.84	160.86	NA	NA	NA	115.91	NA	NA	NA	113.4	NA	NA	NA
AAALFGAIESVID	59.84	159.64	NA	NA	73.248	61.962	25.559	NA	NA	NA	NA	NA	NA
AAALFTIHK	29.42	52.19	177.36	181.41	168.26	112.11	115.7	93.649	159.58	196.99	64.82	67.032	116.52
AAALIIHHV	27.05	39.4	158.53	141.98	141.98	114.02	108.98	86.866	141.98	182.31	NA	NA	NA
AAALKSNDPT	14.75	-12.67	210.08	203.78	192.21	204.34	187.1	144.79	174.86	163.66	30.575	49.333	42.242
AAALLGFPLLLVV	59.94	163.06	NA	NA	NA	NA	NA	NA	NA	67.704	NA	NA	NA
AAALPAAAL	39.78	92.31	123.53	138.39	161.49	133.45	141.48	109.6	152.83	77.906	NA	NA	NA
AAALPAAALW	52.05	141.21	132.48	154.34	130.84	114.67	112.27	91.093	130.84	80.377	NA	NA	NA
AAALPFRYTVNG	39.75	82.59	162.49	134.75	107.34	61.235	98.156	102.05	90.434	114.76	36.127	46.001	42.633
AAALPGKCGV	22.69	23.21	85.676	91.9	100.19	69.998	79.116	59.35	97.431	96.668	50.786	51.276	67.08
AAALPSNSF	34.02	68.61	125.81	166.68	193.86	108.09	130	102.77	177.71	148.99	NA	NA	NA
AAALRDDFGDRLSNV	36.06	66.97	183.7	191.37	172.26	141.86	217.39	189.07	146.84	157.33	169.04	155.99	157.2
AAALRDLSF	38.87	87.45	166.07	149.27	158.76	120.99	143.04	119.62	143.7	135.71	41.689	60.828	83.869
AAALRFEVLGLVDGV	58.85	154.03	87.519	101.2	81.632	107.35	69.92	52.527	154.13	143.05	NA	NA	NA
AAALRISDVRVRIPM	41.07	90.23	NA	NA	42.317	84.954	43.03	23.881	NA	NA	NA	NA	NA
AAALRQAL	25.05	33.07	183.89	179.16	179.16	160.03	164	148.33	181.2	152.63	37.696	62.546	71.614
AAALRVANVMPATVV	40.22	83.37	145.61	114.7	118.24	107.65	112.08	114.87	139.74	134.4	50.752	40.477	71.853
AAALRVEL	36.99	80.27	NA	NA	66.993	115.46	117.93	121.29	135.87	99.375	NA	NA	NA
AAALSFRQTGSTTMI	36.41	70.36	249.41	199.33	178.22	134.02	138.01	116.58	151.56	222.55	NA	NA	NA
AAALSRLQMRIINAG	35.13	64.5	119.77	112.62	101.43	83.692	101.71	48.405	59.155	108.98	126.71	115.78	119.62
AAALTVSHRK	15.86	-9.95	NA	NA	78.932	NA	95.775	119.21	105.17	NA	NA	NA	NA
AAALTWFVDDADATT	55.08	140.51	273.9	238.32	258	116.05	78.324	44.426	161.27	232.5	50.752	16.182	79.467
AAALVADIVTARLA	52.04	128.29	205.87	208.82	173.72	127.79	134.61	125.53	142.39	147.7	62.357	17.211	114.7
AAALVAMPTLAELA	50.86	126.29	NA	NA	149.65	111.95	60.436	NA	NA	126.24	NA	NA	NA
AAALVLMTA	37.31	80.31	164.1	191.91	199.4	95.957	170.4	71.258	170.31	141.98	NA	NA	NA
AAALVLRRIDVHPLL	43.23	0	112.5	108.97	116.19	134.61	143.94	134.61	129.82	91.123	118.52	104.22	136.6
AAALWISDVRVRIPM	51.08	128.38	63.185	63.185	61.409	131.69	71.879	79.875	74.237	84.821	39.91	NA	62.055
AAAMAAAAAETSQR	18.24	0.81	257.76	246.25	208.51	174.72	204.85	201.38	176.99	195.71	102.52	NA	155.08
AAAMAAAAAETSQRI	26.55	32.35	211.51	204.35	127.36	159.52	86.498	79.614	169.58	193.45	96.673	NA	125.97
AAAMAAAAAETSQRIQ	24.11	0	292.16	249.82	233.28	212.03	210.07	173.59	209.22	215.96	91.355	NA	148.7
AAAMAAAAAPYAGWL	51.14	0	234.02	214.59	187.63	95.531	86.833	50.04	126.28	137.18	NA	NA	46.892
AAAMAKAGATTLILV	45.02	102.04	100.22	75.589	127.02	122.46	133.32	133.32	156.81	116.9	71.853	44.847	65.16
AAAMASGGGPGTGK	11.3	-25.34	NA	NA	NA	128.46	NA	NA	64.104	145.52	NA	NA	NA
AAAMSRYELKLAIPEGKQ	32.99	58.4	188.1	158.58	171.79	169.49	128.1	98.573	114.06	84.403	267.47	422.6	253.06
AAAMTLDRHGH	11.65	-22.95	148.28	156.58	156.58	187.16	147.19	135.56	170.89	146.71	172.8	269.39	164.65
AAAMVSAPTEVV	36.28	69.22	180.03	212.58	197.3	174.16	113.41	60.508	153.78	132.76	NA	NA	NA
AAANAAAGAAENAFR	30.96	48.51	316.32	290.34	285.99	264.58	281.38	242.48	217.2	207.08	73.296	12.42	117.08
AAANAAAGAAENAFRAP	35.78	65.58	226.74	233.14	232.26	104.2	175.27	117.48	187	173.28	NA	NA	NA
AAANAASTAASSAA	18.96	2.28	188.99	166.69	155.57	82.287	100.25	48.794	196.52	117.02	NA	NA	NA
AAANAIRVY	25.95	40.13	221.7	203.93	194.2	163.9	173.28	139.88	166.68	205.58	55.353	54.982	96.342
AAANDVAAALAERLP	49.41	0	224.59	220.27	245.39	138.33	191.49	119.65	178.47	125.61	89.136	17.587	169.04
AAANDVAAALAERLPA	48.78	116	112.34	81.656	41.088	59.252	40.493	27.526	125.39	68.329	NA	NA	NA
AAANFSAQSK	14.95	-6.99	NA	NA	NA	240.38	NA	NA	84.31	213.35	NA	NA	NA
AAANIIRTL	35.48	75.49	169.77	145.9	153.05	125.71	143.21	131.22	136.99	157.34	31.478	26.384	41.689
AAANKAAAAATTQVLA	30.42	45.41	41.542	30.332	53.3	NA	97.69	40.477	NA	58.824	NA	NA	NA
AAANLTKIV	33.22	63.54	190.02	195.57	172.28	170.69	159.1	115.86	154.12	163.16	64.82	45.368	96.342
AAANPTLAF	40.66	93.68	164.53	152.34	172.91	146.87	126.2	86.872	133.81	60.972	NA	NA	NA
AAANQLMNNVPQALQ	35.65	67.84	NA	NA	159.77	92.295	128.68	98.902	NA	102.33	NA	NA	NA
AAANTIEWLSDYGL	59.22	159.99	130.98	142.83	117.7	156.36	15.144	NA	90.15	206.46	NA	NA	NA
AAANVVRNI	25.81	36.18	231.3	194.92	185.05	154.71	164.77	125.53	176.09	147.19	64.73	76.679	85.355
AAAPAAAAA	15.91	-4.56	NA	NA	NA	109.6	NA	NA	NA	71.995	NA	NA	NA
AAAPAAPTL	32.01	60.85	127.95	164.1	168.82	119.06	160.68	112.66	177.57	106.42	NA	NA	NA
AAAPAAVGAAVGGT	30.09	47.06	205.52	195.83	179.95	175.49	138.76	89.266	150.04	183.85	29.58	61.11	61.942
AAAPAEEKKVE	11.36	-19.5	105.46	128.01	119.27	112.94	116.55	96.171	164.66	112.64	112.94	116.73	112.94
AAAPAEEKKVEA	12.92	-15.16	100.22	136.38	165.58	76.326	138.89	95.273	166.11	171.49	61.532	35.541	50.088
AAAPAEPKI	24.4	31.12	104.2	93.178	98.233	95.358	95.502	106.6	139.97	115.49	55.314	47.187	68.525
AAAPAGAGEAGPAAT	19.94	7.91	322.72	318.6	261.72	246.87	180.62	110.98	218.58	193.15	69.431	53.869	96.673
AAAPAGAGEAGPAATP	24.59	0	260.76	303.22	300.09	190.03	170.69	79.795	191.45	164.22	NA	NA	NA
AAAPAGAGGAGPAAT	18.62	3.1	241.96	250.47	250.47	220.71	170.05	101.35	181.41	161.93	54.281	69.352	93.237
AAAPAGPRL	24.01	29.38	109.01	120.46	122.13	121.99	121.99	148.28	170.31	110.31	47.844	65.224	85.355
AAAPAGRAM	14.61	-10.69	NA	NA	NA	75.738	NA	NA	NA	107.9	NA	NA	NA
AAAPAGTTF	29.07	47.59	NA	NA	138.48	46.663	129.2	80.555	148.07	97.071	NA	NA	NA
AAAPAIMSY	30.55	56.68	161.89	174.64	179.23	178.24	178.24	127.95	177.57	128.82	NA	NA	NA
AAAPAMAAVN	18.73	0.27	114.43	107.74	117.62	90.661	105.27	63.287	122.18	133.86	NA	NA	NA
AAAPAPAPA	17.96	5.5	142.27	171.49	161.49	NA	161.49	141.48	171.49	143.97	NA	NA	NA
AAAPAPASAAPAAAA	24.9	25.84	203.29	229.55	193.38	120.99	122.33	54.436	213.85	183.43	NA	NA	NA
AAAPAPASAAPAAAAA	26.61	30.82	282.51	269.99	298.58	208.35	190.02	112.5	227.99	183.67	67.11	31.319	79.317
AAAPAPPAA	20.26	14.54	135.81	142.27	152.83	141.48	141.48	141.48	161.49	101.72	NA	NA	NA
AAAPASGEM	18.84	10.68	77.984	52.018	154.46	117.6	102.8	67.741	60.799	100.07	NA	NA	NA
AAAPASVPAQAPK	21.33	12.63	199.4	187.78	200.68	163.38	176.41	134.77	215.72	122.46	93.348	72.34	122.46
AAAPASVPAQAPKR	17.74	0	175.21	176.25	162.31	135.02	182.71	167.71	176.99	187.62	66.246	36.944	83.692
AAAPASVPAQAPKRTQAPT	19.72	0	189.55	186.56	213.03	214.46	207.56	144.94	204.78	196.65	106.11	117.79	145.69
AAAPASVPAQAPKRTQAPTK	16.44	0	98.391	143.46	154.07	161.31	204.63	161.96	199.91	197.94	207.53	278.97	208.85
AAAPASVPAQAPKRTQAPTKA	18.01	0.15	62.658	42.529	80.236	125.23	122.94	82.034	65.808	64.298	NA	NA	NA
AAAPASVPAQAPKRTQAPTKASE	17.21	0.97	98.76	111.88	155.25	140.67	142.54	133.51	177.87	185.16	NA	NA	NA
AAAPAVGAAAAAVED	35	0	158.42	132.5	140.35	114.28	93.345	74.611	147.29	160.22	38.267	21.666	65.467
AAAPDVIRLAPPLII	59.52	158.58	150.9	132.51	123.29	119.77	106.76	95.538	115.12	110.25	NA	NA	NA
AAAPGEALHTA	20.35	13.99	179.1	166.34	128.27	90.15	130.66	111.46	145.9	171.33	63.091	64.82	68.515
AAAPGGGAAAAVAHAV	33.76	57.96	243.53	229.53	183.03	129.69	118.9	98.156	152.69	195.51	86.777	62.287	173.33
AAAPGSRSL	16.73	0.77	125.57	120.33	96.665	106.68	104.2	104.2	90.601	125.71	74.533	66.27	83.883
AAAPHTVSY	19.06	13	167.9	174.73	178.87	121.74	161.9	142.36	148.04	171.38	NA	NA	NA
AAAPIISSV	38.77	85.87	146.01	161.89	137.59	148.07	94.401	55.604	132.96	77.318	NA	NA	NA
AAAPLALLAPRARLA	45.44	103.84	117.79	107.09	65.295	199.12	108.72	160.52	245.13	176.32	146.77	155.99	138.55
AAAPLAPTLAGGQRR	26.63	33.47	94.688	147.73	166.62	160.48	153.81	162.93	163.71	140.01	169.04	208.25	158.52
AAAPNPASL	29.92	52.83	187.8	219.16	231.69	198.25	184.89	180.01	195.81	132.08	NA	NA	NA
AAAPPAKEI	19.3	10.97	134.66	143.37	131.11	123.21	122.28	98.582	114.89	143.37	64.374	56.432	86.18
AAAPPAPAA	19.42	10.12	116.12	133.45	132.22	92.075	126.6	109.15	141.48	132.72	NA	NA	NA
AAAPPKAVLKLEPPWINV	51.45	0	121.82	132.84	130.01	123.58	96.805	56.817	175.26	144.08	99.392	98.943	143.28
AAAPPLSK	16.44	-0.41	NA	NA	NA	100.74	NA	NA	NA	92.47	NA	NA	NA
AAAPPLTL	42.25	101.18	132.01	144.01	140.72	127.54	133.82	144.01	122.5	97.596	NA	NA	NA
AAAPPPVRR	12.13	-18.33	NA	NA	NA	83.313	NA	NA	NA	108.46	NA	NA	NA
AAAPPSPPFSF	47.49	123.56	225.08	225.57	205.77	176.84	217.09	113.91	176.41	180.93	NA	NA	NA
AAAPQRQAY	14.24	-7.05	107.9	107.9	108.46	130.27	107.29	110.31	145.34	161.9	24.696	36.424	55.314
AAAPREVVLASKATM	29.22	43.46	105.53	99.238	99.747	108.63	74.296	53.491	78.508	118.73	125.97	193.82	158.52
AAAPRKAAAL	13.92	-10.25	128.38	142.04	139.74	116.05	142.04	160.63	160.63	158.07	NA	NA	NA
AAAPTLVSGGGSTSST	28.83	40.63	228.93	186.94	265.69	252.16	160	31.425	169.58	252.82	94.707	62.617	105.96
AAAPTTAGVLAAGAD	34.37	64.65	197.79	197.79	167.93	104.26	89.08	46.797	169.09	135.43	NA	NA	NA
AAAPTTGLAAAAADEV	41.58	88.39	207.8	184.65	167.59	105.43	89.46	42.317	151.22	162.67	NA	NA	NA
AAAPTTLLVAAAE	47.56	113.05	159.1	136.99	129.42	120.87	82.75	43.442	117.81	76.679	NA	NA	NA
AAAPTTLLVAAAEDE	50.5	123.43	231.32	218.12	181.98	151.16	140.01	82.774	175.48	154.23	50.827	41.621	117.08
AAAPVPTTTL	35.41	74.57	166.05	181.74	186.11	161.6	130.64	61.357	197.6	107.59	NA	NA	NA
AAAPVTPLR	23.62	29.92	117.89	119.86	116.05	111.39	116.37	130.75	156.75	123.21	46.352	54.982	86.18
AAAPVVPAV	37.39	80.34	109.6	116.12	116.12	116.12	116.12	85.909	150.77	71.715	NA	NA	NA
AAAPYAGWLAAAAAR	47.11	109.6	201	190.46	179.35	156.36	167.71	178.49	176.32	192.68	96.673	21.666	132.24
AAAQAAAMIAEFEAVK	41.31	86.33	260.07	270.79	211.9	163.26	150.39	99.747	140.22	226.06	NA	NA	141.82
AAAQAKAAAAVYEAA	29.19	42.13	36.292	28.812	113.52	82.202	83.53	86.772	61.532	127.79	51.469	27.767	81.448
AAAQAKAVASAFEAA	34.87	64.67	NA	NA	153	116.63	109.6	91.62	NA	158.52	NA	23.468	78.456
AAAQASAAAAAYEAA	30.63	46.72	NA	NA	NA	NA	NA	NA	NA	48.608	NA	NA	NA
AAAQAVETAAQ	20.52	10.86	188.91	185.27	155.48	144.1	115.33	103.26	148.99	105.1	NA	NA	NA
AAAQFPFDIIPTLLQ	59.94	161.28	212.11	183.81	169.65	NA	69.721	17.049	148.85	236.05	NA	NA	NA
AAAQGRLLAL	37.33	82.44	164.71	152.79	167.04	149.4	151.44	133.79	157.21	128.36	67.08	85.212	106.62
AAAQIPAFY	43.2	107.45	169.69	168.82	160.68	99.919	105.22	64.776	123.99	97.068	NA	NA	NA
AAAQNRPLWIIF	55.84	154.77	144.77	123.42	115.42	64.73	113.44	115.23	128.35	126.39	58.32	63.816	76.073
AAAQQPHIA	17.29	1.97	187.34	152.47	147.52	113.91	107.9	96.492	125.25	171.38	46.844	54.982	85.355
AAAQRMYRLDSKRSA	12.92	-20.38	54.09	64.244	68.972	44.44	84.759	72.898	NA	NA	192.18	286.59	212.83
AAAQVFAAVQAAAIP	54.18	135.26	113.24	113.24	102.87	84.365	86.288	71.806	190.66	140.01	NA	NA	NA
AAAQVVYDGKTTAMR	20.3	0	170.11	193.77	191.15	162.37	184.76	138.55	151.3	204.67	180.48	237.68	214.42
AAARAAAQERPA	11.28	0	140.91	140.78	136.7	138.45	151.92	128.85	143.97	147.28	120.57	135.83	122.55
AAARAAGAAAQAKA	11.62	-25.75	149.69	170.95	162.22	141.13	156.73	175.57	185.3	166.11	168.76	248.09	202.29
AAARAAGAL	19.09	7.93	NA	NA	NA	130.22	NA	NA	NA	98.629	NA	NA	NA
AAARAAVAAASDGTIA	29.2	39.86	63.682	63.29	59.709	NA	77.776	59.709	113.54	73.834	NA	NA	NA
AAARAAYIAGFAASS	34.97	67.52	133.04	109.83	97.631	66.178	67.079	85.536	97.69	113.54	44.341	37.144	51.469
AAARETFEESGVLFA	44.37	99.94	51.771	44.44	28.812	47.774	38.995	42.958	69.92	85.837	NA	NA	NA
AAARIAGIAAAKRTG	18.83	2.93	NA	NA	125.14	123.29	147.36	157.35	NA	108.66	141.65	179.8	136.6
AAARLAVASEELAAH	30.57	47.2	175.21	182.33	203.87	179.5	217.46	164.64	206.74	201.38	148.41	281.83	195.71
AAARLDDWANYVGAR	38.2	77.59	168.67	245.4	315.29	275.42	349.42	332.36	260.73	258.39	89.911	237.37	167.89
AAARLLLDSDVLVGT	50.45	122.58	147.39	118.52	60.55	NA	46.318	47.037	164.92	131.08	51.469	30.004	87.352
AAARPGLGQY	22.21	25.24	200.54	172.23	187.22	146.79	177.3	157.2	140.14	156.35	51.771	59.227	49.188
AAARPKSAF	15.73	-2.96	42.599	42.599	78.516	61.679	91.853	91.318	77.282	141.52	NA	NA	NA
AAASAFTSL	38.89	88.55	214.7	182.26	171.08	128.48	101.21	68.485	183.89	124.34	NA	NA	NA
AAASAIKVI	31.94	60.56	181.55	169.44	156.62	163.15	164.71	107.69	131.62	211.48	55.314	67.032	74.841
AAASATREW	21.16	19.14	170.5	169.41	163.16	124.81	145.46	127.94	155.42	204.79	56.043	56.432	73.887
AAASELLLTVRYQLD	51.98	0	233.4	203.27	199.37	173.71	188.12	127.32	174.24	178.67	44.341	10.645	54.281
AAASGTPIAD	23.54	17.44	159.46	187.8	192.58	152.41	114.65	78.324	180.93	123.69	NA	NA	NA
AAASHFFNL	41.41	99.17	143.04	136.39	155.95	107.1	128.93	90.601	85.862	74.165	64.73	55.676	56.043
AAASIANIV	42.21	99.9	116.73	119.57	122.79	138.07	114.19	79.146	108.24	50.632	NA	NA	NA
AAASIANIVK	31.72	60.1	197.79	168.27	231.2	205.12	219.51	123.98	234.47	187.99	88.596	81.95	117.52
AAASIPTTGVLAAGA	41.44	92.51	123.2	85.274	117.79	89.189	89.301	62.088	78.705	134.18	NA	NA	NA
AAASIVGNNQNAVRAL	34.27	64.24	302.85	266.85	228.25	222.75	198.14	184.21	234.52	206.67	NA	NA	NA
AAASLIRLV	43.86	106.58	186.16	168.25	126.28	142.08	169.97	173.28	143.61	168.26	73.885	76.064	74.841
AAASMSVIEK	19.5	4.3	205.53	211.64	184.71	166.09	145.72	117.02	170.5	166.86	86.014	80.755	140.49
AAASPIVSGARR	15.94	-1.3	NA	NA	168.3	142.08	143.97	145.91	NA	86.463	95.417	210.1	144.35
AAASPRPGF	21.4	19.99	144.09	140.14	130.75	122.52	124.08	114.99	124.08	122.18	31.478	45.368	50.791
AAASQYFGANLSRLT	43.07	96.28	282.93	246.8	228.9	218.12	198.16	160.87	192.54	254.72	87.519	30.004	157.86
AAASREVL	21.54	17.76	NA	NA	NA	96.111	NA	NA	NA	109.71	NA	NA	NA
AAASTATVPR	15.12	-3.85	192.64	180.09	167.93	151.83	160.75	152.97	187.5	172.98	78.342	91.867	88.596
AAASTKQTI	15.22	-9.72	NA	NA	NA	143.73	NA	NA	NA	174.02	NA	NA	NA
AAASTYQAVIDAERQ	33.84	60.83	283.05	245.19	242.41	249.41	232.22	184.76	214.89	265.64	54.281	16.747	168.89
AAASVASSR	53.4	142.34	NA	NA	NA	NA	49.358	70.912	73.975	NA	NA	NA	NA
AAASVWKR	17.2	0.1	NA	NA	NA	161.11	NA	NA	NA	153.04	NA	NA	NA
AAASWDALAAELASA	59.33	157.65	144.77	152.34	138.98	83.948	91.867	56.432	140.45	110.76	NA	NA	NA
AAASYDQLL	40.62	94.59	NA	NA	176.65	118.69	118.69	69.093	NA	NA	NA	NA	NA
AAATAAATNALRG	25.29	28.45	243.37	220.53	198.52	161.48	213.84	210.79	184.87	183.06	46.318	25.474	98.942
AAATAAATNALRGAN	26.05	28.61	333.71	326.07	299.76	225.65	244.58	265.22	220.97	215.96	98.676	44.543	136.6
AAATAAATNALRGANA	29.08	39.39	NA	NA	83.856	NA	97.273	82.925	97.2	69.379	NA	NA	NA
AAATAAATSV	23.05	17.49	169.06	205.78	188.58	NA	121.52	81.784	147.52	140.11	NA	NA	NA
AAATAAGLTS	23.48	21.03	166.78	152.47	158.2	NA	111.65	83.364	117.93	106.2	NA	NA	NA
AAATAAPSL	28.74	47.94	198.64	209.44	188.89	125.62	155.53	71.852	167.82	133.81	NA	NA	NA
AAATADLALGR	27.65	45.06	223.14	234.92	212.82	243.29	225.22	213.25	314.39	204.56	72.29	64.374	129.82
AAATAFEAALAATVH	50.67	124.04	323.45	299.69	287.45	246.59	234.71	141.58	351.13	266.78	58.835	33.787	148.41
AAATAFEAALAATVHA	51.35	125.09	135.91	138.31	122.78	NA	122.52	57.414	111.88	89.507	NA	NA	NA
AAATAFIAQAEPGG	39.12	79.91	189.58	174.41	182.76	152.34	130.75	78.516	169.09	161.51	NA	NA	NA
AAATAHISSAAG	16.89	-3.44	169.65	157.97	143.28	138.36	117.14	89.317	126.03	133.91	NA	NA	NA
AAATAHISSAAGTLA	29.28	42.31	66.989	64.224	NA	NA	NA	NA	92.781	71.558	NA	NA	NA
AAATALVGAAHAGSAV	33.69	57.81	270.8	242.07	231.69	201.08	219.5	153.81	284.62	217.2	112.24	70.889	138.73
AAATAWGELAEKLLA	59.72	159.46	178.23	183.06	215.61	199.38	188.63	134.4	209.53	123.95	NA	NA	NA
AAATDAATVTS	19.78	6.07	135.83	144.38	166.17	150.84	137.18	83.753	150.84	89.296	NA	NA	NA
AAATDQLVQQR	19.56	14.59	NA	NA	286.86	255.19	261.87	221.5	182.46	266.26	63.091	31.478	147.91
AAATGGSVL	28.26	46.88	155.53	146.87	154.92	116.11	110.9	44.692	108.98	72.138	NA	NA	NA
AAATHPRAF	15.3	-6.38	NA	NA	60.91	79.474	71.501	50.04	NA	140.35	NA	NA	NA
AAATIKKVFLELGGK	38.84	77.72	180.06	218.2	220.27	237.59	200.96	159.41	198.61	173.19	249.28	326.81	237.41
AAATILAEPLREH	34.7	62.32	148.96	181.98	230.06	247.88	208.08	174.72	207.34	184.96	168.98	265.55	152.38
AAATKVILLEPIDEI	53.71	135.83	251.91	227.91	203.11	138.97	125.73	79.639	213.52	196.97	32.548	NA	70.197
AAATLDDPVITE	38.77	80.23	230.7	210.01	223.88	174.98	156.75	95.741	220.51	155.53	NA	NA	NA
AAATLTSKLYS	31.09	52.25	194.48	191.53	193.82	186.78	183.65	134.38	179.51	242.97	91.961	68.224	118.9
AAATNAFVNAEATN	32.22	51.71	286.59	221.03	261.29	96.866	145.9	92.295	183.03	184.71	NA	NA	NA
AAATNALRGAN	17.96	-1.81	281.88	267.85	261.29	228.39	229.86	189.58	209.19	181.4	63.091	55.314	124.42
AAATPSAAESNRG	12.26	-20.64	215.51	212.68	196.7	172.09	164.11	186.17	164.48	198.52	109	32.295	132.14
AAATPSRAYAAAEELV	40.99	0	176.29	162.79	161.82	119.58	127.3	103.3	128.85	138.28	40.986	20.585	53.444
AAATPVKAAA	15.36	-5.47	128.91	110.38	113.93	93.096	110.38	83.499	191.45	166.07	68.536	61.962	76.332
AAATQAEGAAAATQAE	21.52	13.73	235.64	281.76	240.92	172.43	153.21	109.07	231.07	214.54	NA	NA	NA
AAATQAEGAASQAQ	16.37	-5.4	297.72	362	337.91	272.08	198.72	113.24	248.67	198.81	79.885	23.456	134.61
AAATQAEQAATQAQ	20.77	11.19	317.91	337.91	312.48	242.48	201.48	118.61	270.93	247.11	NA	NA	NA
AAATRTTSF	19.99	9.63	NA	NA	NA	107.21	NA	NA	NA	166.07	NA	NA	NA
AAATSVHVV	23.94	26.94	176.41	172.91	158.2	114.19	111.73	72.789	143.02	143.89	66.92	67.032	96.342
AAATSVLAAAGADE	35.11	66.18	227.88	217.66	175.88	125.83	114.89	57.708	163.32	143.03	NA	NA	NA
AAATTTGIVAAAQDE	33.3	58.97	232.42	207.47	197.07	164.53	113.8	89.44	164.66	161.49	22.257	6.2759	54.281
AAATVAAVFGQSKIE	41.17	87.83	287.34	274.61	285.9	257.11	241.3	173.33	222.75	217.01	97.223	28.903	157.2
AAATWGIAAAMTRGDI	49.18	120.97	NA	NA	NA	62.055	NA	NA	NA	173.51	NA	NA	NA
AAAVAALAAVGSPTG	42.51	92.11	150.53	107.56	100.76	77.732	69.825	49.715	124.98	89.355	NA	NA	NA
AAAVAALAVGWPLR	53.16	132.79	176.42	155.48	75.739	144.1	81.676	80.69	185.99	146.16	87.083	39.785	105.19
AAAVAEVAALPEEKR	30.15	47.21	129.01	178.68	175.66	201.3	206.45	193.06	190.57	148.7	216.34	186.78	213.18
AAAVAILQSWLDER	58.54	154.02	266.89	224.42	237.32	217.91	230.06	202.32	250.81	259.27	74.789	36.944	133.16
AAAVAILQSWLDERLL	59.78	165.55	NA	NA	NA	62.861	NA	NA	NA	NA	NA	NA	NA
AAAVAVAAASR	18.65	9.81	120.77	115	92.866	153.33	143.22	190.57	107.03	128.01	31.215	21.993	59.975
AAAVDRAREHGLPFL	37.48	0	112.02	113.25	104.9	97.223	131.86	110.51	115.34	69.314	157.86	214.83	148.41
AAAVDVRTW	31.71	60.79	125.97	103.26	135.43	139.02	139.02	126.82	175.38	145.9	65.627	56.432	94.409
AAAVGAAVAAPDRPVL	37.33	76.09	159.22	133.47	142.45	95.57	127.03	134.4	173.06	162.37	119.45	70.889	119.45
AAAVGGLPVAVRD	36.22	0	148.96	152.4	138.89	112.71	155.5	139.39	212.03	140.11	98.942	63.473	112.44
AAAVGGLPVAVRDGI	43.33	96.37	184.76	186.56	178.67	162.72	153.52	135.8	205.52	160.91	89.911	63.181	126.71
AAAVHAGRAGAQRGV	11.54	-26.6	105.65	123.95	148.78	147.24	181.66	192.68	124.39	138.42	201.48	253.64	206.46
AAAVLALNSLRVHSA	39.55	80.71	114.64	137.8	160.65	151.07	134.13	135.21	173.33	170.26	35.089	200.6	146.77
AAAVLVAALTDAEPV	57.39	149.66	133.32	110.31	122.52	80.69	52.255	40.352	130.56	158.01	NA	NA	NA
AAAVLVLMAGLHTVP	51.28	0	142.08	128.08	132.03	61.235	123.2	52.79	136.53	80.245	NA	NA	NA
AAAVMTAAVAAARRMA	21.72	11.98	51.03	58.885	63.29	43.69	45.614	NA	51.726	NA	NA	NA	NA
AAAVNAIASDRE	23.08	20.22	209.67	210.4	205.31	199.12	196.16	205.07	238.51	176.6	76.073	34.96	106.26
AAAVPRAAF	28.4	47.32	119.41	130.27	125.58	114.59	119.41	107.29	180.49	129.47	55.314	68.016	83.869
AAAVPTRSY	17.95	9.96	118.71	109.88	109.88	136.21	135.86	129.38	99.815	120.31	64.374	65.224	74.841
AAAVREVLPADQAT	29.46	44.63	148.62	151.22	135.86	127.32	152.95	97.084	138.31	135.86	56.017	44.511	82.925
AAAVRILSALPVARA	43.51	96.6	126.71	118.51	122.33	91.812	141.85	171.76	143.58	122.52	81.448	140.16	89.911
AAAVRRYHSGKAEVR	9.78	-31.66	89.507	119.87	149.35	220.25	198.85	181.71	71.513	83.243	192.18	293.8	157.86
AAAVSAFEAALAATVH	54.67	143.65	289.38	245.55	257.76	181.76	201.84	114.7	295.79	200.76	47.371	27.098	139.58
AAAVSFISK	28.97	49.93	145.84	144.09	168.27	166.52	182.53	111.82	167.23	145.46	73.887	76.679	107.79
AAAVSHAAAASTVQ	17.12	0	165.02	172.76	165.18	165.58	172.59	132.17	189.18	148.13	69.747	83.137	101.92
AAAVSHAAAASTVQQ	17.08	-3.88	218.74	181.08	186.94	177.36	182.46	140.45	206.36	169.3	66.448	72.2	117.84
AAAVSRHFVAVSTNKR	17.29	-2.72	153.72	159.69	158.45	136.34	204.67	205.52	283.1	215.37	202.25	310.5	254.01
AAAVTGTVAGTIGLG	44.76	101.3	153.05	168.83	160.59	84.615	78.113	49.444	156.35	133.13	NA	NA	NA
AAAVTPLLNSINAPV	53.55	135.15	211.83	175.64	169.82	133.48	109.79	45.28	181.87	196.37	NA	NA	NA
AAAVTVAASPPPG	29.19	43.2	183.65	179.21	167.24	150.4	105.14	77.923	175.38	121.29	NA	NA	NA
AAAVVGGLAAVNGLV	54.08	136.57	128.36	105.65	83.182	58.981	74.611	48.568	105.46	109.16	NA	NA	NA
AAAVVGLLY	48.84	130.09	101.72	101.72	103.79	84.609	86.344	59.564	107.15	71.995	NA	NA	NA
AAAVVGTGVGAGGTA	28.54	38.66	318.23	322.72	340.33	282.29	187.14	63.227	292.4	269.99	NA	NA	NA
AAAVVGTRAATAYGE	26.21	29.62	203.27	225.85	183.41	165.34	162.7	132.65	180.06	206.67	79.467	44.847	98.676
AAAVVGTRAATAYGET	26.48	31.4	253.06	230.67	221.62	192.4	128.64	95.751	139	202.32	60.133	27.098	76.341
AAAVVLEEFAHALT	57.7	152.31	223.31	201	199.46	165.58	187.22	91.784	232.72	226.04	95.981	29.063	134.61
AAAVYDAAAAERA	26.06	0	199.96	193.28	170	243.69	205.56	184.31	256.48	233.84	98.942	47.712	152.47
AAAVYDLFVKTLGVS	57.8	156.86	196.95	178.03	169.05	127.87	120.7	66.387	164.7	147.12	65.467	53.869	169.04
AAAWLGAAARRRLVK	27.05	32.51	30.308	60.157	51.135	75.088	73.881	80.318	60.301	33.968	NA	NA	NA
AAAWREAAAVAAEQR	30.68	0	130.47	172.43	220.25	214.65	252.82	245.19	252.12	207.08	190.03	281.83	262.43
AAAWTEFLAALDRPVS	59.9	160.38	134.81	92.8	142.45	NA	115.38	84.41	109.1	145.86	NA	NA	NA
AAAWTFLKILGPILR	59.86	159.31	NA	NA	87.363	67.102	76.358	48.214	NA	64.374	NA	NA	NA
AAAWTKFLDDYLTRR	47.99	116.23	140.27	236.4	182.02	225.85	256.57	212.55	217.2	188.63	281.12	341.6	249.75
AAAYAHPEY	21.23	19.04	120.46	159.2	143.61	132.08	145.34	125.58	148.04	138.83	46.352	56.432	65.627
AAAYLPLLQVLAALA	59.99	165.15	NA	NA	NA	79.492	NA	NA	NA	97.463	NA	NA	NA
AAAYPHTSL	25.41	35.03	189.78	160.54	147.04	107.9	113.5	106.04	134.81	169.06	56.043	76.064	74.841
AAAYQYVRDFLSFLP	59.93	0	NA	NA	44.252	NA	55.98	32.252	NA	NA	NA	NA	NA
AAAYRDFRSVNADFK	29.4	41.8	40.493	59.705	130.47	151.22	158.91	124.16	81.239	89.26	178.84	193.82	178.84
AAAYRNAL	22.06	21.16	148.33	163.84	179.16	129.39	148.33	121.52	128.86	143.02	52.49	50.04	71.614
AAAYVSGLAALLRQ	52.35	0	266.97	247.95	238.07	190.26	279.77	183.07	335.87	190.34	92.939	44.511	190.85
AACDPRHGRYL	17.9	5.71	66.056	76.228	79.148	NA	58.699	58.699	NA	NA	45.28	49.715	31.215
AACEGSREI	15.45	-4.1	85.29	78.939	43.083	NA	37.549	NA	120.31	122.94	NA	NA	NA
AACHSALLT	23	25.96	183.74	169.06	161.68	113.5	138.83	123.69	143.61	131.03	41.621	46.352	55.314
AACNCLKQLS	22.4	24.68	194.12	180.15	181.87	178.95	167.73	90.142	169.99	125.97	NA	NA	NA
AACNCLKQLSAS	46.23	116.01	NA	NA	NA	NA	NA	NA	44.543	NA	NA	NA	NA
AADAAATAQTSQ	13.36	-16.43	208.84	213.35	237.52	187.22	130.53	67.897	202.96	183.85	NA	NA	NA
AADAALEAAELGEY	43.46	0	225.68	183	200.11	132.84	104.2	76.221	161.27	147.2	NA	NA	NA
AADAALVAVPVDE	43.21	97.37	125.46	116.03	103.43	103.89	99.539	69.554	123.21	126.71	NA	NA	NA
AADAAVALERNGF	38.38	76.04	280.57	253.42	239.48	232.52	243.37	208.82	212.1	193	132.79	62.694	141.13
AADADPAKIVATES	30.25	47.32	180.95	191.01	183.28	176.56	172.3	126.09	206.46	188.13	70.986	39.785	110.74
AADAIDAAVQFIPAR	48.76	0	235.11	220.99	214.72	232.37	227.63	192.18	238.88	194.23	89.911	49.298	169.04
AADAIEAAQQ	22.09	16.36	186.16	189.73	170.05	148.27	106.88	73.233	120.45	131.06	56.527	42.718	86.014
AADALAAEQAERGRT	20.79	11.26	135.14	188.59	223.9	195.23	182.7	160.65	190.34	178.67	138.55	135.08	190.37
AADALAALADEVAPG	53.86	0	158.25	150.53	155.84	153.24	120.99	85.554	176.38	137.09	39.68	41.621	46.971
AADALFRAIIETLDK	59.92	159.3	NA	NA	157.58	108.18	130.01	99.055	NA	171.26	NA	NA	NA
AADALPLLGKLPSANV	52.37	0	216.26	201.3	176.42	140.77	151.18	108.09	193.31	178.47	100.43	27.967	150.05
AADASAVLTAEDTLV	49.25	118.85	150.27	174.41	186.78	82.287	91.867	46.001	120.99	139.98	NA	NA	NA
AADASAVLTAEGTLV	48.41	114.39	176.38	179.51	158.76	80.688	91.867	44.318	172.23	121.73	NA	NA	NA
AADAVTGRTEEY	20.03	16.54	195.77	202.18	164.48	126.83	139.78	111.63	202.18	204.32	NA	NA	NA
AADDHQALI	27.78	43.84	141.02	118.41	134.66	103.8	111.39	91.069	129.42	81.525	46.844	48.561	56.043
AADDLDLSIRI	48.72	117.11	231.05	231.05	218.15	NA	280.94	203.29	261.6	199.89	102.4	30.205	118.9
AADDPEVRV	25.02	31.11	157.96	150.27	150.53	146.69	151.44	151.44	159.28	147.4	46.352	47.187	105.2
AADDPLVHESL	33.8	69.19	242.12	227.27	220.82	173.24	175.43	120.36	218.94	175.93	54.343	47.844	129.82
AADDSSVKL	24.13	30.49	157.34	150.35	126.49	102.62	104.01	80.755	112.11	130.66	64.82	68.016	116.52
AADDTEISF	37.9	83.99	120.62	100.19	119.57	NA	122.79	64.803	122.79	62.717	NA	NA	NA
AADEDEVSF	32.72	65.74	108.09	120.65	114.19	NA	94.407	58.167	110.34	97.071	NA	NA	NA
AADELRIVAAGARAD	33.27	0	155.1	159.4	141.86	144.97	191.51	177.76	139.21	132.51	171.36	215.08	214.42
AADEPSSL	23.95	29.07	202.71	206.1	216.57	NA	196.68	114.94	208.74	120.65	NA	NA	NA
AADEPVTVL	38.72	87.56	84.097	78.178	113.1	97.602	99.139	47.743	107.43	NA	NA	NA	NA
AADEPVYIA	35.21	72.24	128.86	125.08	114.59	110.34	107.22	68.485	100.74	73.039	NA	NA	NA
AADETLRLW	42.76	104.49	193.38	207.68	193.38	145.72	166.09	141.48	168.26	186.41	74.841	56.432	119.68
AADEVAALRAELAAL	56.01	0	176.43	179.33	170.11	NA	185.3	162.68	202.18	173.72	70.197	36.417	115.91
AADEYRPVAATVRHQ	19.78	6.55	197.88	220.59	224.06	183.76	211.06	198.87	199.38	147.39	212.83	296.14	213.18
AADFADLFPVPAK	52.92	129.89	232.78	214.81	190.86	206.69	140.49	96.059	212.82	158.79	112.44	74.611	154.36
AADFEIGHF	40.51	94.96	193.86	174.27	168.23	106.36	133.12	121.99	125.81	166.68	46.352	56.432	96.342
AADFMGRDF	28.32	46.53	177.06	150.61	127.76	90.696	123.75	101.46	142.98	157.99	55.314	45.368	96.342
AADFPAVVLDPR	45.61	104.42	152.47	148.96	143.42	141.13	150.49	90.793	164.48	152.38	76.073	35.523	100.38
AADFPAVVLDPRG	45.97	106.94	136.24	131.32	125.53	106.32	106.32	98.942	130.19	134.04	62.287	NA	102.73
AADFPAVVLDPRGRG	40.44	85.33	NA	NA	65.374	79.337	85.909	92.939	NA	57.434	78.69	93.096	77.068
AADGGLRASVTL	34.49	69.87	160.18	149.69	142.51	113.24	116.81	111.79	136.01	113.95	62.528	64.711	76.073
AADGIQSLQGNRLLA	39.94	84.11	NA	NA	192.65	173.44	157.09	110.44	NA	159.41	57.973	15.941	70.197
AADGKGVVV	21.2	16.5	108.57	121.64	110.88	108.43	108.43	89.029	81.525	96.034	41.689	56.432	50.791
AADGKGVVVV	27.15	40.65	96.957	97.472	99.34	96.668	98.04	116.52	114.89	85.862	42.031	51.346	59.265
AADGKLLKL	31.44	58.94	103.26	93.325	113.1	83.358	108.57	81.771	99.013	111.06	NA	NA	NA
AADGKSYQV	18.66	4.76	163.91	161.44	171.7	156.18	158.08	90.263	103.88	99.688	41.621	47.712	64.73
AADGKVQVL	26.42	39.11	161.28	162.49	140.88	118.67	133.32	110.76	122.18	131.62	57.434	56.432	85.355
AADGPQKLL	29.27	50.48	156.62	155.58	166.61	143.04	155.58	107.56	134.77	146.79	55.314	43.635	96.342
AADGPRVFR	19.37	14.06	55.112	77.732	101.54	134.25	111.06	113.18	78.113	61.679	NA	NA	NA
AADGYQLVLAGH	37.64	74.52	247.79	227.36	218.55	189.58	187.97	89.355	227.99	209.8	76.073	68.355	120.57
AADIAVIVEHH	33.62	59.48	196.27	182.64	169.37	146.11	152.54	105.98	133.23	164.66	60.301	253.26	124.42
AADIDEALRHGY	29.08	0	165.35	216.91	205.12	212.2	208.17	169.52	267.39	220.5	169.65	225.87	175.74
AADIEAYFEPVDDDL	55.82	146.76	196.27	151.83	119.22	NA	40.244	26.786	147.73	254.5	NA	NA	NA
AADIFYSRY	33.73	70.87	167.12	191.67	160.16	187.22	173.39	159.58	184.38	143.73	107.79	56.432	107.79
AADIIEGLDDAAR	40.86	86.31	203.87	190.34	254.24	231.42	275.57	218.49	378.24	228.98	98.942	39.73	136.93
AADILKDESYKVTGT	31.74	53.06	238.64	228.8	185.27	185.86	141.57	74.783	181.97	209.53	146.77	179.8	179.5
AADIRMMIAATRDVF	38.88	78.33	155.1	111.22	113.47	74.296	90.348	74.296	93.243	96.135	NA	NA	NA
AADKFKEINNAHAI	24.85	26.01	153.14	199.38	198.85	144.16	180.85	136.92	182.89	171.11	145	263.86	204.01
AADKRLTVL	26.8	40.75	119.22	107.79	NA	109.66	NA	NA	143.03	117.53	64.82	67.032	58.63
AADKRSKALKASAPAPGHH	9.32	-32.68	NA	NA	116.87	181.72	NA	NA	NA	86.772	NA	133.05	NA
AADLAARGQHR	10.72	-25.78	22.339	19.659	NA	74.841	NA	NA	45.908	89.886	NA	NA	NA
AADLAEAQRA	19.39	0	210.08	192.21	179.2	140.05	154.84	166.34	167.93	169.99	78.342	NA	114.89
AADLASLAAAARLP	50.67	121.44	103.76	115.24	232.6	188.48	205.96	137.81	167.73	161.87	92.939	23.676	143.98
AADLAYFRVLI	57.21	149.73	NA	38.303	147.91	108.7	136.57	103.91	156.35	123.21	81.92	55.314	113.22
AADLDAVAAFVESGR	51.56	128.71	230.16	214.45	236.4	240.12	317.44	225.55	361.34	241.39	98.676	49.298	157.2
AADLDLARLGTTAST	40.11	83.62	255.72	244	214.65	196.41	165.36	127.18	162.46	225.31	95.5	28.903	85.855
AADLGSPSL	33.65	67.59	181.81	192.11	182.13	157.9	143.23	76.847	187.63	152.63	NA	NA	NA
AADLLFLALRDALTE	59.96	161.57	233.62	237.1	217.01	137.39	191.98	135.47	217.39	265.12	NA	NA	NA
AADLNLVLY	50.31	134.6	126.57	127.84	127.84	113.7	113.7	89.369	114.78	77.058	NA	NA	NA
AADLTWLLSR	51.28	125.83	235.01	229.53	237.61	237.61	247.75	195.88	247.75	215.83	67.08	33.088	121.9
AADLVLVDGRIESLL	55.22	0	206.63	190.44	175.66	181.58	191.57	143.64	176.4	207.64	93.5	41.621	115.91
AADLVNKVPGVVAVR	36.04	67.74	198.74	201.3	218.79	201.06	209.39	162.67	222.55	244.23	201.48	296.14	251.91
AADPDGPVF	37.57	82.53	145.04	160.03	183.89	139.54	139.54	121.14	198.32	143.02	NA	NA	NA
AADPDLLIDFRNVSL	56.43	0	209.6	207.08	189.11	153.08	178.23	164.93	181.75	144.73	62.055	15.941	126.71
AADPDLLIDFRNVSLI	59.78	160.19	162.61	142.62	119.04	167.18	104.16	78.69	130.01	123.4	NA	NA	NA
AADPEAPEI	30.76	58.08	67.032	83.753	120.62	133.81	124.59	91.906	162.31	107.43	NA	NA	NA
AADPETTTV	21.89	18.06	143.94	143	134.85	143	134.66	84.699	130.77	94.262	NA	NA	NA
AADPGLPARL	32.63	64.53	100.58	104.42	41.347	96.143	46.334	48.423	114.86	115.7	42.629	51.276	86.014
AADPGPGAEL	28.6	47.88	133.6	138.26	144.38	166.45	166.45	161.12	161.11	135.77	NA	NA	NA
AADPISGDF	36.82	81.4	161.6	176.65	187.63	NA	149.99	141.83	181.49	120.62	NA	NA	NA
AADPLASKL	32.29	61.36	135.55	113.15	120.45	105.52	104.42	101.46	117.31	123.75	49.298	28.204	77.644
AADPLTDLRY	39	89.43	180.07	182.28	163.66	156.16	166.66	151.22	185.33	156.16	20.585	14.9	58.274
AADPNAAWAA	30.07	52.01	68.625	66.692	79.713	NA	60.91	34.173	115.49	85.161	NA	NA	NA
AADPNAAWAAY	36.08	78.79	93.649	78.113	161.86	145.13	121.58	94.806	172.25	114.89	NA	NA	NA
AADPPAENSSAPEAEQGGAE	19.28	9.16	276.05	216.9	208.28	165.19	140.35	78.78	225.86	211.11	NA	NA	NA
AADPQIRQF	27.11	42.48	163.16	176.38	174.48	148.94	157.99	138.54	140.83	143.03	56.043	35.295	105.2
AADPSVVNL	37.27	81.8	155.88	159.46	142.36	152.47	129.55	81.613	157.21	104.21	NA	NA	NA
AADPVSPLL	44.48	109.91	147.69	138.24	143.02	140.12	143.02	103.02	153.15	128.86	NA	NA	NA
AADPYDAYLRLHLLS	48.31	115.98	146.2	146.2	156.49	140.22	126.04	82.464	171.15	134.88	136.6	179.8	167.89
AADQAKQL	16.26	-1.96	79.059	83.429	107.1	NA	60.828	NA	NA	NA	NA	NA	NA
AADQARAAVVAYET	28.15	39.25	121.99	114.33	131.29	107.11	113.43	108.58	106.58	110.25	77.08	47.302	92.939
AADQDVQAYTERPL	33.73	58.68	337.85	286.74	248.76	267.77	206.45	146.77	204.28	233.97	74.789	23.676	133.16
AADQIASYDDMLNSL	43.85	99.66	213.4	137.75	98.329	98.682	46.318	NA	53.038	199.33	NA	NA	NA
AADRIIDLLSRARDS	40.27	88.5	105.14	109.14	106.14	116.78	138.01	125.33	57.106	61.532	180.48	259.35	161.41
AADRPGVSL	26.84	0	156.83	130.41	125.18	145.34	126.49	117.7	118.74	123.75	46.844	45.368	55.314
AADRVSAAVDTVLRV	43.78	96.54	165.89	188.39	70.197	152.07	75.826	59.884	153.2	151.99	136.6	224.42	174.94
AADRVVFINTGFLDR	44.32	102.21	94.569	228.84	279.44	268.93	302.64	296.51	240.5	242.93	204.13	296.14	216.34
AADSAFSSLND	33.78	61.43	208.59	195.34	170.69	118.33	103.83	50.04	175.91	193.1	NA	NA	NA
AADSAVRLW	37.42	83.47	211.45	205.12	191.17	172.23	177.36	169.26	199.07	164.68	64.82	66.27	96.342
AADSGIAIVELLR	54.41	139.34	278.27	243.4	242.48	248.77	261.58	221.5	291.24	215.06	93.348	39.73	130.1
AADSKDAIIL	35.56	74.93	83.081	112.83	131.46	95.642	121.5	97.565	131.12	88.37	42.242	53.968	50.354
AADSPSQNL	21.51	19.63	182.73	223.87	231.73	211.39	211.39	86.472	180.93	148.04	NA	NA	NA
AADSSPSELKY	25.08	32.02	NA	NA	121.02	156.58	NA	NA	NA	190.26	NA	NA	NA
AADSYTDSY	23.18	29.14	270.78	270.78	250.61	162.51	162.07	64.803	185.22	152.63	NA	NA	NA
AADTAAQITQR	17.43	5.26	253.76	253.76	267.02	136.5	240.05	241.4	191.33	250.26	54.343	46.352	124.42
AADTAAQITQRKWEA	26.21	34.37	70.889	68.044	62.287	NA	51.643	NA	79.089	75.088	NA	NA	NA
AADTAAQITQRKWEAARVAEQL	36.86	70.91	124.08	162.42	161.04	191.65	143.04	122.94	74.776	132.62	89.663	115.12	247.91
AADTAFRIALAGHSM	39.86	85.14	27.526	NA	138.73	193.19	113.1	82.483	65.652	122.52	39.074	166.19	81.448
AADTERLAL	31.14	58.8	61.161	61.161	NA	NA	NA	NA	79.489	NA	NA	NA	NA
AADTILGYDERGLPA	41.03	89.96	194.23	168.67	164.15	157.23	149.35	120.7	139.66	170.74	70.197	17.587	117.08
AADTQVSETLKR	18.24	8.45	154.28	154.28	258.78	231.17	231.17	211.63	246.56	278.35	186.81	230.06	191.04
AADTVAQI	29.65	51.6	134.06	144.29	121.29	107.49	101.72	68.398	138.48	116.88	NA	NA	NA
AADTVLATL	44.52	110.22	143.56	132.09	122.79	122.79	114.19	60.788	110.61	86.086	NA	NA	NA
AADTVLATLY	47.17	120.84	120.49	127.84	115.46	104.45	102.71	67.032	99.375	99.688	NA	NA	NA
AADVAAALAVDADEW	55.2	146	212.63	208.59	151.22	89.913	71.614	53.751	121.5	152.97	NA	NA	NA
AADVAAVTNAD	25.56	28.74	167.69	146.48	142.92	128.58	102.46	60.074	125.31	127.68	NA	NA	NA
AADVDAAAPAMAAV	31.51	49.08	199.89	186.67	186.54	128	108.81	62.338	172.25	149.57	NA	NA	NA
AADVDAAAPAMAAVN	28	36.05	190.57	215.72	219.72	147.73	96.034	53.517	183.72	150.1	NA	NA	NA
AADVDPMMFDRSYFL	47.03	0	184.87	160.63	134.88	107.74	71.531	NA	92.773	147.51	NA	NA	57.973
AADVFAAFGEN	49.28	117.19	171.87	175.88	172.28	146.88	107.56	52.786	135.43	114.89	NA	NA	NA
AADVGKSGTEREFRGLGD	24.33	25.19	83.758	84.653	100.04	99.044	141.85	168.29	109.1	98.676	222.45	281.26	172.9
AADVLVARY	31.31	58.75	156.35	144.5	145.72	118.41	158.87	139.74	112.11	123.86	64.82	49.418	85.355
AADVSVTHRPPL	25.31	33.64	123.67	174.42	202.05	122.7	174.42	127.03	206.36	154.15	132.56	135.86	153.54
AADVTLADLLDFFK	59.86	161.08	NA	NA	NA	NA	NA	NA	NA	95.195	NA	NA	NA
AADVTLADLLDFFKD	59.91	159.24	240.46	188.59	NA	33.313	NA	NA	187.08	246.77	NA	NA	NA
AADWIADVVTER	47.31	112.37	243.11	184.1	158.79	195.27	169.37	128.81	314.35	255.39	64.224	34.96	95.417
AADYKILGGSVLHL	46.2	107.7	179.65	225.32	223.39	195.87	191.06	148.48	209.19	183.06	202.32	279.64	202.32
AADYVRALSSRPAVS	30.95	49.45	147.64	119.46	129.05	142.45	156.98	152.17	122.12	121.95	117.08	127.52	158.52
AAEAAAAGAERL	25.41	27.08	218.94	193.15	206.49	167.12	259.08	251.56	242.35	167.93	95.417	79.659	101.56
AAEAAAAGSGDFVEQ	29.75	45.07	235.47	284.87	225.3	178.53	96.113	46.001	190.57	183.81	NA	NA	NA
AAEAAAAPAESAAPA	22.69	17.89	NA	NA	157.34	117.53	115.82	51.064	NA	156.52	NA	NA	NA
AAEAAAHAREEL	20.13	5.61	120.57	118.31	193.15	174.21	184.65	154.94	169.21	193.62	174.24	246.41	150.06
AAEAAAIAALPPSED	38.71	77.87	83.862	82.417	83.869	89.231	85.533	60.298	115.7	109.79	NA	NA	NA
AAEAAEAAAA	15.65	-3.79	NA	NA	117.16	138.37	73.616	51.787	148.33	125.25	NA	NA	NA
AAEAAGAATPKRPVI	24.6	24.61	157.86	178.23	216.54	211.51	233.52	191.69	250.81	279.65	181.76	190.53	201.48
AAEAAGGAGPAAAA	19.4	3.51	189.7	195.32	210.01	178.27	141.48	56.205	176.44	171.73	NA	NA	NA
AAEAAGGAGPAAAAG	17.98	-0.01	NA	NA	228.31	177.7	136.57	85.554	NA	150.36	NA	NA	NA
AAEAAPTLTESHEL	33.38	57.27	222.25	168.05	170.4	158.06	158.3	128.08	142.89	213.84	62.739	29.937	145
AAEAASAAPLE	26.78	34.86	185.58	190.73	180.45	144.12	125.31	94.692	170.3	143.28	NA	NA	NA
AAEADMIAQIEAAKK	28.99	41.06	205.66	254.72	192.32	239.16	180.27	129.38	222.75	196.18	217.46	121.5	275.35
AAEAEVFATRY	31.78	0	196.16	215.06	236.32	254.42	231.38	172.98	242.12	150.81	91.961	37.968	124.42
AAEAFAAQLVTAEQ	44.27	0	217.16	203.61	194.77	138.22	138.55	82.069	176.6	174.24	54.812	23.676	93.228
AAEAFVRTLFDRVTA	49.6	124.27	176.04	179.14	167.69	167.69	205.66	194.01	201.06	143.56	167.89	197.3	201.48
AAEAIEAEGLRY	32.44	0	201.66	211.64	252.82	228.84	244.28	187.55	219.5	178.84	127.17	23.711	116.24
AAEAKAAEAAASAYY	28.84	0	168.02	197.07	211.46	122.69	157.38	135.81	178.71	151.49	39.68	22.055	79.467
AAEALLTETVRSQTH	32.5	54.87	206.43	246.96	272.74	240.46	255.39	188.92	277.41	252.46	168.89	140.63	201.48
AAEAMEVA	18.31	5.67	NA	NA	NA	86.838	NA	NA	123.99	83.377	NA	NA	NA
AAEAMGVTTEEMAAW	47.95	118.17	NA	NA	NA	NA	NA	NA	NA	77.533	NA	NA	NA
AAEAMRYTALEAIMR	34.91	66.27	174.59	147.64	126.77	220.6	97.767	57.794	118.52	182.33	146.96	193.82	192.4
AAEAVAAAAGQSWE	34.98	65.71	127.34	165.78	171.74	196.88	74.165	54.982	158.08	172.61	NA	NA	NA
AAECVHRGFPEISFQPS	37.17	77.5	174.68	195.57	165.66	80.459	139.08	103.01	152.94	183.73	NA	NA	NA
AAEDEVSAAVAALI	58.69	155.68	45.368	56.916	54.982	102.07	NA	NA	109.44	113.66	NA	NA	NA
AAEEAGAAAADAVAE	28.3	37.9	217.45	195.36	169.41	147.2	132.01	100.02	179.1	170.95	NA	NA	NA
AAEEGLREL	28.88	48.37	179.1	166.34	153.97	138.4	133.23	108.15	163.15	139.38	74.841	78.149	96.342
AAEEKAAQALSVQ	26.09	31.6	225.36	188.12	199.82	159.94	184.71	140.14	241.4	193.45	66.893	56.205	153.48
AAEEKAAQALSVQDKG	23.03	18.48	228.9	273.88	294.39	254.71	274.17	190.19	289.98	258.12	139.58	227.88	180.85
AAEELLIAL	55.36	154.24	121.29	123.99	101.21	95.793	95.793	54.787	101.21	NA	NA	NA	NA
AAEEPNAAVPDEIPPL	48.43	119.61	149.41	128.33	149.49	150.21	98.257	66.92	142.19	126.5	NA	NA	NA
AAEEPSKV	14.1	-13.22	NA	NA	NA	89.698	NA	NA	NA	95.815	NA	NA	NA
AAEEPSKVEEK	11.54	-18.8	NA	NA	NA	NA	NA	NA	NA	115.29	NA	NA	NA
AAEEPSKVEEKK	9.91	-26.44	NA	NA	NA	80.69	NA	NA	NA	75.088	NA	NA	NA
AAEERVRTL	17.96	5.74	71.379	74.92	110.41	71.614	104.2	69.375	NA	NA	75.652	121.29	77.14
AAEEVAALRAELAAL	53.42	0	181.58	194.23	177.88	144.18	166.79	135.47	190.86	144.18	98.676	63.181	146.77
AAEFEDGQYVNL	42.9	94.83	250.76	177.06	166.09	133.23	100.02	40.724	183.65	179.94	NA	NA	NA
AAEFFEPIAGVHR	39.29	80.4	221.09	198.52	187.62	162.22	169.89	176.78	240.12	198.97	164.11	236.35	154.36
AAEGEAASAASSTSSP	19.77	0	239.61	212.69	215.34	112.44	131.06	130.1	163.88	201.76	NA	NA	NA
AAEGEAASAASSTSSPK	16.46	-7.74	342.42	288.41	241.87	223.76	201.57	171.56	265.43	254.89	95.197	NA	171.08
AAEGETIRKMITAMA	25.7	30.79	177.88	157.58	167.61	113.65	121.39	56.527	139.21	153.14	64.522	NA	79.467
AAEGYLEAATSRYNE	34.04	0	322.23	285.75	269.05	252.46	224.34	188.12	255.72	274.38	96.673	22.055	148.41
AAEIDEEPVSK	20.06	14.3	193.22	199.82	162.93	160.53	130.56	127.87	147.28	179.94	78.903	64.82	88.338
AAEIVLSAL	49.33	129.42	111.01	100.37	113.1	71.141	62.717	31.289	95.793	NA	NA	NA	NA
AAEKAAEEVAAIK	24.24	23.72	215.87	226.23	230.96	220.97	223.06	204.35	233.52	214.48	191.79	306.19	238.98
AAEKATPEMVAFMV	40.92	86.21	210.38	162.48	170.95	137.62	129.37	102.33	158.25	177.36	54.834	NA	78.505
AAEKGVRTL	16.2	-3	NA	NA	NA	103.42	NA	NA	NA	NA	NA	NA	NA
AAEKGVRTLTAAAVSGAQ	26.77	34.68	180.08	195.86	181.32	186.45	180.31	148.19	192.72	160.47	133.86	110.44	201.16
AAEKGVRTLTAAAVSGAQP	30.26	44.1	123.61	174.2	161.08	134.96	159.03	157.42	223.86	213.69	134.93	92.19	170.48
AAEKGVRTLTAAAVSGAQPI	34.18	62.38	123.6	123.19	127.5	113.51	122.61	95.034	156.08	179.78	NA	NA	NA
AAEKKVVKI	14.48	-12.5	NA	NA	NA	150.35	NA	NA	NA	136.99	NA	NA	NA
AAEKMIVDGRVE	20.47	10.11	107.99	141.73	177.81	155.66	173.72	146.67	182.72	148.41	89.358	NA	131.17
AAEKMIVDGRVEV	28.25	37.54	130.72	142.45	133.48	141	146.77	96.464	164.92	141.65	165.58	222.3	154.36
AAEKMIVDGRVEVDG	25.02	26.43	144.29	119.02	119.65	99.055	91.657	64.04	127.3	112.08	136.33	166.19	136.33
AAEKVIGAGKSW	23.96	29.96	NA	NA	204.13	155.14	169.04	139.3	101.43	113.37	49.537	27.681	94.402
AAEKVTESI	23.23	25.46	72.275	51.064	163.88	147.4	152.97	132.01	70.399	140.17	49.298	55.314	66.004
AAELAAAAAL	39.91	92.16	155.53	171.08	NA	115.46	NA	NA	102.77	86.472	NA	NA	NA
AAELAETPRHPAG	17.97	0.67	138.02	156	176.99	156	171.62	147.24	179.6	148.13	38.995	NA	46.318
AAELALVVDDPDAVG	49.71	119.38	188.49	160.75	114.4	45.992	41.796	36.424	119.68	131.12	NA	NA	NA
AAELANASLLQSEF	51.21	126.84	248.32	259.47	240.12	138.02	154.1	90.412	252.16	214.48	NA	11.583	61.942
AAELAPRVVAKVPQL	39.45	82.59	177.38	161.04	157.5	137.81	135.14	131.35	127.3	143.64	169.04	172.11	201.48
AAELAPRVVATVPQL	45.67	0	175.66	141.06	69.261	117.08	71.529	77.633	138.01	167.92	73.296	41.621	107.74
AAELFAEQDQLVR	39.82	84.16	282.89	234.82	240.8	220.53	288.15	203.11	383.11	303.71	98.942	18.625	141.13
AAELFAIVADPRRHR	35.15	66.47	194.48	184.76	161.04	143.93	169.04	136.33	104.55	98.368	288.52	319.06	225.79
AAELGAEGAGVVTEV	41.52	88.56	182.64	203.02	223.31	114.97	113.62	55.461	155.42	160.36	NA	NA	NA
AAELGGLLKY	40.55	97.19	161.17	167.67	153.08	141.2	153.08	82.241	171.33	171.33	76.332	80.688	128.81
AAELGVATVDEALAL	57.41	153.8	169.37	171.56	171.56	160.59	111.61	28.647	193.38	126.07	NA	NA	NA
AAELLRRDRPVLLVE	36.68	72.06	61.409	91.812	70.373	137.89	151.07	154.72	117.95	88.163	136.33	90.827	167.89
AAELMGIQIPRF	49.83	120.94	162.68	170.04	136.53	145.91	138.99	105.46	176.18	205.07	85.672	NA	150.06
AAELRINLDRPAYVY	39.33	0	121.13	136.39	159.52	199.31	215.61	155.57	203.74	133.04	128.95	166.19	180.48
AAELRSEDYELLCPN	38.03	78.39	NA	NA	NA	109.55	NA	NA	NA	136.81	NA	NA	NA
AAELTATQV	29.93	50.44	171.73	184.49	147.36	NA	107.59	65.803	130.77	146.58	NA	NA	NA
AAELTAVAEELAGIG	59.62	156.99	200.93	214.93	214.93	188.66	163.32	102.07	214.93	179.67	NA	NA	NA
AAELVGAALEAFAV	59.96	157.49	NA	NA	NA	NA	NA	NA	68.657	53.751	NA	NA	NA
AAENAVLEAERF	39.49	0	263.89	224.43	217.46	174.72	190.35	196.27	215.04	192.4	81.565	27.681	100.38
AAENVAESLT	33.35	57.98	167.93	118.5	127.37	109.11	96.948	59.597	134.48	116.73	NA	NA	NA
AAEPLAEWEQELLAS	59.76	162.44	NA	NA	NA	78.139	NA	NA	NA	152.11	NA	NA	NA
AAEPTPTQV	24.46	28.68	206.16	206.16	200.16	180.03	160.11	100.39	182.53	110.31	NA	NA	NA
AAEQAAAAGHS	21.68	13.36	236.23	196.78	168.85	113.22	153.88	125.24	122.18	177.04	NA	NA	NA
AAEQLRLMYNSANMT	32.57	55.27	273.49	191.44	173.51	154.46	143.05	86.214	132.23	230.96	50.752	NA	87.352
AAERAFSAAIQAGED	31.9	53.99	160.03	181.97	166.52	145.7	168.67	151.3	166.79	191.15	52.769	16.182	64.422
AAEREHVLAVLNSQR	28.25	0	99.442	128.3	183.7	137.79	279.19	233.14	285.04	276.75	169.04	251.34	225.79
AAERKFFLSHPAYR	22.09	0	136.81	132.81	214.72	238.88	270.91	235.6	185.66	182.72	201.04	274.41	202.29
AAERPGEAAVASSPS	17.91	1.44	150.05	148.7	137.73	119.77	137.93	132.24	163.62	180.95	64.522	44.847	95.5
AAERPGEAAVASSPSK	15.61	-11.1	195.38	195.38	191.44	205.12	233.14	225.37	233.84	189.45	159.18	279.53	225.32
AAERRRYVEVFAAGQ	26.66	0	84.753	105.19	111.83	109.83	133.47	128.76	71.806	85.672	95.5	82.417	81.448
AAESFNFAGAHSLRD	34.25	0	83.823	95.57	101.42	84.508	103.79	64.04	107.46	57.106	59.634	99.53	77.068
AAESGAKEELQ	15.27	-3.3	196.44	199.21	196.88	153.97	197.73	165.18	204.56	182.92	86.114	96.342	98.156
AAESWLAAHHDDLV	38.75	76.88	78.964	134.56	177.1	57.106	148.78	71.176	177.04	135.1	NA	NA	NA
AAETATAEEPRGG	14.39	-12.48	188.91	177.1	158.01	133.32	158.04	151.26	179.6	180.09	54.09	9.8431	84.297
AAETLSFDDRAVRRS	25.12	29.63	112.42	125.97	121.99	121.45	146.96	151.74	46.069	55.899	158.52	218.58	137.4
AAETYRSVIASLTGW	56.26	149.69	191.63	165.34	165.34	205.27	190.06	223.03	275.66	164.7	64.522	15.941	103.9
AAEVAAALTVSHRK	23.2	18.71	118.52	150.11	151.74	161.87	161.87	208.82	174.94	188.09	161.87	56.548	179.67
AAEVLIDQATARPV	37.67	72.78	217.68	201.08	174.37	156.6	177.38	159.52	177.93	139.77	50.305	11.583	122.64
AAEVLKILLGHGRVY	43.77	0	184.76	168.5	168.5	172.43	137.39	159.52	230.69	155.37	201.48	186.78	249.75
AAEVVLSSRIQSIFD	50.11	123.57	169.37	158.91	134.81	119.65	119.45	102.65	108.63	120.54	62.055	15.941	62.055
AAEVYKRSLAVFFLS	50.05	122.9	119.65	155.56	139.66	100.13	100.13	71.354	149.59	112.03	71.853	36.417	89.911
AAEWGLAVEAPEPAD	45.47	107.28	182.28	173.28	123.96	83.869	66.19	31.286	126.03	191.4	NA	NA	NA
AAEWYLYTKDWLALLR	59.85	159.98	210.09	264.52	226.7	203.2	205.27	156.17	255.72	270.74	NA	NA	NA
AAEYANNEAAAAAEM	28.89	45.46	50.305	35.984	NA	174.87	NA	NA	65.565	166.29	NA	NA	NA
AAEYRTTVRLTSPAD	28.41	0	145.43	124.16	91.076	72.898	98.421	127.18	115.24	94.673	101.75	93.096	136.6
AAFAAALAAR	33.93	60.77	41.502	123.99	155.53	171.08	225.63	196.86	193.98	86.512	NA	NA	NA
AAFAAALAARL	48.45	114.77	171.56	166.07	132.01	125.71	150.53	133.32	125.71	119.68	81.92	38.303	113.22
AAFAAALAARLR	40.18	84.07	155.06	155.06	188.91	197.79	205.18	198.25	245.5	231.38	40.88	74.92	28.779
AAFAAALAARLRDAG	43.53	0	96.464	106.29	167.03	149.32	176.89	170.79	190.34	163.33	190.37	270.06	192.4
AAFAAALAARLRDAGA	43.39	95.41	61.444	63.29	71.279	51.03	75.764	76.01	58.32	54.898	47.223	58.132	61.495
AAFAALIVDPMLARS	51.89	130.01	154.13	175.29	177.38	148.41	164.64	126.09	147.7	169.3	65.467	55.196	106.14
AAFAATVHPALVAA	40.89	85.59	117.94	119.03	101.35	NA	55.578	36.236	57.567	62.338	NA	NA	NA
AAFAEFYDHTKS	31.97	53.84	134.99	148.18	186.76	161.25	166.04	111.94	134.38	218.94	174.24	216.45	164.48
AAFAFSRENGD	31.34	48.75	NA	NA	169.21	161.19	150.33	132.17	NA	134.3	NA	NA	NA
AAFAGGTSL	34.11	69.12	NA	NA	174.64	107.49	117.7	38.151	143.97	122.15	NA	NA	NA
AAFAGIKPFLALYM	57.06	149.24	166.14	153.95	153.95	122.18	117.79	82.505	158.56	206.97	74.789	79.492	108.97
AAFAGRATA	17.66	2.58	NA	NA	119.75	82.287	110.88	102.55	NA	126.24	64.82	76.679	74.841
AAFAHFPEL	44.55	110.96	203.19	187.34	176.41	155.82	169.97	110.31	138.83	138.83	57.174	65.224	114.97
AAFALVVTFLKDHRQ	49.79	0	139.86	145.43	145.1	135.02	145.43	151.99	169.09	82.069	126.71	72.2	179.5
AAFATASGMAAVFTS	50.7	127.47	NA	NA	NA	NA	NA	NA	NA	79.148	NA	NA	NA
AAFAYTVKY	32.48	66.37	163.32	169.44	160.74	117.81	128.12	100.84	153.08	155.42	64.82	66.27	132.01
AAFDGGFTVK	33.06	64.82	149.23	122.98	133.32	139.98	139.98	93.096	148.69	169.99	68.536	111.01	128.81
AAFDGHAREL	23.81	28.26	NA	NA	41.704	55.353	51.276	52.725	NA	110.84	NA	NA	NA
AAFDGRHSQTL	21.41	19.51	61.344	63.624	97.779	NA	73.632	59.067	138.25	103.21	102.4	144.38	119.62
AAFDKIQQL	34.98	72.32	228.05	211.56	223.08	170.5	175.91	109.44	158.07	133.99	57.434	56.432	98.902
AAFDNFKEV	34.97	70.75	183.81	143.39	154.01	98.055	117.01	95.523	120.45	114.86	46.844	56.432	114.97
AAFDQRMKTW	25.77	37	87.568	111.86	135.99	173.28	139.64	91.215	166.66	178.84	64.244	51.346	59.709
AAFDYADGAAEDELS	40.02	84.18	207.34	196.27	177.06	NA	52.725	NA	185.6	194.06	NA	NA	NA
AAFDYADGGAEDELS	37.93	79.9	236.92	246.87	232.63	NA	70.439	16.378	151.83	204.52	NA	NA	NA
AAFEAKEETY	22.99	27.79	191.05	168.46	163.66	128.51	155.11	123.96	172.56	219.72	67.08	70.056	99.283
AAFEAYDIDRLVEL	56.08	146.08	234.83	217.57	224.75	152.88	145.92	106.42	155.09	195.94	78.505	30.889	134.61
AAFEDLRVL	43.52	107.42	182.76	179.37	168.74	168.08	136.27	118.74	162.25	152.11	83.869	58.433	96.342
AAFEKALEV	35.89	74.22	128.27	150.27	135.43	91.069	116.52	97.565	135.43	123.75	46.844	56.432	94.309
AAFEKQVL	29.91	52.06	163.04	193.16	176.84	133.33	145.65	72.23	138.83	119.17	42.336	53.237	93.649
AAFEVEGRRR	14.8	-5.4	82.417	98.048	96.342	109.66	98.048	85.533	48.794	65.246	76.332	75.213	76.332
AAFFDTASTGKTFPG	41.91	90.6	170.74	155.64	148.85	126.56	88.561	39.746	141.59	161.04	NA	NA	NA
AAFFHQVLPGRVAPL	44.57	103.21	172.09	172.76	170.66	128.41	140.01	104.17	174.21	196.7	71.853	36.417	98.676
AAFGALIVDRDQVRE	38.56	78.1	66.246	74.789	129.01	139.66	163.62	183.28	61.235	113.52	NA	NA	NA
AAFGEERRL	22.17	21.88	NA	52.255	59.35	NA	53.493	NA	NA	NA	NA	NA	NA
AAFGGNPKSV	21.85	19.54	212.4	175.07	132.57	138.26	109.15	94.692	195.05	180.09	67.08	80.755	113.44
AAFGGTFKK	18.86	11.6	164.68	165.15	139.98	85.862	106.68	94.309	134.77	152.06	85.355	99.139	96.342
AAFGRIANALPAAAR	35.47	0	136.24	143.42	181.44	113.61	238.07	238.07	225.97	170.95	119.62	193.82	141.65
AAFGSSFQY	38.55	89.37	193.16	205.58	186.33	143.56	135.6	24.674	173.59	124.08	NA	NA	NA
AAFHGQFAQNLNVGA	36.49	72.42	126.21	117.2	106.79	100.38	105.65	73.881	142.1	168.83	50.752	26.659	101.38
AAFIDHLRHLGRIPA	37.61	74.54	NA	NA	33.265	NA	41.621	43.03	NA	NA	NA	NA	NA
AAFKELQSTFK	34.21	70.39	84.507	91.313	257.13	199.12	197.3	153.34	155.33	196.27	39.91	24.838	54.281
AAFKHLTVRDNVAFG	31.74	51.11	57.414	39.364	49.149	42.317	37.366	32.127	62.081	NA	55.097	63.694	46.701
AAFKIFLKY	39.66	93.63	111.74	114.28	128.61	97.635	87.181	49.423	122.74	113.71	116.52	135.87	105.2
AAFKRVAAIVKQTVA	31.83	54.85	125.5	132.81	138.19	127.18	112.1	91.812	113.52	131.32	178.84	193.82	169.04
AAFLDLRYWIKTFT	59.82	161.21	162.7	152.07	NA	158.93	NA	NA	173.33	156.2	NA	NA	NA
AAFLGTVALLAAEDQ	59	157.89	311.99	270.8	221.86	174.39	158.58	83.204	205.87	264.58	57.484	36.417	112.55
AAFLKAIGY	39.85	92.74	144.38	144.38	116.73	103.83	107.29	105.14	130.27	144.38	46.352	56.432	74.841
AAFLMDWAAPVIEKA	53.21	134.96	207.64	224.34	123.29	173.33	82.651	NA	178.67	243.49	112.55	NA	157.86
AAFLSPLLPL	59.62	171.93	124.37	128.48	128.38	114.02	97.473	35.494	123.99	105.39	NA	NA	NA
AAFNSGKVDIVA	33.94	67.27	154.41	146.08	137.58	NA	110.38	89.382	120.53	132.5	72.705	74.464	110.31
AAFNSGKVDIVAIN	40.65	83.55	158.28	131.03	141.99	109.47	124.45	113.69	161.25	142.95	54.812	56.404	124.51
AAFNVTFRR	28.23	48.29	105.52	107.57	117.89	174.48	152.38	132.13	131.5	113.66	37.968	26.384	64.82
AAFPAEKESEW	31.93	62.44	166.69	134.98	127.83	96.626	81.09	60.691	130.01	149.49	54.281	46.352	69.431
AAFPDAGIEDYLATV	58.57	153.54	138.02	124.89	92.295	69.352	50.897	30.874	121.21	180.61	NA	NA	NA
AAFPGASLY	41.74	101.45	129.67	121.14	114.94	105.27	98.415	38.151	127.66	114.54	NA	NA	NA
AAFPLPFVK	47.79	124.03	89.673	122.79	128.48	135.87	128.48	90.706	138.85	78.616	NA	NA	NA
AAFPTLLLL	59.65	170.39	78.616	83.614	83.377	NA	64.803	NA	100.74	86.866	NA	NA	NA
AAFPYPMMH	31.15	56.64	118.01	104.11	100.07	74.415	74.415	70.912	141.48	90.986	NA	54.982	74.841
AAFQGAHARFVAAAA	29	41.42	59.227	57.434	52.191	55.196	55.899	36.572	136.27	95.273	NA	NA	NA
AAFRAIDRLGPELSV	43.09	93.98	85.837	90.707	123.29	185.27	209.79	201.37	162.67	142.39	89.911	115.78	126.71
AAFRAMHTHGR	17.58	-1.41	NA	NA	46.796	186.81	NA	42.689	NA	89.266	NA	NA	NA
AAFREPGLSI	38.96	85.9	141.88	140.78	138.65	122.57	142.94	107.55	156.16	124.67	49.188	59.908	59.709
AAFREPRLL	34.15	69	102.07	91.087	96.668	82.645	74.376	67.838	NA	69.628	NA	NA	NA
AAFRIVVGSVRIPPV	51.89	126.85	113.25	136.33	110.44	104.95	98.676	73.386	102.33	97.957	NA	NA	NA
AAFRIVVM	39.56	90.21	146.94	132.09	148.54	120.65	132.09	115.46	111.04	153.15	42.336	50.04	72.607
AAFRNFLEK	30.79	57.24	107.55	121.6	176.33	186.92	179.1	139.38	145.46	120.27	107.79	193.28	157.96
AAFRQLGRLHDQHGI	25.83	29.3	87.519	101.61	84.759	62.357	87.447	47.621	44.426	110.51	204.13	276.03	171.36
AAFRRFVAALDEPDE	38.15	75.71	109	169.79	208.68	155.08	192.4	170.66	151.16	143.55	62.055	41.621	98.676
AAFRVVQDHVASVF	40.97	86.49	128.76	136.33	141.54	71.558	104.17	124.21	186.51	173.59	112.42	140.83	147.73
AAFRYALVRLRDAAE	35.78	68.61	112.17	112.96	114.7	169.17	178.23	158.89	98	62.081	192.18	270.06	146.96
AAFRYVMMVLRHI	43.81	97.91	58.829	86.911	119.39	90.913	115.33	72.531	113.38	95.477	NA	NA	NA
AAFSGDYLHEHI	35.69	67.29	243.82	275.13	257.4	192.38	175.64	101.82	173.24	208.15	176.78	222	158.3
AAFSMMRAMSTRND	13.61	-15.82	117.7	94.09	95.264	74.987	98.582	83.877	72.681	83.137	179.67	203.35	202.32
AAFSRMLSLFFRQHI	46.46	108.55	NA	NA	47.606	NA	NA	NA	NA	NA	NA	NA	NA
AAFSSARFL	39.1	89.04	182.76	156.35	146.69	160.54	183.74	145.34	171.38	157.33	83.869	87.639	96.342
AAFTMFSRFLNK	42.54	90.8	124.12	196.27	210.15	202.18	231.17	146.17	190.66	132.5	138.45	243.56	201.46
AAFVELALRAADQVD	52.95	0	NA	NA	NA	130.29	NA	NA	NA	135.61	54.281	36.417	97.223
AAFVHAHPRWIAQAF	37.41	74.13	NA	NA	120.53	122.39	105.65	64.224	NA	60.08	NA	NA	NA
AAFVPLLLK	48.33	126.26	105.14	105.14	122.79	124.37	122.79	82.913	121.29	117.4	57.434	66.27	84.817
AAFVQTHRPTG	17.8	0.77	164.04	167.18	193.28	132.32	199.19	147.91	169.21	181.4	NA	NA	NA
AAFVQTHRPTGEF	29.01	39.78	136.3	176.25	208.51	179.93	219.97	133.07	193.15	184.96	NA	NA	NA
AAFVQTHRPTGEFM	31.37	51.43	121.24	139.3	187.11	172.09	169.58	131.69	193	201.08	62.357	109.66	118.24
AAFVQTHRPTGEFMF	38.2	76.05	123.29	112.96	137.39	117.48	157.35	48.214	172.85	161.49	NA	NA	NA
AAFVRRLVTLATTLL	59.87	162.97	NA	NA	41.621	NA	27.767	25.731	NA	NA	NA	NA	NA
AAFVVAVGAEYYLESLNKDKKHH	44.82	102.59	162.32	172.3	152.06	181.54	140.2	102.07	147.09	69.289	NA	73.834	218.05
AAFVVLAKPEGAPDST	38.62	78.5	165.34	145.39	131.95	134.88	103.79	68.168	151.26	142.1	68.576	59.248	100.43
AAFVVLKPGVSATPE	39.98	84.69	195.1	169.04	181.67	153.32	150.11	142.1	155.14	177.93	64.522	49.298	79.467
AAFYAANSLSTTLPG	47.08	109.17	125.97	121.73	93.649	NA	39.622	16.138	142.43	120.45	NA	NA	NA
AAFYEEYARADAPDKV	34.65	0	135.23	135.08	204.13	172.96	179.85	116.83	236.31	178.02	173.33	102.73	237.21
AAFYRNTAIHILV	43.4	95.29	177.16	160.56	106.11	85.973	111.96	93.839	122.18	133.91	107.53	190.86	176.05
AAGAAAAAAHTAIQQ	23.03	19.03	259.4	260.67	259.4	244.26	232.28	176.58	203.74	220.32	74.62	72.2	119.62
AAGAAAATAI	28.8	40.97	171.08	179.23	153.38	NA	93.883	75.311	102.98	107.57	NA	NA	NA
AAGAAAATAIAATTP	36.37	67.47	152.34	157.91	157.91	122.52	135.83	111.95	155.07	117.89	NA	NA	NA
AAGAAAQAKAA	11.18	-24.43	NA	NA	44.318	NA	30.612	NA	68.626	79.148	NA	NA	NA
AAGAAPAGAAVEAA	26.15	29.62	158.07	156.01	154.71	141.39	143.12	73.26	178.3	120.87	NA	NA	NA
AAGAAPAGAAVEAAE	27.43	34.36	210.79	194.06	189.72	148.52	141.2	101.71	204.36	174.23	55.097	34.432	97.223
AAGAAPAGAAVEAAEA	30.43	45.31	240.78	192.91	222.42	145.72	155.07	86.772	221.94	198.52	50.966	32.152	87.138
AAGAATMAHPALVAD	27.09	31.32	164.64	152.32	148.89	120.6	100.73	60.345	147.73	107.93	NA	NA	NA
AAGAATPKRPVI	22.24	15.7	120.06	146.16	175.97	165.63	164.6	172.8	208.15	192.44	95.417	67.93	85.554
AAGAAVRAAEQR	13.91	-14.3	132.56	161.99	167.2	178.71	181.66	221.55	138.76	112.13	169.65	251.53	199.19
AAGAAVRIGSVL	38.1	84	197.3	186.46	186.46	142.19	160.67	132.56	145.72	140.63	52.52	68.132	85.554
AAGADFADYRDWLKA	45.75	106.43	NA	NA	166.04	93.237	176.4	106.76	NA	78.964	NA	NA	NA
AAGAEGAGAPAAAASAEPK	20.17	0	248.46	240.45	254.45	207.64	266.89	129.76	321.78	207.97	120.9	NA	174.87
AAGAELVVDGRDRAS	24.38	24.22	107.74	153.09	218.6	228.03	261.35	218.28	244.71	185.2	158.52	184.44	201.48
AAGAELVVDGRERAS	24.51	24.7	136.6	145.1	188.09	203.11	247.17	217.68	226.23	168.89	136.6	148.18	201.48
AAGAGAAAVLTDWAA	51.66	127.74	193.1	191.85	164.71	135.83	136.8	43.083	175.44	117.89	NA	NA	NA
AAGAGAAGPGVRREL	21.69	13.04	119.39	129.37	122.46	134.68	101.3	103.83	123.26	74.611	192.4	195.79	228.7
AAGAGAAVAVVAGHL	43.55	0	239.39	215.06	182.64	NA	143.96	120.06	169.37	187.97	71.853	62.466	167.89
AAGAGGAATGDGATG	12.76	-20.63	272.66	301.78	281.09	282.51	189.72	68.676	223.32	209.73	62.167	46.206	94.188
AAGAGGAGGAGAVGG	16.21	-7.55	168.45	147.34	136.11	94.874	74.962	57.225	94.465	157.78	89.136	98.902	101.72
AAGAGKVTKSAQK	14.69	-12.92	NA	NA	79.639	NA	122.46	84.892	157.5	130.19	NA	NA	NA
AAGAGKVTKSAQKAQKA	8.98	-37.1	142.57	169.02	198.85	166.9	199.65	182.04	169.98	147.75	222.75	343.51	211.13
AAGAGKVTKSAQKAQKAK	8.99	-32.64	NA	23.635	NA	159.04	NA	NA	65.038	NA	NA	NA	NA
AAGAHGAAGATPTSGG	11.66	-24.46	199.27	164.48	150.14	122.46	104.04	84.365	140.45	158.11	79.341	50.226	87.208
AAGAIGAGVGG	25.14	27.98	148.37	144.01	127.54	NA	74.396	30.185	83.287	71.378	NA	NA	NA
AAGAIGAGVGGR	20.18	9.24	34.253	225.08	244.87	157.58	258.73	271.14	282.2	101.6	NA	NA	NA
AAGAIGAGVGGRL	31.92	0	172.8	162.38	230.54	247.1	250.8	180.93	205.7	152.69	89.46	72.34	132.79
AAGAIGAGVGGRLG	30.04	45.6	186.81	161.99	147.62	137.01	193.41	170.24	219.56	185.99	118.24	79.492	172.33
AAGAIGAGVGGRLGG	29.77	44.36	190.46	178.1	160.52	166.04	200.86	136.7	219.54	168.83	NA	NA	NA
AAGAIGAGVGGRV	28.1	36.51	172.8	162.38	157.58	182.73	268.28	242.52	227.71	147.91	80.905	56.205	136.93
AAGAIGAGVGGRVG	25.72	29.55	186.81	169.65	151.98	101.71	134.98	136.96	134.38	163.46	NA	NA	NA
AAGAIGAGVGGRVGG	25.5	28.34	NA	NA	156.14	136.7	146.36	134.99	NA	138.24	89.911	41.621	126.71
AAGAIGAGVGGRVGGA	27.28	33.09	168.61	149.69	128.54	82.069	120.84	119.68	169.65	156.81	110.35	38.995	139.66
AAGAIGAGVGGRVGGAG	26.16	30.41	60.937	62.68	92.939	121.24	123.86	88.495	191.45	157.5	NA	NA	NA
AAGAIIETFVIAELR	59.91	162.39	145.43	93.478	202.25	103.76	162.88	146.96	132.51	179.56	NA	NA	NA
AAGAIVAHAG	19.21	5.54	148.33	126.05	126.05	NA	120.76	97.64	114.67	163.34	84.31	80.688	88.596
AAGAIVGAVMKATR	31.43	51.15	173.72	164.53	181.67	105.99	147.52	106.39	155.14	136.33	122.66	250.08	158.11
AAGAKAAAAVYEAAR	25.24	0	163.8	145.69	168.41	162.79	196.95	203.85	142.57	149.22	190.37	301.11	263.89
AAGAKAAAAVYEAARA	26.69	30.41	92.38	85.493	85.493	NA	117.08	97.45	110.22	96.866	NA	117.52	84.41
AAGAKAASAVYEAAR	23	0	171.46	182.35	193.54	178.14	199.15	182.35	217.79	190.18	201.48	296.14	248.36
AAGALAGAGH	50.26	121.38	NA	NA	161.52	72.789	166.66	85.306	NA	NA	NA	NA	NA
AAGALIAAEAGARVL	44.47	0	198.29	188.4	173.59	148.41	145.43	128.68	134.4	171.73	101.75	41.621	155.57
AAGALLIKPLLAHAAI	50.31	0	182.1	177.16	172.33	139.19	127.78	107.99	176.87	170.4	183	265.72	181.08
AAGARMFRVH	17.26	-1.86	85.862	70.816	64.485	119.21	46.462	42.864	49.536	78.264	NA	NA	NA
AAGAVGAIRYVSDRR	26.49	0	132.97	145.1	143.94	154.65	165.64	131.08	79.492	65.043	164.92	270.06	161.21
AAGAYVHMV	23.71	24.92	144.29	111.28	114.59	90.986	83.614	74.415	97.071	160.69	105.2	111.95	116.52
AAGDAAVIALEKTPE	37.7	74.47	269.05	235.93	223.7	199.33	182.37	122.66	230.57	290.17	89.911	28.903	157.86
AAGDLNTVFDNLPTI	59.67	159.88	219.42	212.82	168.22	160.48	174.98	57.796	210.08	257.8	NA	NA	NA
AAGDVAAIEASEASW	44.86	104.72	169.93	160	185.6	147.42	93.938	57.032	134.25	212.1	NA	NA	NA
AAGDVAAIEVSEASW	48.03	117.33	138.22	140.17	169.41	123.86	91.867	60.045	128.27	143.03	NA	NA	NA
AAGELRSLGATLK	31.66	49.58	148.57	130.61	164.88	180.95	198.25	212.93	205.87	167.03	177.1	271.62	228.12
AAGEPGTSM	18.99	10.29	143.85	205.95	235.1	171.47	167.24	94.777	172.03	107.59	NA	NA	NA
AAGEQLTAALSAMSR	38.4	78.68	262.24	212.43	159.83	197.73	129.94	94.94	136.57	195.5	70.197	NA	123.1
AAGERADIALVVADA	42.25	95.12	98.676	87.519	98.676	74.966	74.789	98.654	102.52	122.78	64.522	39.947	87.519
AAGFAEIALAAASEA	57.6	152.24	NA	NA	100.02	47.47	74.376	39.622	NA	94.409	NA	NA	NA
AAGFDPQRPS	27.49	34.93	NA	NA	149.33	NA	128.51	128.81	43.897	80.24	NA	NA	NA
AAGFGLFKQANSPST	39.27	80.97	256.13	229.17	204.49	206.67	134.43	95.98	228.7	201.08	57.484	61.423	95.5
AAGFGRFKEANSPST	24.48	24.33	186.08	201.37	174.39	166.48	163.62	137.09	208.51	171.26	125.97	114.72	158.92
AAGFGRFKQANSPST	22.97	19.46	183.41	199.38	189.1	184.76	169.17	138.2	181.98	169.79	50.752	44.847	71.853
AAGFNNEVTYHSGS	25.55	30.06	NA	NA	316.65	217.91	188.48	136.27	NA	265.75	87.863	36.572	110.74
AAGGAAAPAASVPAEP	30.76	0	168.83	154.85	134.25	82.287	92.051	59.227	196.79	124.47	NA	NA	NA
AAGGAGGAAALFSSGV	47.05	109.3	215.72	196.52	186.92	107.12	105.25	63.966	162.49	174.72	NA	NA	NA
AAGGAGGAGGAHAGDG	9.1	-34.35	29.355	35.657	72.891	NA	41.621	34.432	120.59	104.41	NA	NA	NA
AAGGAGGAGGNGSLSS	16.05	-6.72	160.67	185.3	210.98	90.913	70.389	NA	139.76	124.38	NA	NA	NA
AAGGAGGPGGAGGLF	41.56	89.13	141.91	139.68	122.13	108.7	97.093	27.33	143.11	120.63	NA	NA	NA
AAGGAGGQGGFGGTGG	20.78	9.87	287.83	298.78	279.7	264.21	116.75	47.242	174.57	179.94	30.945	20.585	60.761
AAGGAGPAAAAG	14.88	-10.73	107.49	144.66	151.7	NA	101.72	57.471	101.21	84.615	NA	NA	NA
AAGGAYSSAEAANAS	19.58	5.93	298.91	292.12	245.85	157.96	155.84	89.43	190.02	219.97	64.522	22.327	94.188
AAGGGGGGGRYY	17.7	2.39	NA	NA	NA	179.09	NA	NA	NA	156.16	NA	NA	NA
AAGGGPFAASAIATT	40.12	84.28	181.49	138.98	155.07	103.55	78.113	68.676	138.98	111.06	NA	NA	NA
AAGGISAAATEVGAG	32.49	55.92	NA	NA	191.85	151.44	107.57	49.418	NA	113.62	NA	NA	NA
AAGGLGGAGGNGG	16.07	-6.61	NA	NA	NA	223.81	NA	NA	NA	115.49	NA	NA	NA
AAGGLGGAGGNGGAG	17.5	-0.61	170.5	174.48	154.85	124.95	53.317	NA	91.265	86.898	NA	NA	NA
AAGGNAAIVGQPDIG	34.92	64.21	164.9	149.96	119.53	107.79	113.71	56.916	133.23	144.7	NA	NA	NA
AAGGNGAAAGAGGEHV	16.69	-6.47	NA	NA	207.04	110.44	189.99	145.81	NA	156.2	NA	NA	NA
AAGGNGAIGGTG	16.11	-7.9	NA	NA	NA	158.57	NA	NA	NA	81.95	NA	NA	NA
AAGGNGAIGGTGG	15.85	-7.01	140.17	169.77	148.73	154.75	38.615	16.243	101.46	102.06	NA	NA	NA
AAGGNGAIGGTGGAG	17.43	-2.16	206.36	213.13	214.08	54.539	47.853	9.7917	144.77	131.42	NA	NA	NA
AAGGNGGAAGSPGSVT	17.98	-0.89	245.13	261.49	258.45	139.78	121.82	95.66	175.33	158.56	37.642	30.956	73.796
AAGGPILAEEAVEDV	49.09	118.15	140.45	140.45	140.83	52.576	68.016	16.717	116.37	143.03	NA	NA	NA
AAGGSGASAGAGLMRA	19.5	3.37	173.25	191.06	180.11	151.56	136.6	86.214	143.64	119.77	NA	NA	NA
AAGGVAAAIARAGGPE	33.3	0	208.47	227.92	187.16	176.4	174.23	184.02	196.37	166.64	103.6	68.536	139.66
AAGGVAAFIDAEHAL	49.3	121.21	263.29	232.17	211.27	170.4	153.25	118.87	213.53	193.49	NA	NA	NA
AAGGVGGAGGAAGAVT	24.41	23.59	192.99	153.24	135.86	117.79	115.33	80.17	139.32	171.26	73.796	64.798	91.355
AAGGVGIAAVQFAKA	40.85	86.64	219.42	206.69	196.15	158.01	132.14	86.803	175.48	141.13	70.197	33.751	117.08
AAGGVGSIVRVL	43.57	105.42	202.65	227.81	186.46	119.39	167.18	122.7	167.11	140.78	85.554	68.355	138.45
AAGGVGTAAVQ	21.38	14.16	156.35	162.49	160.74	114.19	104.21	73.324	113.7	119.27	NA	NA	NA
AAGGWDSLAAELATT	54.6	138.72	219.74	162.93	186.16	141.48	130.75	101.89	182.65	227.48	NA	NA	NA
AAGGWRLVTALPARG	39.74	81.41	100.11	105.14	132.08	54.281	130.72	97.268	95.854	88.224	NA	NA	NA
AAGGYPSTGR	13.32	-14.31	NA	NA	NA	112.36	NA	NA	NA	123.11	NA	NA	NA
AAGHDVVVLSR	23.44	22.12	150.06	193.28	211.37	198.29	239.55	202.2	218.94	175.74	125.72	217.64	175.33
AAGHDVVVLSRCPSG	25.21	28.83	48.874	31.089	NA	68.044	NA	NA	51.727	70.68	NA	NA	NA
AAGIAIEQFHPE	38.58	78.71	190.46	145.31	150.51	144.28	142.97	105.2	126.34	144.57	42.317	51.979	131.17
AAGIGILTV	50.19	131.57	132.96	146.01	137.59	86.121	81.1	53.098	106.76	65.672	NA	NA	NA
AAGIHLVLATQRPSV	38.49	76.41	275.82	240.11	218.11	222.74	210.91	178.22	203.85	199.38	190.37	208.25	158.52
AAGIKRQVTLGAVTT	28.13	39.28	111.07	123.71	130.61	118.52	110.25	110.51	132.24	118.52	107.74	112.36	171.36
AAGILRQQGLSGA	30.38	0	196.7	201.38	192.15	163.59	164.21	112.5	174.21	155.47	NA	18.625	44.44
AAGKGDVPTKRPPVLRAGV	22.77	0	93.226	136.39	144.68	159.81	153.75	142.39	50.376	77.051	180.64	230.41	216.71
AAGKLVSATSETSS	19.26	5.76	209.11	219.35	233.59	157.22	145	106.32	217.46	201.08	61.942	44.511	93.812
AAGKLVSATSETSSS	19.02	5.98	218.16	196.42	177.1	147.39	146.59	92.939	211.82	173.33	64.522	41.53	103.9
AAGKTKEGVLY	20.1	15.59	42.083	37.236	42.425	103.44	34.674	25.588	122.7	114.71	NA	NA	NA
AAGLAAAGTHPVVAV	37.44	71.98	250.26	261.22	224.03	200.67	203.29	126.59	239.6	197.07	87.519	72.2	151.3
AAGLADDYDGVLADV	51.85	127.85	182.46	196.88	163.16	NA	94.309	31.656	157.34	153.75	NA	NA	NA
AAGLAIAAVGHRYRW	34.71	64.02	116.24	108.68	140.14	127.56	200.76	172.13	211.37	127.52	249.28	356.73	203.29
AAGLARYLVASATRI	45.66	105.94	228.19	175.15	167.61	160.04	238.88	219.61	153	131.79	126.71	186.78	179.5
AAGLAVVGAGVLGAS	49.68	121.13	191.29	173.6	162.1	128.97	110.08	72.29	147.28	153.54	41.45	34.432	81.448
AAGLEAQLAA	34.87	71.22	170.3	151.04	151.56	104.21	121.52	73.616	129.68	123.69	NA	NA	NA
AAGLFLLAGLAAHVL	59.82	166.27	NA	NA	NA	49.448	NA	NA	NA	84.507	NA	NA	NA
AAGLFLLAGLAAHVLG	59.84	163.45	NA	NA	NA	47.57	NA	NA	NA	123.01	NA	NA	NA
AAGLGISLDGVEEMY	50.02	0	328.54	391.93	374.43	218.58	120.99	NA	285.63	226.09	NA	NA	NA
AAGLGLVAIY	52.14	140.75	128	128	122.17	85.306	92.785	53.71	112.27	89.142	NA	NA	NA
AAGLHYLLAAAGLKNRTPA	40.28	84.3	137.79	212.72	207.53	192.16	204.13	182.15	222.88	211.7	NA	142.19	70.094
AAGLKNRTPA	13.09	-17.25	63.216	61.56	67.704	154.84	78.098	79.489	133.13	170.5	NA	NA	NA
AAGLLALLAGALEGAG	59.9	163.71	NA	NA	NA	103.14	NA	NA	NA	153.49	NA	NA	NA
AAGLLSTYRAFLSSH	46.2	111.33	165.64	178.22	162.93	124.42	164.53	143.98	185.27	150.9	180.48	321	237.41
AAGLLVDATPLRISP	51.23	124.16	194.23	184.02	180.11	167.61	178.68	164.88	193.45	172.58	89.911	22.055	146.96
AAGLRAFAAAVQAHL	48.5	118.24	150.69	205.31	170.95	148.62	173.19	150.51	142.12	171.49	192.4	244.55	237.41
AAGLRNLYLLPSSPL	52.38	0	153.81	136.24	142.39	133.98	139.78	141.58	166.62	174.94	57.484	31.348	87.352
AAGLRRAASRRVGLR	13.96	-15.55	NA	32.53	49.988	94.717	83.692	75.89	NA	40.88	NA	NA	NA
AAGLSAVLLTHLHSD	43.98	101.04	210.64	255.16	232.5	174.46	186.76	117.2	186.13	199.8	180.48	223.08	180.48
AAGLVAVAAA	34.58	70.08	112.27	120.76	96.119	72.021	67.889	59.609	95.352	75.109	NA	NA	NA
AAGLVILAGVAALRS	55.91	147.62	118.52	95.854	109.07	64.52	90.707	66.246	95.57	130.2	NA	NA	NA
AAGLVMLAGVAALRS	49.36	119.97	170.79	154.65	133.47	107.74	109.1	98.352	122.33	146.96	70.197	NA	136.6
AAGMAVAPTLSVHAY	35.88	0	213.84	183.37	154.85	127.17	116.03	84.169	112.84	174.9	65.16	44.543	101.72
AAGMKRITVSLDTLQ	33.5	60.3	145.39	137.75	135.86	131.03	129.17	115.34	169.09	164.93	136.33	104.22	190.37
AAGMLRQQGLSGA	22.46	0	180.24	197.07	180.24	154.85	155.48	91.961	168.98	126.83	59.372	47.062	82.877
AAGMLRQQGPLGA	26.41	0	184.24	180.19	163.9	125.72	127.83	94.465	152.04	128.51	46.318	42.718	66.201
AAGMPPAAAAATAPL	35.91	68.95	156.35	160.88	146.81	123.72	104.44	49.96	143.73	145.09	NA	49.298	64.522
AAGMTAAIDAAEAAR	29.92	45.33	262.37	229.9	219.84	193.06	198.48	173.06	227.92	181.75	NA	NA	NA
AAGNGGAGGAGGGAGL	22.2	17.34	251.98	274.95	274.95	157.59	79.128	28.234	173.39	133.99	NA	NA	NA
AAGNPVPVITWYKDNRLL	48.44	117.73	102.36	103.88	69.935	114.96	71.685	63.691	117.48	60.246	NA	NA	NA
AAGNPVPVITWYKDNRLLSG	47.37	113.31	123	104.84	98.175	105.79	127.97	113.88	158.98	61.127	NA	NA	NA
AAGNVNIAI	37.95	84.73	117.93	125.08	115.78	98.415	98.415	71.949	99.919	86.866	NA	NA	NA
AAGPGKTSW	21.26	17.76	130.66	124.95	131.22	85.764	118.67	114.5	134.77	128.6	NA	NA	NA
AAGPHQTL	16.42	-2.75	NA	NA	NA	142.08	NA	NA	NA	161.9	NA	NA	NA
AAGPPISEGKY	23.15	29.38	163.9	175.49	157.77	157.25	125.23	108.31	169.58	199.68	67.927	38.875	115.91
AAGPTGMFF	41.31	97.87	158.38	187.45	179.23	137.59	123.1	63.563	118.69	124.37	NA	NA	NA
AAGPTTAVVSAAE	30.65	49.05	142.56	139.74	137.14	98.233	100.09	28.096	124.92	109.11	NA	NA	NA
AAGPVGPAL	34.27	69.75	133.45	126.38	126.38	126.38	126.6	98.54	141.48	99.228	NA	NA	NA
AAGQIGYSLLFRLAS	56.54	147.4	242.19	260.29	249.73	208.39	211.75	152.88	202.32	194.67	81.448	44.543	169.04
AAGQIVAAGRLTALE	39.81	84.09	230.23	225.85	224.5	207.31	209.39	137.73	160.04	144.4	79.467	36.417	158.52
AAGQNYRVLKAGDAE	22.63	15.94	186.62	211.75	227.74	198.38	235.35	221.69	273.07	244.71	126.71	167.2	178.84
AAGQPQLRISGYNLA	39.78	83.81	NA	NA	157.37	85.163	157.33	78.615	NA	73.758	NA	NA	NA
AAGQPQLRMSGYNLA	30.46	47.11	160.65	152	134.02	106.42	69.261	NA	116.79	127.03	NA	NA	NA
AAGRIRSLLSTRTPS	26.45	31.88	NA	20.084	50.04	NA	104.94	156	51.092	56.29	79.467	53.567	96.673
AAGRKSLTL	20.83	17.24	79.986	115.13	105.36	104.2	104.2	106.68	120.87	104.01	41.621	47.187	57.434
AAGRRKALAFIEGRS	23.28	19.96	59.709	56.527	47.037	50.806	72.428	81.409	63.16	57.288	168.89	276.03	136.33
AAGRYTAEANAAFEE	29.29	43.65	134	127.87	128.73	89.136	109.51	128.46	169.17	192.4	64.522	21.666	71.853
AAGSGLPGGAGGAAG	24.22	22.71	239.6	238.54	225.72	217.2	178.27	87.216	185.72	150.51	62.055	63.436	83.511
AAGSGLPGGAGGAAGG	23.84	21.89	NA	NA	122.51	88.092	101.39	74.78	NA	112.44	59.614	54.09	87.138
AAGSHVIIL	36.92	80.78	98.523	93.195	113.5	89.752	98.997	77.923	116.9	82.241	33.787	45.368	56.043
AAGSLSDAAATAAQAV	40.77	85.64	138.55	141.65	170.95	109.44	161.48	100.02	199.8	149.96	NA	NA	NA
AAGSLSRLHPV	24.89	30.56	78.513	69.65	91.694	56.205	75.849	87.878	117.14	91.658	86.114	144.77	60.301
AAGSTGVAYI	37.72	75.5	176.65	114.43	95.352	72.138	72.138	49.058	94.262	64.757	NA	NA	NA
AAGSVLVLDVRPAME	41.89	92.06	244.36	212.24	196.18	177.88	187.16	109.55	141.06	179.55	117.08	49.298	157.2
AAGSVVAAV	30.6	52.48	144.29	130.05	137.59	129.96	129.96	84.359	117.7	81.381	NA	NA	NA
AAGSWPMAGTPAWRQ	36.17	70.39	NA	NA	220.99	206.7	169.17	129.76	NA	183.28	87.519	NA	101.75
AAGSYAAAEAANAS	22.93	19.53	277.21	261.13	185.57	169.21	149.72	115.33	185.57	248.67	NA	NA	NA
AAGTAGAAAAVE	21.66	15.53	195.57	189.82	173.73	160.63	136.8	102.51	171.53	91.318	NA	NA	NA
AAGTAGAAAAVEPPG	27.89	36.68	152.97	171.56	174.41	177.36	180.44	117.89	196.88	138.98	NA	NA	NA
AAGTAGAPVTAVAEQ	29.02	42.17	217.24	198.74	199.82	145.61	125.97	57.425	172.56	152.11	62.104	27.767	79.467
AAGTAVVASDLDAFR	41.86	92.47	280.97	246.64	213.67	192.39	285.13	229.97	407.74	247.96	87.519	21.666	123.1
AAGTAVVDHRGEAL	23.97	21.21	176.89	203.85	222.81	167.32	211.83	199.96	236.08	199.8	137.09	171.92	134.61
AAGTAVVDHRGEALD	23	0	111.07	97.767	91.076	46.249	94.532	80.371	109.07	76.01	54.281	101.38	78.508
AAGTGIAGAGGR	15.76	-7.55	NA	186.76	243.38	194.9	306.9	274.96	266.99	96.034	NA	NA	NA
AAGTGIAGAGGRGG	15.65	-8.45	190.35	184.34	189.24	149.41	265.67	167.69	275.63	187.62	102.52	74.392	143.98
AAGTKKQFQKF	16.22	0	132.25	154.05	171.67	174.77	214.64	209.97	171.92	155.53	147.91	207.68	183.03
AAGTLVAYFIFEHVR	56.87	149.06	277.52	306	348.51	261.27	278.97	234.69	299.64	236.4	275.35	296.14	308.74
AAGTRGLRTYVQLFV	47.33	0	43.03	35.657	46.318	57.434	94.781	103.3	96.371	75.911	37.645	44.847	39.91
AAGTSGATACYLPADR	27.56	37.7	297.56	266.28	250.46	261.61	242.82	167.61	266.74	237.05	NA	15.273	119.45
AAGTTIFRDFRPAYD	40.8	0	153.23	159.18	145.86	117.08	142.95	117.08	89.43	92.781	127.3	198.81	185.2
AAGTTVKVW	31.71	59.52	196.88	179.37	179.37	125.25	134.66	80.787	117.81	140.11	64.82	79.116	84.817
AAGTYVAADAAAASS	27.53	39.02	168.83	182.65	143.03	152.34	92.838	35.908	188.66	149.72	NA	NA	NA
AAGTYVAADAAAAST	28.99	42.66	211.52	182.65	200.05	171.56	145.72	74.464	205.83	171.56	NA	NA	NA
AAGVEIISTGSTAKT	31.38	50.09	244	196.41	179.79	165.49	141	118.08	171.11	252.46	110.55	66.004	168.89
AAGVGLVATAAAAES	39.53	82.42	149.72	141.48	157.91	99.442	77.732	28.696	128.38	125.82	NA	NA	NA
AAGVPVEVHNA	25.43	29.11	139.86	129.82	113.67	117.71	125.74	110.38	118.28	144.17	81.92	74.841	108.35
AAGVRNIEM	20.77	17.62	164.68	166.61	166.61	138.26	155.95	114.19	133.23	164.68	57.434	84.479	75.89
AAGVRPDQIDVFVPH	41	87.03	183.96	167.59	143.98	117.2	126.5	115.24	142.39	161.25	168.89	251.24	181.76
AAGVRRLVLASSMVV	36.52	68.95	61.409	76.759	62.162	54.898	90.412	112.44	51.726	45.213	71.735	71.221	66.568
AAGVRVGAVLAVAAA	43.32	95.91	53.448	44.511	44.511	NA	37.613	38.3	58.098	50.222	NA	NA	NA
AAGVSGGAGGAGGDA	15.3	-10.57	NA	NA	237.92	177.78	171.33	25.238	NA	182.16	NA	NA	NA
AAGVVGGIGGAGGLL	50.68	125.95	231.74	182.13	55.37	133.79	NA	NA	143.11	83.206	NA	NA	NA
AAGVVLAAIARQ	40.22	85.89	204.52	204.52	222.28	222.28	195.36	201.61	194.94	153.97	81.565	46.001	131.17
AAGVVRDFVPLRPGH	33.48	59.16	NA	NA	54.44	138.02	89.506	81.632	NA	112.08	128.95	174.42	117.08
AAGVVVFAKQ	31.63	52.71	187.3	190.73	180.45	129.42	161.86	120.87	166.3	120.15	66.663	73.26	133.81
AAGWMMLLNVLKPTG	57.1	149.77	NA	NA	162.48	100.11	89.507	NA	NA	121.56	NA	NA	44.045
AAGWRNDDGGEFLDN	35.89	66.15	257.54	206.19	182.37	159.18	176.83	154.1	198.48	231.58	NA	NA	NA
AAGYDVEKNNSRIK	16.61	-6.09	102.52	133.16	189.09	143.98	255.85	188.88	198.37	180.95	201.04	291.42	182.55
AAGYGAPAGVTNAI	38.5	77.46	187.99	196.07	225.91	140.05	129.42	29.841	194.94	140.17	NA	NA	NA
AAGYIASNPVPSTGAK	28.79	39.3	178.47	175.08	204.85	127.66	180.24	131.86	270.93	246.63	74.364	42.083	101.42
AAGYLIIDRIFFRAL	59.25	0	148.52	122.97	111.83	134.61	134.61	156.52	101.72	132.5	146.77	151.26	204.13
AAGYVSGVAALVRS	41.3	89.31	223.58	233.52	206.49	183.96	156.6	126.71	152.88	154.13	102.52	29.912	178.15
AAGYVSGVAALVRSR	37.98	0	111.12	149.3	196.37	171.81	261.17	209.53	228.17	143.58	132.09	229.48	171.36
AAHAATAGAQAALD	19.9	11.39	NA	NA	NA	NA	NA	NA	44.511	41.227	NA	NA	NA
AAHAAVAGMTLTDDAA	27.89	36.2	226.53	196.7	170.18	139.46	134.56	78.324	172.76	215.02	NA	NA	81.884
AAHAGAAPAITAVV	38.75	0	107.06	96.229	96.229	87.184	88.596	79.659	120.06	93.345	43.476	27.149	67.102
AAHAGEYGQM	20.08	7.8	134.66	151.97	173.73	145.13	133.68	80.165	145.16	121.5	59.864	68.536	76.759
AAHAGEYGQMV	20.18	8.09	168.29	142.83	128.27	117.3	115.82	99.013	145.72	145.46	62.055	63.091	101.75
AAHARAGAAAAAVSA	15.77	-9.02	NA	NA	74.987	43.594	58.32	72.705	NA	93.649	55.097	100.58	55.097
AAHARFVAA	17.28	0.66	NA	NA	NA	77.318	NA	NA	NA	134.81	NA	NA	NA
AAHASAAPVITAVV	41.67	0	96.604	107.09	134.75	132.32	100.93	113.22	124.39	109.39	30.823	30.889	77.969
AAHASAGAAASAVSA	19.69	5.68	36.292	45.28	NA	NA	NA	NA	62.732	43.761	NA	NA	NA
AAHAVALQIAALRAR	32.22	55.18	135.02	166.7	258.78	202.18	213.99	177.83	193.49	160.56	212.83	303.56	179.5
AAHDFSTPLQLLAQR	45.98	108.46	188.48	208.79	198.87	160.18	203.39	197.25	190.35	196.37	180.48	254.19	179.5
AAHEAAGAAVRAAEQR	18.03	0.11	158.65	171.46	172.82	153.26	176.98	164.7	192.4	134.25	295.86	403.18	265.89
AAHEFGHVL	26.45	39.21	NA	NA	134.81	110.12	119.41	85.642	NA	110.12	53.869	56.205	83.869
AAHEFLLFPTVAHSH	40.26	88.05	254.18	230.06	163.51	220.69	125.82	117.2	206.32	217.91	236.28	321	262.43
AAHESAAMAASANIE	22.28	16.6	165.86	162.37	148.57	127.36	134.56	120.87	161.25	148.85	44.341	NA	101.23
AAHESAAMAASANIEN	21.46	12.21	178.47	174.62	169.15	150.11	161.21	153.39	193.51	202.32	47.058	NA	74.364
AAHGEIRDNYVNVSD	25.07	28.38	33.265	53.3	62.287	54.09	37.77	39.746	71.558	NA	NA	NA	NA
AAHGGPAGVGEAVGR	18.85	0	164.88	183.06	206.45	193.51	228.17	206.46	240.37	155.33	169.04	310.77	224.43
AAHGISSNW	27.06	40.3	NA	NA	NA	95.909	NA	NA	162.25	147.19	NA	NA	NA
AAHIKSTFNNTIVTI	38.4	78.02	98.676	109.07	109.83	103.76	85.287	77.776	195.72	193.45	NA	NA	NA
AAHISSAAGTLA	25.51	29.43	147.74	148.56	137.46	74.841	102.52	94.692	109.83	114.89	56.817	50.088	82.349
AAHIVRHRFAAAVRE	15.69	0	104.94	130.95	188.92	178.67	160.78	133.48	55.196	40.477	225.13	260.06	237.41
AAHLGLTRSNVSNHL	25.72	28.8	159.22	196.8	160.87	106.42	169.05	113.86	124.38	81.278	146.96	253.98	161.21
AAHLHQVEIDKRKVG	17.16	-4.09	104.95	109.1	122.63	112.17	118.52	98.592	108.32	28.64	224.43	238.32	109.65
AAHLPAEFT	31.83	60.66	137.88	120.46	111.82	103.91	119.07	77.282	128.86	110.34	57.434	63.473	57.434
AAHLPAEFTPAVH	34.23	60.5	108.47	113.93	173.64	183.03	158.94	117.14	133.81	170.89	130.1	242.59	177.1
AAHLPAEFTPAVHASLDK	33.77	60.76	209.12	224.36	180.1	197.14	157.11	100.24	236.31	220.97	199.58	297.9	199.84
AAHLPAEFTPAVHASLDKF	40.36	0	139.9	204.23	180.62	219.68	100.04	82.663	234.36	251.04	205.95	267.21	229.92
AAHPVAASL	24.36	30.61	67.032	55.676	55.676	NA	48.561	46.426	NA	NA	NA	NA	NA
AAHQDRVEQIA	17.26	1.84	86.772	118.87	120.55	53.237	130.16	127.7	180.66	139.32	NA	NA	NA
AAHRDAELAVLEVDE	37.97	75.52	125.5	136.81	121.13	94.007	116.58	125.84	141.34	157.35	NA	NA	NA
AAHRMVVGINSLLIL	50.5	126.65	49.298	NA	NA	NA	NA	NA	93.766	60.55	NA	NA	NA
AAHTVTAAY	18.87	12.1	133.12	122.13	139.28	126.24	111.01	111.01	127.12	126.24	41.621	55.676	47.621
AAHVPPGY	19.12	14.67	99.511	91.093	80.377	59.641	66.994	59.641	85.306	114.67	NA	NA	NA
AAHWHVEAY	23.82	32.87	117.4	119.41	148.04	52.716	125.81	90.308	187.63	138.83	74.841	67.032	107.79
AAHYFSTPLQLLAQR	48.69	115.59	166.9	185.27	134.68	157.2	139.78	110.15	219.84	191.01	107.74	166.19	115.91
AAIAAAGASR	15.43	-10.1	NA	NA	NA	139.97	NA	NA	NA	86.472	NA	NA	NA
AAIAADIDEALRHGY	41.97	0	206.2	218.16	253.16	223.06	232.37	202.61	223.36	290.1	201.48	193.82	213.18
AAIAALFATH	45.54	102.91	184.38	146.81	206.51	174.21	175.75	135.83	173.85	168.27	50.786	80.688	121.9
AAIAAVAAVPAASAA	40.39	85.09	134.05	82.287	59.153	41.876	49.536	39.305	88.819	119.21	NA	NA	NA
AAIAELRHLNPLNIV	50.07	121.5	123.76	183	178.67	195.94	203.32	141.65	217.2	191.19	NA	NA	NA
AAIAESGVER	17.51	4.98	157.38	150.15	163.66	110.38	155.06	157.66	196.99	181.87	96.113	51.276	140.49
AAIAESGVERQV	26.55	31.13	266.93	272.1	246.56	224.49	262.48	172.26	276.75	205.12	127.17	59.418	164.9
AAIAESGVERQVL	34.38	61.59	NA	76.228	184.96	199.8	175.49	143.4	228.98	162.36	132.79	56.205	132.79
AAIAGAALVGAKRII	40.44	85.85	179.35	211.26	211.26	191.79	213.38	154.28	234.24	198.97	201.48	229.48	214.42
AAIAHATGASAGAQQ	15.21	-11.1	297.54	270.16	255.63	225.79	195.72	144.57	248.98	253.97	87.352	80.312	95.5
AAIAIAETNPH	27.78	37.56	225.01	206.49	228.37	171.46	184.36	170.47	205.12	172.21	77.124	46.352	113.22
AAIAIALSL	54.72	151.38	105.2	107.49	77.984	NA	NA	49.406	NA	NA	NA	NA	NA
AAIANHQVL	26.53	39.43	146.27	155	165.52	110.67	134.15	113.71	148.04	134.81	64.73	76.679	85.355
AAIAPAEGAR	17.69	-0.28	52.716	119.41	151.04	134.48	175.91	160.69	176.44	93.143	NA	NA	NA
AAIARAGGPE	16.06	-6.23	NA	85.666	113.94	142.79	180.34	175.91	180.87	101.25	NA	NA	NA
AAIARGLDEDLRY	31.79	0	164.68	168.76	163.51	178.52	203.88	144.51	151.7	142.97	168.98	278.03	213.63
AAIASLENRTA	27.19	35.77	223.07	203.03	202.31	179.19	202.44	160.18	222.28	196.16	113.22	55.353	135.99
AAIATIKTK	17.35	3.1	NA	NA	NA	101.46	NA	NA	NA	104.42	NA	NA	NA
AAIATLFGSHAREYQ	36.86	72.45	163.99	154.65	290.64	281.68	211.94	169.58	174.46	227.92	178.84	251.34	212.83
AAIAVAEAQYAE	34.72	64.88	160.97	155.57	132.22	88.921	79.474	52.716	138.06	109.83	NA	NA	NA
AAIAVERIRTALLNY	44	0	164.64	150.22	148.41	157.23	211.51	145.49	126.1	124.07	90.966	123.75	146.96
AAIAYATGASAGAQQ	27.26	35.56	227.37	261.52	241.4	143.5	91.867	NA	208.84	217.14	NA	NA	NA
AAIAYGLDKKVGAER	25.03	26.93	166.3	186.42	218.21	207.4	190.86	185.32	266.85	222.75	299.16	377.84	273.74
AAIDAGDVVVADESG	36.95	71.66	187.99	187.97	118.71	52.725	72.928	36.424	114.51	167.12	NA	NA	NA
AAIDAGDVVVAEESG	38.51	77.4	120.45	76.943	88.495	60.398	42.336	23.378	87.149	116.52	NA	NA	NA
AAIDEVLRLKPSSSK	36.02	66.78	97.767	132.08	154.46	137.27	140.49	142.03	94.717	69.456	192.4	265.61	171.36
AAIDHQIEV	29.99	50.78	168	156.46	146.68	129.63	146.88	104.48	109.44	81.525	55.314	65.224	73.885
AAIDSYRIKYAPIS	34.96	67.58	162.37	173.71	157.35	153.94	132.08	101.55	190.57	201.08	112.42	130.66	137.62
AAIDSYRIKYAPISG	35.88	67.28	169.37	169.92	148.7	129.05	126.77	85.493	152.11	172.09	103.9	36.417	79.467
AAIDSYRIKYAPISGG	35.55	65.86	196.22	204.13	200.69	173.51	195.6	121.13	160.03	192.4	91.355	106.62	180.11
AAIDSYRIKYAPISGGDH	31.83	52.72	146.3	189.87	270.78	273.32	263.07	181.81	219.85	203.93	233.4	268.73	204.52
AAIEASQSL	28.93	48.96	173.69	167.04	160.69	163.2	96.624	39.663	132.76	129.42	NA	NA	NA
AAIEDEYVQQK	23.47	27.45	NA	NA	102.52	168.83	83.862	50.452	NA	218.55	NA	NA	NA
AAIEHTIQW	34.51	72.1	77.355	73.233	151.44	138.98	138.98	109.71	138.54	132.76	63.181	58.433	64.82
AAIEVLEEEGPALG	47.72	113.99	208.25	196.88	182.76	104.59	83.783	64.121	149.82	156.14	NA	23.881	96.135
AAIEWDGKIYK	31.48	59.37	158.3	164.48	193.28	122.69	144.89	104.07	186.87	174.57	91.961	57.59	95.477
AAIFAAGQLAPADAK	38.77	77.89	204.31	225.36	194.39	193.11	156.14	95.483	259.18	196.37	96.673	71.558	178.84
AAIFAKHRRSPG	10.37	-22.64	44.543	36.417	36.417	124.12	44.543	37.968	61.56	60.398	42.317	35.541	28.283
AAIFATYPFFIKL	59.75	165.03	NA	NA	NA	69.815	NA	NA	NA	172.11	NA	NA	NA
AAIFRSLTKRNAVR	22.46	16.3	69.345	82.069	92.856	108.32	119.39	143.42	NA	53.448	155.08	218.48	179.67
AAIGAEAIGAAAQAS	35.71	71.1	175.54	177.57	168.68	150.81	113.71	62.558	163.16	138.76	NA	NA	NA
AAIGATPR	15.4	-5.52	NA	NA	NA	110.12	NA	NA	NA	85.161	NA	NA	NA
AAIGGAPVAGADPQR	25.16	26.5	186.56	187.97	166.86	147.7	195.27	128.76	291.24	219.72	105.58	34.432	146.77
AAIGGGVAVGEPVVA	41.29	92.61	218.55	187.14	171.46	129.42	101.54	19.315	172.25	131.62	NA	NA	NA
AAIGGMMGAASTEVR	23.65	0	234.85	209.79	199.38	155.43	130.66	108.66	135.14	189.99	87.519	NA	157.86
AAIGGVMGAASTEVR	29.73	45.83	209.79	204.18	193.51	214.26	165.02	130.47	143.58	195.87	89.911	NA	119.62
AAIGIEMSNAAPLAV	46.96	109.2	208.17	163.9	123.28	97.463	127.17	81.565	155.88	177.21	NA	NA	NA
AAIGYEEAAAVAKQAL	44.87	105.43	235.11	220.21	197.17	186.05	147.56	73.266	196.97	163.64	60.133	21.775	180.11
AAIHEMFVNTLVASS	41.92	95.23	103.76	83.692	85.837	121.24	79.875	57.434	105.03	136.24	NA	NA	NA
AAIIAKYISNLRLLG	54.08	135.73	176.4	170.11	158.31	146.96	150.26	134.68	192.4	200.19	128.95	184.55	179.5
AAIIGAAAGAQLAPRD	36.68	0	NA	NA	165.34	163.8	181.26	144.88	NA	186.29	91.355	20.585	139.58
AAIIPLVVK	42.61	103.35	86.086	99.919	119.57	119.57	124.89	100.07	124.89	98.458	NA	NA	NA
AAIIRLHGLVDANEK	33.26	56.56	165.49	168.41	207.39	179.14	207.39	124.15	176.56	128.85	NA	NA	NA
AAIISLGLS	45.96	117.3	191.03	179.16	207.55	133.47	143.23	54.571	138.37	114.72	NA	NA	NA
AAIITYFATGPVRML	51.53	0	242.79	226.23	200.76	161.21	132.31	73.834	121.92	256.13	70.197	NA	146.96
AAIIVSTSLTELQSR	43.86	97.4	208.47	121.99	241.76	165.64	195.1	197.19	163.62	236.05	70.197	22.055	146.96
AAIKAAASGTPIAD	26.14	32.44	167.03	153.7	164.98	141.65	143.56	116.98	158.86	158.31	62.739	38.783	77.08
AAIKFEGAIYR	30.61	56.19	169.82	151.79	169.82	153.95	169.52	150.09	155	118.23	152.7	230.24	160.18
AAIKKLYQV	25.6	33.07	69.628	45.489	41.84	NA	20.947	NA	60.118	51.335	74.987	151.17	73.885
AAIKRFLTVSTPGSH	30.36	46.57	212.17	240.59	230.26	216.34	204.28	147.73	217.46	249.39	136.33	238.32	201.48
AAILETAVQLGNSPH	41.29	91.02	323.24	299.64	281.68	255.45	258.02	243.4	264.58	286.88	73.802	28.11	157.86
AAILGMHNL	31.11	57.06	113.5	113.5	95.741	69.825	69.905	61.962	110.12	113.41	NA	NA	NA
AAILGMHNLIT	41.1	88.28	153.1	123.42	94.66	150.15	87.789	58.889	89.171	123.79	NA	NA	NA
AAILLSLQRIRSDPL	47.26	0	137.8	115.91	132.31	117.93	140.43	98.253	137.81	108.56	119.62	132.88	136.6
AAILSGDKSENVQD	24.63	26.1	217.19	205.7	206.55	195.36	181.08	130.61	201.08	250.05	85.203	44.511	108.97
AAILSGDKSENVQDL	34.82	0	250.46	227.91	198.87	NA	153.08	82.578	185.3	244.57	79.467	27.767	106.14
AAIMEWAQHHDIPLV	45.22	102.2	55.335	86.756	83.087	68.972	64.798	51.359	135.91	82.483	NA	NA	NA
AAIMSVALLLSHLGE	59.7	159.98	318.91	291.57	263.7	193.34	149.02	81.904	209.25	194.06	NA	NA	NA
AAINFQPKM	29.19	50.16	217.81	205.7	185.55	136.8	150.05	114.5	153.04	174.16	46.352	55.676	107.79
AAINLARYEEPPSVV	42.91	93.05	186.05	161.04	151.56	137.93	160.78	139.77	185.32	147.56	46.892	31.348	109.5
AAINRQINL	30.65	55.48	194.2	198.07	194.44	183.9	182.68	164.53	166.68	139.97	46.844	55.676	74.841
AAINRQINLELY	40.55	96.26	130.44	119.39	137.01	112.94	139.98	133.42	125.72	134.38	49.537	44.318	50.088
AAINSHATRNHLASS	12.67	-18.83	147.1	172.09	199.38	184.22	193.31	160.98	184	201.72	157.2	211.46	169.04
AAIPAAPSL	39.29	89.81	144.58	153.88	130.05	137.59	114.94	99.279	160.17	86.086	NA	NA	NA
AAIPDADLVIEAVVE	59.92	159.09	49.3	33.875	NA	NA	NA	NA	66.92	68.626	NA	NA	NA
AAIPLPLVK	42.96	104.48	77.748	88.734	71.949	128.48	84.244	83.377	143.02	110.31	34.432	56.432	62.271
AAIQARAAATAFEAA	34.89	64.62	NA	NA	103.83	NA	87.083	64.104	NA	72.523	NA	NA	NA
AAIQEVQQK	15.33	-3.21	230.41	228.41	190.03	186.76	147.2	128	189.38	174.86	74.841	56.432	107.79
AAIQRSQQY	18.58	9.19	NA	NA	NA	144.38	NA	NA	109.44	101.43	NA	NA	NA
AAIRAGHFENEIITV	39.18	79.02	129.38	122.64	115.12	122.64	133.16	90.759	131.08	136.39	115.91	127.76	212.83
AAIRDAINPDEVLFV	53.08	131.23	113.43	96.707	110.44	91.812	110.51	111.53	145.61	118.52	32.548	28.903	57.484
AAIRENPVY	24.35	30.75	NA	NA	NA	72.638	NA	NA	NA	53.089	NA	NA	NA
AAIRGGAVLHPTAT	23.89	23.42	170	147.33	135.02	130.71	151.55	123.2	123.26	150.09	155.08	196.88	151.66
AAIRKKLVI	22.75	24.67	101.54	95.741	69.825	67.169	60.436	47.082	89.296	101.64	107.79	150.02	97.277
AAIRKKLVVVG	20.17	16.02	41.399	38.804	37.749	NA	42.718	29.534	NA	45.598	NA	NA	NA
AAIRRASAILR	18.56	8.08	87.568	169.93	150.46	172	182.92	154.15	97.565	85.355	72.29	159.04	81.92
AAIRTDTILGRKNLE	30.3	45.47	114.31	130.95	142.54	166.92	179.81	177.76	146.59	131.86	261.38	310.27	237.32
AAISDAAPQLRD	29.56	42.72	56.414	106.79	NA	170.66	NA	NA	NA	151.16	NA	NA	NA
AAISDAAPQLRDD	29.58	0	203.29	206.46	152.18	139.61	149.83	126.51	169.58	177.36	75.589	29.534	70.889
AAISDAAPQLRDDPE	30.74	47.1	239.87	233.28	151.41	173.54	124.39	71.354	186.29	283.66	46.892	34.432	89.911
AAISEVARLL	48.17	0	213.31	212.21	199.11	185.61	220.88	217.66	195.06	144.77	86.014	90.906	110.39
AAISHGRVF	21.3	19.6	133.13	168.26	169.44	45.972	195.05	155.88	204.62	154.12	NA	NA	NA
AAISKTAVAPIERVK	24.71	24.67	140.22	178.03	190.11	166.52	192.32	173.44	196.97	225.31	236.28	336.79	251.91
AAISKTAVAPIERVKL	33.06	59.56	145.69	173.28	192.24	200.69	218.63	160.63	168.93	151.49	191.19	201	270.79
AAISKTAVAPIERVKLL	38.04	78.3	180.88	223.29	218.12	231.77	194.37	125.39	161.94	128.74	302.85	336.93	266.85
AAISLAFSK	36.01	77.56	135.83	164.96	178.94	176.6	193.41	141.2	190.26	153.24	80.312	99.442	105.2
AAISVAQRV	26.8	38.27	155.84	158.87	134.66	226.78	183.74	149.4	159.2	140.11	66.92	54.982	96.342
AAITEWAQHHDIPLV	45.95	106.45	65.374	154.65	188.4	127.36	146.84	74.133	152.16	125.47	NA	NA	NA
AAITFYSRLFNAEPA	50.61	124.85	NA	NA	160.87	NA	176.58	116.36	NA	75.764	62.055	44.543	70.197
AAITGAYVALADAVT	53.31	135.42	122.07	106.54	86.699	95.775	86.803	41.577	112.02	142.39	NA	NA	NA
AAITKVIWSEYFRRY	41.63	0	132.08	141.34	134.06	200.19	201.76	176.87	122.39	93.766	262.43	372.78	273.27
AAITLAFSK	37.09	82.26	160.36	159.79	130.66	140.83	119.75	128.28	164.46	179.81	83.869	87.639	104.05
AAITMIYLG	48.24	125.04	132.96	111.28	114.54	79.454	103.29	57.463	114.54	86.086	NA	NA	NA
AAIVAAAHER	16.22	-6.1	161.17	167.67	175.93	155.06	175.93	150.61	198.61	142.98	59.265	NA	110.39
AAIVARHTY	16.38	1.03	173.37	182.29	195.32	181.55	182.29	195.32	209.58	223.88	46.844	36.424	55.353
AAIVAYGLYK	35.12	73.83	130.75	131.04	154.35	143.85	134.06	82.671	170.06	133.23	94.023	80.688	104.81
AAIVAYLRSYQAVRT	43.01	95.22	33.842	28.283	NA	42.52	NA	NA	52.071	63.727	70.197	101.38	119.62
AAIVGYKDSPSVW	40.76	87.98	140.16	144.28	130.69	115.57	117.2	107.09	124.12	131.06	74.732	84.479	93.348
AAIVGYKDSPSVWA	40.02	83.24	110.92	79.875	99.941	75.911	80.905	31.675	89.663	110.92	NA	NA	NA
AAIVIGRLRQLPQ	35.96	69.23	111.52	136.5	175.33	128.01	152.7	152.64	163.84	109.79	119.39	164.64	154.36
AAIVLFLSQRADNAL	53.05	0	278.36	219.61	199.41	182.02	190.57	165.51	201.08	233.28	70.197	36.417	117.08
AAIVNKLKAILVDLE	55.91	145.02	182.72	159.75	230.69	164.57	200.76	129.29	123.26	180.11	146.96	172.11	237.41
AAIVPGSQL	36.68	79.91	153.04	184.89	166.45	136.33	136.33	79.451	134.81	148.04	NA	NA	NA
AAIVSGVAALVRAKF	50.58	123.82	109.83	109.83	161.04	136.21	140.84	169.82	161.04	123.1	203.29	260.06	237.32
AAIVVAAAGVPVVKH	35.77	67.19	178.1	156.36	146.36	123.95	113.24	95.273	129.34	172.17	158.52	295.07	178.84
AAIWDDVLDRMSWLE	56.56	148.59	206.49	200.55	172.82	145.7	110.22	63.682	151.49	172.43	NA	NA	NA
AAIYLHLMRAAVLRR	31.91	52.56	77.185	77.185	94.122	77.185	75.102	53.869	52.79	44.193	NA	NA	NA
AAIYNTTEL	35.9	77.38	225.57	203.07	231.69	91.626	39.663	NA	90.986	148.04	NA	NA	NA
AAKAAGVSF	25	34.11	92.051	97.635	99.136	97.635	97.635	88.37	140.14	141.52	57.434	56.205	66.004
AAKAALAAF	32.65	63.71	82.279	82.279	74.301	60.91	74.301	55.37	82.279	94.114	49.298	56.205	74.987
AAKAAPLL	29.4	50.83	105.39	104.45	91.626	93.883	82.671	70.67	98.418	111.04	33.227	44.847	39.006
AAKAAQFGLVPGVGVAPG	44.42	100.53	137.58	104.86	103.88	109.57	97.45	91.969	145.49	175.6	35.678	13.865	79.426
AAKAATALKHGL	18.36	-1.08	172.76	151.98	160.56	140.24	138.63	93.839	161.19	127.52	176.78	251.53	168.71
AAKAGIVGMTKAAAK	13.96	-17	199.15	187.75	189.32	183.23	172.57	159.22	159.41	161.49	249.75	321	261.38
AAKANEVALILVGH	41.98	89.76	125.53	161.21	244.14	232.92	211.52	140.16	195.72	194.98	166.6	279.64	168.76
AAKAVGKVIPELNGKL	33.2	59.99	88.561	65.219	117.13	52.527	107.82	66.387	71.529	47.037	26.36	140.49	88.421
AAKAVGKVIPELNGKLT	32.54	54.61	123.63	152.01	132.9	77.037	79.514	41.38	110.04	115.26	132.84	271.62	190.41
AAKAVLADW	35.93	77.28	108.57	89.886	91.867	56.432	81.972	63.816	98.582	99.013	22.911	35.295	47.844
AAKDLLYRR	20.01	15.5	144.65	161.17	138.98	138.98	130.66	130.75	133.23	128.12	96.342	138.85	114.86
AAKDPSPSV	16.68	-2.89	182.39	172.59	192.91	178.94	178.94	154.81	176.44	182.39	34.432	23.118	41.621
AAKEAVQTAESEL	31.1	0	248.36	228.02	223.22	199.8	171.32	95.273	210.93	198.29	59.372	25.474	100.58
AAKEVLSDPEMRKK	13.53	-17.7	169.4	172.82	164.7	171.14	178.67	168	188.63	175.29	277.06	378.74	267.43
AAKFDAALQSHLDAL	41.53	91.23	73.296	76.759	200.96	191.49	137.27	55.851	110.25	133.87	64.522	22.055	101.38
AAKFFTGLPLD	49.05	118.66	169.65	172.61	163.12	144.17	132.32	68.536	141.1	172.17	54.281	29.743	73.296
AAKFFTGLPLDGPD	48.61	117.75	249.33	225.86	224.75	189.13	187.6	133.48	192.4	228.7	54.834	18.234	85.087
AAKFFTGLPLDGPDP	49.88	0	189.1	171.11	180.11	99.069	115.1	73.857	191.01	165.78	NA	NA	NA
AAKFIGAGAATVG	30.79	49.22	153.11	132.69	135.1	107.79	96.143	76.255	148.91	132.88	47.726	54.09	118.31
AAKFIWFFRHPNPIR	38.16	79.05	NA	NA	162.48	152.16	143.94	116.19	NA	70.563	NA	NA	NA
AAKGAASTAAAAE	12.73	-19.59	127.71	124.33	51.726	140.16	45.28	60.161	140.91	141.34	NA	NA	NA
AAKGAASTAAAAEA	15.49	-11.58	128.24	107.93	126.1	67.952	124.07	82.202	117.03	132.31	64.26	25.342	50.884
AAKGAASTAAAAEAG	15.4	-10.66	158.89	141	127.36	119.96	122.64	112.42	149.32	148.85	57.484	28.903	86.189
AAKGAGAGFVMV	33.72	59.67	148.56	125.74	59.177	102.95	NA	NA	95.483	104.43	66.809	53.981	112.03
AAKGAGAYAGPRYGF	30.27	45.04	143.98	174.39	162.93	186.13	198.14	166.6	169.09	166.62	190.37	251.34	171.36
AAKGFGGKY	16.46	-3.27	NA	NA	NA	133.98	NA	NA	NA	132.76	NA	NA	NA
AAKGFGQGSAL	25.87	36.83	NA	NA	157.77	NA	143.4	93.096	NA	NA	39.91	46.069	89.911
AAKGSSNSYAIKKKDELERVAKSNR	17.75	0.7	87.468	121.5	157.96	215.42	227.66	178.35	82.189	76.678	NA	NA	NA
AAKGVEKDTFFETVA	36.64	70.35	107.5	108.14	101.62	NA	85.976	80.746	129.17	105.14	NA	NA	NA
AAKGYAAAELANAS	26.88	34.59	215.56	198.1	183.7	134.43	119.79	77.776	155.14	163.62	61.942	34.485	110.29
AAKGYKYSYKVSEMK	16.43	-7.73	149	142.32	169.64	161.24	162.86	100.58	161.49	112.62	224.43	341.06	262.43
AAKILADATAKMVEA	28.01	37.36	149.3	167.56	171.81	106.3	118.08	91.076	136.83	111.72	NA	NA	NA
AAKIRVSV	23.3	23.84	141.23	143.73	147.36	141.23	151.5	141.23	147.29	162.25	43.77	52.482	81.972
AAKKFVSGQKSMAASGNLGHTPFVD	25.08	28.64	NA	NA	102.21	59.359	74.876	49.765	NA	NA	NA	NA	NA
AAKKGLDPYNVLAPKGASGTRED	27.73	38.33	93.583	118.05	101.75	169.05	138.49	92.792	173.36	150.13	235.7	328.26	208.62
AAKKHLEINPD	14.5	-8.31	107.17	176.18	160.22	136.96	131.83	104.22	178.53	163.46	46.892	24.838	87.519
AAKKKLQSL	27.81	42.63	NA	NA	NA	60.717	NA	NA	NA	NA	NA	NA	NA
AAKKLEQLKPR	12.27	-13.23	188.28	201.75	172.8	155.97	143.5	136.02	148.56	136.5	172.8	230.24	203.02
AAKLATALQSAAPWL	51.78	0	211.75	152	145.43	128.22	124.51	127.71	138.55	176.25	50.752	22.055	103.9
AAKLEPKSF	21.06	18.88	NA	NA	157.66	142	156.16	148.56	128.86	174.86	93.556	124.98	98.902
AAKLLWSEW	47.31	122.5	169.09	179.37	164.68	113.62	123.35	82.287	146.79	166.09	47.621	39.73	94.122
AAKLPYLPHVT	34.66	71.86	141.1	160.77	147.91	121.36	128.51	91.701	161.67	132.25	91.961	157.96	89.911
AAKLSALGLN	33.97	68.33	174.4	168.68	153.33	110.54	128.44	107.95	188.91	155.26	64.244	59.198	98.592
AAKLSALGVN	28.92	49.16	181.53	183.85	179.57	108.47	143.4	108.43	156.16	160.77	59.709	59.198	72.321
AAKLVALGIN	36.67	79.75	172.59	154.01	130.66	NA	89.029	63.426	114.51	123.86	59.709	43.03	85.837
AAKLVGLKYHAEQLV	33.47	57.84	150.39	186.42	150.76	145.69	138.19	72.321	236.42	200.63	NA	NA	NA
AAKLVLDVNPRYISL	46.74	112.45	147.1	148.18	166.04	149.59	145.86	127.36	165.89	188	NA	NA	NA
AAKLVQLVQRRSDAF	33.82	0	125.22	115.1	119.17	132.97	138.55	117.2	94.538	94.023	70.197	104.22	106.14
AAKNKTGAAPIIDVVR	28.56	40.79	185.25	199.08	249.54	232.62	234.63	170.99	223.68	216	225.32	279.53	237.21
AAKNKTGAAPIIDVVRS	29.05	42.92	146.67	159.01	124.69	137.13	92.474	100.97	169.15	152.68	153.23	236.35	245.4
AAKNKTGAAPIIDVVRSGY	32.14	0	160.95	163.62	148.2	140.47	153.06	96.379	233.31	214.94	NA	NA	NA
AAKNLQEAEEW	28.8	49.67	230.95	218.55	229.82	158.79	159.34	136.96	167.12	215.04	39.91	24.696	89.136
AAKNNVLVDV	35.04	63.91	167.67	151.22	157.34	NA	137.28	123.86	169.65	140.49	24.481	30.687	76.759
AAKNQLTSNPENTVFDAKRL	32.97	0	166.91	209.43	276.26	230.06	203.89	170.23	132.9	219.72	261.82	322.01	265.77
AAKNQVAMNPTNTVFD	31.39	48.09	156.49	142.91	121.95	95.57	106.66	61.409	133.47	176.08	NA	NA	NA
AAKNQVAMNPTNTVFDA	33.43	57.49	192.85	209.33	176.04	142.66	119	82.663	167.29	231.41	NA	NA	85.884
AAKNQVAMNPTNTVFDAK	27.15	36.09	231.42	287.54	282.67	233.65	232.01	147.83	248.7	305.64	193.77	223.78	283.34
AAKPAASITSK	22.05	22.71	56.569	80.245	147.55	114.23	130.69	86.838	112.02	82.705	NA	NA	NA
AAKPEQIQKW	21.66	21.65	180.07	196.88	199.33	184.9	196.88	168.29	161.51	163.84	134.84	151.97	112.89
AAKPHNPGF	14.71	-5.53	111.95	123.98	116.37	95.531	115.49	96.027	148.04	153.71	NA	NA	NA
AAKPKKAPKSPAKAK	7.67	-39.81	NA	NA	NA	114.64	NA	NA	NA	NA	NA	72.2	NA
AAKPKVVKPK	9.93	-29.94	NA	NA	NA	NA	NA	NA	NA	106.68	NA	NA	NA
AAKPPISKK	14.75	-7.27	NA	NA	NA	107.55	NA	NA	NA	122.33	NA	NA	NA
AAKPSVPKVPKGRK	12.98	-19.79	128.22	133.15	143.31	122.46	132.79	111.79	130.44	62.298	147.73	202.03	124.51
AAKRARQINDYYNQL	27.64	0	64.104	60.196	98.942	89.46	99.941	97.69	175.21	146.67	146.96	234.81	126.71
AAKREFEEY	18.34	11.21	114.51	116.52	129.83	125.83	152.11	131.62	141.52	143.37	41.621	35.295	49.298
AAKRFIVHADIYDDF	38.62	77.67	105.03	85.837	86.944	86.944	76.759	62.162	112.84	64.827	16.615	16.182	48.423
AAKSAAKAV	17.45	0.62	107.21	120.76	132.88	NA	107.08	76.221	114.97	70.399	NA	NA	NA
AAKSFSHSF	19.66	13.07	135.55	195.79	218.58	154.05	192.91	162.49	199.89	172.59	34.432	36.424	57.434
AAKSIAAATSALVK	31.26	49.16	179.56	201.3	231.17	184.59	180.7	144.2	188.63	186.42	166.6	250.08	202.29
AAKSPNPAL	19.91	0	145.46	136.99	138.78	154.12	138.08	110.76	155.58	141.52	NA	NA	NA
AAKTFEQLHSTIGHQA	25.49	26.46	174.35	192.24	216	199.65	211.17	168.05	143.97	135.61	169.4	172.88	170.74
AAKTLAVVLDTTLIR	48.19	0	191.37	210.09	194.58	147.64	182.57	181.75	189.52	233.48	190.03	280.19	225.13
AAKVFESIGKFG	33.98	69.43	145.29	161.93	153.81	153.81	143.76	138.2	164.48	147.28	106.26	163.38	126.12
AAKVPAKKI	11.05	-23.91	37.727	NA	NA	93.143	NA	NA	77.318	90.37	NA	NA	NA
AAKYQIDPDA	25.14	30.56	176.48	155.06	162.36	159.34	125.97	106.2	159.79	152.54	30.575	27.303	68.044
AAKYQLDPTASIS	33.65	0	205.86	188.49	193	141.1	129.87	109.16	196.02	153.81	45.347	20.093	91.317
AAKYQLDPTASISA	34.97	66.7	NA	NA	NA	91.64	NA	NA	NA	121.18	NA	NA	NA
AAKYQLDPTASISAK	29.97	44.33	142.39	178.01	237.59	97.235	213.51	145.69	213.69	194.67	169.04	215.08	181.76
AAKYYGHFASASSHS	17.38	0.34	175.29	218.6	263.9	251.02	309.49	184.32	307.77	293.76	146.77	223.08	128.68
AALAAAEAAPTL	41.02	87.85	201.84	165.72	176.84	103.35	84.916	62.005	145.34	119.41	NA	NA	NA
AALAAAERGLAVV	41.51	88.29	152.23	142.51	148.92	128.27	151.22	163.38	153.75	132.14	79.875	70.056	102.73
AALAAAFLNSL	59.07	155.56	143.91	159.28	122.74	168.66	49.358	38.792	148.04	112.11	NA	NA	NA
AALAAAGTNPTV	31.87	52.19	270.19	237.51	259.82	213.45	140.84	84.06	204.42	169.41	NA	NA	NA
AALAAAQGRGAS	16.11	-6.81	202.05	209.77	189.56	181.87	174.48	158.85	185.81	182.92	81.565	51.286	95.417
AALAALAALI	59.6	168.93	NA	NA	72.618	NA	66.994	54.525	NA	NA	NA	NA	NA
AALAAVDVLVQAELQ	58.9	158.77	NA	NA	NA	113.53	NA	NA	NA	183.41	32.548	12.42	71.309
AALAAWLADPAKPK	40.92	85.35	143.98	196.5	186.13	188.96	162.31	124.12	190.35	222.73	166.6	250.72	183.06
AALADGLIAVLEND	58.49	158.21	219.61	210.98	66.19	24.147	40.994	19.315	147.4	187.99	NA	NA	NA
AALAELTRAAAEQGR	31.8	52.88	179.14	222.56	258.41	244	278.2	248.67	213.52	152.16	125.97	186.46	260.7
AALAELTRAAAEQGRA	35.03	62.75	142.45	124.25	97.904	77.746	103.88	109.07	78.615	105.03	NA	67.234	68.576
AALAELTRAD	31.83	53.21	173.64	150.04	166.86	146.69	181.55	136.8	195.57	121.61	88.596	60.398	88.596
AALAELTRADAEQGR	28.68	39.86	193.47	150.76	187.16	160.87	260.49	259.96	172.85	192.4	119.62	265.12	249.28
AALAGVGAGLAIAD	46.54	111.54	93.839	89.805	110.74	81.525	87.184	59.418	78.342	113.38	NA	NA	NA
AALAGVGAGLAIADD	46.94	110.34	124.21	96.067	85.522	89.301	54.343	46.159	63.091	115.92	NA	NA	NA
AALAHAGGGIVAESD	26.29	36.47	51.135	45.357	NA	NA	NA	NA	39.006	44.829	NA	NA	NA
AALAHIRQSRVSSI	24.05	22.59	113.99	149.69	127.71	82.202	141.73	122.46	103.21	89.44	109.95	174.41	137.62
AALAIAEAPARA	32.28	0	145.09	136.53	128.86	192.91	169.65	160.18	227.99	218.58	81.565	100.88	81.565
AALAKAIEK	17.47	3.77	NA	NA	31.871	156.83	40.058	NA	NA	164.46	NA	NA	NA
AALALLETNIL	59.71	163.76	NA	NA	NA	101.64	NA	NA	NA	83.206	NA	NA	NA
AALALLLRLADRGAA	53.09	134.93	NA	NA	109.83	100.11	130.2	127.36	NA	101.56	125.97	140.14	114.21
AALALLRAEL	48.48	0	155.06	158.85	188.87	135.55	169.41	150.4	154.01	135.55	68.536	80.688	88.596
AALALVAGVL	57.64	161.39	44.531	43	NA	43	NA	NA	NA	NA	NA	NA	NA
AALAMFLGSTLVLRR	51.57	129.28	88.075	94.09	122.64	118.24	171.73	174.39	128.36	75.788	167.89	123.75	213.18
AALANFFRIKAAYFT	51.29	126.2	201.09	192.68	199.38	179.33	149.71	109.99	200.76	162.67	146.96	179.8	201.48
AALAQAYRINALRTA	35.08	63.33	170.42	160.8	138.19	166.86	239.61	244.36	179.59	135.94	161.21	220.5	171.36
AALAQRLLAISDAV	52.72	130.98	186.13	157.5	164.53	142.08	168.43	172.21	177.42	133.16	77.08	50.46	102.52
AALARLLAA	40.27	91.37	130.27	116.73	116.73	93.429	110.12	84.368	145.34	176.41	46.352	55.676	64.82
AALASGAARGTRAAD	15.28	-13.27	102.52	129.77	109.83	114.88	121.18	117.83	69.846	64.374	NA	NA	NA
AALATALQELTTRIS	56.18	146.03	233.21	217.48	230.23	229.23	223.7	209.39	194.67	156.96	46.892	37.144	125.97
AALATALTLRELRAH	36.5	72.02	161.21	173.06	128.35	129.77	162.72	151.74	124.12	103.14	241.51	344.79	214.42
AALATLHSIPNAQNT	33.84	59.59	316.54	251.68	256.04	220.06	147.52	107.53	195.87	214.58	66.448	44.543	87.352
AALATVIFSAMRGVT	51.03	126.68	219.01	204.17	186.69	161.04	124.62	80.632	127.07	230.69	62.055	NA	115.91
AALAVWIT	50.36	133.26	80.555	85.061	67.285	NA	42.773	48.242	NA	NA	NA	NA	NA
AALDAFADVVASETL	59.15	162.98	NA	NA	NA	88.101	NA	NA	112.3	201.09	NA	NA	NA
AALDAGAGADMMRAA	20.77	9.52	222.75	211.75	193.97	143.46	130.31	NA	130.66	238.88	106.14	NA	125.97
AALDALAALPEDGDS	47.54	113.1	228.64	192.12	146.68	108.15	118.67	78.816	163.38	214.71	NA	NA	NA
AALDAYHASLSRVLD	39.54	84.83	99.747	153.23	99.055	72.315	122.33	103.79	135.86	122.46	NA	NA	NA
AALDKATVL	31.12	57.59	144.77	143.03	140.11	130.66	128.86	122.33	164.46	138.08	46.352	76.064	83.869
AALDKYAKK	13.23	-12.52	NA	NA	NA	70.056	NA	NA	NA	80.688	NA	NA	NA
AALDKYAKKSVK	12.85	-13.55	174.39	186.13	177.83	120.87	142.97	130.56	130.44	115.92	164.9	222	188.96
AALDLAATVEDEPVL	55.16	144.27	229.38	188.04	150.35	103.55	77.185	33.946	174.41	166.34	NA	NA	NA
AALDLEFASIARVAG	53.77	136.25	NA	NA	214.47	196.84	170.26	138.55	NA	148.85	115.91	31.348	146.96
AALDRFVAR	25.73	38.22	128.28	130.75	130.75	169.41	148.52	132.01	111.17	94.114	85.355	193.86	152.38
AALDSAGGAAVAAGA	29.17	41.86	NA	NA	90.15	NA	47.706	NA	82.774	93.598	NA	NA	NA
AALDSAGGAVVAAGA	34.51	63.49	NA	NA	79.148	51.436	37.696	23.373	NA	71.614	NA	NA	NA
AALDSLSLF	55.78	152.64	129.39	125.62	123.99	71.378	94.163	63.563	122.98	79.469	NA	NA	NA
AALDSRKNYNW	25.22	34.99	150.04	180.81	177.57	144.17	152.04	157.28	238.01	203.02	62.055	47.603	65.467
AALDWVTKK	29.13	51.04	156.83	160.36	167.12	132.88	144.65	119.75	191.45	191.45	85.355	163.9	144.77
AALEEADKMFL	38.49	86.55	218.07	178.67	178.67	138.99	157.68	120.86	155.97	180.66	88.338	47.603	135.99
AALEEDAQILK	32.78	64.71	231.07	194.48	168.71	204.52	132.17	113.93	245.08	222.18	63.091	47.603	141.08
AALEERYNFLSTQLE	45	102.28	257.16	233.14	222.88	181.72	208.83	160.65	225.31	254.72	95.5	22.055	112.55
AALEGKATVEK	13.96	-9.03	29.544	54.259	151.55	191.79	131.17	68.536	245.13	172.13	NA	NA	NA
AALEHRGFESLFLAE	46.28	108.9	128.22	119.96	86.756	111.83	88.282	81.632	166.6	75.589	136.6	93.096	181.76
AALEKEAQTSF	29.32	0	194.8	173.04	177.57	172.17	172.17	138.76	195.83	194.48	77.068	64.374	96.673
AALEKLNKELEE	27.96	44.57	158.58	202.29	237.27	147.58	200.98	135.26	268.14	222.2	153.34	180.67	176.78
AALEKPLSH	17.49	4.38	112.3	145.9	176.38	173.37	167.12	143.7	186.41	154.85	37.968	45.368	55.353
AALELALEALYLAK	59.94	157.77	211.25	197.13	187.74	152	160.84	120.9	173.59	176.87	NA	NA	NA
AALELALEALYLAKR	56.9	150.57	225.32	313.32	173.25	287.04	214.23	189.61	308.74	261.45	190.37	104.24	225.13
AALENTLQRGQAALT	35.85	67.77	247.9	238.07	204.23	226.93	165.49	127.07	190.44	207.08	87.519	44.543	101.75
AALEQYLGSGHAVIV	46.9	108.2	207.04	207.64	217.57	143.81	135.13	62.357	139.64	161.49	62.055	38.238	93.5
AALERLRSQQSFEEV	32.76	54.47	105.03	79.875	86.944	76.759	98.942	108.97	128.57	79.886	NA	NA	NA
AALERQAL	23.78	27.92	175.38	190.52	186.13	150.4	167.24	138.54	168.23	162.25	61.161	71.501	72.607
AALESALTKLLDAEA	58.03	152.13	268.9	255.39	241.41	200.63	189.07	119.77	209.53	193.45	65.467	53.237	148.41
AALESALTTLLDAEA	41.51	89	NA	NA	NA	NA	NA	NA	43.798	NA	NA	NA	NA
AALESAVVKLESRLR	42.22	0	121.18	167.89	152	157.86	188.4	200.16	122.46	89.663	192.18	240.85	194.83
AALETLLTRLNLPDD	56.84	146.19	298.78	306.05	304.37	224.52	236.05	209.22	258.39	261.45	62.055	22.055	106.14
AALEVTARY	28.23	49.36	161.28	153.05	140.83	134.25	152.06	151.44	143.37	119.68	NA	28.204	96.342
AALGAATGALAGTFA	46.88	114.44	126.31	120.99	105.52	NA	46.462	15.629	126.07	111.61	NA	NA	NA
AALGELGALGAAEAA	47.76	114.93	NA	NA	172.98	111.61	113.71	26.045	NA	157.96	NA	NA	NA
AALGGGVRYDYVEVL	46.39	109.88	164.65	146.37	138.31	139.61	164.06	107.93	122.66	142.1	71.853	41.621	87.519
AALGRRYDGDERLSV	27.01	32.84	23.362	53.3	95.264	123.76	145.49	148.18	101.39	102.9	180.48	162.68	201.48
AALGSPSHTFR	19.33	13.75	128.01	139.86	145.46	112.13	132.32	148.32	166.86	92.943	NA	NA	NA
AALGTMTSL	34.78	72.3	152.63	164.24	173.11	149.48	122.5	NA	124.59	128.86	NA	NA	NA
AALGVFQTLPKRVHE	34.83	0	183	167.89	140.96	143.05	148.7	136.83	227.91	213.52	228.8	341.06	203.29
AALGVGAGALAAGER	33.27	59.28	220.4	187.97	240.37	272.94	275.57	215.51	253.71	169.17	78.69	66.004	148.41
AALGVGAGALAAGERA	34.78	61.92	162.37	135.14	120.7	123.1	133.48	114.64	130.66	141.82	43.794	4.5257	74.141
AALHGYGSLRAGERV	24.91	24.85	69.92	103.83	113.53	132.31	151.56	144.8	80.871	86.944	192.18	253.98	192.4
AALHRIALTQIRMT	28.81	42.2	177.88	169.94	153.41	185.27	138.24	77.325	141.34	182.25	145	203.35	182.55
AALIAPAGSGAGAGAL	41.97	94.21	275	281.09	253.32	200.56	109.02	41.293	183.72	185.6	30.945	32.152	50.831
AALIDRLIAFKNND	45.49	107.04	201.3	207.4	233.62	203.27	215.04	189.09	186.29	146.27	166.6	184.24	216.83
AALIDRLIAFKNNDN	45.72	104.06	168.41	172.82	159.34	180.56	162.29	142.54	100.18	114.21	126.71	155.99	212.83
AALIDRLIAFKNNDNG	45.7	103.5	118.2	142.45	121.82	NA	93.181	37.77	92.269	139.64	NA	NA	NA
AALIGAVLGAVGAAT	59.56	160.79	155.48	120.55	NA	130.16	NA	NA	97.163	236.22	NA	NA	NA
AALIPLVVK	44.26	109.23	82.279	NA	122.79	114.19	150.02	86.866	NA	75.738	NA	NA	NA
AALIVDPMLARS	42.83	95.1	147.24	138.89	145.09	107.97	113.61	108.56	156.01	124.12	90.793	51.286	100.38
AALIVLMQRYLVGDL	53.66	139.13	218.11	206.49	110.14	163.99	82.651	NA	179.5	231.07	NA	NA	NA
AALIYFLHHLMHSIQ	51.31	0	192.39	193.06	150.34	143.05	127.32	46.66	129.37	103.46	171.36	147.75	167.89
AALKKALAA	16.82	-0.08	91.853	60.436	80.438	80.438	91.318	101.54	131.03	128.61	NA	NA	NA
AALKKALAAA	19.48	10.95	117.89	117.89	130.75	105.52	130.75	118.5	162.97	151.44	59.709	53.968	59.198
AALKKALAAAGY	25.86	38.29	155.06	148.56	150.1	114.89	128.03	108.47	172.88	169.93	64.454	56.139	98.281
AALKKALAAAGYDVEKNNS	26.45	0	208.17	232.84	217.97	267.38	142.88	95.205	289.68	236.68	273.49	366.5	262.24
AALKLPLLV	53.76	146.2	144.38	130.27	130.27	117.4	130.22	107.9	134.81	132.57	47.844	56.432	58.63
AALKLVLEPIFETD	55.77	145.29	222.74	217.88	227.56	162.93	149.69	92.039	184.96	225.13	56.017	38.783	134.61
AALKVDVKSPKTK	17.79	-0.79	210.14	237.21	265.12	246.31	234.83	230.06	212.55	185.66	219.92	312.19	238.98
AALLGFLAGLALPKD	59.87	167.16	50.874	27.715	NA	109.1	NA	NA	95.822	185.32	NA	NA	NA
AALLGFPLLLVV	59.96	162.96	NA	NA	NA	51.787	NA	NA	NA	55.461	NA	NA	NA
AALLGVGGSGAAVVN	43.12	93.87	217.45	224.09	187.42	117.3	108.81	70.089	143.37	166.07	NA	NA	NA
AALLIRERGAHATAI	27.98	38.3	101.2	119.77	111.88	115.09	128.73	109.99	84.892	67.952	119.62	140.16	179.5
AALLKASPK	17.11	3.41	36.318	51.276	55.461	144.65	41.796	32.898	76.17	182.39	NA	NA	NA
AALLLAALASRAGD	52	132.11	180.48	192.18	150.11	167.89	112.42	81.904	159.12	173.59	83.692	30.889	133.16
AALLLDSWALLGRQD	58.8	0	290.34	269.4	264.87	236.4	216.54	198.29	250.52	281.51	87.519	22.055	146.96
AALLLRSPLAGLV	57.7	150.19	168.98	154.36	158.01	154.36	185.6	178.84	210.08	187.97	59.372	59.908	89.231
AALLRGSSSAAKSNE	16.81	-4.28	204.52	203.2	239.98	241.29	274.61	260.15	241.41	244.23	179.5	227.81	225.13
AALLRGSSSAAKSNEA	18.29	-1.95	82.59	82.349	70.41	NA	68.481	43.432	70.26	64.798	58.246	106.62	57.595
AALLRYNNSMPYAQN	30.79	46.71	260.73	280.97	217.19	154.23	174.46	150.14	185.66	230.57	NA	NA	NA
AALLSAARTDAAAGA	31.53	51.01	188.63	183.28	143.05	125.36	96.531	103.14	137.21	127.3	50.752	23.468	57.973
AALLTRVIASAVAEG	52.28	130.56	NA	NA	112.17	99.796	94.487	128.22	NA	79.652	87.352	62.466	87.519
AALLVARLARAQPA	36.6	70.16	133.05	136.96	117.09	140.78	126.71	142.08	67.214	107.11	72.209	109.66	147.73
AALLVARLARAQPAR	30.25	47.6	107.09	133.32	173.72	164.48	226.53	243.4	142.76	151.26	168.89	279.3	168.89
AALLVRLDEAITSPA	51.04	127.27	NA	NA	98.942	54.09	97.69	79.875	NA	104.9	NA	NA	NA
AALMTALNGLLAPGV	57.71	150.73	104.17	128.68	132.5	77.185	123.95	100.93	176.32	145.6	NA	NA	NA
AALMVPDGVLRARKL	36.03	0	110.92	83.204	92.856	100.22	97.69	88.092	89.301	54.023	101.38	90.827	161.21
AALNRISHI	24.58	33.9	102.07	145.72	169.09	156.35	170.95	126.82	143.37	89.029	NA	NA	NA
AALPALPVK	35.85	77.36	105.14	105.14	84.743	97.473	80.684	80.438	107.29	122.18	40.154	45.368	83.499
AALPAVGAAAGAPAA	33.51	57.2	NA	NA	NA	NA	NA	NA	NA	43.501	NA	NA	NA
AALPAVGAAAGAPAAA	37.86	74.67	164.65	152.69	123.01	101.79	62.089	53.034	75.788	147.62	42.813	38.995	64.537
AALPEFVAATEAD	47.02	109.51	135.71	132.84	118.41	59.368	56.916	12.17	125.82	85.676	NA	NA	NA
AALPEFVAATEADPS	46.39	108.9	169.93	131.82	130.41	NA	32.209	26.595	147.73	119.68	NA	NA	NA
AALPGIVHR	24.67	34.27	117.4	110.31	106.36	105.14	96.492	87.696	132.08	148.04	107.79	119.57	96.342
AALPGPRGLLG	38.34	85.84	101.65	106.2	109.29	79.148	98.055	78.098	121.73	123.86	54.343	57.59	69.864
AALPKATIL	36.97	80.62	141.48	128.36	113.62	95.358	106.42	83.948	140.35	128.12	38.875	56.432	64.73
AALPLLFFALAGQR	59.98	157.99	45.115	31.881	NA	NA	NA	NA	51.612	67.749	NA	NA	NA
AALPLLFFALAGQRI	59.88	160.67	213.63	203.11	NA	41.293	NA	NA	144.57	184.87	NA	NA	NA
AALPNVYEV	42.33	100.27	101.33	130.64	139.14	92.491	49.058	NA	90.777	68.787	NA	NA	NA
AALPVYQEL	44	109.12	236.21	246.91	240.12	161.6	152.39	66.138	187.63	140.98	NA	NA	NA
AALQELLSK	36.98	81.93	199.81	176.6	187.82	215.14	187.82	137.84	200.86	201.61	73.885	66.27	107.79
AALQELRSQIAPLQQ	40.38	86.03	229.23	216.01	222.55	128.71	209.53	190.06	225.31	222.88	71.853	28.903	126.71
AALQLEFKRVQFTPD	43.23	94.1	126.63	166.92	193.32	128.06	177.39	137.58	235.38	214.48	30.536	28.903	44.045
AALQNTAGIVGAAMA	36.54	73.9	372.05	367.44	345.97	224.64	158.25	112.84	310.21	219.5	NA	NA	70.197
AALQRGSGAGGVITR	19.97	7.7	164.93	157.37	197.17	189.32	268.93	217.77	164.93	149.3	201.48	286.86	263.89
AALQRQLL	31.5	58.35	169.37	183.89	158.12	117.93	153.15	117.93	120.65	138.24	43.77	60.436	71.614
AALQRYLFY	44.67	107.89	NA	NA	NA	124.37	NA	NA	43.442	104.45	NA	NA	NA
AALQSERLVSK	19.75	13.16	151.26	190.78	112.94	180.62	95.618	72.152	188.91	169.82	115.29	247.75	123.01
AALQSHLDAL	35.94	0	175.41	183.72	185.6	159.34	154.05	100.58	159.28	146.11	42.083	41.448	76.332
AALQTAYVEV	39.39	90.07	NA	NA	53.968	NA	NA	NA	132.08	80.438	NA	NA	NA
AALQYMVDIADHRGT	35.18	65.07	165.34	187.75	178.01	210.37	156.2	131.66	139.64	192.4	119.62	173.37	167.89
AALRAGSADT	15.2	-10.09	227.27	221.83	192.12	120.22	151.22	141.25	128.35	166.66	59.709	68.536	72.321
AALRETGFITYQPRD	34.59	60.9	95.538	113.47	106.38	77.324	96.673	123.42	141.06	91.845	NA	NA	NA
AALRFAPPLVITAQE	49.8	0	148.57	145.43	165.86	148.62	171.21	135.24	99.991	204.17	57.806	37.144	101.38
AALRHLDSAAKTGAD	17.25	-6.5	32.715	54.811	63.681	47.548	82.464	65.528	90.853	73.758	NA	NA	NA
AALRHLDSAAKTGADA	18.26	-1.31	105	158.45	212.32	208.85	209.23	157.98	174.39	180.56	171.76	240.8	206.2
AALRIAASYALWPFG	59.22	158.06	NA	NA	53.377	46.318	78.529	80.96	NA	75.483	NA	NA	NA
AALRPLVKPK	18.14	4.85	103.88	92.239	117.3	130.31	176.43	168.74	95.358	107.57	59.198	115.71	68.107
AALRPLVKPKIV	29.66	45.92	138.22	150.46	160.18	134.3	135.99	109.11	90.827	82.831	85.554	123.79	117.21
AALRRAVPATKGNTR	11.61	-24.37	113.4	197.06	196.37	180.95	201.3	148.08	96.707	80.507	204.13	286.59	180.48
AALRRHSEPHRGS	10.02	-27.61	NA	NA	NA	NA	NA	NA	77.597	55.258	46.318	NA	NA
AALRSALSRLSSNNA	30.25	48.14	104.95	96.247	91.812	68.972	162.41	144.97	125.47	115.83	109.5	152.97	89.136
AALRVKTSL	25	33.52	148.52	172.59	213.53	184.36	196.32	162.31	177.3	218.73	57.434	56.205	57.434
AALSASYKADTVAKVQGVE	28.87	45.52	266.78	206.64	227.95	192.18	137.99	89.557	221.9	186.74	134.93	95.538	195.38
AALSETVDALDDLDV	56.16	143.36	222.79	205.09	179.8	NA	95.417	52.071	148.69	206.32	NA	NA	NA
AALSFRQTGSTTMI	35.52	66.04	256.57	234.9	201.76	151.44	143.46	115.79	137.81	259.27	NA	44.511	85.087
AALSKIFAV	44.12	107.6	109.44	120.31	168.26	125.83	132.84	99.013	130.27	136.57	49.298	56.432	85.355
AALSPLGIEVDIDVEHG	52.86	131.14	212.24	173.25	157.09	127.32	118.52	82.651	204.18	269.88	NA	NA	NA
AALSQQQSL	26.08	37.39	249.55	284.64	288.7	233.89	225.99	83.377	231.3	171.53	NA	NA	NA
AALSRLQMRIINAG	33.32	0	77.894	75.589	148.52	81.879	69.578	59.935	62.732	88.338	92.939	117.31	91.307
AALSSASAL	31.96	60.38	130.04	148.54	131.3	94.163	86.838	44.42	110.34	89.369	NA	NA	NA
AALSTLLNQPFQALP	59.48	0	28.283	71.879	92.856	NA	36.944	23.934	116.19	81.789	NA	NA	NA
AALSVSQENPEMEGPER	25.81	0	314.11	264	319.74	308	224.67	110.57	223.14	346.18	47.68	NA	104.2
AALTALAAEPDGTG	38.22	76.82	240.38	227.88	179.8	126.07	125.82	83.948	155.84	204.79	NA	NA	NA
AALTSVATQIK	32.64	53.76	227.37	214.26	196.52	207.83	196.27	154.05	217.66	257.09	102.4	55.314	124.42
AALTTVIFSAMRGVT	49.48	120.38	237.1	206.55	172.09	189.1	130.72	72.898	139.66	204.17	62.055	NA	125.97
AALTVAYVDAALEELR	59.08	158.21	340.73	283.07	236.17	254.18	280.87	239.75	331.92	238.88	74.141	14.88	130.27
AALTVHQAR	14.65	-8.77	NA	NA	NA	116.05	NA	NA	NA	125.71	NA	NA	NA
AALTWFVDDADATT	53.68	137.03	253.98	250.08	221.94	117.89	73.435	40.767	193.1	210.79	NA	11.583	58.079
AALVAATGIEVHGEE	36.39	69.18	210.64	196.38	139.46	128.36	129.34	106.26	143.55	198.52	NA	NA	NA
AALVAATSHPE	22.9	20.42	183.67	194.44	179.1	164.53	179.21	104.42	199.29	219.8	45.28	73.887	78.903
AALVAAVAADH	31.31	50.8	178.08	176.66	197.17	224.2	205.38	156.35	242.21	173.39	67.749	64.73	108.35
AALVADIVTARLA	50.17	0	175.48	188.15	168.82	128.68	150.69	142.76	151.7	162.31	98.942	33.192	165.58
AALVAELFSAATEAE	59.95	161.37	NA	NA	NA	NA	NA	NA	52.725	91.867	NA	NA	NA
AALVAIHVAGAAAVT	41.5	89.21	164.48	150.09	137.01	120.77	105.46	94.767	139.86	138.63	46.892	28.903	57.973
AALVDHTLLKPETTR	28.23	39.71	201.3	252.43	287.48	268.59	255.28	218.6	302.35	316.12	254.47	296.14	204.13
AALVGGHAPL	33.26	58.86	NA	NA	NA	NA	NA	NA	NA	124.59	NA	NA	NA
AALVHHYFGTKQQLF	35.2	63.94	203.85	217.68	216.88	163.99	130.1	86.498	176.87	159.66	169.04	166.19	201.48
AALVIEPIQG	45.57	104.74	210.05	194.92	163.2	113.94	106.14	56.547	145.16	133.86	NA	NA	NA
AALVLADALVRARLH	43.34	99.24	122.64	131.06	124.12	127.3	156.81	162.31	152.4	128.21	249.75	374.23	179.5
AALVLLDPAVALD	59.76	163.37	NA	NA	NA	68.016	NA	NA	NA	82.75	NA	NA	NA
AALVLLDPAVALDGS	59.65	159.93	NA	NA	96.342	53.756	43.308	15.144	NA	87.831	NA	NA	NA
AALVMIGSAAAGKLQ	39.61	83.23	301.62	286.26	305.74	226.23	177.41	117.63	198.37	231.07	106.14	41.621	179.5
AALVPFAATVADLDS	58.57	155.93	233.46	200.86	190.62	86.136	76.679	NA	136.57	205.8	NA	NA	NA
AALVQIETALDMFNQ	56.63	148.91	318.74	277.06	293.35	238.88	143.93	73.927	199.19	328.41	64.522	NA	117.84
AALVQYLSAKLGLVT	59.15	157.05	219.01	186.29	160.04	138.73	115.68	69.045	140.49	184	70.197	49.298	136.33
AALVRFLAQGVEATS	45.98	110.73	182.02	148.66	155.17	148.21	118.26	117.7	132.31	138.21	79.467	37.144	79.467
AALVRMVAAGLVPET	44.92	102.5	101.32	96.464	86.944	113.76	132.14	136.38	138.2	135.04	71.853	41.621	95.5
AALVVLIGAAILHDG	59.95	157.49	NA	NA	115.57	NA	97.463	92.856	97.957	108.56	NA	NA	NA
AALWGRLFATDAAML	54.88	0	224.42	170.26	148.52	139.74	115.24	107.53	129.17	201.08	64.522	NA	93.5
AALYGLQLAHES	43.92	97.58	224.66	212.09	181.31	170.47	132.88	100.93	173.04	215.04	NA	NA	NA
AALYHKALLL	35.35	75	93.649	106.6	146.81	120.15	157.91	107.69	124.08	111.74	59.198	127.12	84.687
AALYKKAFAPLNELA	41.18	91	196.67	180.85	179.55	139.94	126.71	78.814	134.04	130.66	71.853	36.417	79.467
AALYQPLFDK	39.07	88.91	155	152.54	150.15	182.65	130.98	108.47	199.46	178.84	59.709	59.908	105.03
AALYRGLSRQPALS	29.44	44.42	143.56	126.56	120.29	115.09	122.78	115.09	126.5	96.756	104.7	147.2	137.09
AAMAAAAAPYAGWL	50.52	0	208.61	192.28	157.86	96.285	77.282	45.68	117.16	120.49	NA	NA	40.857
AAMAAAAKEYV	24.79	25.55	190.57	164.65	155.26	133.91	122.74	102.42	130.01	127.51	78.903	64.374	124.42
AAMAAAANYG	17.82	0.44	139.54	139.54	112.59	88.734	88.734	48.174	88.734	97.431	NA	NA	NA
AAMAAADPAAV	26.05	30.48	200.66	224.43	214.14	164.52	162.31	92.467	177.71	133.6	NA	NA	NA
AAMAAQGEPQV	23.95	26.8	133.32	133.13	117.4	94.874	99.375	64.757	174.02	145.46	NA	NA	NA
AAMAAQLQA	22.08	19.61	NA	NA	NA	62.717	NA	NA	NA	92.467	NA	NA	NA
AAMAKLVADHPD	19.51	2.19	138.63	122.33	124.12	86.911	114.76	90.913	125.72	123.62	138.45	167.67	120.57
AAMAKLVADHPDYVF	37.41	72.61	165.64	171.21	192.39	152.11	128.85	89.451	153	146.84	NA	NA	NA
AAMAKPAAAEQAT	14.99	-10.81	231.32	206.64	191.93	163.93	140.01	82.505	171.26	151.7	61.096	65.179	75.682
AAMASASLV	32.36	60.02	119.56	97.071	88.734	88.734	84.359	54.056	103.29	89.673	NA	NA	NA
AAMASLGAL	39.35	89.63	141.98	144.29	135.5	105.27	105.22	53.71	146.21	110.34	NA	NA	NA
AAMESTYEQM	21.53	15.04	247.07	253.63	214.96	151.04	121.74	49.444	185.55	157.75	NA	NA	NA
AAMETDAETLAEAIL	56.59	150.84	168.83	203.35	188.66	177.36	126.07	88.021	185.6	169.09	NA	NA	NA
AAMFGPKGF	31.57	59.29	119.41	130.27	117.4	84.498	95.909	82.452	87.696	130.22	47.844	56.432	74.841
AAMFIATADDPK	30.22	45.08	102.07	137.95	140.83	107.55	116.12	62.463	208.11	140.83	74.428	50.95	142.1
AAMKALQAL	29.8	51.73	151.5	153.04	155	119.17	130.27	96.492	136.27	153.04	49.298	64.82	63.181
AAMKGNSTL	17.65	2.62	NA	NA	NA	77.355	NA	NA	NA	134.77	NA	NA	NA
AAMKNVTEL	24.36	31.05	163.32	169.09	144.09	131.62	142.04	82.426	146.79	134.77	49.298	56.205	66.004
AAMLDTVVFK	38.71	87.75	190.96	172.88	163.38	146.81	139.32	88.495	209.11	185.6	94.363	91.087	169.76
AAMNMGRPFQK	17.28	3.46	67.207	81.263	85.533	133.23	98.048	61.48	131.11	93.667	NA	80.438	NA
AAMNPAQATQLLMAA	42.38	91.56	206.49	197.19	239.55	60.102	159.5	123.95	171.62	217.02	NA	NA	NA
AAMPGFIAK	23.21	28.08	80.684	68.224	NA	68.224	NA	NA	122.18	87.181	NA	NA	46.844
AAMPRIYEL	37.35	82.43	158.76	148.52	134.05	124.74	125.82	104.2	138.06	93.598	NA	54.982	66.004
AAMPRPVSY	22.51	27.65	123.35	125.16	118.33	138.26	121.64	122.33	134.05	122.33	30.205	45.368	46.844
AAMPTTEVVAAAADE	34.74	62.69	226.42	214	169.09	137.95	128.54	82.705	207.34	190.35	NA	NA	NA
AAMQARAAAAAFEAA	30.98	48.89	141	136.83	120.21	103.67	63.257	63.364	134.61	178.15	57.806	NA	72.801
AAMRALWAAEPVHYE	35.88	67.19	100.11	84.753	123.1	125.73	123.68	54.094	119.88	124.12	NA	NA	NA
AAMSGIYRRQLALIR	30.78	48.05	77.894	73.877	107.65	109	162.31	136.24	45.28	73.219	169.04	214.83	179.5
AAMSRYELKLAIPEG	38.65	79.67	NA	64.244	NA	46.156	NA	NA	70.272	63.16	NA	NA	NA
AAMSRYELKLAIPEGK	34.09	59.74	148.97	164.93	152.32	149.73	159.81	116.06	164.66	110.57	206.2	311.88	213.67
AAMSRYELKLAIPEGKQ	32.95	58.16	173.37	150.72	157.91	145.43	128.48	94.366	131.61	107.62	305.75	382.17	273.61
AAMSTSSNER	11.29	-25.53	NA	NA	NA	50.452	NA	NA	NA	75.416	NA	NA	NA
AAMSVAQRV	20.45	12.49	182.76	172.94	164.96	134.48	147.36	122.52	131.62	137.13	74.841	54.982	119.68
AAMTLNERFTSY	35.36	76.34	314.07	234.79	237.08	200.93	201	148.78	179.35	182.25	72.433	46.001	105.65
AAMVFSALGAAYGTAK	42.75	91.95	251.28	252.66	269.44	190.78	193.49	160.78	256.95	225.31	97.69	NA	150.69
AAMVGMLAAMVRLRH	44.1	106.17	76.326	45.28	NA	44.511	NA	NA	50.484	57.164	NA	NA	NA
AAMVGYHGGASAAAA	19.6	6.65	132.03	124.6	126.12	61.11	90.434	54.683	128.08	128.85	42.095	44.543	65.467
AAMVIDLLLKRAASL	57.01	0	124.62	187.63	178.67	168.5	179.5	161.87	203.85	171.11	157.86	179.8	168.89
AAMVIDLLLKRAASLL	59.47	162.51	167.92	154.88	89.911	77.746	96.673	94.717	152.16	118.71	NA	NA	NA
AAMVSAPTEVV	35.56	66.26	194.44	198.92	195.81	48.561	144.35	61.357	181.81	122.18	NA	NA	NA
AAMVYNEFIL	53.41	144.89	132.57	104.37	102.71	54.205	68.915	NA	108.09	114.5	NA	NA	NA
AAMYAYAGSAAIATE	34.79	64.57	160.59	177.36	133.23	87.476	77.732	NA	106.68	166.16	NA	NA	NA
AAMYPDVFAHF	44.75	114.51	134.77	124.92	116.37	NA	96.034	64.711	117.89	117.31	NA	NA	NA
AANAAAAAGTTGLLA	38.91	78.93	255.19	265.36	232.41	135.43	101.65	93.178	177.06	188.91	NA	NA	NA
AANAAAAAST	13.03	-18.4	136.11	121.99	144.38	NA	116.54	81.784	140.98	116.9	NA	NA	NA
AANAAAAGSTTALLT	36.87	71.83	219.89	210.27	227.88	210.27	163.64	93.598	238.01	185.2	NA	NA	NA
AANAAAAGSTTSVLA	31.8	51.33	176.48	157.78	128.03	NA	63.816	NA	154.85	133.91	NA	NA	NA
AANAAAAVPTTGALA	33.74	66.7	NA	NA	NA	NA	NA	NA	133.75	105.4	NA	NA	NA
AANAAAGAAENAFR	28.4	39.49	306.14	293.6	284.1	249.2	331.48	250.7	375.57	222.56	95.981	76.326	102.52
AANAAAGAAENAFRAP	34.2	0	258.96	236.03	218.63	150.76	184.01	174.47	176.08	188	NA	14.88	43.794
AANAFVNAEATN	30.15	44.18	217.02	235.06	199.68	174.41	117.89	77.732	177.04	168.83	NA	NA	NA
AANALMQASPAQLVE	40.5	86.7	226.04	262.56	221.6	160.78	166.03	113.76	231.7	218.15	51.469	NA	79.467
AANASSSAEAANAS	12.56	-19.7	350.73	279.41	247.3	139.43	136.36	66.706	175.33	236.05	NA	NA	NA
AANAVVVKPVPPSAVV	39.2	0	198.74	198.74	190.34	173.03	180.06	143.46	227.92	186.69	66.022	59.248	76.341
AANDAEVLIDLVRRY	53.04	0	166.9	205.26	305.23	297.97	281.65	236.3	278.36	187.08	119.62	44.543	146.96
AANDVAAALAERLP	48.37	112.5	221.59	199.37	188.59	147.1	137.89	120.7	177.39	149.35	NA	23.676	118.24
AANEENRKW	14.62	-9.16	NA	NA	NA	162.88	NA	NA	NA	164.68	NA	NA	NA
AANEESNAQVTTENQLK	23.5	18.95	415.75	334.43	317.26	281.92	226.73	180.7	317.7	305.9	NA	6.6161	123.02
AANGHTLQI	27.55	46.05	103.19	120.33	120.33	NA	111.82	68.224	132.76	104.2	NA	NA	NA
AANGKLFSR	18.91	6.64	NA	NA	NA	47.187	NA	NA	NA	80.688	NA	NA	NA
AANGVIHML	29.7	52.11	144.38	135.77	111.01	86.833	101.64	73.616	117.16	130.22	NA	NA	NA
AANKAAAAATTQVLA	28.68	38.32	73.834	90.759	78.814	NA	90.412	88.163	132.14	121.42	NA	NA	NA
AANKAAAAATTQVLAA	33.66	57	61.409	40.278	NA	NA	NA	NA	50.024	71.08	NA	NA	NA
AANKNKGIIW	29.27	50.38	95.358	134.26	134.77	149.57	146.69	146.69	159.28	123.21	67.08	61.962	94.363
AANKSEMAF	18.48	4.48	NA	NA	NA	133.32	NA	NA	NA	123.21	NA	NA	NA
AANKTIIYL	38.84	88	140.83	143.7	163.32	128.36	131.5	130.56	153.08	155.58	49.298	47.712	66.004
AANKVVLQL	37.05	0	145.16	173.73	184.38	178.83	174.52	96.492	131.03	129.42	NA	NA	NA
AANKVVLQLK	25.49	36.86	159.79	179.51	244.55	260.06	260.06	238.51	148.52	182.39	99.283	176.6	128.81
AANLFFQLVSSRYER	49.97	122.65	150.12	167.61	244.23	224.67	294.26	202.72	241.27	163.62	158.52	104.59	201.48
AANLKNVM	23.83	29.63	133.81	140.98	118.05	130.64	84.227	66.429	120.62	116.88	26.118	49.358	44.882
AANLKTFFQV	48.6	116.17	195.4	195.51	181.53	205.53	198.72	134.51	194.94	133.23	51.771	67.997	80.746
AANLKTFFQVY	47.82	0	182.93	183.85	163.88	164.46	166.16	99.34	199.68	133.13	70.197	55.314	81.448
AANLKTFFQVYWQ	55.15	142.45	105.65	113.99	92.856	51.726	69.03	48.568	138.42	147.7	NA	NA	NA
AANLKTFFQVYWQGG	54.81	141.14	NA	NA	138.55	101.2	102.9	51.643	NA	211.51	NA	NA	NA
AANLVVLDRDLRVTA	42.09	92.77	NA	NA	95.57	105.14	123.29	112.62	NA	88.78	70.197	75.89	73.802
AANMYRVGDY	25.54	38.18	227.27	210.64	183.78	131.82	169.37	133.81	166.66	175.65	68.536	51.346	121.9
AANMYRVGDYVY	34.89	72.59	162.68	146.36	142.97	122.33	153.95	111.94	146.16	118.77	59.502	61.444	69.805
AANNAARVTEAFLQN	39.31	79.04	199.8	195.58	184	173.54	201.33	200.76	227.92	214.89	64.522	22.055	110.55
AANPAAAIAVIVDAN	57.34	148.41	183.81	157.35	137.93	119.17	103.55	90.906	147.73	150.12	NA	NA	NA
AANPAYGRY	19.47	13.89	143.73	160.63	160.26	110.22	129.77	122.18	166.78	180.87	55.314	45.081	93.667
AANPDPKKLLK	20.64	17.18	128.88	136.06	137.92	117.8	116.74	117.25	145.46	125.23	98.156	144.77	105.2
AANPFQQKL	32.18	61.84	214.64	230.11	187.78	136.75	150.05	139.97	184.38	171.53	57.174	55.676	96.342
AANPHSFVF	38.47	85.66	119.75	128.36	126.07	49.715	109.48	98.582	146.23	106.68	37.968	47.712	40.154
AANPIQFTL	49.32	129.37	164.53	188.81	203.57	172.14	150.84	84.244	203.19	135.84	NA	NA	NA
AANPISGHY	22.51	26.28	131.06	133.05	113.71	95.741	107.29	110.81	115.49	106.68	NA	NA	NA
AANPKTFFQVY	41.47	0	163.91	206.23	204.91	196.32	186.76	99.973	157.34	140.11	62.055	41.689	87.519
AANPKTFFQVYWQ	50.5	124.44	205.8	194.24	144.92	158.25	102.87	95.417	184.87	216.68	52.185	19.244	100.04
AANPKTFFQVYWQGG	50.36	121.87	145.49	115.91	123.95	127.27	99.161	75.911	118.08	186.29	NA	NA	NA
AANPLINDQFAEPLV	54.87	140.01	220.4	177.21	170.89	112.44	115.37	83.204	181.53	208.68	NA	NA	NA
AANPNRFITL	39.06	88.65	110.53	114.89	119.22	142.92	137.95	121.93	137.46	91.549	42.031	51.346	68.536
AANPRESSY	13.71	-13.52	NA	NA	NA	95.531	NA	NA	NA	87.696	NA	NA	NA
AANPTTAVAAAAADE	33.96	59.55	209.8	180.66	181.53	107.55	90.149	48.981	195.83	196.44	NA	NA	NA
AANQLIADVPPPRNT	34.39	61.58	203.52	195.6	178.68	157.37	167.32	137.8	246.96	258.96	78.69	30.004	106.14
AANRAAENAVLEAERF	36.73	0	33.36	82.01	155.2	170.79	231.41	217.58	196.45	162.76	81.884	154.36	47.371
AANREAFLALIRSNW	48.92	120.66	164.41	147.64	139.71	180.7	210.08	161.94	162.7	142.57	115.91	200.6	161.21
AANSERSQTTL	16.85	-0.45	NA	NA	NA	40.449	NA	NA	NA	NA	NA	NA	NA
AANSFRAMPNLVSLH	35.43	66.3	192.65	177.88	174.59	158.89	123.36	92.65	112.62	125.36	115.91	223.08	138.55
AANSVAASL	29.72	52.18	136.75	131.03	136.8	120.92	120.92	85.813	159.2	113.41	NA	NA	NA
AANTAAVVGALQAAA	45.03	102.05	178.46	194.17	184.24	NA	152.54	70.908	201.84	136.52	NA	NA	NA
AANVAEYYDIPAAAL	51.5	130.52	263.3	227.14	179.57	128.54	116.12	80.96	179.57	182.02	38.267	7.3186	73.802
AANVCLDPIIY	47.85	125.8	NA	NA	82.279	NA	NA	NA	152.63	129.42	NA	NA	NA
AANVLRETW	34.03	69.4	195.79	209.21	197.96	150.62	163.16	140.45	158.07	192.91	66.004	66.27	96.342
AANVRAFVMTSSTTV	36.32	68.56	194.48	194.51	185.95	130.61	122.2	108.91	164.92	238.88	NA	NA	87.352
AANVRDAVGNLAAEV	42.86	92.5	180.7	174.21	175.66	NA	155.57	142.95	214.48	210.08	64.522	28.903	71.853
AANVRKESL	14.31	-10.01	NA	NA	NA	146.68	NA	NA	76.1	205.12	NA	NA	NA
AANVSAFPHTQLVTS	35.38	69.61	173.19	191.52	175.27	176.43	148.18	81.651	149.6	169.98	50.827	44.847	89.911
AAPAAAAAA	15.31	-6.79	NA	NA	NA	103.79	NA	NA	NA	71.995	NA	NA	NA
AAPAAAAPA	16.52	-1.07	132.11	120.06	120.06	72.62	107.15	84.609	152.83	115.01	NA	NA	NA
AAPAAAPAA	16.71	-0.27	107.73	141.48	133.45	58.661	107.73	99.228	141.48	101.72	NA	NA	NA
AAPAAATAA	14.77	-9.19	NA	NA	NA	77.748	NA	NA	NA	102.98	NA	NA	NA
AAPAAGSAPAAAE	18.49	3.01	253.74	243.33	243.03	223.32	232.46	129.42	260.23	186.16	NA	NA	NA
AAPAAGSAPAAAEE	20.15	8.81	273.75	307.91	280.94	266.54	262.18	127.68	285.63	209.6	27.983	52.576	74.853
AAPAAGSAPAAAEEK	16.9	-5.08	220.46	260.22	303.36	224.34	290.28	213.67	345.85	222.56	78.554	84.365	141.65
AAPAAPAPA	19.22	9.47	150.77	154.74	116.12	NA	141.48	116.12	161.49	135.81	NA	NA	NA
AAPAAPRSI	21.37	20.17	76.064	111.39	131.41	131.41	131.41	110.38	104.75	106.6	74.533	87.476	74.841
AAPAAVAAAGDAAK	22.48	16.06	164.64	165.51	174.98	177.44	172.8	135.65	217.02	155.08	79.565	61.821	146.67
AAPAAVAAAGDAAKG	23.75	0	182.02	161.04	157.2	157.09	134.06	127.27	173.04	184.76	81.327	49.298	115.91
AAPAAVAAAGDAAKGG	24.25	23.02	153.94	130.72	167.18	134.49	145.49	102.63	223.87	162.26	57.315	20.585	112.24
AAPAAVGAAVGGT	28.37	40.02	176.84	164.53	134.81	129.77	103.35	45.081	122.18	110.81	NA	NA	NA
AAPAEEPAAAA	19.15	9.48	173.68	249.49	244.8	93.195	192.56	130.77	197.6	145.34	NA	NA	NA
AAPAEEPAAAAASSAC	25.25	24.37	241.4	267.31	256.48	171.95	191.48	109.6	233.09	182.72	NA	NA	102.43
AAPAGAGGAGPAAT	17.35	-1.5	221.16	217.66	240.95	225.01	173.69	84.882	141.52	183.85	74.789	66.023	92.939
AAPALASSL	36.87	80.58	148.21	161.47	169.69	144.58	169.69	96.666	138.48	84.359	NA	NA	NA
AAPANPGLIIGA	42.82	102.2	91.069	114.28	126.52	NA	84.568	29.162	137.9	95.741	NA	NA	NA
AAPAPAPAA	18.1	5.4	124.34	135.81	145.21	124.34	152.83	152.83	161.49	118.18	NA	NA	NA
AAPAPEEEM	19.27	13.07	NA	NA	215.76	124.89	178.72	107.22	152.63	128.86	NA	NA	NA
AAPAPEKVPAAQPE	22.66	16.99	199.33	186.62	167.03	149.3	126.88	88.092	166.11	168	48.053	61.11	83.692
AAPAPEKVPAAQPES	21.28	15.26	200	162	156.72	144.4	127.66	90.725	149.3	174.24	50.752	74.987	81.448
AAPAPEKVPAAQPESA	24.04	20.96	107.62	99.711	74.147	65.477	63.614	34.485	91.789	61.962	41.672	23.092	59.918
AAPAPEKVPAAQPESAG	22.67	17.38	161.75	143.22	123.15	107.97	102.03	49.343	109.67	132.64	44.183	23.527	81.48
AAPAPGLGAAAAAPGA	33.31	55.6	59.35	71.692	91.853	NA	67.494	21.993	103.83	47.603	NA	NA	NA
AAPAPHGALAGSGKL	24.32	23.46	204.35	192.39	183.06	171.26	169.46	110.14	190.57	150.9	71.309	33.787	121.44
AAPAPPAAA	19.53	11.82	133.45	132.11	132.22	132.11	150.77	145.21	150.77	107.73	NA	NA	NA
AAPAPSLAA	27.97	44.29	148.21	145.88	161.47	138.25	146.01	122.54	128.82	110.34	NA	NA	NA
AAPARPGPA	12.31	-17.56	84.568	78.77	73.248	58.596	77.923	75.109	123.69	110.31	38.875	30.612	55.353
AAPASVPAQAPKRTQAPT	19	0	176.69	214.34	194.94	171.35	192.24	146.67	234.36	190.18	NA	NA	115.87
AAPASVPAQAPKRTQAPTKASE	16.45	-1.93	108.71	180.63	193.64	112.85	187.59	124.66	177.09	155.08	141.31	182.07	242.45
AAPATAELAPAAADE	33.23	56.88	251.2	254.18	246.86	162.8	154.05	108.01	251.56	226.42	NA	21.666	106.14
AAPATRAAL	20.11	14.48	111.46	162.59	134.77	101.46	123.21	93.098	134.05	169.44	50.791	65.224	73.885
AAPAVAETPDIK	28.43	37.3	169.89	178.95	176.6	185.6	200.71	132.32	223.87	142.76	85.554	60.255	138.45
AAPAVAETPDIKL	40.33	0	184.1	187.42	187.42	155.11	202.56	104.59	193.83	174.21	102.73	56.205	119.39
AAPAVGAAAAAVED	32.13	56.42	164.9	146.16	121.02	88.155	81.525	60	119.34	166.14	NA	NA	NA
AAPAVQTKTK	11.7	-23.17	NA	NA	NA	133.99	NA	NA	NA	89.9	NA	NA	NA
AAPAVQTKTKK	9.28	-34.74	NA	NA	NA	NA	69.65	74.53	86.189	59.265	NA	NA	NA
AAPAVQTKTKKTLA	14.46	-15.02	52.576	59.227	52.5	47.774	62.035	74.475	108.32	NA	145	118.71	143.98
AAPAYGSINAVAGAV	43.69	96.15	234.9	242.97	211.84	144.65	137.05	77.157	209.73	152.16	NA	NA	NA
AAPDGTRNL	17.25	3.56	104.05	131.11	109.44	NA	114.89	118.33	132.76	104.42	74.841	99.442	85.355
AAPEAKKQKVEGTEPTTAFNL	30.5	49.09	29.603	25.186	NA	107.72	NA	NA	NA	85.054	NA	NA	NA
AAPEGAGAL	25.15	35.05	153.38	178.24	169.69	137.59	137.59	74.423	108.98	88.643	NA	NA	NA
AAPEGKRSL	12.22	-18.88	NA	NA	NA	63.076	NA	NA	86.898	NA	NA	NA	NA
AAPEPVARR	12.54	-10.19	NA	NA	53.775	NA	88.37	107.69	NA	NA	NA	NA	NA
AAPESYEEL	32.27	62.7	NA	NA	49.358	NA	NA	NA	138.24	87.754	NA	NA	NA
AAPEVVVAAASDLA	49.78	119.13	123.86	123.86	109.88	NA	44.318	28.958	89.08	124.38	NA	NA	NA
AAPFDPAVGAALAAA	49.36	128.58	97.277	109.02	NA	NA	NA	NA	NA	NA	NA	NA	NA
AAPFEAAFLIAAQ	59.54	158.91	208.6	156.46	173.37	100.09	103.42	53.404	116.74	150.09	75.589	34.05	102.73
AAPFYRGIPSSEVIR	36.43	0	123.29	123.29	125.22	152.88	179.33	164.93	138.73	115.1	146.96	184.55	216.34
AAPGAAVASAAAPA	28.05	36.89	118.5	138.54	124.98	91.318	116.73	63.419	166.68	122.52	NA	NA	NA
AAPGAAVASAAAPAS	25.67	31.82	199.4	186.76	177.36	138.98	118.5	107.09	137.4	196.02	36.217	46.704	51.469
AAPGAEFAPNK	21.4	20.54	180.15	167.76	157.24	157.34	129.88	118.04	143.03	152.69	102.4	64.82	105.2
AAPGAEFAPNKRRRY	16.01	0	98.942	103.76	NA	123.28	NA	NA	74.611	78.903	107.74	93.096	155.14
AAPGAPAAV	24.1	27.23	141.48	152.83	152.83	160	160	160	152.83	107.15	NA	NA	NA
AAPGARAGTIKLRGD	20.18	5.43	77.192	80.746	92.265	81.448	110.55	116.06	69.261	88.224	179.5	215.08	159.75
AAPGGAASPPDSRPS	16.1	-7.18	NA	25.474	55.314	169.4	165.39	140.78	223.77	150.09	NA	NA	NA
AAPGGAGFAAGQQAL	36.37	0	214.05	222.22	187.14	154.75	110.79	22.658	148.69	161.27	NA	NA	64.422
AAPGGGAAAAVAHAV	32.89	54.73	224.64	201.33	215.06	180.7	181.49	121.61	214.59	222.28	85.855	72.2	164.92
AAPGGGAAAAVAHAVA	33.42	56.9	241.03	215.87	178.46	151.07	143.12	84.821	191.63	215.83	79.317	62.287	141.82
AAPGGLIGVGTKID	38.95	80.52	145.1	121.18	100.4	128.09	81.703	58.817	78.401	120.9	14.793	19.271	83.351
AAPGLVKTKIN	23.76	19.82	144.1	179.19	172.17	174.77	169.81	130.95	169.21	189.17	125.72	153.05	103.21
AAPGPAPL	30.15	53.61	110.43	101.25	101.25	NA	118.96	96.372	131.47	93.154	NA	NA	NA
AAPGPLILQATASH	40.72	84.94	129.37	137.84	223.14	159.77	153.1	147.33	184.98	152.16	58.079	23.676	105.19
AAPGPLILQATASHL	49.78	0	172.85	160.48	161.87	145.81	131.08	116.19	164.22	118.52	57.806	10.645	112.55
AAPGSAAPA	13.73	-12.98	NA	NA	NA	107.49	NA	NA	NA	76.847	NA	NA	NA
AAPGSAAPAAGSAPA	20.24	10.19	144.65	147.4	113.62	90.15	72.325	49.418	204.07	166.34	NA	NA	NA
AAPGSAAPAAGSAPAAAEEK	19.48	0	264.69	255.69	205.92	220.33	191.62	183.71	223.93	240.82	119.76	NA	148.15
AAPGSQRYSQTGNYE	20.37	7.05	238.37	202.76	188.85	NA	133.93	87.808	149.59	244	79.467	38.756	101.38
AAPGTAADL	26.3	38.95	143.85	133.81	164.24	147.83	147.83	82.913	119.56	97.602	NA	NA	NA
AAPHAEYDHDFAEYP	31.94	50.56	141.58	79.744	69.345	63.966	72.705	51.135	171.49	158.86	NA	NA	NA
AAPIIDVVR	36.02	76.26	98.044	125.82	123.21	128.57	166.17	165.52	180.93	125.81	46.844	66.27	129.83
AAPIIDVVRSGY	40.42	0	140.14	145.09	164.48	136.06	182.16	141.71	182.41	139.15	105.65	51.286	127.17
AAPLGVAAASSAFEQ	43.01	96.37	226.23	213.58	210.98	175.54	128.87	49.269	204.56	156.24	32.548	22.055	57.484
AAPLSGQTF	34.39	69.14	196.95	214.81	205.58	134.3	134.3	53.891	176.09	143.89	NA	NA	NA
AAPNPAAQAD	18.23	-2.29	150.36	199.7	186.91	172.94	168.54	117.72	158.07	125.31	NA	NA	NA
AAPPAAAAA	16.39	-1.02	77.906	92.279	99.228	71.995	107.15	93.763	107.73	88.643	NA	NA	NA
AAPPAEKAPV	19.64	10.42	102.52	99.788	99.013	63.426	74.267	61.593	73.499	114.86	59.198	60.398	106.62
AAPPAEKAPVKKKA	9.06	-35.58	83.53	85.536	85.536	88.163	99.844	100.02	101.71	89.663	179.67	223.14	145
AAPPAEKAPVKKKAA	9.23	-36.69	77.776	89.231	79.875	54.276	72.891	60.345	63.602	57.425	128.95	208.25	119.62
AAPPAPAAA	18.74	7.47	118.18	133.45	141.48	132.11	138.39	145.21	152.83	132.72	NA	NA	NA
AAPPEMYEV	29.58	49.06	81.784	81.784	79.469	90.862	46.021	NA	71.296	82.305	NA	NA	NA
AAPPKAVLKLEPPWINV	51.31	0	136.39	133.86	126.63	118.19	104.26	19.571	140.77	129.05	40.968	56.205	69.979
AAPPKAVLKLEPPWINVL	55.42	144.66	153.21	172.93	147.37	111.02	66.939	NA	112.91	142.4	NA	NA	NA
AAPPPSVTV	29.78	51.28	122.79	128.86	143.02	119.07	115.46	89.427	123.99	85.359	NA	NA	NA
AAPPPVTY	27.5	46.62	126.68	126.68	143.18	152.78	159.87	95.9	150.07	109.7	NA	NA	NA
AAPREVVLASKATM	24.91	27.65	111.64	88.561	87.824	63.212	127.36	103.14	115.1	101.61	105.19	188.66	202.32
AAPRPPPKPM	15.54	-6.68	82.287	82.287	82.287	131.11	78.149	89.886	80.438	109.48	66.56	80.688	76.332
AAPRPSPAISV	29.43	48.67	95.618	98.156	103.08	97.734	121.61	99.985	125.23	109.16	NA	NA	NA
AAPRVYTTGDILRDR	28.91	42.02	83.692	157.58	172.26	158.65	213.73	188.59	203.85	146.77	136.33	208.25	201.48
AAPRWHFDLSDRLAT	39.71	82.12	71.08	82.59	168.05	153.72	144.73	95.57	75.316	83.869	125.97	166.19	146.96
AAPSAEFSVDRTRHL	27.78	0	118.51	128.22	159	93.478	119.96	111.12	169.79	113.37	105.58	99.973	204.13
AAPSGSGTL	20.34	15.33	192.56	196.65	192.56	187.93	162.95	89.427	128.86	101.64	NA	NA	NA
AAPSIFDPAK	33.14	65.82	148.56	158.79	191.17	128.36	191.17	109.71	281.6	175.91	68.536	70.056	99.283
AAPSTTSAL	25.03	33.01	NA	NA	173.38	139.54	97.075	46.802	NA	92.467	NA	NA	NA
AAPTPRIKAEL	27.03	40.92	93.623	90.614	55.353	59.908	44.097	53.597	136.5	92.943	102.4	130.27	120.32
AAPTQKSLSSL	27.27	42.35	184.58	188.27	176.62	95.498	126.48	98.73	115	120.03	62.055	67.234	113.22
AAPTSAAAL	27.5	43.03	138.25	146.01	125.62	110.9	110.61	73.039	123.99	77.741	NA	NA	NA
AAPTSSAL	23.55	27.27	127.66	132.72	144.66	114.94	144.66	95.9	114.59	79.939	NA	NA	NA
AAPTTAGVLAAGAD	33.64	61.75	205.59	188.91	150.18	111.93	83.456	40.164	148.69	126.07	NA	NA	NA
AAPTTGLAAAAADE	32.67	55.38	236.08	210.31	176.41	112.5	118.41	89.301	185.3	142.12	36.029	29.912	66.246
AAPTTGLAAAAADEV	41.09	85.89	200.98	186.95	152.54	123.28	89.047	49.16	156.83	147.2	NA	NA	NA
AAPTTLLVAAAEDE	49.08	118.36	222.72	205.02	176.32	145.01	130.44	66.84	153.49	150.49	NA	NA	NA
AAPVAAATTAAPAAAAAPAKVE	30.32	50.91	240.91	244.73	201.95	183.18	139.43	54.869	184.88	212.55	53.444	38.878	157.57
AAPVIKAYSPELIVHPV	43.83	0	150.05	155.57	126.07	109.55	135.86	100.11	110.25	131.66	150.37	204.5	237.46
AAPVPTTTL	34.57	71.26	173.38	173.38	145.04	145.04	120.49	67.344	152.63	106.42	NA	NA	NA
AAPVVPQAL	38.65	86.76	110.34	164.1	160.77	132.72	144.66	84.359	148.07	99.919	NA	NA	NA
AAPYAGWLAAAAAR	46.35	0	212.89	186.81	153.34	169.65	223.88	170.05	306.73	178.67	78.505	38.783	145
AAPYAGWLSAAAARA	46.79	110.58	NA	NA	159	91.812	130.19	105.08	NA	117.08	39.91	NA	78.69
AAPYLRDSLLAAGAL	49.29	0	125.97	120.21	140.84	100.11	113.1	102.26	124.42	125.97	71.853	38.238	95.5
AAPYVQAFDSL	48.91	126.42	124.74	169.44	168.26	45.68	87.696	NA	168.26	141.52	NA	NA	NA
AAPYWLHKPQSHLYG	31.41	49.74	62.287	62.287	40.278	NA	30.905	NA	77.894	31.071	NA	NA	NA
AAQAAAAAAERAGV	26.6	0	212.55	217.2	232.35	207.04	185.2	167.2	227.36	169.21	122.64	66.023	127.79
AAQAAAMIAEFEAVK	40.56	84.47	271.43	233.47	203.2	162.64	155.06	103.66	145.94	241.3	79.467	NA	158.52
AAQAAAMIAEFEAVKF	52.94	0	258.61	248.41	216.13	203.52	135.55	99.711	170.47	254.72	76.341	NA	180.11
AAQAIAQAAS	20.36	9.47	159.1	132.38	125.53	122.18	97.093	64.265	122.18	102.71	NA	NA	NA
AAQAKAVASAFEAA	33.22	57.21	199.31	176.25	NA	89.231	NA	NA	132.79	181.67	NA	NA	NA
AAQAKFKEISVAYEV	36.85	70.9	147.1	167.69	148.18	87.447	116.79	87.233	221.85	142.95	NA	NA	NA
AAQALPGAAVAGSR	26.5	32.11	127.57	115.68	117.48	105.99	170.68	136.06	171.62	140.63	62.357	29.912	70.26
AAQALPGAAVAGSRG	26.71	32.86	142.45	128.71	129.01	119.54	111.79	125.93	126.71	113.67	NA	NA	NA
AAQAYQALSAQAAL	41.63	90.22	183.99	170.02	180.67	120.59	98.044	63.091	179.51	153.7	NA	NA	NA
AAQDFFQRW	42.18	102.16	242.83	241.61	199.86	163.16	183.43	144.09	176.38	189.18	74.841	36.424	144.77
AAQDFLREIN	39.98	81.53	220.74	175.12	179.72	155.33	153.95	129.89	145.91	196.44	50.354	35.445	128.81
AAQDLPFVLK	42.33	101.61	73.655	87.789	157.66	140.17	151.83	105.98	NA	155.53	59.709	NA	93.561
AAQDRDQIYR	14.36	-7.11	125.74	140.49	158.79	211.64	144.65	160.53	151.83	140.11	121.9	205.36	155.57
AAQDSTDLVAK	19.35	11.52	186.17	142.97	134.13	157.25	108.53	92.866	144.7	152.96	108.35	38.303	131.42
AAQEALEAYAAAERS	33.34	61.67	237.4	215.23	211.57	205.33	159.18	151.38	179.9	179.66	73.296	12.42	115.91
AAQEAVKLY	26.97	44.51	179.8	166.19	160.36	123.86	131.12	98.044	160.82	154.01	NA	NA	NA
AAQEMMIALRRLREL	34.81	0	85.837	76.728	NA	51.009	NA	NA	NA	NA	190.03	223.84	132.24
AAQERAVRR	58.03	160.09	NA	NA	NA	NA	NA	NA	62.464	NA	NA	NA	NA
AAQESGTIPK	14.54	-5.53	138.71	125.97	142.83	NA	100.82	80.24	99.53	147.28	NA	NA	NA
AAQESGTIPKK	11.09	-21.51	41.164	43.958	NA	NA	NA	NA	96.113	118.03	NA	NA	NA
AAQEVIKIITK	31.52	59.14	162.93	213.77	204.85	170.95	196.7	153.75	193.28	176.87	113.22	213.85	93.839
AAQFGLVPGVGVAPG	50.97	124.33	157.99	161.27	140.11	88.495	82.645	36.944	160.82	119.62	17.734	16.747	57.806
AAQFGWQGASAMALN	41.77	88.37	207.08	170.42	184.51	153.09	113.76	72.891	175.88	208.56	NA	NA	NA
AAQFKESTATLITEY	38.83	0	177.88	171.26	114.21	NA	87.863	69.92	151.74	186.29	NA	NA	58.835
AAQFNASPV	30.07	52.35	153.78	126.04	130.04	108.24	110.61	66.993	159.04	119.29	NA	NA	NA
AAQGDDDVW	31.16	59.64	110.12	126.52	132.08	NA	78.728	NA	98.629	60.118	NA	NA	NA
AAQGEPQVQFK	23.86	30.25	221.44	233.13	178.71	145.99	150.1	139.86	175.33	206.36	NA	NA	NA
AAQGEPQVQFKL	38.74	86.69	229.95	214.04	242.97	136.38	165.07	103.43	184.98	176.87	74.428	36.447	127.17
AAQGGYGAMALAAFH	39.39	84.46	253.76	215.72	196.27	138.89	144.1	75.819	195.32	216.91	79.467	NA	157.2
AAQGKYIAIVSTTVET	39.56	81.56	209.22	149.35	132.51	119.77	73.415	70.373	136.33	193.98	79.942	34.264	74.364
AAQGKYIAIVSTTVETK	35.57	64.49	148.44	198.96	225.01	165.9	211.9	153.72	252.79	240.34	NA	106.58	NA
AAQHGARILTYVGAS	30.03	48.55	NA	NA	140.93	111.37	113.31	87.082	NA	129.17	NA	NA	NA
AAQIAAVYSEYEALK	43.73	96.08	299.17	239.87	194.77	169.4	171.21	112.62	201.72	260.29	100.46	34.432	156.83
AAQIFGLSNHLVWSK	45.45	103.3	37.177	51.03	81.526	159.34	61.622	45.468	64.588	164.63	NA	NA	NA
AAQIPTAAL	37.55	82.88	152.41	192.58	190.54	175.24	143.94	70.716	153.04	125.81	NA	NA	NA
AAQITQRKW	19.68	13.1	109.66	145.25	179.1	145.84	157.99	152.34	164.46	182.39	85.355	54.982	107.79
AAQKENAGEDPGLARQAPKPRKQ	13.05	-18.28	155.49	194.24	177.08	220.63	195.18	152	82.859	73.722	277.98	338.51	199.36
AAQLAAENAAR	17.63	0.26	278.51	258.01	202.68	290.43	198.62	205.18	169.21	187.5	76.165	40.154	108.35
AAQLHDRDDAMDDLH	18.58	1.82	192.32	195.2	187.37	196.8	144.55	117.7	166.64	199.33	237.32	296.14	262.43
AAQLRAQAL	26	37.35	102.51	141.52	157.33	155	148.99	131.03	157.99	143.73	57.434	67.032	89.43
AAQLREAAAAQADTQ	20.98	0	226.65	243.8	299.17	264.31	242.57	193.51	204.23	218.34	44.341	NA	57.973
AAQLTSLLNSLAD	57.48	149.29	202.65	197.3	196.88	107.79	121.73	96.745	182.46	203.74	NA	NA	NA
AAQLTSLLNSLADPN	58.18	151.01	278.85	283.07	235.88	187.08	121.9	94.09	233.02	273.84	NA	2.9683	57.484
AAQLTSLLNSLTD	57.58	150.59	227.81	237.37	217.02	105.66	101.65	44.318	201.84	209.8	NA	NA	NA
AAQLTSLLNSLTDPN	58.73	153.46	267.5	247.38	228.76	177.88	116.58	79.875	244.23	268.5	NA	NA	NA
AAQLYEKGLYY	33.6	70.18	147.62	150.46	152.64	123.67	111.52	79.659	150.09	124.6	72.29	47.603	113.22
AAQMAVLNVPRLRAL	40.83	0	127.02	145.83	145.81	142.83	139.78	125.82	122.46	216.84	NA	62.466	73.296
AAQMDGAILVVAATD	42.56	97.88	79.346	56.872	56.46	84.946	52.891	NA	114.71	136.49	NA	NA	NA
AAQMPTVHY	25.55	39	154.49	161.02	153.78	116.25	126.52	108.46	127.56	168.25	46.352	35.295	57.174
AAQNSRLSL	26.49	39.4	135.55	115.06	154.05	137.95	154.81	116.52	154.01	189.18	73.885	67.032	93.667
AAQNYAAQHIPLV	40.79	85.2	253.71	261.52	257.8	206.27	185.99	112.93	177.57	234.67	54.09	42.718	109
AAQPLIDDPFAEPLV	59.6	156.93	160.46	145.52	139.86	103.83	86.944	36.519	150.09	169.21	NA	NA	NA
AAQPSPSTV	20.35	11.89	193.86	205.58	183.9	159.46	145.34	101.21	190.52	136.27	NA	NA	NA
AAQQTPAVPAAAAGS	25.38	31.11	257.01	266.57	274.43	174.87	171.36	118.24	280.17	197.73	NA	NA	NA
AAQRFTAFLAQAREQG	37.05	71.69	NA	18.674	109.22	77.733	141.1	123.4	160.63	138.81	123.72	152.54	130.27
AAQRQRALAIM	19.08	9.28	NA	NA	80.688	80.755	120.99	89.08	51.949	102.07	NA	NA	NA
AAQSAAVGSAAATAA	44.44	99.43	NA	NA	NA	NA	NA	NA	NA	43.03	NA	NA	NA
AAQSAPKVVL	29.96	53.99	NA	NA	160.82	156.62	132.84	105.17	160.82	139.15	86.014	61.56	99.283
AAQSAPKVVLK	19.88	13.48	155.48	178.71	183.4	174.23	160.88	128.08	185.99	126.66	NA	NA	NA
AAQSAPKVVLKS	19.55	13.48	113.76	143.18	158.47	132.09	164	145.62	158.86	137.81	95.417	135.83	85.554
AAQSGVLTL	40.93	96.27	NA	NA	171.09	125.58	113.14	60.709	115.49	75.043	NA	NA	NA
AAQSVYAFSARPLA	39.98	82.45	143.05	115.1	106.42	88.706	118.51	94.023	117.2	133.48	62.357	11.583	66.246
AAQSVYAFSARPLAG	39.19	80.57	NA	NA	158.93	112.96	127.32	102.52	NA	184.87	96.673	32.859	138.55
AAQTGGVALAGAAAA	33.25	56.18	NA	NA	NA	NA	NA	NA	92.538	63.694	NA	NA	NA
AAQTLLADNDILARV	50.34	121.11	322.89	316.39	281.65	NA	212.39	147.51	230.57	246.66	78.69	6.137	98.676
AAQTSPSPKAGAATGRIVAV	28.09	0	225.69	196.3	191.22	162.32	162.39	141.18	223.44	198.88	89.859	92.856	130.01
AAQTTAVAAAGADEV	30.97	46.91	160.67	133.48	143	NA	72.434	22.562	126.03	169.82	NA	NA	NA
AAQVGTALLLADEAG	48.1	115.39	NA	NA	143.96	110.39	96.342	41.399	NA	126.71	NA	NA	NA
AAQVKAPLVLKD	29.99	48.6	158.58	136.24	142.97	119.39	125.03	120.87	151.55	151.13	120.57	180.67	126.12
AAQVPDYLMQVLARFA	59.87	159.22	NA	NA	119.96	NA	79.804	85.909	NA	93.424	NA	NA	NA
AAQVVMVPVAYVVET	50.99	125.15	200.05	179.43	126.71	110.92	86.699	56.569	130.19	242.48	51.469	NA	81.327
AAQVVMVPVAYVVGT	50.72	126.06	153.52	128.46	92.785	79.148	78.744	48.527	130.15	198.74	62.055	NA	77.068
AAQVVVTDLSATRLSK	34.87	62.66	133.52	167.35	144.3	148.41	131.61	152.07	195.5	195.28	NA	NA	NA
AAQVVYDGKTTAMR	18.75	3.03	154.69	160.87	178.14	126.09	142.38	93.649	147.7	219.84	49.592	NA	91.307
AAQYASAEAAN	18.28	-0.91	204.79	193.73	176.62	148.62	143.45	123.79	183.03	166.07	NA	NA	NA
AAQYRQFVMATLFHK	37.91	74.99	109.07	118.21	134.14	128.71	124.16	59.709	134.4	130.47	NA	NA	NA
AARAAAAGPGFN	20.93	9.37	169.21	147.28	177.97	205.36	238.31	200.27	291.73	190.26	56.817	68.355	80.738
AARAADAITVSAADR	23.41	20.43	11.375	33.36	68.329	99.069	130.47	165.58	120.59	139	NA	NA	NA
AARAAGAAI	18.24	5.75	NA	42.599	37.727	143.61	51.346	42.599	NA	122.18	NA	NA	NA
AARAAVAAASD	13.97	-16.53	NA	29.162	127.02	133.6	151.97	145.16	157.91	109.11	NA	NA	NA
AARAAVAAASDGTIA	26.12	29.89	79.652	74.853	65.219	51.939	55.176	86.262	103.97	90.229	NA	NA	NA
AARAAYIAGFAASS	35.22	65.92	136.24	115.12	106.11	64.104	65.043	69.03	109.16	145.29	NA	NA	NA
AARAEAREI	14.87	-8.38	86.898	76.228	47.603	156.26	39.848	25.857	NA	118.33	46.352	91.906	56.043
AARAELERLVAHPRV	30.3	45.12	91.657	141.55	149.59	191.78	176.29	153.23	92.906	81.789	249.75	281.83	195.71
AARAHAYEILSSIRL	43.02	0	89.232	101.42	99.796	74.141	96.247	115.1	132.65	102.64	136.33	224.42	169.04
AARAIISEL	36.81	80.16	128.12	122.33	123.21	154.01	169.97	147.69	140.98	123.69	66.004	74.841	74.987
AARALLPLL	50.21	132.81	52.716	52.786	55.531	NA	52.716	75.738	NA	NA	NA	NA	NA
AARAPPQAL	20.93	17.4	125.31	123.98	126.52	107.01	130.28	114.2	118.74	112.41	41.621	36.424	49.298
AARAPRKVL	16.1	-2.33	NA	NA	NA	93.992	NA	NA	NA	NA	64.82	79.116	64.73
AARAQIRDIRLLRTQ	27.08	34.65	64.52	148.57	125.5	142.54	143.64	134.91	54.276	37.657	158.52	253.98	157.2
AARAVTGVL	28.32	46.64	115.71	106.42	114.19	123.69	122.13	130.04	155.51	116.37	57.434	74.841	71.558
AARAWWGNFLAQKAN	44.96	101.11	181.98	137.09	132.97	124.43	144.51	94.023	144.51	166.24	NA	NA	NA
AARDAAVQSAA	13.93	-14.08	NA	NA	NA	72.846	129.85	118.71	160.36	137.95	NA	NA	NA
AARDAAVQSAAER	13.3	-15.87	118.52	150.29	215.09	195.94	267.93	297.72	203.32	156.6	165.58	265.31	226.04
AARDAAVQSAAERVG	21.85	14.45	91.076	94.532	87.647	71.316	209.66	172.57	166.52	153.48	114.21	190.53	148.41
AARDAAVQSAAERVGG	23.05	18.41	NA	NA	85.576	NA	63.691	66.826	NA	NA	NA	NA	NA
AARDALAAAAADLAQI	53.81	0	199.07	179.66	177.62	138.17	146.45	144.55	130.47	186.17	NA	20.585	53.444
AARDALQGF	31.02	57.41	123.29	122.44	98.044	125.04	131.62	134.66	89.029	114.51	57.434	64.82	74.987
AARDFLQTF	42.23	99.95	NA	NA	60.398	96.624	84.522	88.181	160.63	112.36	NA	NA	NA
AARDGSFTV	26.94	38.43	NA	NA	93.429	122.19	136.27	103.35	140.09	110.12	NA	NA	NA
AARDHLAAELARLRQ	31.54	52.9	157.07	191.63	177.3	190.41	177.88	156.17	122.1	70.373	301.93	382.57	232.83
AARDIVQFVPYRR	32.96	0	NA	NA	112.82	119.62	167.05	178.22	NA	78.964	80.905	138.4	109
AARDIVQFVPYRRFQ	37.18	0	136.33	125.97	136.6	124.81	125.97	115.06	92.039	91.812	216.34	251.24	195.71
AARDIVQFVPYRRFQN	36.83	70.31	97.45	106.14	114.31	115.91	94.63	103.79	45.873	44.44	160.78	226.09	230.36
AARDRFPGL	29.34	50.64	74.92	73.233	118.33	87.639	128.36	129.29	78.149	81.191	NA	NA	NA
AARDSGAAAAGALNL	35.13	65.63	115.68	115.68	99.069	110.97	134.4	123.81	122.63	138.05	44.341	23.468	103.9
AARDVFLML	45.05	112.94	96.034	93.701	94.662	102.71	104.37	97.798	116.88	86.136	41.621	65.179	66.004
AARDVTAAQYAEAVL	42.74	95.77	97.767	74.349	66.387	82.109	81.632	99.686	91.845	119.54	27.203	15.941	46.892
AAREAVMRQLPITLL	44.35	102.21	62.287	85.493	90.966	58.268	96.707	78.615	65.565	67.648	89.136	129.34	118.52
AARELDFHDTFLAAD	43.02	92.28	77.42	112.17	102.64	56.514	74.789	47.639	156.6	151.07	NA	NA	NA
AAREQQILEK	16.22	-0.58	108.9	109.16	147.28	87.942	174.57	136.49	174.57	163.9	78.342	140.98	76.332
AARESGFALIIGVDR	44.23	98.48	91.616	99.747	99.747	91.657	102.29	105.17	88.108	96.435	NA	NA	NA
AAREVIAY	25.86	37.25	NA	89.55	71.342	120.65	120.62	125.25	130.04	89.296	NA	NA	NA
AARFFDSAEVIELHH	37.72	77.88	153.09	118.52	153.09	116.19	136.33	113.25	131.08	162.48	110.55	156.83	65.467
AARFIQLTPVYTGGA	43.93	99.44	NA	NA	122.64	NA	107.99	101.32	NA	107.69	NA	NA	NA
AARFLVEKILVNHQS	36.28	70	165.89	156.72	170.35	115.38	149	112.1	92.952	112.96	NA	NA	NA
AARFVSGYLVQLASD	47.97	0	141.06	118.16	97.767	NA	109.07	159.12	99.747	143.67	50.752	28.903	71.853
AARFVSQLGFAVAPR	40.24	83.61	106.14	109.83	91.076	94.532	200.97	237.46	233.28	208.79	106.14	179.8	158.52
AARGDIAPGAAIVEST	34.56	62.22	149	139.49	139.34	114.54	103.77	94.339	112.03	139.34	47.371	32.152	87.208
AARGEYLALCEGDDY	34.88	0	147.56	171.11	134.02	135.5	108.34	82.529	125.47	174.24	NA	11.375	79.383
AARGFVYVHGLSSKL	34.46	0	NA	NA	128.22	102.64	114.64	87.427	NA	92.65	126.71	208.25	169.04
AARGGPMMLLAAPTL	45.84	109.94	NA	NA	NA	57.212	57.106	NA	NA	105.66	NA	NA	NA
AARGGSAGASSVAFS	23.43	23.54	151.07	114.64	117.2	90.707	101.3	99.668	119.96	103.3	50.752	33.36	71.309
AARGIDIDDVTHVIN	40.99	85.53	180.27	192.54	198.81	157.52	153.94	123.68	201.3	188.12	146.96	202.65	179.5
AARGIGATIAEVFAR	46.45	109.43	133.48	133.48	150.34	220.52	145.43	156.24	111.81	184.87	201.48	310.77	275.35
AARGLTAAGAPAEADL	33.26	60.24	98.281	91.355	142.32	44.391	109.48	102.15	112.03	109.1	35.246	20.585	67.11
AARGPATLVA	26.43	38.22	86.898	68.657	70.028	51.445	62.463	57.267	89.08	88.495	37.177	51.346	37.177
AARIAGIAAAKRTG	17.29	-2.19	100.4	130.03	141.85	123.1	172.58	148.41	131.08	103.83	102.52	174.41	124.51
AARIAVSNL	30.45	55.52	139.38	126.07	60.91	136.21	89.142	81.784	134.77	110.81	NA	NA	NA
AARIDLVNQLAPEVK	40.79	84.25	131.4	178.85	186.85	155.61	200.96	179.33	194.32	149.31	169.04	267.85	216.34
AARIGGAALAEDVNGL	39.91	86.15	218.63	163.8	127.07	74.296	94.532	111.83	138.31	193.31	35.246	20.585	67.11
AARIHHISARAADPVF	24.31	0	103.79	100.43	97.073	88.768	142.45	136.81	152.11	129.29	115.04	185.29	139.66
AARITTPLLPDDYLH	43.25	95.69	154.65	198.16	212.55	204.18	174.44	145.92	143.64	179.65	169.04	281.83	192.18
AARIVLAGYDEELLE	46.78	110.8	NA	NA	55.335	76.01	61.409	44.925	NA	117.2	NA	NA	NA
AARKHILVW	28.87	47.43	NA	NA	52.482	42.599	40.882	40.352	61.962	103.74	NA	NA	NA
AARKSLLAL	32.06	61.9	75.043	76.1	107.57	78.149	94.85	86.744	80.455	NA	49.298	39.73	57.434
AARLAQLRPQPILQL	43.7	0	94.688	100.22	135.65	100.22	243.85	213.77	144.28	201.38	125.97	129.34	136.6
AARLAVASEELAAH	29.57	43.3	145.6	159.66	234.87	157.56	236.08	188.29	209.67	172.33	69.361	30.889	119.8
AARLDLAAVFLYAGS	59.59	161.57	108.63	138.01	101.53	70.197	100.4	92.265	113.65	141.82	64.522	22.055	87.352
AARLEALKENGGARLAEYH	25.76	29.28	83.404	63.302	145.88	175.16	180.76	155.88	66.939	51.535	109.87	244.01	126.25
AARLENLALLR	37.61	74.89	126.66	152.64	224.42	227.81	281.83	301.11	204.17	163.46	129.82	229.55	147.91
AARLENLALLRTL	45.65	0	122.78	151.99	166.03	199.31	254.4	225.33	220.37	152	177.1	236.35	177.1
AARLENLALLRTLVG	50.78	124.58	18.015	64.52	126.77	97.45	228.73	208.47	173.44	137.73	NA	NA	NA
AARLFKAFILDG	42.96	105.03	75.819	99.589	94.538	72.187	97.749	83.081	133.75	110.54	136.53	123.79	116.24
AARLGYFPSSIVRE	37.98	77.13	124.16	134.88	175.15	176.4	230.26	212.39	188.92	180.61	158.11	269.33	202.32
AARLGYFPSSIVREDQ	37.68	0	141.85	163.02	162.79	241.87	203.78	166.62	192.32	202.92	180.11	240.12	242.79
AARLIQTTW	35.77	76.93	83.948	93.598	83.647	77.732	93.701	85.676	101.25	81.525	57.434	32.567	74.987
AARLLAALAARRDAE	31.18	50.95	124.62	132.08	121.99	136.14	154.13	191.52	96.059	81.185	225.79	259.35	200.05
AARLNIPVSQVNPR	31.2	50.17	139.61	151.68	169.04	132.97	198.29	225.86	195.94	181.76	92.939	134.25	127.78
AARLPLDAA	31.06	56.09	111.46	112.11	105.36	46.426	122.74	107.9	145.34	148.52	49.298	55.314	57.434
AARLPTTVL	35.88	76.18	NA	NA	81.784	104.75	138.83	90.777	119.41	89.752	NA	NA	NA
AARLRAVDF	27.32	43.97	56.81	104.2	147.19	146.69	169.44	135.71	90.37	82.75	80.312	55.353	114.72
AARLRAVDFAERHG	23.13	19.58	67.234	100.11	111.12	67.136	140.31	107.44	121.21	83.53	189.3	219.54	118.73
AARLRAVDFAERHGYI	32.06	54.11	69.331	82.529	94.487	69.331	99.055	103.66	NA	NA	NA	NA	NA
AARLRVVVDQIASYT	41.63	89.99	105.03	148.08	136.83	121.24	141.65	131.36	174.94	115.37	71.853	72.2	98.676
AARLSVVVGDVAANY	40.95	0	140.93	116.78	99.238	94.487	106.66	101.2	95.195	110.6	NA	NA	NA
AARLTGAAPSMAGPRV	25.21	0	145.39	127.05	105.63	105.19	110.84	101.62	85.976	103.6	194.48	232.17	170.74
AARLVEIAAKNLQK	30.24	45.41	153.09	168.89	197.36	127.71	156.6	126.32	184.98	91.093	240.59	329.49	232.78
AARPAAGPAL	23.22	26.68	76.221	76.679	105.52	125.47	94.309	117.76	80.165	101.25	34.851	43.03	44.252
AARPATSTL	18.42	7.75	105.1	106.6	103.55	107.57	130.75	137.14	110.41	143.7	39.947	56.205	49.298
AARPGDAGTYR	11.93	-20.51	NA	NA	NA	178.53	NA	NA	NA	117.14	NA	NA	NA
AARPINASM	18.86	9.13	NA	NA	62.582	102.51	58.981	40.239	69.825	109.44	NA	NA	NA
AARPKSAFDF	29.96	51.63	63.624	110.38	118.04	83.883	104.43	81.771	160.75	115.23	NA	NA	NA
AARPPAAGL	22.32	23.11	119.41	110.12	130.27	155.82	148.04	160.78	172.14	107.9	30.205	38.567	56.043
AARPVPWNAL	38.87	88.61	82.645	76.17	84.615	71.614	76.679	55.908	NA	93.598	NA	NA	NA
AARPYSVALLSVPE	45.2	104.83	69.92	56.527	58.32	70.889	80.905	92.906	99.161	126.5	35.538	13.636	69.361
AARQAADLAYFRVLI	51.09	125.81	133.47	124.62	124.62	106.42	124.62	123.81	111.83	111.72	151.3	186.78	168.89
AARQPIEL	30.76	55.51	127.46	134.81	157.58	122.18	134.08	98.523	181.49	124.08	46.88	51.445	64.121
AARQRLQDI	19.3	10.43	NA	NA	71.501	117.89	146.23	135	87.696	74.301	49.298	20.777	66.004
AARQVRHYLGREDVF	26.78	31.19	77.776	69.92	74.789	NA	101.3	108.97	56.286	40.278	148.41	227.81	169.04
AARRAWLAELAEERR	30.1	45.85	48.899	76.82	124.25	146.2	205.66	204.67	68.515	86.288	192.18	223.71	180.48
AARREIADALLAALE	51.12	125.73	68.044	83.633	135.72	139.58	160.79	144.16	170.95	162.48	87.519	74.987	136.6
AARRGAVLVDIRPQA	28.69	40	78.814	79.875	78.505	43.592	102.64	124.86	107.93	99.991	85.006	80.706	73.296
AARRHELLLAAHEAS	20.19	8.28	47.774	80.632	149.32	103.14	152.88	130.66	99.941	103.97	119.62	101.38	167.89
AARRPFVAI	29.92	52.23	47.082	73.248	109.36	133.79	129.56	147.06	83.753	NA	33.787	55.314	41.621
AARSLVTLLRRPWQ	39.97	84.78	NA	NA	62.287	88.075	45.825	47.774	51.463	27.34	NA	NA	NA
AARSLVTLLRRPWQR	34.7	65.38	NA	NA	23.531	87.363	84.41	133.91	NA	NA	NA	NA	NA
AARSPFRLLG	35.58	76.01	106.4	97.734	108.7	118.81	126.55	117.02	114.86	128.12	88.596	91.867	104.43
AARSTDVAAVVVPILF	59.49	162.67	46.318	51.643	NA	94.339	NA	NA	67.136	133.04	NA	NA	NA
AARSTDVAAVVVPILFL	59.93	163.22	NA	NA	49.343	NA	30.536	41.088	NA	NA	NA	NA	NA
AARSVFLHL	36.01	76.81	56.013	50.034	93.598	NA	59.153	27.627	NA	99.139	64.73	107.43	96.342
AARTAFFDEYFLATA	53.13	134.22	NA	NA	121.99	94.487	81.448	82.529	NA	143.58	38.267	10.645	44.341
AARTDAAAGAVITGAQ	26.28	0	181.72	164.01	173.77	168.05	184.44	158.65	160.03	182.91	81.884	15.546	115.88
AARTFAQGLAVAGDVV	45.54	0	147.53	135.09	132.4	99.442	106.79	102.64	141.06	156.29	NA	NA	74.364
AARTFAQGLAVAGDVVS	42.67	94.77	131.45	106.28	85.563	70.802	75.548	85.362	104.78	97.095	62.781	19.244	55.247
AARTTELLRALAVSD	42.29	0	106.14	106.14	122.33	78.814	156	176.19	137.81	121.45	125.97	166.19	167.89
AARTWLGVW	47.9	125.16	91.867	90.15	79.148	133.12	94.309	93.267	141.39	109.44	49.298	74.841	69.352
AARVAAVRAAAW	28.23	37.95	104.82	121.61	150.1	134.57	179.42	198.25	107.45	99.788	132.56	180.67	132.56
AARVASAAAVLADWM	53.29	135.93	116.58	80.387	77.776	96.27	61.649	77.42	117.48	159.41	NA	NA	57.484
AARVGAFLK	23.94	31.33	88.136	85.862	99.7	141.23	156.01	145.16	93.143	101.72	NA	82.305	38.875
AARVIDRF	24.15	30.89	NA	78.516	123.72	111.74	164.96	156.51	87.181	82.426	46.88	29.149	73.435
AARVIIEKY	22.08	25.66	95.523	100.02	132.22	156.46	140.05	128.86	106.88	105.1	96.342	150.4	84.817
AARVLQEAW	33.17	66.21	NA	NA	123.35	183.26	105.52	118.5	166.68	109.66	49.298	39.73	84.365
AARVLSDFYSTVTVF	53.99	137.16	145.43	125.22	131.66	91.812	107.46	146.67	152.16	145.52	44.341	22.055	85.855
AARVTAIL	33.92	67.81	87.435	98.629	105.81	111.29	113.5	122.13	124.37	93.162	46.88	61.161	39.581
AARVTEAFLQN	33.89	58.38	153.74	145.28	132.32	132.44	144.77	156.57	175.33	190.53	54.281	32.152	96.673
AARVVLTSL	35.83	77.25	128.38	120.15	116.05	108.81	120.87	125.16	109.48	113.66	49.298	65.179	57.434
AARWASAKL	25.61	0	118.91	118.03	120.33	NA	118.06	138.54	NA	96.034	107.79	124.98	85.355
AARWLAVVINYRAER	39.29	85.3	NA	NA	NA	70.451	NA	NA	NA	NA	NA	NA	NA
AARWVAKSL	24.8	33.01	115.82	174.92	164.34	154.28	149.27	138.06	148.69	143.04	41.621	46.352	47.621
AARYAAVHVHTNAA	17.29	-4.39	82.069	80.815	88.075	NA	82.069	63.181	47.712	49.243	NA	NA	NA
AARYAAVHVHTNAAR	14.18	-14.98	250.52	222.75	233.97	219.61	203.93	184.17	278.36	230.57	217.46	293.8	226.85
AARYALLRVEHGPPH	23.98	23.92	161.04	205.26	211.51	187.16	169.8	119.72	89.189	73.881	213.18	310.27	225.13
AARYIASLAAIARAA	44.01	99.01	NA	21.666	52.527	79.652	186.42	188.59	195.94	169.4	NA	NA	NA
AARYLVRSVALGYVF	46.86	109.07	49.298	52.891	71.208	NA	139.77	179.65	121.56	142.39	NA	NA	NA
AASAAPEEPAALAS	30.77	49.09	138.08	138.08	150.53	NA	81.163	35.322	178.55	131.62	NA	NA	NA
AASAAQREL	17.21	2.04	NA	NA	145.9	150.27	153.24	131.5	NA	147.73	55.353	67.032	94.309
AASAARGAAAL	19.53	11.96	203.02	189.58	193.83	149.33	155.53	150.22	139.86	161.67	61.235	73.887	93.839
AASAARGAAALR	14.23	-9.85	35.677	51.286	NA	196.11	NA	NA	84.198	117.95	NA	NA	NA
AASAATFADLQIHPR	35.66	67.72	316.76	372.86	371.5	357.91	290.26	237.32	351.61	269.05	179.5	251.24	225.79
AASADMAAELAKH	24.37	23.75	16.773	40.475	166.6	211.38	119.25	69.03	113.95	195.72	NA	NA	NA
AASAHPLQM	22.83	24.68	163.15	177.97	175.91	152.79	168.54	132.38	140.14	138.06	NA	NA	NA
AASAISVAR	20.03	10.86	NA	NA	NA	199.68	NA	NA	NA	176.38	NA	NA	NA
AASALDDDDADKVEL	36.67	72.2	109.99	120.92	NA	176.19	NA	NA	56.46	134.02	NA	NA	NA
AASALIRTL	36.2	77.46	183.67	189.18	172.59	150.53	152.38	129.63	166.07	187.5	83.869	76.679	73.885
AASALPALV	47.48	119.98	153.26	178.24	160.68	151.14	148.28	119.06	153.61	128.38	NA	NA	NA
AASALPALVMSK	36.09	68.35	162.38	160.56	161.51	131.09	136.84	101.97	187.16	158.34	85.554	51.286	110.31
AASAPALAEAARRQ	23.25	0	117.93	164.92	236.28	219.97	211.83	198.37	234.87	126.5	179.67	226.47	190.85
AASAPSAATTGASRI	24.37	24.19	281.93	246.96	230.26	238.88	199.38	173.79	238.86	257.8	115.91	34.432	151.3
AASAPSAATTGASRIA	24.36	22.57	136.63	121.82	235.71	218.21	190.41	147.12	160.63	202.32	129.01	38.995	151.22
AASAVRAAMALDGTD	28.72	42.61	246.96	217.01	236.37	196.18	195.58	116.06	138.28	219.95	85.855	53.869	92.897
AASAVVDVDESE	29.55	45.37	218.48	211.48	219.54	169.09	101.54	60.118	214.23	166.3	NA	NA	NA
AASAYASAKAT	15.05	-11.48	212.09	188.27	182.46	173.24	160.53	135.08	158.47	194.48	78.903	74.841	144.17
AASDLAMVL	44.42	110.45	60.788	58.167	118.69	108.98	103.28	76.847	118.01	86.866	NA	NA	NA
AASDLEEQLLSHPA	42.66	92.5	211.83	244.58	158.52	86.944	151.99	61.11	194.86	174.94	NA	NA	NA
AASEAAAAAGSAA	18.6	0	227.36	213.69	244.06	158.08	165.63	118.9	169.12	179.94	46.318	41.399	75.589
AASEALSTAAAEGIQ	34.72	64.37	256.57	249.32	214.23	194.12	127.71	102.97	186.51	184.51	NA	NA	NA
AASEEARSL	17.08	2.61	192.26	162.64	155.42	166.52	175.51	154.49	185.72	174.86	85.355	76.679	96.342
AASEFILGK	32.99	65.95	196.88	182.76	163.99	163.99	178.83	120.65	149.65	152.11	64.374	55.676	114.97
AASEKRLHAL	14.6	-8.44	NA	70.028	82.417	73.499	102.52	102.06	198.61	154.01	NA	NA	NA
AASELVVGDRVVVRP	35.8	0	NA	23.456	182.33	127.32	212.55	229.48	245.5	174.94	157.2	174.42	236.28
AASELYTKF	32.81	65.47	182.39	229.48	223.08	173.75	189.72	149.72	237.92	144.65	46.844	35.295	96.342
AASENIFNR	26.15	38.33	241.4	226.59	244.8	193.1	223.19	196.88	214.23	172.59	55.353	NA	138.08
AASERLSF	29.8	52.16	163.15	141.2	146.03	145.16	156.75	114.64	131.06	129.42	42.336	60.436	93.649
AASFINLLY	57.56	163.11	159.04	152.31	162.51	143.02	149.4	105.2	157.99	101.28	NA	NA	NA
AASFVMLAAGAAAAL	59.33	164.28	NA	NA	NA	138.24	NA	NA	NA	128.36	NA	NA	NA
AASFVVQRLRAGSVP	36.93	0	91.307	94.717	99.941	101.45	118.51	112.62	100.93	95.195	107.74	123.75	138.55
AASGAAATAAVRD	17.89	0	249.75	264.61	251.24	227.56	228.62	195.16	257.72	192.65	130.1	74.611	147.33
AASGAAATAAVRDME	20.71	8.46	267.47	238.02	224.67	176.43	196.95	155.57	192.46	249.41	96.673	57.434	146.96
AASGAAMSL	20.95	17.22	152.31	172.91	186.11	158.03	155.51	88.029	180.7	117.16	NA	NA	NA
AASGARALAKL	23.94	28.65	80.916	121.29	133.91	94.465	119.27	160.81	141.71	98.898	113.22	190.08	81.92
AASGASSAL	20.57	14.08	NA	NA	NA	114.19	NA	NA	NA	NA	NA	NA	NA
AASGEAKPKVK	14.77	-13.86	76.332	111.52	117.09	76.927	138.63	132.03	131.83	102.05	NA	80.438	25.731
AASGFMNLVSTTSGM	50.93	128.96	153.54	108.35	100.88	129.88	44.425	NA	92.239	154.13	NA	NA	NA
AASGHFICV	33.14	62.57	133.79	138.83	131.27	105.25	105.25	76.478	101.6	104.75	46.844	66.27	68.525
AASGLEGFASRPVRL	38.56	0	140.82	214.47	216.27	166.86	228.95	125.83	201.08	123.68	146.96	179.94	184.65
AASGLVGFASRPVRL	40.74	87.68	165.64	144.8	139.86	118.24	174.47	166.79	162.67	118.51	157.2	135.55	167.89
AASGNAVRMW	27.48	44.53	241.13	291.52	251.56	148.73	221.57	142.98	159.34	167.93	88.596	91.867	158.79
AASGSARAF	19.4	10.71	92.732	101.25	88.37	105.1	82.287	86.67	74.464	117.53	NA	NA	NA
AASGSPVRPLVF	39.43	92.46	209.19	181.66	179.95	144.1	165.3	145.95	151.98	167.11	72.705	51.286	110.31
AASGVAREELFVTTK	31.72	50.97	NA	NA	140.22	NA	107.82	82.59	NA	NA	NA	NA	NA
AASHAAVVSRE	12.15	-21.06	NA	NA	28.903	192.6	29.303	42.629	NA	148.78	NA	NA	NA
AASHPLLL	38.92	88.25	101.69	138.85	124.37	134.44	128.48	90.986	111.04	124.34	NA	NA	NA
AASHWRGLSKAGKAP	17.26	-4.85	84.173	99.161	95.428	NA	55.335	19.637	56.414	71.888	138.55	195.79	169.04
AASIPTKSYDNAEGF	33.03	55.79	218.2	208.81	184.87	106.3	127.66	68.168	168.67	207.08	52.769	27.734	65.16
AASISAVSL	39.43	90.83	130.04	127.84	124.37	90.986	95.793	60.39	132.09	NA	NA	NA	NA
AASISLAQYL	51.08	136.29	NA	NA	158.61	113.89	130.04	90.777	NA	NA	NA	NA	NA
AASIVDEGYQQ	29.15	43.8	291.15	304.82	306.9	228.37	125.98	30.167	168.27	145.72	NA	NA	NA
AASIVGNNQNAVRAL	34.15	0	305.51	234.04	234.04	203.87	198.57	176.05	225.72	228.17	98.676	27.734	158.52
AASKEARPG	12.83	-15.92	NA	NA	NA	71.614	NA	NA	NA	NA	NA	NA	NA
AASKERNGLSL	22.02	22.14	57.175	86.288	120.55	81.92	123.2	121.02	181.4	150.09	NA	74.841	81.92
AASKERSGVSL	17.54	4.23	NA	71.153	89.266	153.11	105.94	98.156	145.23	108.68	39.91	49.715	54.343
AASKERTAASL	14.41	-9.53	NA	NA	NA	145.95	42.802	47.894	117.79	166.11	NA	NA	NA
AASKVMVEL	30.73	56.23	179.81	154.01	154.05	123.6	122.94	86.18	109.44	133.99	66.004	74.611	84.365
AASLHTSVV	25.32	32.46	158.56	129.77	122.18	140.12	138.26	117.39	134.81	95.815	46.352	58.433	47.844
AASLRCQNYG	17.12	3.89	163.66	141.91	141.29	135.43	125.7	117.7	125.97	160.75	44.252	50.353	43.502
AASLRKVSM	18.79	11.08	93.325	126.49	122.94	108.26	119.68	110.53	162.64	151.83	41.621	55.676	64.73
AASMVRRPVTVARHQ	11.5	0	104.95	101.3	92.265	68.283	88.282	72.321	82.202	44.132	157.2	229.48	168.89
AASNGLGAAAAAEGS	25.72	29.54	220.5	205.97	184.36	106.35	91.658	23.016	125.23	160.77	NA	NA	NA
AASPAGLDL	38.49	87.1	64.803	79.469	138.33	127.31	100.37	64.236	138.24	101.69	NA	NA	NA
AASPALLPSL	49.43	129.89	147.04	165.52	151.56	81.89	90.37	85.813	134.81	100.19	NA	NA	NA
AASPAVALK	22.1	23.27	NA	NA	127.56	141.52	147.16	116.3	131.03	84.498	NA	NA	NA
AASPHYQEW	26.3	40.08	168	169.92	154.81	161.27	182.29	151.48	143.7	148.94	33.787	55.676	47.621
AASPIITLV	51.08	135.51	127.31	127.31	119.07	145.88	145.88	101.21	118.69	93.374	NA	NA	NA
AASPITNDNDQARY	22.51	0	247.93	220.34	191.95	204.85	227.93	184.31	223.03	277.82	112.42	9.3024	143.98
AASPITNDNDQARYD	23.36	21.46	273.23	250.2	228.9	177.21	201.08	209.19	232.13	254.94	70.197	8.3137	89.911
AASPITNDNDQARYDA	25.3	25.75	292.44	268.93	241.66	212	214.58	191.06	222.75	236.03	74.141	14.791	109.79
AASPKSFTL	32.67	63.77	116.52	107.21	114.86	114.97	120.31	101.9	126.24	109.44	47.621	65.224	85.355
AASPPDSRPS	12.49	-21.67	169.65	143.5	152.54	154.84	157.75	166.34	159.34	173.24	88.596	59.908	68.536
AASPREEPRAPWIEQEGPEYW	42.31	96.59	NA	31.067	75.533	128.01	151.87	101.61	161.1	176.44	NA	NA	NA
AASPREEPRAPWIEQEGPEYWD	41.15	89.05	99.603	84.946	NA	80.412	NA	NA	50.226	100.46	NA	NA	NA
AASPREEPRAPWIEQEGPEYWDR	36.55	72.67	23.869	63.376	20.016	164.06	57.768	45.913	102.15	155.53	NA	NA	NA
AASPREEPRAPWIEQEGPEYWDRN	36.42	71.35	132.36	114.57	55.827	221.04	42.347	47.371	68.401	161.59	NA	NA	NA
AASPRGEPR	15.43	-1.17	NA	NA	NA	NA	40.352	26.442	NA	NA	NA	NA	NA
AASPRGEPRAPWVEQEGPEYWD	38.77	80.56	88.872	84.166	58.712	86.357	62.589	56.488	48.616	81.788	NA	NA	NA
AASPRGEPRAPWVEQEGPEYWDRE	36.16	68.39	107.75	101.41	117.62	185.7	107.56	93.404	88.627	155.16	NA	NA	NA
AASPRMAPRAP	14.83	-15.54	80.916	80.706	88.134	81.771	89.171	83.499	NA	86.136	102.4	94.309	98.156
[truncated: 265,262+ more rows]
