# Supplementary material for: Deep learning boosts sensitivity of mass spectrometry-based immunopeptidomics
Source: Nat Commun. 2021 Jun 7;12:3346. doi: 10.1038/s41467-021-23713-9 (PMC8184761; doi:10.1038/s41467-021-23713-9)
Supplement: Supplementary file 5 — Supplementary Data 2 [file 41467_2021_23713_MOESM5_ESM.xlsx]

## Sheet: Legend
Supplementary Table 2 | Comparison of spectra of SysteMHC to ProteomeTools
	For comparison, all pairwise matches were generated between SysteMHC and ProteomeTools spectra (i.e. all CEs of PT to SysteMHC). For analysis, only the best matching combination was kept and is presented here
		Column	Description
	SysteMHC Atlas	Project
		Rawfile
		FullName
		Comment	Comment line in the spectral library.
		Collision energy	Collision energy used for acquisition as provided in the SysteMHC resource. -1 if unknown.
		Retention Time
	ProteomeTools	Rawfile
		Scan number
		Fragmentation Method
		Mass analyzer
		Sequence	Unmodified peptide sequence
		Retention time	Measured retention time
		Andromeda Score	Andromeda score of the ProteomeTools identification.
		Collision energy used for acquisition	The collision energy used during acquisition of the data
		Calibrated collision energy in ProteomeTools	Interally calibrated collision energy. Briefly, a common QC run containing spectra in varying CEs was used as a calibrant.
		Spectral angle	Spectral angle calculated between the SysteMHC and ProteomeTools spectrum. Only b- and y-fragment ion peaks were used from the SysteMHC spectrum.

## Sheet: SysteMHC vs PT
SysteMHC Atlas spectrum information						ProteomeTools spectrum information									Calculated similarity
Project	Rawfile	FullName	Comment	Collision energy	Retention Time	Rawfile	Scan number	Fragmentation Method	Mass analyzer	Sequence	Retention time	Andromeda Score	Collision energy used for acquisition	Calibrated collision energy in ProteomeTools	Spectral angle
SYSMHC00014	SYSMHC00014_F1_Agilent5_20150504_HLAI_GR_FM_SCX_combined	A.AADAVTGRTEEY.R/2 (CID)	AvePrecursorMz=642.1721 BinaryFileOffset=362143 FracUnassigned=0.78,4/5;0.80,16/20;0.69,40/59 MassDiff=0.0055 Mods=0 NAA=12 NMC=1 NTT=0 Nreps=1/1 OrigMaxIntensity=8.3e+03 Parent=641.799 Pep=Non-tryp PrecursorIntensity=2.7e+05 Prob=0.9998 Protein=1/sp|Q9H4A3|WNK1_HUMAN RawSpectrum=SYSMHC00014_F1_Agilent5_20150504_HLAI_GR_FM_SCX_combined.20331.20331 RetentionTime=2114.4,2114.4,2114.4 Sample=1/_mnt_…	-1	2114.4	02446d_GD1-TUM_HLA_133_01_01-2xIT_2xHCD-1h-R4	15943	CID	ITMS	AADAVTGRTEEY	19.884	204.32	35	32.1333	0.711915
SYSMHC00002	SYSMHC00023_20140305_EXQ6_MiBa_SA_MM5-HLAp-2_c	S.AAFPGASLY.L/1 (HCD)	AvePrecursorMz=897.0179 BestRawSpectrum=SYSMHC00023_20140305_EXQ6_MiBa_SA_MM5-HLAp-2_c.33462.33462 BinaryFileOffset=376804 CollisionEnergy=25.0 ConsFracAssignedPeaks=0.194 DotConsensus=0.96,0.03;0/9 FracUnassigned=0.45,3/5;0.57,14/20;0.78,852/918 Inst=1/0,0,0 MassDiff=0.0033 MassDiffCounts=1/0:9 MaxRepSN=200.0 Mods=0 NAA=9 NMC=0 NTT=0 Nreps=22/22 OrigMaxIntensity=3.7e+06 Parent=896.451 Pep=Non-tr…	25	4700.5	02446d_GB11-TUM_HLA_119_01_01-3xHCD-1h-R4	39494	HCD	FTMS	AAFPGASLY	41.354	114.94	25	22.3582	0.968298
SYSMHC00023	SYSMHC00023_20141213_QEp7_MiBa_SA_HLA-I-p_MM16_3_B_1_c	E.AAGKTKEGVLY.V/2 (HCD)	AvePrecursorMz=569.1641 BestRawSpectrum=SYSMHC00023_20141213_QEp7_MiBa_SA_HLA-I-p_MM16_3_B_1_c.16689.16689 BinaryFileOffset=399704 CollisionEnergy=27.0 ConsFracAssignedPeaks=0.564 DotConsensus=0.90,0.05;0/6 FracUnassigned=1.00,5/5;0.63,10/20;0.56,98/150 Inst=0 MassDiff=0.0089 MassDiffCounts=1/0:6 MaxRepSN=5.9 Mods=0 NAA=11 NMC=2 NTT=0 Nreps=6/6 OrigMaxIntensity=5.6e+05 Parent=568.819 Pep=Non-tryp…	27	1768.6	02446d_GC9-TUM_HLA_129_01_01-3xHCD-1h-R4	12408	HCD	FTMS	AAGKTKEGVLY	19.902	34.674	30	27.8889	0.758679
SYSMHC00023	SYSMHC00023_20141212_QEp7_MiBa_SA_HLA-I-p_MM16_1_B_c	E.AAQLYEKGLYY.D/2 (HCD)	AvePrecursorMz=660.2533 BestRawSpectrum=SYSMHC00023_20141212_QEp7_MiBa_SA_HLA-I-p_MM16_1_B_c.39423.39423 BinaryFileOffset=409880 CollisionEnergy=27.0 ConsFracAssignedPeaks=0.354 DotConsensus=0.99,0.00;0/2 FracUnassigned=0.30,2/5;0.33,8/20;0.49,98/150 Inst=0 MassDiff=0.0049 MassDiffCounts=1/0:2 MaxRepSN=9.7 Mods=0 NAA=11 NMC=1 NTT=0 Nreps=2/2 OrigMaxIntensity=2.8e+05 Parent=659.838 Pep=Non-tryp Pr…	27	3837.57	02446d_GC10-TUM_HLA_130_01_01-3xHCD-1h-R4	30368	HCD	FTMS	AAQLYEKGLYY	33.545	79.659	35	32.4247	0.911469
SYSMHC00008	SYSMHC00010_pat_NT_16052014_rep4_c	R.AASTARHLY.L/2 (HCD)	AvePrecursorMz=495.5569 BestRawSpectrum=SYSMHC00010_pat_NT_16052014_rep4_c.06074.06074 BinaryFileOffset=415718 CollisionEnergy=25.0 ConsFracAssignedPeaks=0.542 DotConsensus=0.91,0.09;0/3 FracUnassigned=0.33,2/5;0.48,12/20;0.53,99/150 Inst=0 MassDiff=0.0020 MassDiffCounts=1/0:3 MaxRepSN=13.8 Mods=0 NAA=9 NMC=1 NTT=1 Nreps=3/5 OrigMaxIntensity=2.2e+05 Parent=495.262 Pep=Semi-tryp PrecursorIntensity…	25	1324.5	03035a_GA10-TUM_HLA2_10_01_01-3xHCD-1h-R1	9997	HCD	FTMS	AASTARHLY	17.457	91.085	30	26.1446	0.762806
SYSMHC00010	SYSMHC00010_pat_NT_03062014_rep5_c	R.AASTARHLY.L/3 (HCD)	AvePrecursorMz=330.7070 BestRawSpectrum=SYSMHC00010_pat_NT_03062014_rep5_c.05969.05969 BinaryFileOffset=421886 CollisionEnergy=25.0 ConsFracAssignedPeaks=0.447 DotConsensus=0.89,0.00;0/4 FracUnassigned=0.31,2/5;0.37,10/20;0.45,91/150 Inst=0 MassDiff=-0.0010 MassDiffCounts=1/0:4 MaxRepSN=38.7 Mods=0 NAA=9 NMC=1 NTT=1 Nreps=4/4 OrigMaxIntensity=2.4e+06 Parent=330.51 Pep=Semi-tryp PrecursorIntensity…	25	1339.7	03036a_BC1-TUM_HLA2_121_01_01-DDA-1h-R1	12323	HCD	FTMS	AASTARHLY	16.143	96.367	28	24.8485	0.631272
SYSMHC00011	SYSMHC00011_TT0039_C1866_HIV-1_246_201205	D.AFLNDSYLKY.V/2 (CID-QTOF)	AvePrecursorMz=617.7005 BinaryFileOffset=428629 FracUnassigned=0.28,2/5;0.45,13/20;0.72,123/150 MassDiff=-0.0050 Mods=0 NAA=10 NMC=1 NTT=0 Nreps=1/1 OrigMaxIntensity=7.9e+02 Parent=617.311 Pep=Non-tryp PrecursorIntensity=0 Prob=0.9178 Protein=1/sp|Q8N3U4|STAG2_HUMAN RawSpectrum=SYSMHC00011_TT0039_C1866_HIV-1_246_201205.97922.97922 RetentionTime=2395.0,2395.0,2395.0 Sample=1/_mnt_Systemhc_data_SYS…	-1	2395	02446d_GC7-TUM_HLA_127_01_01-3xHCD-1h-R4	38738	HCD	FTMS	AFLNDSYLKY	40.396	184.9	25	22.7077	0.859184
SYSMHC00005	SYSMHC00023_20140306_EXQ6_MiBa_SA_MM8-HLAp-2_c	D.AFLNDSYLKY.V/2 (HCD)	AvePrecursorMz=617.7005 BestRawSpectrum=SYSMHC00023_20140306_EXQ6_MiBa_SA_MM8-HLAp-2_c.35348.35348 BinaryFileOffset=432377 CollisionEnergy=25.0 ConsFracAssignedPeaks=0.407 DotConsensus=0.94,0.06;0/2 FracUnassigned=0.39,2/5;0.45,9/20;0.57,1007/1102 Inst=1/0,0,0 MassDiff=0.0021 MassDiffCounts=1/0:2 MaxRepSN=200.0 Mods=0 NAA=10 NMC=1 NTT=0 Nreps=3/3 OrigMaxIntensity=2.6e+05 Parent=617.311 Pep=Non-tr…	25	4831.07	02446d_GC7-TUM_HLA_127_01_01-2xIT_2xHCD-1h-R4	51958	HCD	FTMS	AFLNDSYLKY	40.434	207.6	20	17.4571	0.892668
SYSMHC00023	SYSMHC00023_20141213_QEp7_MiBa_SA_HLA-I-p_MM16_3_A_1_c	E.AGSHTLQSMY.G/2 (HCD)	AvePrecursorMz=548.1110 BestRawSpectrum=SYSMHC00023_20141213_QEp7_MiBa_SA_HLA-I-p_MM16_3_A_1_c.27555.27555 BinaryFileOffset=451762 CollisionEnergy=27.0 ConsFracAssignedPeaks=0.586 DotConsensus=0.91,0.06;0/10 FracUnassigned=0.00,0/5;0.16,4/20;0.54,799/914 Inst=1/0,0,0 MassDiff=0.0097 MassDiffCounts=1/0:10 MaxRepSN=200.0 Mods=0 NAA=10 NMC=0 NTT=0 Nreps=16/16 OrigMaxIntensity=8.5e+06 Parent=547.75 P…	27	2615.93	02446d_GC4-TUM_HLA_124_01_01-3xHCD-1h-R4	19209	HCD	FTMS	AGSHTLQSMY	25.205	92.051	30	27.1077	0.954027
SYSMHC00023	SYSMHC00023_20141212_QEp7_MiBa_SA_HLA-I-p_MM16_1_A_c	E.AGSHTLQSM[147]Y.G/2 (HCD)	AvePrecursorMz=556.1107 BestRawSpectrum=SYSMHC00023_20141212_QEp7_MiBa_SA_HLA-I-p_MM16_1_A_c.20100.20100 BinaryFileOffset=458393 CollisionEnergy=27.0 ConsFracAssignedPeaks=0.630 DotConsensus=0.90,0.10;0/10 FracUnassigned=0.21,1/5;0.35,7/20;0.74,1335/1460 Inst=1/0,0,0 MassDiff=0.0043 MassDiffCounts=1/0:10 MaxRepSN=200.0 Mods=1/8,M,Oxidation NAA=10 NMC=0 NTT=0 Nreps=31/31 OrigMaxIntensity=5.6e+05 P…	27	2057.47	02446d_GC4-TUM_HLA_124_01_01-3xHCD-1h-R4	9762	HCD	FTMS	AGSHTLQSMY	17.917	113.62	30	27.1077	0.939195
SYSMHC00005	SYSMHC00023_20140306_EXQ6_MiBa_SA_MM5-HLAp-1_c	A.AIDEDVLRY.Q/1 (HCD)	AvePrecursorMz=1094.2091 BestRawSpectrum=SYSMHC00023_20140306_EXQ6_MiBa_SA_MM5-HLAp-1_c.28145.28145 BinaryFileOffset=465799 CollisionEnergy=25.0 ConsFracAssignedPeaks=0.161 DotConsensus=0.92,0.05;0/6 FracUnassigned=0.35,2/5;0.55,12/20;0.77,372/396 Inst=1/0,0,0 MassDiff=0.0053 MassDiffCounts=1/0:6 MaxRepSN=200.0 Mods=0 NAA=9 NMC=1 NTT=0 Nreps=8/8 OrigMaxIntensity=8e+05 Parent=1093.55 Pep=Non-tryp …	25	3808.17	02446a_GB9-TUM_HLA_117_01_01-DDA-1h-R1	50167	HCD	FTMS	AIDEDVLRY	37.074	179.21	28	23.125	0.914916
SYSMHC00001	SYSMHC00003_130505_SKUG_Buffy75_W_NoZipTip_7p9ug_50_Rep_1_15cm90min3sDynExcl_msms6_c	A.AIDEDVLRY.Q/2 (CID)	AvePrecursorMz=547.6082 BestRawSpectrum=SYSMHC00003_130505_SKUG_Buffy75_W_NoZipTip_7p9ug_50_Rep_1_15cm90min3sDynExcl_msms6_c.06100.06100 BinaryFileOffset=471710 CollisionEnergy=35.0 ConsFracAssignedPeaks=0.763 DotConsensus=0.76,0.09;1/6 FracUnassigned=0.00,0/5;0.16,5/20;0.36,189/323 Inst=1/0,0,0 MassDiff=-0.0000 MassDiffCounts=1/0:6 MaxRepSN=200.0 Mods=0 NAA=9 NMC=1 NTT=0 Nreps=13/24 OrigMaxInten…	35	4087.37	02446a_GB9-TUM_HLA_117_01_01-DDA-1h-R1	49494	CID	ITMS	AIDEDVLRY	36.637	131.62	35	30.125	0.68868
SYSMHC00011	SYSMHC00011_TT0038_C1866_HIV-1_579_201205	A.AIDEDVLRY.Q/2 (CID-QTOF)	AvePrecursorMz=547.6082 BinaryFileOffset=475390 FracUnassigned=0.05,1/5;0.06,3/20;0.16,79/150 MassDiff=-0.0041 Mods=0 NAA=9 NMC=1 NTT=0 Nreps=1/1 OrigMaxIntensity=6.6e+04 Parent=547.28 Pep=Non-tryp PrecursorIntensity=0 Prob=0.9998 Protein=1/sp|Q13356|PPIL2_HUMAN RawSpectrum=SYSMHC00011_TT0038_C1866_HIV-1_579_201205.88556.88556 RetentionTime=2115.8,2115.8,2115.8 Sample=1/_mnt_Systemhc_data_SYSMHC0…	-1	2115.8	02446a_GB9-TUM_HLA_117_01_01-DDA-1h-R1	49506	HCD	FTMS	AIDEDVLRY	36.643	143.03	28	23.125	0.969291
SYSMHC00005	SYSMHC00010_pat_NT_03062014_rep6_c	A.AIDEDVLRY.Q/2 (HCD)	AvePrecursorMz=547.6082 BestRawSpectrum=SYSMHC00010_pat_NT_03062014_rep6_c.13153.13153 BinaryFileOffset=479535 CollisionEnergy=25.0 ConsFracAssignedPeaks=0.474 DotConsensus=0.81,0.08;2/14 FracUnassigned=0.78,3/5;0.71,10/20;0.61,454/518 Inst=1/0,0,0 MassDiff=-0.0000 MassDiffCounts=1/0:14 MaxRepSN=200.0 Mods=0 NAA=9 NMC=1 NTT=0 Nreps=86/102 OrigMaxIntensity=2e+06 Parent=547.28 Pep=Non-tryp Precurso…	25	3885.03	02446a_GB9-TUM_HLA_117_01_01-DDA-1h-R1	49506	HCD	FTMS	AIDEDVLRY	36.643	143.03	28	23.125	0.588258
SYSMHC00014	SYSMHC00014_F1_Agilent5_20150504_HLAI_GR_FM_SCX_combined	L.AIDHNQMFQY.F/2 (CID)	AvePrecursorMz=634.2042 BestRawSpectrum=SYSMHC00014_F1_Agilent5_20150504_HLAI_GR_FM_SCX_combined.38110.38110 BinaryFileOffset=486385 ConsFracAssignedPeaks=0.385 DotConsensus=0.95,0.00;0/2 FracUnassigned=0.82,4/5;0.87,18/20;0.80,32/52 Inst=0 MassDiff=0.0018 MassDiffCounts=1/0:2 MaxRepSN=33.6 Mods=0 NAA=10 NMC=0 NTT=0 Nreps=2/2 OrigMaxIntensity=6e+04 Parent=633.782 Pep=Non-tryp PrecursorIntensity=1…	-1	4001.2	02446d_GC9-TUM_HLA_129_01_01-2xIT_2xHCD-1h-R4	38021	CID	ITMS	AIDHNQMFQY	32.229	129.85	35	32.125	0.348495
SYSMHC00005	SYSMHC00005_20120617_EXQ0_MiBa_SA_HCT116_1_mHLA_2hr_c	L.AIDHNQMFQY.F/2 (HCD)	AvePrecursorMz=634.2042 BestRawSpectrum=SYSMHC00005_20120617_EXQ0_MiBa_SA_HCT116_1_mHLA_2hr_c.17808.17808 BinaryFileOffset=489197 CollisionEnergy=25.0 ConsFracAssignedPeaks=0.471 DotConsensus=0.97,0.03;0/5 FracUnassigned=0.00,0/5;0.10,3/20;0.52,1086/1234 Inst=1/0,0,0 MassDiff=-0.0030 MassDiffCounts=1/0:5 MaxRepSN=200.0 Mods=0 NAA=10 NMC=0 NTT=0 Nreps=9/9 OrigMaxIntensity=4.7e+05 Parent=633.782 Pe…	25	3586.33	02446d_GC9-TUM_HLA_129_01_01-3xHCD-1h-R4	27977	HCD	FTMS	AIDHNQMFQY	32.014	120.33	30	27.8889	0.862473
SYSMHC00005	SYSMHC00023_20141215_QEp7_MiBa_SA_HLA-I-p_MMf_15_1_c	L.AIDHNQM[147]FQY.F/2 (HCD)	AvePrecursorMz=642.2039 BestRawSpectrum=SYSMHC00023_20141215_QEp7_MiBa_SA_HLA-I-p_MMf_15_1_c.27976.27976 BinaryFileOffset=495891 CollisionEnergy=27.0 ConsFracAssignedPeaks=0.614 DotConsensus=0.94,0.04;0/2 FracUnassigned=0.15,1/5;0.27,6/20;0.39,79/150 Inst=0 MassDiff=0.0006 MassDiffCounts=1/0:2 MaxRepSN=6.3 Mods=1/6,M,Oxidation NAA=10 NMC=0 NTT=0 Nreps=2/2 OrigMaxIntensity=2.8e+05 Parent=641.78 Pe…	27	3155.93	02446d_GC9-TUM_HLA_129_01_01-3xHCD-1h-R4	19495	HCD	FTMS	AIDHNQMFQY	25.424	103.01	30	27.8889	0.89449
SYSMHC00014	SYSMHC00014_OR8_1307012_CF_GM_HLA_SCX_fr26_28_CID_HCD_c	K.AIDMC[160]PKNASYY.G/2 (CID)	AvePrecursorMz=717.3216 BinaryFileOffset=501491 CollisionEnergy=35.0 FracUnassigned=0.00,0/5;0.16,4/20;0.22,61/150 MassDiff=-0.0014 Mods=1/4,C,Carbamidomethyl NAA=12 NMC=1 NTT=1 Nreps=1/2 OrigMaxIntensity=1.3e+04 Parent=716.815 Pep=Semi-tryp PrecursorIntensity=3.2e+05 Prob=1.0000 Protein=1/sp|Q99615|DNJC7_HUMAN RawSpectrum=SYSMHC00014_OR8_1307012_CF_GM_HLA_SCX_fr26_28_CID_HCD_c.06957.06957 Retent…	35	4060.9	02446d_GD1-TUM_HLA_133_01_01-2xIT_2xHCD-1h-R4	32578	CID	ITMS	AIDMCPKNASYY	29.766	113.07	35	32.1333	0.86469
SYSMHC00014	SYSMHC00014_OR8_1307012_CF_GM_HLA_SCX_fr26_28_CID_HCD_c	K.AIDMC[160]PKNASYY.G/2 (HCD)	AvePrecursorMz=717.3216 BestRawSpectrum=SYSMHC00014_OR8_1307012_CF_GM_HLA_SCX_fr26_28_CID_HCD_c.06958.06958 BinaryFileOffset=506617 CollisionEnergy=32.0 ConsFracAssignedPeaks=0.647 DotConsensus=0.91,0.02;0/2 FracUnassigned=0.00,0/5;0.19,6/20;0.24,27/77 Inst=0 MassDiff=-0.0014 MassDiffCounts=1/0:2 MaxRepSN=7.3 Mods=1/4,C,Carbamidomethyl NAA=12 NMC=1 NTT=1 Nreps=2/2 OrigMaxIntensity=1.1e+04 Parent=…	32	3140.67	02446d_GD1-TUM_HLA_133_01_01-3xHCD-1h-R4	25315	HCD	FTMS	AIDMCPKNASYY	29.582	127.78	30	27.5625	0.959552
SYSMHC00005	SYSMHC00005_20120617_EXQ0_MiBa_SA_HCT116_1_mHLA_2hr_c	Y.AIDNPLHY.Q/1 (HCD)	AvePrecursorMz=943.0465 BestRawSpectrum=SYSMHC00005_20120617_EXQ0_MiBa_SA_HCT116_1_mHLA_2hr_c.17143.17143 BinaryFileOffset=509727 CollisionEnergy=25.0 ConsFracAssignedPeaks=0.374 DotConsensus=0.93,0.10;0/6 FracUnassigned=0.00,0/5;0.14,4/20;0.53,976/1095 Inst=1/0,0,0 MassDiff=-0.0020 MassDiffCounts=1/0:6 MaxRepSN=200.0 Mods=0 NAA=8 NMC=0 NTT=0 Nreps=12/15 OrigMaxIntensity=2.7e+05 Parent=942.468 Pe…	25	3312.13	02446a_GB4-TUM_HLA_112_01_01-DDA-1h-R1	45389	HCD	FTMS	AIDNPLHY	33.623	120.49	28	24	0.893701
SYSMHC00014	SYSMHC00014_F1_Agilent5_20150504_HLAI_GR_FM_SCX_combined	Y.AIDNPLHY.Q/2 (CID)	AvePrecursorMz=472.0269 BestRawSpectrum=SYSMHC00014_F1_Agilent5_20150504_HLAI_GR_FM_SCX_combined.24221.24221 BinaryFileOffset=516801 ConsFracAssignedPeaks=0.370 DotConsensus=0.99,0.01;0/2 FracUnassigned=0.87,4/5;0.84,16/20;0.75,58/92 Inst=0 MassDiff=0.0035 MassDiffCounts=1/0:2 MaxRepSN=45.0 Mods=0 NAA=8 NMC=0 NTT=0 Nreps=2/3 OrigMaxIntensity=3.6e+05 Parent=471.738 Pep=Non-tryp PrecursorIntensity=…	-1	3810.3	02446d_GB4-TUM_HLA_112_01_01-2xIT_2xHCD-1h-R4	37946	CID	ITMS	AIDNPLHY	31.501	164.72	35	32.7447	0.358808
SYSMHC00005	SYSMHC00005_20120617_EXQ0_MiBa_SA_HCT116_1_mHLA_2hr_c	Y.AIDNPLHY.Q/2 (HCD)	AvePrecursorMz=472.0269 BestRawSpectrum=SYSMHC00005_20120617_EXQ0_MiBa_SA_HCT116_1_mHLA_2hr_c.17111.17111 BinaryFileOffset=521350 CollisionEnergy=25.0 ConsFracAssignedPeaks=0.398 DotConsensus=0.86,0.08;0/7 FracUnassigned=1.00,5/5;0.56,6/20;0.43,663/736 Inst=1/0,0,0 MassDiff=-0.0000 MassDiffCounts=1/0:7 MaxRepSN=200.0 Mods=0 NAA=8 NMC=0 NTT=0 Nreps=16/16 OrigMaxIntensity=1.2e+06 Parent=471.738 Pep…	25	3434.03	02446a_GB4-TUM_HLA_112_01_01-DDA-1h-R1	45395	HCD	FTMS	AIDNPLHY	33.629	105.39	28	24	0.87783
SYSMHC00023	SYSMHC00023_20140304_EXQ6_MiBa_SA_MM12-HLAp-1_c	E.AIDQLHLEY.A/1 (HCD)	AvePrecursorMz=1102.2316 BestRawSpectrum=SYSMHC00023_20140304_EXQ6_MiBa_SA_MM12-HLAp-1_c.28428.28428 BinaryFileOffset=527308 CollisionEnergy=25.0 ConsFracAssignedPeaks=0.428 DotConsensus=0.96,0.03;0/16 FracUnassigned=0.32,2/5;0.53,12/20;0.67,758/856 Inst=1/0,0,0 MassDiff=0.0078 MassDiffCounts=1/0:16 MaxRepSN=200.0 Mods=0 NAA=9 NMC=0 NTT=0 Nreps=21/21 OrigMaxIntensity=5.5e+05 Parent=1101.56 Pep=No…	25	4160.83	02446d_GC3-TUM_HLA_123_01_01-2xIT_2xHCD-1h-R4	74071	HCD	ITMS	AIDQLHLEY	52.593	36.701	28	25.1875	0.24888
SYSMHC00001	SYSMHC00001_PBMC4_Tubingen_120827_CB_Buffy29_W_20_Rep_5_msms5_c	E.AIDQLHLEY.A/2 (CID)	AvePrecursorMz=551.6195 BestRawSpectrum=SYSMHC00001_PBMC4_Tubingen_120827_CB_Buffy29_W_20_Rep_5_msms5_c.14386.14386 BinaryFileOffset=535454 CollisionEnergy=35.0 ConsFracAssignedPeaks=0.691 DotConsensus=0.86,0.08;0/11 FracUnassigned=0.05,1/5;0.10,4/20;0.22,153/265 Inst=1/0,0,0 MassDiff=0.0014 MassDiffCounts=1/0:11 MaxRepSN=200.0 Mods=0 NAA=9 NMC=0 NTT=0 Nreps=99/117 OrigMaxIntensity=6.4e+03 Parent…	35	5448	02446d_GC3-TUM_HLA_123_01_01-2xIT_2xHCD-1h-R4	47767	CID	ITMS	AIDQLHLEY	37.182	205.83	35	32.1875	0.840852
SYSMHC00011	SYSMHC00011_TT0039_C1866_HIV-1_246_201205	E.AIDQLHLEY.A/2 (CID-QTOF)	AvePrecursorMz=551.6195 BestRawSpectrum=SYSMHC00011_TT0039_C1866_HIV-1_246_201205.96212.96212 BinaryFileOffset=540462 ConsFracAssignedPeaks=0.730 DotConsensus=0.88,0.04;0/4 FracUnassigned=0.00,0/5;0.12,4/20;0.20,72/150 Inst=0 MassDiff=-0.0043 MassDiffCounts=1/0:4 MaxRepSN=21.2 Mods=0 NAA=9 NMC=0 NTT=0 Nreps=4/4 OrigMaxIntensity=1.4e+04 Parent=551.282 Pep=Non-tryp PrecursorIntensity=0 Prob=0.9849 …	-1	2356.77	02446d_GC3-TUM_HLA_123_01_01-3xHCD-1h-R4	34348	HCD	FTMS	AIDQLHLEY	37.077	200.11	25	22.5571	0.944492
SYSMHC00005	SYSMHC00010_pat_NT_03062014_rep5_c	E.AIDQLHLEY.A/2 (HCD)	AvePrecursorMz=551.6195 BestRawSpectrum=SYSMHC00010_pat_NT_03062014_rep5_c.24668.24668 BinaryFileOffset=544819 CollisionEnergy=25.0 ConsFracAssignedPeaks=0.350 DotConsensus=0.90,0.09;2/23 FracUnassigned=0.51,1/5;0.46,6/20;0.26,369/468 Inst=1/0,0,0 MassDiff=0.0020 MassDiffCounts=1/0:23 MaxRepSN=200.0 Mods=0 NAA=9 NMC=0 NTT=0 Nreps=41/41 OrigMaxIntensity=6.3e+06 Parent=551.282 Pep=Non-tryp Precurso…	25	4413.27	02446d_GC3-TUM_HLA_123_01_01-3xHCD-1h-R4	34313	HCD	FTMS	AIDQLHLEY	37.047	162.64	30	27.5571	0.922929
SYSMHC00005	SYSMHC00005_20120619_EXQ6_MiBa_SA_HCT116_2_mHLA_2hr_c	N.AIDRLVNIY.K/2 (HCD)	AvePrecursorMz=539.1378 BestRawSpectrum=SYSMHC00005_20120619_EXQ6_MiBa_SA_HCT116_2_mHLA_2hr_c.27851.27851 BinaryFileOffset=553297 CollisionEnergy=25.0 ConsFracAssignedPeaks=0.440 DotConsensus=0.85,0.05;0/3 FracUnassigned=0.00,0/5;0.22,6/20;0.43,96/150 Inst=0 MassDiff=0.0002 MassDiffCounts=1/0:3 MaxRepSN=19.7 Mods=0 NAA=9 NMC=1 NTT=0 Nreps=3/3 OrigMaxIntensity=6.6e+05 Parent=538.809 Pep=Non-tryp P…	25	4360.57	02446d_GB10-TUM_HLA_118_01_01-3xHCD-1h-R4	34638	HCD	FTMS	AIDRLVNIY	37.513	166.09	30	27.2794	0.932762
SYSMHC00023	SYSMHC00023_20141215_QEp7_MiBa_SA_HLA-I-p_MMf_16_2_c	G.AINSKQLTY.L/1 (HCD)	AvePrecursorMz=1038.1882 BinaryFileOffset=559720 CollisionEnergy=27.0 FracUnassigned=0.00,0/5;0.29,7/20;0.45,82/150 MassDiff=0.0020 Mods=0 NAA=9 NMC=1 NTT=0 Nreps=1/1 OrigMaxIntensity=7.2e+05 Parent=1037.56 Pep=Non-tryp PrecursorIntensity=3.9e+06 Prob=0.9969 Protein=1/sp|O75365|TP4A3_HUMAN RawSpectrum=SYSMHC00023_20141215_QEp7_MiBa_SA_HLA-I-p_MMf_16_2_c.24719.24719 RetentionTime=2380.9,2380.9,238…	27	2380.9	02446d_GB6-TUM_HLA_114_01_01-2xIT_2xHCD-1h-R4	22394	HCD	ITMS	AINSKQLTY	23.794	101.25	28	24.617	0.1465
SYSMHC00014	SYSMHC00014_OR8_1307012_CF_GM_HLA_SCX_fr26_28_CID_HCD_c	G.AINSKQLTY.L/2 (CID)	AvePrecursorMz=519.5978 BestRawSpectrum=SYSMHC00014_OR8_1307012_CF_GM_HLA_SCX_fr26_28_CID_HCD_c.04374.04374 BinaryFileOffset=563852 CollisionEnergy=35.0 ConsFracAssignedPeaks=0.688 DotConsensus=0.88,0.02;0/3 FracUnassigned=0.00,0/5;0.02,1/20;0.11,53/150 Inst=1/0,0,0 MassDiff=-0.0000 MassDiffCounts=1/0:3 MaxRepSN=22.8 Mods=0 NAA=9 NMC=1 NTT=0 Nreps=3/5 OrigMaxIntensity=3e+04 Parent=519.285 Pep=Non…	35	3389.77	02446d_GB6-TUM_HLA_114_01_01-2xIT_2xHCD-1h-R4	21987	CID	ITMS	AINSKQLTY	23.575	131.12	35	31.617	0.822925
SYSMHC00014	SYSMHC00023_20141214_QEp7_MiBa_SA_HLA-I-p_MM21_1_c	G.AINSKQLTY.L/2 (HCD)	AvePrecursorMz=519.5978 BestRawSpectrum=SYSMHC00023_20141214_QEp7_MiBa_SA_HLA-I-p_MM21_1_c.25219.25219 BinaryFileOffset=569844 CollisionEnergy=27.0 ConsFracAssignedPeaks=0.477 DotConsensus=0.90,0.13;1/12 FracUnassigned=0.65,3/5;0.44,6/20;0.30,89/150 Inst=0 MassDiff=0.0103 MassDiffCounts=1/0:12 MaxRepSN=16.3 Mods=0 NAA=9 NMC=1 NTT=0 Nreps=12/13 OrigMaxIntensity=1e+06 Parent=519.285 Pep=Non-tryp Pr…	27	2736.53	02446d_GB6-TUM_HLA_114_01_01-3xHCD-1h-R4	16489	HCD	FTMS	AINSKQLTY	23.644	109.79	30	27.527	0.843843
SYSMHC00005	SYSMHC00005_20120619_EXQ6_MiBa_SA_HCT116_2_mHLA_2hr_c	Y.ALDENGNLWY.R/1 (HCD)	AvePrecursorMz=1195.2731 BestRawSpectrum=SYSMHC00005_20120619_EXQ6_MiBa_SA_HCT116_2_mHLA_2hr_c.31870.31870 BinaryFileOffset=576499 CollisionEnergy=25.0 ConsFracAssignedPeaks=0.491 DotConsensus=0.95,0.03;0/2 FracUnassigned=0.19,1/5;0.57,13/20;0.52,87/150 Inst=0 MassDiff=-0.0030 MassDiffCounts=1/0:2 MaxRepSN=3.9 Mods=0 NAA=10 NMC=0 NTT=0 Nreps=2/2 OrigMaxIntensity=5.2e+04 Parent=1194.54 Pep=Non-try…	25	5276.97	02446a_GC7-TUM_HLA_127_01_01-DDA-1h-R1	61215	HCD	FTMS	ALDENGNLWY	44.659	117.39	28	23.4839	0.853041
SYSMHC00014	SYSMHC00014_OR9_20130604_CF_GM_HLA_CID_HCD_Orbi_c	N.ALDESFLGTLY.D/2 (CID)	AvePrecursorMz=615.1895 BinaryFileOffset=587873 CollisionEnergy=35.0 FracUnassigned=0.19,1/5;0.35,8/20;0.27,27/69 MassDiff=-0.0011 Mods=0 NAA=11 NMC=0 NTT=0 Nreps=1/1 OrigMaxIntensity=1.7e+03 Parent=614.808 Pep=Non-tryp PrecursorIntensity=7.4e+04 Prob=0.9986 Protein=1/sp|Q8N4S0|CCD82_HUMAN RawSpectrum=SYSMHC00014_OR9_20130604_CF_GM_HLA_CID_HCD_Orbi_c.20256.20256 RetentionTime=6806.7,6806.7,6806.7…	35	6806.7	02446a_GC12-TUM_HLA_132_01_01-DDA-1h-R1	76179	CID	ITMS	ALDESFLGTLY	55.197	82.831	35	30.3793	0.81164
SYSMHC00023	SYSMHC00023_20140306_EXQ6_MiBa_SA_MM12-HLAp-2_c	N.ALDESFLGTLY.D/2 (HCD)	AvePrecursorMz=615.1895 BestRawSpectrum=SYSMHC00023_20140306_EXQ6_MiBa_SA_MM12-HLAp-2_c.41361.41361 BinaryFileOffset=590397 CollisionEnergy=25.0 ConsFracAssignedPeaks=0.413 DotConsensus=0.90,0.10;0/2 FracUnassigned=0.16,1/5;0.32,7/20;0.57,990/1109 Inst=1/0,0,0 MassDiff=0.0027 MassDiffCounts=1/0:2 MaxRepSN=200.0 Mods=0 NAA=11 NMC=0 NTT=0 Nreps=3/3 OrigMaxIntensity=6.5e+05 Parent=614.808 Pep=Non-tr…	25	6202.4	02446d_GC12-TUM_HLA_132_01_01-3xHCD-1h-R4	56165	HCD	FTMS	ALDESFLGTLY	53.816	21.151	35	32.1014	0.921078
SYSMHC00014	SYSMHC00014_OR8_1307012_CF_GM_HLA_SCX_combined_EThcD	Q.ALDGC[160]PPKY.A/2 (CID)	AvePrecursorMz=511.0912 BinaryFileOffset=605015 FracUnassigned=0.85,4/5;0.68,12/20;0.53,80/150 MassDiff=-0.0013 Mods=1/4,C,Carbamidomethyl NAA=9 NMC=1 NTT=0 Nreps=1/1 OrigMaxIntensity=3.6e+04 Parent=510.745 Pep=Non-tryp PrecursorIntensity=5.2e+05 Prob=0.9520 Protein=1/sp|Q9HCS7|SYF1_HUMAN RawSpectrum=SYSMHC00014_OR8_1307012_CF_GM_HLA_SCX_combined_EThcD.03444.03444 RetentionTime=3149.1,3149.1,3149…	-1	3149.1	02446d_GB8-TUM_HLA_116_01_01-2xIT_2xHCD-1h-R4	18774	CID	ITMS	ALDGCPPKY	21.684	146.79	35	32.381	0.487371
SYSMHC00014	SYSMHC00014_F1_Agilent5_20150504_HLAI_GR_FM_SCX_combined	P.ALDGGFQMHY.E/2 (CID)	AvePrecursorMz=570.1388 BinaryFileOffset=609466 FracUnassigned=0.81,4/5;0.74,14/20;0.68,88/130 MassDiff=0.0028 Mods=0 NAA=10 NMC=0 NTT=0 Nreps=1/2 OrigMaxIntensity=6.9e+04 Parent=569.753 Pep=Non-tryp PrecursorIntensity=1.5e+06 Prob=0.9956 Protein=1/sp|Q9Y6B2|EID1_HUMAN RawSpectrum=SYSMHC00014_F1_Agilent5_20150504_HLAI_GR_FM_SCX_combined.25706.25706 RetentionTime=4429.2,4429.2,4429.2 Sample=1/_mnt…	-1	4429.2	02446a_GC7-TUM_HLA_127_01_01-DDA-1h-R1	50057	CID	ITMS	ALDGGFQMHY	37.192	209.73	35	30.4839	0.318752
SYSMHC00011	SYSMHC00011_TT0039_C1866_HIV-1_246_201205	P.ALDGGFQMHY.E/2 (CID-QTOF)	AvePrecursorMz=570.1388 BinaryFileOffset=613171 FracUnassigned=0.00,0/5;0.12,6/20;0.51,101/150 MassDiff=-0.0020 Mods=0 NAA=10 NMC=0 NTT=0 Nreps=1/1 OrigMaxIntensity=4.4e+03 Parent=569.753 Pep=Non-tryp PrecursorIntensity=0 Prob=0.9922 Protein=1/sp|Q9Y6B2|EID1_HUMAN RawSpectrum=SYSMHC00011_TT0039_C1866_HIV-1_246_201205.95653.95653 RetentionTime=2142.5,2142.5,2142.5 Sample=1/_mnt_Systemhc_data_SYSMH…	-1	2142.5	02446d_GC7-TUM_HLA_127_01_01-3xHCD-1h-R4	32297	HCD	FTMS	ALDGGFQMHY	35.328	130.41	25	22.7077	0.927026
SYSMHC00005	SYSMHC00005_20120518_EXQ0_MiBa_SA_HCT116_mHLA-2_c	P.ALDGGFQMHY.E/2 (HCD)	AvePrecursorMz=570.1388 BestRawSpectrum=SYSMHC00005_20120518_EXQ0_MiBa_SA_HCT116_mHLA-2_c.26594.26594 BinaryFileOffset=617175 CollisionEnergy=25.0 ConsFracAssignedPeaks=0.473 DotConsensus=0.86,0.09;1/12 FracUnassigned=1.00,5/5;0.61,9/20;0.46,328/388 Inst=1/0,0,0 MassDiff=0.0000 MassDiffCounts=1/0:12 MaxRepSN=200.0 Mods=0 NAA=10 NMC=0 NTT=0 Nreps=15/16 OrigMaxIntensity=1.5e+06 Parent=569.753 Pep=N…	25	3989.57	02446a_GC7-TUM_HLA_127_01_01-DDA-1h-R1	47500	HCD	FTMS	ALDGGFQMHY	35.516	116.05	28	23.4839	0.834129
SYSMHC00023	SYSMHC00023_20141215_QEp7_MiBa_SA_HLA-I-p_MMf_15_1_c	P.ALDGGFQM[147]HY.E/2 (HCD)	AvePrecursorMz=578.1385 BestRawSpectrum=SYSMHC00023_20141215_QEp7_MiBa_SA_HLA-I-p_MMf_15_1_c.30910.30910 BinaryFileOffset=623917 CollisionEnergy=27.0 ConsFracAssignedPeaks=0.480 DotConsensus=0.98,0.01;0/2 FracUnassigned=0.63,3/5;0.49,8/20;0.36,98/150 Inst=0 MassDiff=-0.0007 MassDiffCounts=1/0:2 MaxRepSN=15.4 Mods=1/7,M,Oxidation NAA=10 NMC=0 NTT=0 Nreps=2/2 OrigMaxIntensity=5e+05 Parent=577.75 Pe…	27	2954.4	02446d_GC7-TUM_HLA_127_01_01-3xHCD-1h-R4	21840	HCD	FTMS	ALDGGFQMHY	27.21	117.89	30	27.7077	0.807793
SYSMHC00011	SYSMHC00011_TT0038_C1866_HIV-1_579_201205	S.ALDGRETDFY.K/2 (CID-QTOF)	AvePrecursorMz=594.1290 BestRawSpectrum=SYSMHC00011_TT0038_C1866_HIV-1_579_201205.86607.86607 BinaryFileOffset=628688 ConsFracAssignedPeaks=0.600 DotConsensus=0.86,0.00;0/2 FracUnassigned=0.00,0/5;0.09,6/20;0.29,90/150 Inst=0 MassDiff=-0.0050 MassDiffCounts=1/0:2 MaxRepSN=14.9 Mods=0 NAA=10 NMC=1 NTT=0 Nreps=2/2 OrigMaxIntensity=3.9e+03 Parent=593.772 Pep=Non-tryp PrecursorIntensity=0 Prob=0.9990…	-1	1927.9	02446d_GC8-TUM_HLA_128_01_01-3xHCD-1h-R4	26042	HCD	FTMS	ALDGRETDFY	30.626	111.73	30	27.3108	0.922345
SYSMHC00005	SYSMHC00005_20120619_EXQ6_MiBa_SA_HCT116_2_mHLA_2hr_c	S.ALDGRETDFY.K/2 (HCD)	AvePrecursorMz=594.1290 BestRawSpectrum=SYSMHC00005_20120619_EXQ6_MiBa_SA_HCT116_2_mHLA_2hr_c.21678.21678 BinaryFileOffset=631933 CollisionEnergy=25.0 ConsFracAssignedPeaks=0.536 DotConsensus=0.88,0.09;0/10 FracUnassigned=0.39,2/5;0.38,7/20;0.49,638/740 Inst=1/0,0,0 MassDiff=-0.0003 MassDiffCounts=1/0:10 MaxRepSN=200.0 Mods=0 NAA=10 NMC=1 NTT=0 Nreps=17/17 OrigMaxIntensity=1.8e+06 Parent=593.772 …	25	3326.73	02446a_GC8-TUM_HLA_128_01_01-DDA-1h-R1	42366	HCD	FTMS	ALDGRETDFY	32.161	128.03	28	23.3939	0.866139
SYSMHC00014	SYSMHC00014_F1_Agilent5_20150504_HLAI_GR_FM_SCX_combined	D.ALDHAGYSGLY.E/2 (CID)	AvePrecursorMz=584.1351 BestRawSpectrum=SYSMHC00014_F1_Agilent5_20150504_HLAI_GR_FM_SCX_combined.37267.37267 BinaryFileOffset=638393 ConsFracAssignedPeaks=0.417 DotConsensus=0.91,0.09;0/2 FracUnassigned=0.81,4/5;0.81,16/20;0.62,55/101 Inst=1/0,0,0 MassDiff=0.0028 MassDiffCounts=1/0:2 MaxRepSN=200.0 Mods=0 NAA=11 NMC=0 NTT=0 Nreps=3/4 OrigMaxIntensity=2e+05 Parent=583.777 Pep=Non-tryp PrecursorInt…	-1	3963.67	02446a_GC11-TUM_HLA_131_01_01-DDA-1h-R1	43071	CID	ITMS	ALDHAGYSGLY	32.343	156.16	35	30.625	0.766323
SYSMHC00014	SYSMHC00014_OR8_1307012_CF_GM_HLA_SCX_fr28_30_CID_HCD_c	D.ALDHAGYSGLY.E/2 (HCD)	AvePrecursorMz=584.1351 BinaryFileOffset=641400 CollisionEnergy=32.0 FracUnassigned=0.24,1/5;0.29,6/20;0.17,9/46 MassDiff=-0.0010 Mods=0 NAA=11 NMC=0 NTT=0 Nreps=1/1 OrigMaxIntensity=3.2e+04 Parent=583.777 Pep=Non-tryp PrecursorIntensity=3.8e+05 Prob=0.9926 Protein=1/sp|O95786|DDX58_HUMAN RawSpectrum=SYSMHC00014_OR8_1307012_CF_GM_HLA_SCX_fr28_30_CID_HCD_c.08510.08510 RetentionTime=4581.8,4581.8,4…	32	4581.8	02446d_GC11-TUM_HLA_131_01_01-3xHCD-1h-R4	26554	HCD	FTMS	ALDHAGYSGLY	30.331	106.88	30	27.6111	0.888233
SYSMHC00014	SYSMHC00014_OR8_1307012_CF_GM_HLA_SCX_fr30_32_CID_HCD_c	F.ALDKDAPLRY.A/2 (CID)	AvePrecursorMz=581.6690 BinaryFileOffset=643263 CollisionEnergy=35.0 FracUnassigned=0.00,0/5;0.10,4/20;0.13,64/150 MassDiff=-0.0020 Mods=0 NAA=10 NMC=2 NTT=0 Nreps=1/2 OrigMaxIntensity=3.7e+04 Parent=581.317 Pep=Non-tryp PrecursorIntensity=5.8e+05 Prob=1.0000 Protein=1/sp|Q9BQT9|CSTN3_HUMAN RawSpectrum=SYSMHC00014_OR8_1307012_CF_GM_HLA_SCX_fr30_32_CID_HCD_c.06674.06674 RetentionTime=4092.9,4092.9…	35	4092.9	02446a_GC6-TUM_HLA_126_01_01-DDA-1h-R1	33493	CID	ITMS	ALDKDAPLRY	26.592	194.12	35	30.7419	0.884701
SYSMHC00011	SYSMHC00011_TT0039_C1866_HIV-1_246_201205	F.ALDKDAPLRY.A/2 (CID-QTOF)	AvePrecursorMz=581.6690 BinaryFileOffset=647917 FracUnassigned=0.06,1/5;0.09,4/20;0.21,83/150 MassDiff=-0.0090 Mods=0 NAA=10 NMC=2 NTT=0 Nreps=1/1 OrigMaxIntensity=7.4e+03 Parent=581.317 Pep=Non-tryp PrecursorIntensity=0 Prob=0.9993 Protein=1/sp|Q9BQT9|CSTN3_HUMAN RawSpectrum=SYSMHC00011_TT0039_C1866_HIV-1_246_201205.91194.91194 RetentionTime=1643.3,1643.3,1643.3 Sample=1/_mnt_Systemhc_data_SYSMH…	-1	1643.3	02446a_GC6-TUM_HLA_126_01_01-DDA-1h-R1	33303	HCD	FTMS	ALDKDAPLRY	26.474	178.54	28	23.7419	0.84719
SYSMHC00008	SYSMHC00010_PF1_rep3_021213_Fx100mM_c	F.ALDKDAPLRY.A/2 (HCD)	AvePrecursorMz=581.6690 BestRawSpectrum=SYSMHC00010_PF1_rep3_021213_Fx100mM_c.03917.03917 BinaryFileOffset=652110 CollisionEnergy=28.0 ConsFracAssignedPeaks=0.632 DotConsensus=0.84,0.13;3/24 FracUnassigned=0.15,1/5;0.13,3/20;0.41,303/413 Inst=1/0,0,0 MassDiff=-0.0024 MassDiffCounts=1/0:24 MaxRepSN=200.0 Mods=0 NAA=10 NMC=2 NTT=0 Nreps=31/31 OrigMaxIntensity=4.3e+05 Parent=581.317 Pep=Non-tryp Pre…	28	2855.03	02446a_GC6-TUM_HLA_126_01_01-DDA-1h-R1	33303	HCD	FTMS	ALDKDAPLRY	26.474	178.54	28	23.7419	0.946743
SYSMHC00014	SYSMHC00014_OR8_1307012_CF_GM_HLA_SCX_combined_EThcD	F.ALDKDAPLRY.A/3 (CID)	AvePrecursorMz=388.1151 BestRawSpectrum=SYSMHC00014_OR8_1307012_CF_GM_HLA_SCX_combined_EThcD.15263.15263 BinaryFileOffset=660398 ConsFracAssignedPeaks=0.494 DotConsensus=0.89,0.02;0/2 FracUnassigned=0.82,4/5;0.70,14/20;0.50,64/150 Inst=0 MassDiff=-0.0004 MassDiffCounts=1/0:2 MaxRepSN=9.9 Mods=0 NAA=10 NMC=2 NTT=0 Nreps=2/3 OrigMaxIntensity=6.7e+05 Parent=387.88 Pep=Non-tryp PrecursorIntensity=1.8…	-1	3704.4	02446d_GC6-TUM_HLA_126_01_01-2xIT_2xHCD-1h-R4	22665	CID	ITMS	ALDKDAPLRY	23.976	123.79	35	32.4595	0.413264
SYSMHC00011	SYSMHC00011_TT0040_C1866_neg_all_201305	F.ALDKDAPLRY.A/3 (CID-QTOF)	AvePrecursorMz=388.1151 BestRawSpectrum=SYSMHC00011_TT0040_C1866_neg_all_201305.79774.79774 BinaryFileOffset=664742 ConsFracAssignedPeaks=0.661 DotConsensus=0.88,0.01;0/2 FracUnassigned=0.00,0/5;0.14,4/20;0.37,86/150 Inst=0 MassDiff=-0.0020 MassDiffCounts=1/0:2 MaxRepSN=12.4 Mods=0 NAA=10 NMC=2 NTT=0 Nreps=2/2 OrigMaxIntensity=2.1e+03 Parent=387.88 Pep=Non-tryp PrecursorIntensity=0 Prob=0.9862 Pr…	-1	1651.5	02446d_GC6-TUM_HLA_126_01_01-3xHCD-1h-R4	17054	HCD	FTMS	ALDKDAPLRY	23.977	133.81	25	21.7576	0.8118
SYSMHC00010	SYSMHC00010_pat_NT_03062014_rep5_c	F.ALDKDAPLRY.A/3 (HCD)	AvePrecursorMz=388.1151 BestRawSpectrum=SYSMHC00010_pat_NT_03062014_rep5_c.13898.13898 BinaryFileOffset=668218 CollisionEnergy=25.0 ConsFracAssignedPeaks=0.673 DotConsensus=0.87,0.11;2/21 FracUnassigned=0.21,1/5;0.19,4/20;0.36,371/503 Inst=1/0,0,0 MassDiff=-0.0010 MassDiffCounts=1/0:21 MaxRepSN=200.0 Mods=0 NAA=10 NMC=2 NTT=0 Nreps=35/36 OrigMaxIntensity=9.3e+05 Parent=387.88 Pep=Non-tryp Precurs…	25	2584.67	02446a_GC6-TUM_HLA_126_01_01-DDA-1h-R1	33259	HCD	FTMS	ALDKDAPLRY	26.443	139.43	28	23.7419	0.876152
SYSMHC00023	SYSMHC00023_20141213_QEp7_MiBa_SA_HLA-I-p_MM16_3_B_1_c	F.ALDKIGMEIMSY.Q/2 (HCD)	AvePrecursorMz=686.3283 BinaryFileOffset=676246 CollisionEnergy=27.0 FracUnassigned=0.86,4/5;0.54,9/20;0.57,102/150 MassDiff=0.0075 Mods=0 NAA=12 NMC=1 NTT=0 Nreps=1/1 OrigMaxIntensity=2.2e+05 Parent=685.838 Pep=Non-tryp PrecursorIntensity=1.8e+06 Prob=0.9975 Protein=1/sp|Q12996|CSTF3_HUMAN RawSpectrum=SYSMHC00023_20141213_QEp7_MiBa_SA_HLA-I-p_MM16_3_B_1_c.56067.56067 RetentionTime=5183.1,5183.1,…	27	5183.1	02446d_GC11-TUM_HLA_131_01_01-3xHCD-1h-R4	45443	HCD	FTMS	ALDKIGMEIMSY	45.064	98.105	35	32.6111	0.880731
SYSMHC00014	SYSMHC00014_OR9_20130604_CF_GM_HLA_CID_HCD_Orbi_c	A.ALDNTDLVFGQY.R/2 (CID)	AvePrecursorMz=678.7408 BestRawSpectrum=SYSMHC00014_OR9_20130604_CF_GM_HLA_CID_HCD_Orbi_c.16991.16991 BinaryFileOffset=680211 CollisionEnergy=35.0 ConsFracAssignedPeaks=0.846 DotConsensus=0.88,0.03;0/2 FracUnassigned=0.10,1/5;0.21,8/20;0.32,54/92 Inst=0 MassDiff=-0.0014 MassDiffCounts=1/0:2 MaxRepSN=12.2 Mods=0 NAA=12 NMC=0 NTT=0 Nreps=2/3 OrigMaxIntensity=6.9e+03 Parent=678.328 Pep=Non-tryp Prec…	35	5580.6	02446a_GD1-TUM_HLA_133_01_01-DDA-1h-R1	66101	CID	ITMS	ALDNTDLVFGQY	48.185	174.21	35	30.5	0.868197
SYSMHC00011	SYSMHC00011_TT0039_C1866_HIV-1_246_201205	A.ALDNTDLVFGQY.R/2 (CID-QTOF)	AvePrecursorMz=678.7408 BinaryFileOffset=682591 FracUnassigned=0.00,0/5;0.08,2/20;0.42,85/150 MassDiff=-0.0083 Mods=0 NAA=12 NMC=0 NTT=0 Nreps=1/1 OrigMaxIntensity=3.8e+02 Parent=678.328 Pep=Non-tryp PrecursorIntensity=0 Prob=1.0000 Protein=1/sp|P12694|ODBA_HUMAN RawSpectrum=SYSMHC00011_TT0039_C1866_HIV-1_246_201205.100778.100778 RetentionTime=2712.1,2712.1,2712.1 Sample=1/_mnt_Systemhc_data_SYSM…	-1	2712.1	02446d_GD1-TUM_HLA_133_01_01-3xHCD-1h-R4	47278	HCD	FTMS	ALDNTDLVFGQY	46.779	139.32	30	27.5625	0.816096
SYSMHC00014	SYSMHC00014_OR8_1307012_CF_GM_HLA_SCX_fr26_28_CID_HCD_c	A.ALDNTDLVFGQY.R/2 (HCD)	AvePrecursorMz=678.7408 BinaryFileOffset=686753 CollisionEnergy=32.0 FracUnassigned=0.35,2/5;0.29,6/20;0.37,46/89 MassDiff=-0.0005 Mods=0 NAA=12 NMC=0 NTT=0 Nreps=1/1 OrigMaxIntensity=9e+02 Parent=678.328 Pep=Non-tryp PrecursorIntensity=1.1e+05 Prob=0.9998 Protein=1/sp|P12694|ODBA_HUMAN RawSpectrum=SYSMHC00014_OR8_1307012_CF_GM_HLA_SCX_fr26_28_CID_HCD_c.12333.12333 RetentionTime=5927.8,5927.8,592…	32	5927.8	02446d_GD1-TUM_HLA_133_01_01-3xHCD-1h-R4	47278	HCD	FTMS	ALDNTDLVFGQY	46.779	139.32	30	27.5625	0.900813
SYSMHC00014	SYSMHC00014_F1_Agilent5_20150504_HLAI_GR_FM_SCX_combined	R.ALDPGTRDSY.G/2 (CID)	AvePrecursorMz=548.0804 BinaryFileOffset=689546 FracUnassigned=0.86,4/5;0.83,16/20;0.75,49/73 MassDiff=0.0024 Mods=0 NAA=10 NMC=1 NTT=1 Nreps=1/1 OrigMaxIntensity=2.6e+04 Parent=547.759 Pep=Semi-tryp PrecursorIntensity=6e+05 Prob=0.9695 Protein=1/sp|Q5T6S3|PHF19_HUMAN RawSpectrum=SYSMHC00014_F1_Agilent5_20150504_HLAI_GR_FM_SCX_combined.20565.20565 RetentionTime=2219.8,2219.8,2219.8 Sample=1/_mnt_…	-1	2219.8	02446d_GC5-TUM_HLA_125_01_01-2xIT_2xHCD-1h-R4	17797	CID	ITMS	ALDPGTRDSY	20.68	187.16	35	32.4651	0.568188
SYSMHC00005	SYSMHC00005_20120515_EXQ3_MiBa_SA_HCT116_mHLA-1_c	R.ALDPGTRDSY.G/2 (HCD)	AvePrecursorMz=548.0804 BinaryFileOffset=691828 CollisionEnergy=25.0 FracUnassigned=0.54,3/5;0.52,11/20;0.45,101/150 MassDiff=0.0073 Mods=0 NAA=10 NMC=1 NTT=1 Nreps=1/1 OrigMaxIntensity=1.1e+06 Parent=547.759 Pep=Semi-tryp PrecursorIntensity=5.7e+06 Prob=0.9875 Protein=1/sp|Q5T6S3|PHF19_HUMAN RawSpectrum=SYSMHC00005_20120515_EXQ3_MiBa_SA_HCT116_mHLA-1_c.14456.14456 RetentionTime=2407.5,2407.5,240…	25	2407.5	02446a_GC5-TUM_HLA_125_01_01-DDA-1h-R1	26673	HCD	FTMS	ALDPGTRDSY	22.156	100.88	28	23.6667	0.873238
SYSMHC00014	SYSMHC00014_F1_Agilent5_20150504_HLAI_GR_FM_SCX_combined	L.ALDQFQEKY.S/2 (CID)	AvePrecursorMz=571.6302 BestRawSpectrum=SYSMHC00014_F1_Agilent5_20150504_HLAI_GR_FM_SCX_combined.23158.23158 BinaryFileOffset=695766 ConsFracAssignedPeaks=0.305 DotConsensus=0.97,0.02;0/2 FracUnassigned=0.79,4/5;0.80,17/20;0.76,57/82 Inst=0 MassDiff=-0.0005 MassDiffCounts=1/0:2 MaxRepSN=30.7 Mods=0 NAA=9 NMC=1 NTT=0 Nreps=2/2 OrigMaxIntensity=7.2e+04 Parent=571.28 Pep=Non-tryp PrecursorIntensity=…	-1	3346.8	02446a_GC12-TUM_HLA_132_01_01-DDA-1h-R1	38933	CID	ITMS	ALDQFQEKY	30.046	183.72	35	30.3793	0.761073
SYSMHC00005	SYSMHC00005_20120518_EXQ0_MiBa_SA_HCT116_mHLA-2_c	L.ALDQFQEKY.S/2 (HCD)	AvePrecursorMz=571.6302 BestRawSpectrum=SYSMHC00005_20120518_EXQ0_MiBa_SA_HCT116_mHLA-2_c.20654.20654 BinaryFileOffset=699703 CollisionEnergy=25.0 ConsFracAssignedPeaks=0.370 DotConsensus=0.87,0.13;0/2 FracUnassigned=1.00,5/5;0.79,13/20;0.64,441/501 Inst=1/0,0,0 MassDiff=0.0020 MassDiffCounts=1/0:2 MaxRepSN=200.0 Mods=0 NAA=9 NMC=1 NTT=0 Nreps=4/4 OrigMaxIntensity=2.6e+05 Parent=571.28 Pep=Non-tr…	25	3010.7	02446a_GC12-TUM_HLA_132_01_01-DDA-1h-R1	38946	HCD	FTMS	ALDQFQEKY	30.054	167.67	28	23.3793	0.82976
SYSMHC00023	SYSMHC00023_20140306_EXQ6_MiBa_SA_MM12-HLAp-1_c	S.ALDQNKMHY.E/2 (HCD)	AvePrecursorMz=560.6376 BestRawSpectrum=SYSMHC00023_20140306_EXQ6_MiBa_SA_MM12-HLAp-1_c.13778.13778 BinaryFileOffset=705927 CollisionEnergy=25.0 ConsFracAssignedPeaks=0.536 DotConsensus=0.99,0.01;0/4 FracUnassigned=1.00,5/5;0.61,10/20;0.66,1684/1875 Inst=1/0,0,0 MassDiff=0.0073 MassDiffCounts=1/0:4 MaxRepSN=200.0 Mods=0 NAA=9 NMC=1 NTT=0 Nreps=6/6 OrigMaxIntensity=3e+05 Parent=560.266 Pep=Non-try…	25	2061.33	02446d_GB11-TUM_HLA_119_01_01-3xHCD-1h-R4	9585	HCD	FTMS	ALDQNKMHY	18.084	158.37	30	27.3582	0.88635
SYSMHC00023	SYSMHC00023_20140306_EXQ6_MiBa_SA_MM5-HLAp-1_c	S.ALDQNKM[147]HY.E/2 (HCD)	AvePrecursorMz=568.6373 BestRawSpectrum=SYSMHC00023_20140306_EXQ6_MiBa_SA_MM5-HLAp-1_c.08439.08439 BinaryFileOffset=712624 CollisionEnergy=25.0 ConsFracAssignedPeaks=0.560 DotConsensus=0.93,0.02;0/3 FracUnassigned=1.00,5/5;0.74,13/20;0.57,100/150 Inst=0 MassDiff=0.0048 MassDiffCounts=1/0:3 MaxRepSN=8.7 Mods=1/6,M,Oxidation NAA=9 NMC=1 NTT=0 Nreps=3/3 OrigMaxIntensity=1e+05 Parent=568.264 Pep=Non-…	25	1270.2	02446a_GB11-TUM_HLA_119_01_01-DDA-1h-R1	13747	HCD	FTMS	ALDQNKMHY	13.456	137.69	28	23.7333	0.79396
SYSMHC00023	SYSMHC00023_20140306_EXQ6_MiBa_SA_MM5-HLAp-2_c	S.ALDQNKMHY.E/3 (HCD)	AvePrecursorMz=374.0942 BinaryFileOffset=718307 CollisionEnergy=25.0 FracUnassigned=0.70,3/5;0.43,7/20;0.32,75/150 MassDiff=0.0059 Mods=0 NAA=9 NMC=1 NTT=0 Nreps=1/1 OrigMaxIntensity=4.3e+05 Parent=373.847 Pep=Non-tryp PrecursorIntensity=3.1e+06 Prob=0.9588 Protein=1/sp|P15088|CBPA3_HUMAN RawSpectrum=SYSMHC00023_20140306_EXQ6_MiBa_SA_MM5-HLAp-2_c.13802.13802 RetentionTime=2064.4,2064.4,2064.4 Sam…	25	2064.4	02446a_GB11-TUM_HLA_119_01_01-DDA-1h-R1	23695	HCD	FTMS	ALDQNKMHY	19.957	94.114	28	23.7333	0.599273
SYSMHC00014	SYSMHC00014_F1_Agilent5_20150504_HLAI_GR_FM_SCX_combined	H.ALDSHILDY.Y/2 (CID)	AvePrecursorMz=524.0798 BinaryFileOffset=722584 FracUnassigned=0.71,3/5;0.74,15/20;0.63,75/133 MassDiff=0.0028 Mods=0 NAA=9 NMC=0 NTT=0 Nreps=1/1 OrigMaxIntensity=7.3e+05 Parent=523.761 Pep=Non-tryp PrecursorIntensity=1.4e+07 Prob=0.9973 Protein=1/sp|Q9BV44|THUM3_HUMAN RawSpectrum=SYSMHC00014_F1_Agilent5_20150504_HLAI_GR_FM_SCX_combined.25995.25995 RetentionTime=4558.7,4558.7,4558.7 Sample=1/_mnt…	-1	4558.7	02446a_GB10-TUM_HLA_118_01_01-DDA-1h-R1	53015	CID	ITMS	ALDSHILDY	38.781	139.97	35	30.4	0.319626
SYSMHC00023	SYSMHC00023_20141217_QEp7_MiBa_SA_HLA-I-p_MMf_13_1_c	H.ALDSHILDY.Y/2 (HCD)	AvePrecursorMz=524.0798 BestRawSpectrum=SYSMHC00023_20141217_QEp7_MiBa_SA_HLA-I-p_MMf_13_1_c.35885.35885 BinaryFileOffset=726497 CollisionEnergy=27.0 ConsFracAssignedPeaks=0.268 DotConsensus=0.99,0.01;0/3 FracUnassigned=0.14,1/5;0.29,7/20;0.46,110/150 Inst=0 MassDiff=0.0024 MassDiffCounts=1/0:3 MaxRepSN=11.0 Mods=0 NAA=9 NMC=0 NTT=0 Nreps=3/3 OrigMaxIntensity=4.7e+05 Parent=523.761 Pep=Non-tryp P…	27	3967.57	02446d_GB10-TUM_HLA_118_01_01-3xHCD-1h-R4	33232	HCD	FTMS	ALDSHILDY	36.405	111.74	35	32.2794	0.856553
SYSMHC00014	SYSMHC00014_F1_Agilent5_20150504_HLAI_GR_FM_SCX_combined	K.ALDTKIGRY.K/2 (CID)	AvePrecursorMz=519.1054 BinaryFileOffset=733030 FracUnassigned=0.68,4/5;0.68,15/20;0.50,95/150 MassDiff=0.0019 Mods=0 NAA=9 NMC=2 NTT=1 Nreps=1/2 OrigMaxIntensity=1.7e+06 Parent=518.793 Pep=Semi-tryp PrecursorIntensity=5e+07 Prob=0.9979 Protein=1/sp|O60264|SMCA5_HUMAN RawSpectrum=SYSMHC00014_F1_Agilent5_20150504_HLAI_GR_FM_SCX_combined.49702.49702 RetentionTime=3016.4,3016.4,3016.4 Sample=1/_mnt_…	-1	3016.4	02446a_GC2-TUM_HLA_122_01_01-DDA-1h-R1	30838	CID	ITMS	ALDTKIGRY	24.486	160.82	35	30.5	0.409647
SYSMHC00005	SYSMHC00010_pat_NT_03062014_rep5_c	K.ALDTKIGRY.K/2 (HCD)	AvePrecursorMz=519.1054 BestRawSpectrum=SYSMHC00010_pat_NT_03062014_rep5_c.12762.12762 BinaryFileOffset=737129 CollisionEnergy=25.0 ConsFracAssignedPeaks=0.745 DotConsensus=0.82,0.07;1/14 FracUnassigned=0.56,3/5;0.53,11/20;0.43,301/415 Inst=1/0,0,0 MassDiff=0.0024 MassDiffCounts=1/0:14 MaxRepSN=200.0 Mods=0 NAA=9 NMC=2 NTT=1 Nreps=39/49 OrigMaxIntensity=5.5e+05 Parent=518.793 Pep=Semi-tryp Precur…	25	2399	02446a_GC2-TUM_HLA_122_01_01-DDA-1h-R1	30843	HCD	FTMS	ALDTKIGRY	24.49	138.08	28	23.5	0.907617
SYSMHC00014	SYSMHC00014_F1_Agilent5_20150504_HLAI_GR_FM_SCX_combined	K.ALDTKIGRY.K/3 (CID)	AvePrecursorMz=346.4061 BestRawSpectrum=SYSMHC00014_F1_Agilent5_20150504_HLAI_GR_FM_SCX_combined.49701.49701 BinaryFileOffset=742954 ConsFracAssignedPeaks=0.507 DotConsensus=0.86,0.14;0/2 FracUnassigned=0.86,4/5;0.85,16/20;0.51,245/437 Inst=1/0,0,0 MassDiff=0.0015 MassDiffCounts=1/0:2 MaxRepSN=200.0 Mods=0 NAA=9 NMC=2 NTT=1 Nreps=3/3 OrigMaxIntensity=7.5e+05 Parent=346.198 Pep=Semi-tryp Precursor…	-1	3310.77	02446d_GC2-TUM_HLA_122_01_01-2xIT_2xHCD-1h-R4	20833	CID	ITMS	ALDTKIGRY	22.556	76.679	35	31.4667	0.149079
SYSMHC00005	SYSMHC00010_pat_NT_15082014_rep9_c	K.ALDTKIGRY.K/3 (HCD)	AvePrecursorMz=346.4061 BestRawSpectrum=SYSMHC00010_pat_NT_15082014_rep9_c.11591.11591 BinaryFileOffset=750147 CollisionEnergy=25.0 ConsFracAssignedPeaks=0.594 DotConsensus=0.87,0.14;2/12 FracUnassigned=0.53,3/5;0.53,10/20;0.39,442/620 Inst=1/0,0,0 MassDiff=-0.0023 MassDiffCounts=1/0:12 MaxRepSN=200.0 Mods=0 NAA=9 NMC=2 NTT=1 Nreps=15/26 OrigMaxIntensity=2.7e+06 Parent=346.198 Pep=Semi-tryp Precu…	25	2258.3	02446d_GC2-TUM_HLA_122_01_01-3xHCD-1h-R4	15676	HCD	FTMS	ALDTKIGRY	22.532	101.25	30	27.6974	0.833923
SYSMHC00023	SYSMHC00023_20141217_QEp7_MiBa_SA_HLA-I-p_MMf_17_1_c	L.ALDVVNLVY.E/1 (HCD)	AvePrecursorMz=1006.1865 BestRawSpectrum=SYSMHC00023_20141217_QEp7_MiBa_SA_HLA-I-p_MMf_17_1_c.42631.42631 BinaryFileOffset=757106 CollisionEnergy=27.0 ConsFracAssignedPeaks=0.418 DotConsensus=0.98,0.01;0/3 FracUnassigned=0.00,0/5;0.28,7/20;0.47,96/150 Inst=0 MassDiff=0.0025 MassDiffCounts=1/0:3 MaxRepSN=7.3 Mods=0 NAA=9 NMC=0 NTT=0 Nreps=3/3 OrigMaxIntensity=2.5e+04 Parent=1005.56 Pep=Non-tryp Pr…	27	5800.03	02446a_GB11-TUM_HLA_119_01_01-DDA-1h-R1	73731	HCD	FTMS	ALDVVNLVY	52.769	102.71	28	23.7333	0.97713
SYSMHC00010	SYSMHC00010_pat_NT_03062014_rep5_c	L.ALDVVNLVY.E/2 (HCD)	AvePrecursorMz=503.5969 BestRawSpectrum=SYSMHC00010_pat_NT_03062014_rep5_c.32788.32788 BinaryFileOffset=765544 CollisionEnergy=25.0 ConsFracAssignedPeaks=0.493 DotConsensus=0.85,0.08;0/6 FracUnassigned=0.15,1/5;0.21,5/20;0.36,408/490 Inst=1/0,0,0 MassDiff=-0.0002 MassDiffCounts=1/0:6 MaxRepSN=200.0 Mods=0 NAA=9 NMC=0 NTT=0 Nreps=25/25 OrigMaxIntensity=4.2e+05 Parent=503.284 Pep=Non-tryp Precursor…	25	6077.2	02446a_GB11-TUM_HLA_119_01_01-DDA-1h-R1	73857	HCD	FTMS	ALDVVNLVY	52.853	58.981	28	23.7333	0.784747
SYSMHC00001	SYSMHC00001_PBMC6_Tubingen_120903_CB_Buffy32_W_20_Rep_5_msms8_c	L.ALNHKVLHY.G/2 (CID)	AvePrecursorMz=548.1482 BestRawSpectrum=SYSMHC00001_PBMC6_Tubingen_120903_CB_Buffy32_W_20_Rep_5_msms8_c.02821.02821 BinaryFileOffset=776902 CollisionEnergy=35.0 ConsFracAssignedPeaks=0.564 DotConsensus=0.85,0.09;0/6 FracUnassigned=0.00,0/5;0.26,8/20;0.42,390/548 Inst=1/0,0,0 MassDiff=-0.0001 MassDiffCounts=1/0:6 MaxRepSN=200.0 Mods=0 NAA=9 NMC=1 NTT=0 Nreps=14/15 OrigMaxIntensity=5.1e+04 Parent=5…	35	2394.9	02446d_GB8-TUM_HLA_116_01_01-2xIT_2xHCD-1h-R4	10160	CID	ITMS	ALNHKVLHY	16.861	122.18	35	32.381	0.918478
SYSMHC00005	SYSMHC00005_20120726_EXQ1_MiBa_SA_SupB15-WT_mHLA-2_c	L.ALNHKVLHY.G/2 (HCD)	AvePrecursorMz=548.1482 BestRawSpectrum=SYSMHC00005_20120726_EXQ1_MiBa_SA_SupB15-WT_mHLA-2_c.10631.10631 BinaryFileOffset=782484 CollisionEnergy=25.0 ConsFracAssignedPeaks=0.771 DotConsensus=0.88,0.08;1/28 FracUnassigned=0.39,2/5;0.26,5/20;0.48,273/356 Inst=1/0,0,0 MassDiff=0.0030 MassDiffCounts=1/0:28 MaxRepSN=200.0 Mods=0 NAA=9 NMC=1 NTT=0 Nreps=40/48 OrigMaxIntensity=1.2e+06 Parent=547.809 Pep…	25	2429.73	02446d_GB8-TUM_HLA_116_01_01-3xHCD-1h-R4	7659	HCD	FTMS	ALNHKVLHY	16.84	164.72	30	27.8382	0.87157
SYSMHC00011	SYSMHC00011_OTV3030a_Jurkat_MVA-HIVconsv_3-5h_3579_inclusion_c	L.ALNHKVLHY.G/3 (CID)	AvePrecursorMz=365.7679 BestRawSpectrum=SYSMHC00011_OTV3030a_Jurkat_MVA-HIVconsv_3-5h_3579_inclusion_c.04484.04484 BinaryFileOffset=792362 CollisionEnergy=35.0 ConsFracAssignedPeaks=0.633 DotConsensus=0.92,0.04;0/9 FracUnassigned=0.06,1/5;0.08,4/20;0.20,295/496 Inst=1/0,0,0 MassDiff=0.0002 MassDiffCounts=1/0:9 MaxRepSN=200.0 Mods=0 NAA=9 NMC=1 NTT=0 Nreps=10/12 OrigMaxIntensity=4.8e+05 Parent=365…	35	2162	02446d_GB8-TUM_HLA_116_01_01-2xIT_2xHCD-1h-R4	10140	CID	ITMS	ALNHKVLHY	16.85	85.212	35	32.381	0.944578
SYSMHC00011	SYSMHC00011_TTOF0076_NT_cone8_neg_13579	L.ALNHKVLHY.G/3 (CID-QTOF)	AvePrecursorMz=365.7679 BinaryFileOffset=799070 FracUnassigned=0.00,0/5;0.09,3/20;0.23,31/65 MassDiff=-0.0020 Mods=0 NAA=9 NMC=1 NTT=0 Nreps=1/1 OrigMaxIntensity=1e+03 Parent=365.542 Pep=Non-tryp PrecursorIntensity=0 Prob=0.9847 Protein=1/sp|Q96JJ3|ELMO2_HUMAN RawSpectrum=SYSMHC00011_TTOF0076_NT_cone8_neg_13579.139477.139477 RetentionTime=1556.9,1556.9,1556.9 Sample=1/_mnt_Systemhc_data_SYSMHC000…	-1	1556.9	02446d_GB8-TUM_HLA_116_01_01-3xHCD-1h-R4	7829	HCD	FTMS	ALNHKVLHY	16.975	98.997	25	22.8382	0.866608
SYSMHC00005	SYSMHC00007_Seq44771_QE2_c	L.ALNHKVLHY.G/3 (HCD)	AvePrecursorMz=365.7679 BestRawSpectrum=SYSMHC00007_Seq44771_QE2_c.21067.21067 BinaryFileOffset=808055 CollisionEnergy=25.0 ConsFracAssignedPeaks=0.630 DotConsensus=0.83,0.05;0/25 FracUnassigned=0.29,2/5;0.44,11/20;0.47,259/366 Inst=1/0,0,0 MassDiff=0.0040 MassDiffCounts=1/0:25 MaxRepSN=200.0 Mods=0 NAA=9 NMC=1 NTT=0 Nreps=39/39 OrigMaxIntensity=5.7e+06 Parent=365.542 Pep=Non-tryp PrecursorIntens…	25	2557.17	02446d_GB8-TUM_HLA_116_01_01-3xHCD-1h-R4	7638	HCD	FTMS	ALNHKVLHY	16.826	87.323	30	27.8382	0.805586
SYSMHC00014	SYSMHC00014_F1_Agilent5_20150504_HLAI_GR_FM_SCX_combined	E.ALNKQIMEY.K/2 (CID)	AvePrecursorMz=555.6602 BestRawSpectrum=SYSMHC00014_F1_Agilent5_20150504_HLAI_GR_FM_SCX_combined.36790.36790 BinaryFileOffset=815867 ConsFracAssignedPeaks=0.383 DotConsensus=0.89,0.11;0/2 FracUnassigned=0.50,3/5;0.56,13/20;0.47,81/133 Inst=1/0,0,0 MassDiff=0.0031 MassDiffCounts=1/0:2 MaxRepSN=200.0 Mods=0 NAA=9 NMC=1 NTT=0 Nreps=5/7 OrigMaxIntensity=4.6e+05 Parent=555.287 Pep=Non-tryp PrecursorIn…	-1	3831.5	02446d_GC3-TUM_HLA_123_01_01-2xIT_2xHCD-1h-R4	32787	CID	ITMS	ALNKQIMEY	28.934	131.62	35	32.1875	0.584315
SYSMHC00011	SYSMHC00011_TT0028_HLA_MVA-HIVconsv_2-5h	E.ALNKQIMEY.K/2 (CID-QTOF)	AvePrecursorMz=555.6602 BestRawSpectrum=SYSMHC00011_TT0028_HLA_MVA-HIVconsv_2-5h.100059.100059 BinaryFileOffset=819393 ConsFracAssignedPeaks=0.619 DotConsensus=0.74,0.02;0/4 FracUnassigned=0.00,0/5;0.13,6/20;0.46,108/150 Inst=0 MassDiff=-0.0040 MassDiffCounts=1/0:4 MaxRepSN=9.5 Mods=0 NAA=9 NMC=1 NTT=0 Nreps=4/5 OrigMaxIntensity=2.3e+02 Parent=555.287 Pep=Non-tryp PrecursorIntensity=0 Prob=0.9918…	-1	1917.4	02446d_GC3-TUM_HLA_123_01_01-3xHCD-1h-R4	23786	HCD	FTMS	ALNKQIMEY	28.877	177.7	25	22.5571	0.932202
SYSMHC00005	SYSMHC00007_Seq44771_QE2_c	E.ALNKQIMEY.K/2 (HCD)	AvePrecursorMz=555.6602 BestRawSpectrum=SYSMHC00007_Seq44771_QE2_c.36995.36995 BinaryFileOffset=822514 CollisionEnergy=25.0 ConsFracAssignedPeaks=0.673 DotConsensus=0.85,0.09;1/9 FracUnassigned=0.18,1/5;0.26,8/20;0.41,183/273 Inst=1/0,0,0 MassDiff=0.0070 MassDiffCounts=1/0:9 MaxRepSN=200.0 Mods=0 NAA=9 NMC=1 NTT=0 Nreps=15/15 OrigMaxIntensity=5.1e+05 Parent=555.287 Pep=Non-tryp PrecursorIntensity…	25	5173	02446d_GC3-TUM_HLA_123_01_01-3xHCD-1h-R4	23734	HCD	FTMS	ALNKQIMEY	28.833	121.58	35	32.5571	0.784983
SYSMHC00014	SYSMHC00014_OR8_1307012_CF_GM_HLA_SCX_combined_EThcD	E.ALNKQIM[147]EY.K/2 (CID)	AvePrecursorMz=563.6599 BestRawSpectrum=SYSMHC00014_OR8_1307012_CF_GM_HLA_SCX_combined_EThcD.03564.03564 BinaryFileOffset=826421 ConsFracAssignedPeaks=0.660 DotConsensus=0.94,0.02;0/2 FracUnassigned=0.46,3/5;0.59,14/20;0.55,82/150 Inst=0 MassDiff=-0.0003 MassDiffCounts=1/0:2 MaxRepSN=41.4 Mods=1/6,M,Oxidation NAA=9 NMC=1 NTT=0 Nreps=2/4 OrigMaxIntensity=2.6e+04 Parent=563.284 Pep=Non-tryp Precurs…	-1	3412.23	02446d_GC3-TUM_HLA_123_01_01-2xIT_2xHCD-1h-R4	20770	CID	ITMS	ALNKQIMEY	22.39	187.22	35	32.1875	0.375214
SYSMHC00007	SYSMHC00007_Seq44771_QE2_c	E.ALNKQIM[147]EY.K/2 (HCD)	AvePrecursorMz=563.6599 BestRawSpectrum=SYSMHC00007_Seq44771_QE2_c.29497.29497 BinaryFileOffset=833134 CollisionEnergy=25.0 ConsFracAssignedPeaks=0.547 DotConsensus=0.89,0.11;0/2 FracUnassigned=0.46,2/5;0.39,7/20;0.37,163/267 Inst=1/0,0,0 MassDiff=0.0052 MassDiffCounts=1/0:2 MaxRepSN=200.0 Mods=1/6,M,Oxidation NAA=9 NMC=1 NTT=0 Nreps=3/5 OrigMaxIntensity=1.7e+05 Parent=563.284 Pep=Non-tryp Precur…	25	4270	02446a_GC3-TUM_HLA_123_01_01-DDA-1h-R1	30778	HCD	FTMS	ALNKQIMEY	24.386	139.74	28	23.3548	0.680972
SYSMHC00014	SYSMHC00014_OR8_1307012_CF_GM_HLA_SCX_fr30_32_CID_HCD_c	D.ALSEHNLKY.H/2 (CID)	AvePrecursorMz=538.1082 BinaryFileOffset=840285 CollisionEnergy=35.0 FracUnassigned=0.11,1/5;0.11,3/20;0.24,65/150 MassDiff=-0.0007 Mods=0 NAA=9 NMC=1 NTT=0 Nreps=1/1 OrigMaxIntensity=2.5e+04 Parent=537.783 Pep=Non-tryp PrecursorIntensity=3.1e+05 Prob=0.9948 Protein=1/sp|Q9UKY1|ZHX1_HUMAN RawSpectrum=SYSMHC00014_OR8_1307012_CF_GM_HLA_SCX_fr30_32_CID_HCD_c.04691.04691 RetentionTime=3598.3,3598.3,3…	35	3598.3	02446d_GC2-TUM_HLA_122_01_01-2xIT_2xHCD-1h-R4	16720	CID	ITMS	ALSEHNLKY	20.325	195.05	35	31.4667	0.860546
SYSMHC00005	SYSMHC00023_20140306_EXQ6_MiBa_SA_MM8-HLAp-1_c	D.ALSEHNLKY.H/2 (HCD)	AvePrecursorMz=538.1082 BestRawSpectrum=SYSMHC00023_20140306_EXQ6_MiBa_SA_MM8-HLAp-1_c.16875.16875 BinaryFileOffset=844903 CollisionEnergy=25.0 ConsFracAssignedPeaks=0.535 DotConsensus=0.91,0.08;0/11 FracUnassigned=1.00,5/5;0.76,13/20;0.67,2488/2737 Inst=1/0,0,0 MassDiff=0.0039 MassDiffCounts=1/0:11 MaxRepSN=200.0 Mods=0 NAA=9 NMC=1 NTT=0 Nreps=13/14 OrigMaxIntensity=3.3e+05 Parent=537.783 Pep=No…	25	2001.23	02446a_GC2-TUM_HLA_122_01_01-DDA-1h-R1	27416	HCD	FTMS	ALSEHNLKY	22.283	166.61	28	23.5	0.689269
SYSMHC00014	SYSMHC00014_F1_Agilent5_20150504_HLAI_GR_FM_SCX_combined	D.ALSEHNLKY.H/3 (CID)	AvePrecursorMz=359.0746 BinaryFileOffset=852218 FracUnassigned=1.00,5/5;0.69,13/20;0.55,77/150 MassDiff=0.0015 Mods=0 NAA=9 NMC=1 NTT=0 Nreps=1/1 OrigMaxIntensity=9.9e+04 Parent=358.857 Pep=Non-tryp PrecursorIntensity=2.6e+06 Prob=0.9998 Protein=1/sp|Q9UKY1|ZHX1_HUMAN RawSpectrum=SYSMHC00014_F1_Agilent5_20150504_HLAI_GR_FM_SCX_combined.48876.48876 RetentionTime=2713.6,2713.6,2713.6 Sample=1/_mnt_…	-1	2713.6	02446a_GC2-TUM_HLA_122_01_01-DDA-1h-R1	27587	CID	ITMS	ALSEHNLKY	22.393	61.962	35	30.5	0.0926564
SYSMHC00023	SYSMHC00023_20140306_EXQ6_MiBa_SA_MM8-HLAp-2_c	C.ALSPYALEY.K/1 (HCD)	AvePrecursorMz=1027.1615 BestRawSpectrum=SYSMHC00023_20140306_EXQ6_MiBa_SA_MM8-HLAp-2_c.36426.36426 BinaryFileOffset=857002 CollisionEnergy=25.0 ConsFracAssignedPeaks=0.285 DotConsensus=0.98,0.01;0/4 FracUnassigned=0.61,3/5;0.55,11/20;0.72,443/502 Inst=1/0,0,0 MassDiff=0.0057 MassDiffCounts=1/0:4 MaxRepSN=200.0 Mods=0 NAA=9 NMC=0 NTT=0 Nreps=5/5 OrigMaxIntensity=1.9e+05 Parent=1026.51 Pep=Non-try…	25	4760.1	02446a_GB11-TUM_HLA_119_01_01-DDA-1h-R1	60627	HCD	FTMS	ALSPYALEY	43.937	145.88	28	23.7333	0.824315
SYSMHC00005	SYSMHC00005_20120617_EXQ0_MiBa_SA_HCT116_1_mHLA_2hr_c	E.AMDPVSVSY.P/1 (HCD)	AvePrecursorMz=969.0970 BestRawSpectrum=SYSMHC00005_20120617_EXQ0_MiBa_SA_HCT116_1_mHLA_2hr_c.20652.20652 BinaryFileOffset=863511 CollisionEnergy=25.0 ConsFracAssignedPeaks=0.401 DotConsensus=0.97,0.04;0/11 FracUnassigned=0.84,4/5;0.67,13/20;0.73,417/476 Inst=1/0,0,0 MassDiff=-0.0010 MassDiffCounts=1/0:11 MaxRepSN=200.0 Mods=0 NAA=9 NMC=0 NTT=0 Nreps=25/25 OrigMaxIntensity=2.4e+05 Parent=968.439 …	25	4020.87	02446d_GC1-TUM_HLA_121_01_01-3xHCD-1h-R4	31495	HCD	FTMS	AMDPVSVSY	35.074	103.91	25	22.0328	0.869408
SYSMHC00005	SYSMHC00023_20140306_EXQ6_MiBa_SA_MM12-HLAp-2_c	E.AM[147]DPVSVSY.P/1 (HCD)	AvePrecursorMz=985.0964 BestRawSpectrum=SYSMHC00023_20140306_EXQ6_MiBa_SA_MM12-HLAp-2_c.23753.23753 BinaryFileOffset=871309 CollisionEnergy=25.0 ConsFracAssignedPeaks=0.138 DotConsensus=0.99,0.01;0/8 FracUnassigned=1.00,5/5;0.96,18/20;0.90,781/841 Inst=1/0,0,0 MassDiff=0.0035 MassDiffCounts=1/0:8 MaxRepSN=200.0 Mods=1/1,M,Oxidation NAA=9 NMC=0 NTT=0 Nreps=11/23 OrigMaxIntensity=9.9e+05 Parent=984…	25	3339.83	02446d_GC1-TUM_HLA_121_01_01-3xHCD-1h-R4	24800	HCD	FTMS	AMDPVSVSY	29.898	91.9	25	22.0328	0.778477
SYSMHC00005	SYSMHC00005_20120518_EXQ0_MiBa_SA_HCT116_mHLA-2_c	E.AM[147]DPVSVSY.P/2 (HCD)	AvePrecursorMz=493.0519 BestRawSpectrum=SYSMHC00005_20120518_EXQ0_MiBa_SA_HCT116_mHLA-2_c.22581.22581 BinaryFileOffset=886185 CollisionEnergy=25.0 ConsFracAssignedPeaks=0.439 DotConsensus=0.84,0.11;1/5 FracUnassigned=0.00,0/5;0.15,5/20;0.51,353/413 Inst=1/0,0,0 MassDiff=0.0015 MassDiffCounts=1/0:5 MaxRepSN=200.0 Mods=1/1,M,Oxidation NAA=9 NMC=0 NTT=0 Nreps=7/7 OrigMaxIntensity=9.1e+05 Parent=492.…	25	3528.93	02446d_GC1-TUM_HLA_121_01_01-2xIT_2xHCD-1h-R4	33821	HCD	ITMS	AMDPVSVSY	29.881	48.794	28	24.7561	0.0653924
SYSMHC00014	SYSMHC00014_F1_Agilent5_20150504_HLAI_GR_FM_SCX_combined	F.AMDVYKNLY.S/2 (CID)	AvePrecursorMz=559.1560 BinaryFileOffset=895522 FracUnassigned=0.84,4/5;0.80,16/20;0.70,47/78 MassDiff=0.0028 Mods=0 NAA=9 NMC=1 NTT=0 Nreps=1/1 OrigMaxIntensity=4.1e+04 Parent=558.773 Pep=Non-tryp PrecursorIntensity=1e+06 Prob=0.9988 Protein=1/sp|P60228|EIF3E_HUMAN RawSpectrum=SYSMHC00014_F1_Agilent5_20150504_HLAI_GR_FM_SCX_combined.38721.38721 RetentionTime=4202.5,4202.5,4202.5 Sample=1/_mnt_Sy…	-1	4202.5	02446d_GB7-TUM_HLA_115_01_01-2xIT_2xHCD-1h-R4	41290	CID	ITMS	AMDVYKNLY	33.702	168.26	35	31.9111	0.21258
SYSMHC00023	SYSMHC00023_20141216_QEp7_MiBa_SA_HLA-I-p_MMf_2_2_c	F.AM[147]DVYKNLY.S/2 (HCD)	AvePrecursorMz=567.1557 BestRawSpectrum=SYSMHC00023_20141216_QEp7_MiBa_SA_HLA-I-p_MMf_2_2_c.23709.23709 BinaryFileOffset=898018 CollisionEnergy=27.0 ConsFracAssignedPeaks=0.429 DotConsensus=0.99,0.00;0/2 FracUnassigned=0.44,2/5;0.40,7/20;0.46,92/150 Inst=0 MassDiff=0.0034 MassDiffCounts=1/0:2 MaxRepSN=8.1 Mods=1/1,M,Oxidation NAA=9 NMC=1 NTT=0 Nreps=2/2 OrigMaxIntensity=1.4e+05 Parent=566.771 Pep…	27	3000.4	02446a_GB7-TUM_HLA_115_01_01-DDA-1h-R1	40211	HCD	FTMS	AMDVYKNLY	30.513	122.44	28	23.3103	0.882152
SYSMHC00023	SYSMHC00023_20141213_QEp7_MiBa_SA_HLA-I-p_MM16_1_A_1_c	E.ASAPIPHDGNLY.P/2 (HCD)	AvePrecursorMz=628.1897 BestRawSpectrum=SYSMHC00023_20141213_QEp7_MiBa_SA_HLA-I-p_MM16_1_A_1_c.36018.36018 BinaryFileOffset=910044 CollisionEnergy=27.0 ConsFracAssignedPeaks=0.389 DotConsensus=0.95,0.05;0/14 FracUnassigned=0.48,3/5;0.42,9/20;0.70,1023/1147 Inst=1/0,0,0 MassDiff=0.0107 MassDiffCounts=1/0:14 MaxRepSN=200.0 Mods=0 NAA=12 NMC=0 NTT=0 Nreps=19/19 OrigMaxIntensity=9.2e+05 Parent=627.80…	27	3398.53	02446a_GD1-TUM_HLA_133_01_01-DDA-1h-R1	41111	HCD	FTMS	ASAPIPHDGNLY	31.352	148.1	28	23.5	0.930027
SYSMHC00005	SYSMHC00023_20140306_EXQ6_MiBa_SA_MM3-HLAp-2_c	T.ASDAAPLQY.L/1 (HCD)	AvePrecursorMz=936.0087 BestRawSpectrum=SYSMHC00023_20140306_EXQ6_MiBa_SA_MM3-HLAp-2_c.21882.21882 BinaryFileOffset=921729 CollisionEnergy=25.0 ConsFracAssignedPeaks=0.314 DotConsensus=0.99,0.01;0/3 FracUnassigned=0.17,1/5;0.40,9/20;0.60,742/833 Inst=1/0,0,0 MassDiff=0.0050 MassDiffCounts=1/0:3 MaxRepSN=200.0 Mods=0 NAA=9 NMC=0 NTT=0 Nreps=4/4 OrigMaxIntensity=3.3e+05 Parent=935.447 Pep=Non-tryp …	25	3293.83	02446d_GB6-TUM_HLA_114_01_01-3xHCD-1h-R4	23944	HCD	FTMS	ASDAAPLQY	29.387	178.87	25	22.527	0.957127
SYSMHC00005	SYSMHC00005_20120518_EXQ0_MiBa_SA_HCT116_mHLA-2_c	N.ASDALDKIRY.E/2 (HCD)	AvePrecursorMz=576.6497 BestRawSpectrum=SYSMHC00005_20120518_EXQ0_MiBa_SA_HCT116_mHLA-2_c.19236.19236 BinaryFileOffset=943017 CollisionEnergy=25.0 ConsFracAssignedPeaks=0.698 DotConsensus=0.88,0.06;0/7 FracUnassigned=0.88,4/5;0.51,8/20;0.70,1006/1107 Inst=1/0,0,0 MassDiff=-0.0010 MassDiffCounts=1/0:7 MaxRepSN=200.0 Mods=0 NAA=10 NMC=2 NTT=0 Nreps=9/9 OrigMaxIntensity=3.8e+05 Parent=576.306 Pep=No…	25	3067.3	02446a_GC8-TUM_HLA_128_01_01-DDA-1h-R1	37810	HCD	FTMS	ASDALDKIRY	29.167	194.76	28	23.3939	0.883632
SYSMHC00011	SYSMHC00011_TT0038_C1866_HIV-1_579_201205	N.ASDALDKIRY.E/3 (CID-QTOF)	AvePrecursorMz=384.7689 BinaryFileOffset=949465 FracUnassigned=0.59,2/5;0.53,9/20;0.57,104/150 MassDiff=0.0000 Mods=0 NAA=10 NMC=2 NTT=0 Nreps=1/1 OrigMaxIntensity=1.2e+04 Parent=384.54 Pep=Non-tryp PrecursorIntensity=0 Prob=0.9883 Protein=1/sp|P08238|HS90B_HUMAN RawSpectrum=SYSMHC00011_TT0038_C1866_HIV-1_579_201205.85041.85041 RetentionTime=1724.3,1724.3,1724.3 Sample=1/_mnt_Systemhc_data_SYSMHC…	-1	1724.3	02446d_GC8-TUM_HLA_128_01_01-3xHCD-1h-R4	21691	HCD	FTMS	ASDALDKIRY	27.258	135.55	25	22.3108	0.661398
SYSMHC00005	SYSMHC00005_20120617_EXQ0_MiBa_SA_HCT116_1_mHLA_2hr_c	N.ASDALDKIRY.E/3 (HCD)	AvePrecursorMz=384.7689 BestRawSpectrum=SYSMHC00005_20120617_EXQ0_MiBa_SA_HCT116_1_mHLA_2hr_c.13834.13834 BinaryFileOffset=953434 CollisionEnergy=25.0 ConsFracAssignedPeaks=0.636 DotConsensus=0.88,0.06;0/6 FracUnassigned=0.33,2/5;0.24,5/20;0.62,1388/1524 Inst=1/0,0,0 MassDiff=-0.0030 MassDiffCounts=1/0:6 MaxRepSN=200.0 Mods=0 NAA=10 NMC=2 NTT=0 Nreps=7/10 OrigMaxIntensity=1.7e+06 Parent=384.54 Pe…	25	2694.83	02446d_GC8-TUM_HLA_128_01_01-3xHCD-1h-R4	21663	HCD	FTMS	ASDALDKIRY	27.234	135.55	30	27.3108	0.958312
SYSMHC00005	SYSMHC00005_20120617_EXQ0_MiBa_SA_HCT116_1_mHLA_2hr_c	C.ASDDFDQASY.V/1 (HCD)	AvePrecursorMz=1119.0858 BestRawSpectrum=SYSMHC00005_20120617_EXQ0_MiBa_SA_HCT116_1_mHLA_2hr_c.15138.15138 BinaryFileOffset=958904 CollisionEnergy=25.0 ConsFracAssignedPeaks=0.807 DotConsensus=0.82,0.05;0/3 FracUnassigned=0.00,0/5;0.13,3/20;0.37,66/150 Inst=0 MassDiff=-0.0040 MassDiffCounts=1/0:3 MaxRepSN=6.8 Mods=0 NAA=10 NMC=0 NTT=0 Nreps=3/3 OrigMaxIntensity=4.2e+04 Parent=1118.43 Pep=Non-tryp…	25	2869.5	02446d_GC5-TUM_HLA_125_01_01-3xHCD-1h-R4	22839	HCD	FTMS	ASDDFDQASY	27.827	182.09	25	22.4219	0.85599
SYSMHC00001	SYSMHC00003_130513_SKUG_Buffy88_W_XpXXg_20_Rep_2_msms41_c	T.ASDFITKMDY.P/2 (CID)	AvePrecursorMz=596.1740 BestRawSpectrum=SYSMHC00003_130513_SKUG_Buffy88_W_XpXXg_20_Rep_2_msms41_c.06241.06241 BinaryFileOffset=967331 CollisionEnergy=35.0 ConsFracAssignedPeaks=0.947 DotConsensus=0.88,0.04;0/3 FracUnassigned=0.00,0/5;0.13,5/20;0.36,232/387 Inst=1/0,0,0 MassDiff=0.0070 MassDiffCounts=1/0:3 MaxRepSN=200.0 Mods=0 NAA=10 NMC=1 NTT=0 Nreps=30/31 OrigMaxIntensity=1.6e+02 Parent=595.774…	35	4433.07	02446a_GC7-TUM_HLA_127_01_01-DDA-1h-R1	50689	CID	ITMS	ASDFITKMDY	37.616	175.33	35	30.4839	0.797024
SYSMHC00023	SYSMHC00023_20140305_EXQ6_MiBa_SA_MM8-HLAp-2_c	T.ASDFITKMDY.P/2 (HCD)	AvePrecursorMz=596.1740 BestRawSpectrum=SYSMHC00023_20140305_EXQ6_MiBa_SA_MM8-HLAp-2_c.30698.30698 BinaryFileOffset=970566 CollisionEnergy=25.0 ConsFracAssignedPeaks=0.652 DotConsensus=0.92,0.06;0/6 FracUnassigned=0.15,1/5;0.34,8/20;0.71,854/955 Inst=1/0,0,0 MassDiff=0.0056 MassDiffCounts=1/0:6 MaxRepSN=200.0 Mods=0 NAA=10 NMC=1 NTT=0 Nreps=7/7 OrigMaxIntensity=4.5e+05 Parent=595.774 Pep=Non-tryp…	25	3889.2	02446a_GC7-TUM_HLA_127_01_01-DDA-1h-R1	50514	HCD	FTMS	ASDFITKMDY	37.502	160.91	28	23.4839	0.894917
SYSMHC00023	SYSMHC00023_20141218_QEp7_MiBa_SA_HLA-I-p_MM_12_1_c	T.ASDFITKM[147]DY.P/2 (HCD)	AvePrecursorMz=604.1737 BestRawSpectrum=SYSMHC00023_20141218_QEp7_MiBa_SA_HLA-I-p_MM_12_1_c.22459.22459 BinaryFileOffset=976670 CollisionEnergy=27.0 ConsFracAssignedPeaks=0.660 DotConsensus=0.98,0.02;0/8 FracUnassigned=0.62,3/5;0.23,4/20;0.49,574/697 Inst=1/0,0,0 MassDiff=0.0043 MassDiffCounts=1/0:8 MaxRepSN=200.0 Mods=1/7,M,Oxidation NAA=10 NMC=1 NTT=0 Nreps=13/13 OrigMaxIntensity=9.1e+04 Parent…	27	2983.8	02446a_GC7-TUM_HLA_127_01_01-DDA-1h-R1	39332	HCD	FTMS	ASDFITKMDY	30.176	127.7	28	23.4839	0.925372
SYSMHC00023	SYSMHC00023_20140306_EXQ6_MiBa_SA_MM12-HLAp-2_c	S.ASDGSSFVVARY.F/2 (HCD)	AvePrecursorMz=630.1840 BestRawSpectrum=SYSMHC00023_20140306_EXQ6_MiBa_SA_MM12-HLAp-2_c.24471.24471 BinaryFileOffset=984253 CollisionEnergy=25.0 ConsFracAssignedPeaks=0.384 DotConsensus=0.92,0.08;0/7 FracUnassigned=0.88,4/5;0.57,9/20;0.70,1284/1426 Inst=1/0,0,0 MassDiff=0.0065 MassDiffCounts=1/0:7 MaxRepSN=200.0 Mods=0 NAA=12 NMC=1 NTT=0 Nreps=10/10 OrigMaxIntensity=3.8e+05 Parent=629.807 Pep=Non…	25	3420.83	02446d_GD1-TUM_HLA_133_01_01-2xIT_2xHCD-1h-R4	33662	HCD	ITMS	ASDGSSFVVARY	30.407	63.091	28	25.1333	0.548445
SYSMHC00014	SYSMHC00014_OR8_1307012_CF_GM_HLA_SCX_fr30_32_CID_HCD_c	S.ASDIAKHVY.D/2 (CID)	AvePrecursorMz=502.5688 BinaryFileOffset=995427 CollisionEnergy=35.0 FracUnassigned=0.25,1/5;0.20,3/20;0.15,55/139 MassDiff=-0.0020 Mods=0 NAA=9 NMC=1 NTT=0 Nreps=1/2 OrigMaxIntensity=6.3e+04 Parent=502.264 Pep=Non-tryp PrecursorIntensity=8.1e+05 Prob=0.9999 Protein=1/sp|O95164|UBL3_HUMAN RawSpectrum=SYSMHC00014_OR8_1307012_CF_GM_HLA_SCX_fr30_32_CID_HCD_c.02949.02949 RetentionTime=3168.6,3168.6,3…	35	3168.6	02446a_GB12-TUM_HLA_120_01_01-DDA-1h-R1	22039	CID	ITMS	ASDIAKHVY	18.824	155.58	35	29.9677	0.884715
SYSMHC00008	SYSMHC00023_20140304_EXQ6_MiBa_SA_MM3-HLAp-2_c	S.ASDIAKHVY.D/2 (HCD)	AvePrecursorMz=502.5688 BestRawSpectrum=SYSMHC00023_20140304_EXQ6_MiBa_SA_MM3-HLAp-2_c.13364.13364 BinaryFileOffset=999990 CollisionEnergy=25.0 ConsFracAssignedPeaks=0.735 DotConsensus=0.83,0.13;3/15 FracUnassigned=0.36,2/5;0.44,9/20;0.61,987/1154 Inst=1/0,0,0 MassDiff=0.0025 MassDiffCounts=1/0:15 MaxRepSN=200.0 Mods=0 NAA=9 NMC=1 NTT=0 Nreps=16/16 OrigMaxIntensity=3.7e+05 Parent=502.264 Pep=Non-…	25	2088.77	02446d_GB12-TUM_HLA_120_01_01-3xHCD-1h-R4	10752	HCD	FTMS	ASDIAKHVY	18.408	147.2	30	27.12	0.837953
SYSMHC00014	SYSMHC00014_F1_Agilent5_20150504_HLAI_GR_FM_SCX_combined	S.ASDIAKHVY.D/3 (CID)	AvePrecursorMz=335.3817 BinaryFileOffset=1006937 FracUnassigned=1.00,5/5;0.84,15/20;0.53,77/150 MassDiff=0.0020 Mods=0 NAA=9 NMC=1 NTT=0 Nreps=1/1 OrigMaxIntensity=4.9e+04 Parent=335.178 Pep=Non-tryp PrecursorIntensity=9e+05 Prob=0.9992 Protein=1/sp|O95164|UBL3_HUMAN RawSpectrum=SYSMHC00014_F1_Agilent5_20150504_HLAI_GR_FM_SCX_combined.47692.47692 RetentionTime=2276.2,2276.2,2276.2 Sample=1/_mnt_S…	-1	2276.2	02446a_GB12-TUM_HLA_120_01_01-DDA-1h-R1	22082	CID	ITMS	ASDIAKHVY	18.853	127.56	35	29.9677	0.167939
SYSMHC00023	SYSMHC00023_20141216_QEp7_MiBa_SA_HLA-I-p_MMf_3_1_c	S.ASDIAKHVY.D/3 (HCD)	AvePrecursorMz=335.3817 BestRawSpectrum=SYSMHC00023_20141216_QEp7_MiBa_SA_HLA-I-p_MMf_3_1_c.15033.15033 BinaryFileOffset=1011729 CollisionEnergy=27.0 ConsFracAssignedPeaks=0.423 DotConsensus=0.91,0.08;1/10 FracUnassigned=0.00,0/5;0.16,6/20;0.47,104/150 Inst=0 MassDiff=0.0003 MassDiffCounts=1/0:10 MaxRepSN=8.7 Mods=0 NAA=9 NMC=1 NTT=0 Nreps=10/11 OrigMaxIntensity=1.4e+06 Parent=335.178 Pep=Non-try…	27	1686.27	02446d_GB12-TUM_HLA_120_01_01-3xHCD-1h-R4	9331	HCD	FTMS	ASDIAKHVY	17.296	41.575	30	27.12	0.903138
SYSMHC00014	SYSMHC00014_F1_Agilent5_20150504_HLAI_GR_FM_SCX_combined	V.ASDKETYELRY.F/2 (CID)	AvePrecursorMz=688.2424 BestRawSpectrum=SYSMHC00014_F1_Agilent5_20150504_HLAI_GR_FM_SCX_combined.50504.50504 BinaryFileOffset=1017798 ConsFracAssignedPeaks=0.418 DotConsensus=0.93,0.06;0/2 FracUnassigned=0.29,2/5;0.51,12/20;0.38,146/242 Inst=1/0,0,0 MassDiff=0.0022 MassDiffCounts=1/0:2 MaxRepSN=200.0 Mods=0 NAA=11 NMC=2 NTT=0 Nreps=12/16 OrigMaxIntensity=2.2e+05 Parent=687.83 Pep=Non-tryp Precurs…	-1	3658.33	02446a_GC10-TUM_HLA_130_01_01-DDA-1h-R1	33982	CID	ITMS	ASDKETYELRY	26.891	220.29	35	30.4194	0.402987
SYSMHC00011	SYSMHC00011_TT0040_C1866_neg_all_201305	V.ASDKETYELRY.F/2 (CID-QTOF)	AvePrecursorMz=688.2424 BestRawSpectrum=SYSMHC00011_TT0040_C1866_neg_all_201305.80101.80101 BinaryFileOffset=1021310 ConsFracAssignedPeaks=0.675 DotConsensus=0.88,0.01;0/3 FracUnassigned=0.00,0/5;0.10,5/20;0.23,82/150 Inst=0 MassDiff=-0.0000 MassDiffCounts=1/0:3 MaxRepSN=15.0 Mods=0 NAA=11 NMC=2 NTT=0 Nreps=3/3 OrigMaxIntensity=1.5e+03 Parent=687.83 Pep=Non-tryp PrecursorIntensity=0 Prob=1.0000 P…	-1	1696.37	02446d_GC10-TUM_HLA_130_01_01-3xHCD-1h-R4	18805	HCD	FTMS	ASDKETYELRY	24.543	209.43	30	27.4247	0.912837
SYSMHC00005	SYSMHC00010_RT_rep4_021213_Fx300mM_c	V.ASDKETYELRY.F/2 (HCD)	AvePrecursorMz=688.2424 BestRawSpectrum=SYSMHC00010_RT_rep4_021213_Fx300mM_c.03784.03784 BinaryFileOffset=1025705 CollisionEnergy=28.0 ConsFracAssignedPeaks=0.794 DotConsensus=0.99,0.01;0/2 FracUnassigned=0.00,0/5;0.04,1/20;0.11,241/400 Inst=1/0,0,0 MassDiff=0.0010 MassDiffCounts=1/0:2 MaxRepSN=200.0 Mods=0 NAA=11 NMC=2 NTT=0 Nreps=152/389 OrigMaxIntensity=2.3e+05 Parent=687.83 Pep=Non-tryp Precu…	28	2806.27	02446d_GC10-TUM_HLA_130_01_01-3xHCD-1h-R4	18805	HCD	FTMS	ASDKETYELRY	24.543	209.43	30	27.4247	0.942383
SYSMHC00014	SYSMHC00014_F1_Agilent5_20150504_HLAI_GR_FM_SCX_combined	V.ASDKETYELRY.F/3 (CID)	AvePrecursorMz=459.1640 BestRawSpectrum=SYSMHC00014_F1_Agilent5_20150504_HLAI_GR_FM_SCX_combined.50499.50499 BinaryFileOffset=1034083 ConsFracAssignedPeaks=0.496 DotConsensus=0.96,0.04;0/2 FracUnassigned=1.00,5/5;0.83,16/20;0.52,265/492 Inst=1/0,0,0 MassDiff=0.0027 MassDiffCounts=1/0:2 MaxRepSN=200.0 Mods=0 NAA=11 NMC=2 NTT=0 Nreps=16/21 OrigMaxIntensity=3.3e+05 Parent=458.889 Pep=Non-tryp Precur…	-1	3512.4	02446d_GC10-TUM_HLA_130_01_01-2xIT_2xHCD-1h-R4	23965	CID	ITMS	ASDKETYELRY	24.683	129	35	32.2979	0.290946
SYSMHC00011	SYSMHC00011_TT0038_C1866_HIV-1_579_201205	V.ASDKETYELRY.F/3 (CID-QTOF)	AvePrecursorMz=459.1640 BestRawSpectrum=SYSMHC00011_TT0038_C1866_HIV-1_579_201205.84398.84398 BinaryFileOffset=1041147 ConsFracAssignedPeaks=0.756 DotConsensus=0.95,0.02;0/3 FracUnassigned=0.00,0/5;0.00,0/20;0.28,2825/3213 Inst=1/0,0,0 MassDiff=0.0030 MassDiffCounts=1/0:3 MaxRepSN=200.0 Mods=0 NAA=11 NMC=2 NTT=0 Nreps=6/6 OrigMaxIntensity=2.8e+04 Parent=458.889 Pep=Non-tryp PrecursorIntensity=0 P…	-1	1688	02446d_GC10-TUM_HLA_130_01_01-3xHCD-1h-R4	18840	HCD	FTMS	ASDKETYELRY	24.573	161.99	30	27.4247	0.829496
SYSMHC00005	SYSMHC00010_pat_NT_13052014_rep1_c	V.ASDKETYELRY.F/3 (HCD)	AvePrecursorMz=459.1640 BestRawSpectrum=SYSMHC00010_pat_NT_13052014_rep1_c.13464.13464 BinaryFileOffset=1054550 CollisionEnergy=25.0 ConsFracAssignedPeaks=0.610 DotConsensus=0.95,0.04;0/4 FracUnassigned=0.37,2/5;0.31,5/20;0.31,253/402 Inst=1/0,0,0 MassDiff=-0.0030 MassDiffCounts=1/0:4 MaxRepSN=200.0 Mods=0 NAA=11 NMC=2 NTT=0 Nreps=108/172 OrigMaxIntensity=2.6e+06 Parent=458.889 Pep=Non-tryp Precu…	25	2732.83	02446d_GC10-TUM_HLA_130_01_01-3xHCD-1h-R4	18840	HCD	FTMS	ASDKETYELRY	24.573	161.99	30	27.4247	0.824619
SYSMHC00005	SYSMHC00005_20120619_EXQ6_MiBa_SA_HCT116_2_mHLA_2hr_c	D.ASDMKDMSKY.K/2 (HCD)	AvePrecursorMz=588.6759 BinaryFileOffset=1072886 CollisionEnergy=25.0 FracUnassigned=1.00,5/5;0.74,10/20;0.78,117/150 MassDiff=0.0010 Mods=0 NAA=10 NMC=2 NTT=0 Nreps=1/1 OrigMaxIntensity=3.3e+05 Parent=588.257 Pep=Non-tryp PrecursorIntensity=2.1e+06 Prob=1.0000 Protein=1/sp|Q9BRV8|SIKE1_HUMAN RawSpectrum=SYSMHC00005_20120619_EXQ6_MiBa_SA_HCT116_2_mHLA_2hr_c.12860.12860 RetentionTime=2592.0,2592.0…	25	2592	02446a_GC4-TUM_HLA_124_01_01-DDA-1h-R1	23877	HCD	FTMS	ASDMKDMSKY	19.961	128.08	28	23.3548	0.815103
SYSMHC00005	SYSMHC00005_20120518_EXQ0_MiBa_SA_HCT116_mHLA-2_c	A.ASDMLQLEY.V/1 (HCD)	AvePrecursorMz=1070.2019 BestRawSpectrum=SYSMHC00005_20120518_EXQ0_MiBa_SA_HCT116_mHLA-2_c.33001.33001 BinaryFileOffset=1076691 CollisionEnergy=25.0 ConsFracAssignedPeaks=0.500 DotConsensus=0.95,0.04;0/5 FracUnassigned=0.20,1/5;0.23,5/20;0.60,385/466 Inst=1/0,0,0 MassDiff=0.0023 MassDiffCounts=1/0:5 MaxRepSN=200.0 Mods=0 NAA=9 NMC=0 NTT=0 Nreps=8/8 OrigMaxIntensity=7.8e+04 Parent=1069.49 Pep=Non-…	25	5091.5	02446a_GC3-TUM_HLA_123_01_01-DDA-1h-R1	62274	HCD	FTMS	ASDMLQLEY	44.961	133.6	28	23.3548	0.859107
SYSMHC00023	SYSMHC00023_20141216_QEp7_MiBa_SA_HLA-I-p_MMf_2_1_c	A.ASDM[147]LQLEY.V/1 (HCD)	AvePrecursorMz=1086.2013 BestRawSpectrum=SYSMHC00023_20141216_QEp7_MiBa_SA_HLA-I-p_MMf_2_1_c.33406.33406 BinaryFileOffset=1083074 CollisionEnergy=27.0 ConsFracAssignedPeaks=0.504 DotConsensus=0.98,0.03;0/6 FracUnassigned=0.21,1/5;0.32,7/20;0.65,1925/2117 Inst=1/0,0,0 MassDiff=0.0024 MassDiffCounts=1/0:6 MaxRepSN=200.0 Mods=1/3,M,Oxidation NAA=9 NMC=0 NTT=0 Nreps=9/9 OrigMaxIntensity=1.2e+05 Paren…	27	4110.4	02446a_GC3-TUM_HLA_123_01_01-DDA-1h-R1	52957	HCD	FTMS	ASDMLQLEY	38.804	98.457	28	23.3548	0.866267
SYSMHC00014	SYSMHC00014_F1_Agilent5_20150504_HLAI_GR_FM_SCX_combined	A.ASDMLQLEY.V/2 (CID)	AvePrecursorMz=535.6046 BestRawSpectrum=SYSMHC00014_F1_Agilent5_20150504_HLAI_GR_FM_SCX_combined.16600.16600 BinaryFileOffset=1089993 ConsFracAssignedPeaks=0.557 DotConsensus=0.88,0.12;0/2 FracUnassigned=0.34,2/5;0.41,9/20;0.38,59/124 Inst=1/0,0,0 MassDiff=0.0024 MassDiffCounts=1/0:2 MaxRepSN=200.0 Mods=0 NAA=9 NMC=0 NTT=0 Nreps=10/17 OrigMaxIntensity=1.7e+04 Parent=535.247 Pep=Non-tryp Precursor…	-1	5600.6	02446a_GC3-TUM_HLA_123_01_01-DDA-1h-R1	62221	CID	ITMS	ASDMLQLEY	44.927	70.056	35	30.3548	0.584545
SYSMHC00023	SYSMHC00023_20141213_QEp7_MiBa_SA_HLA-I-p_MM16_3_B_1_c	Q.ASDNLSRVINSY.K/2 (HCD)	AvePrecursorMz=670.2273 BinaryFileOffset=1123673 CollisionEnergy=27.0 FracUnassigned=0.00,0/5;0.24,5/20;0.50,83/150 MassDiff=0.0079 Mods=0 NAA=12 NMC=1 NTT=0 Nreps=1/1 OrigMaxIntensity=1.6e+05 Parent=669.836 Pep=Non-tryp PrecursorIntensity=2.8e+06 Prob=0.9979 Protein=1/sp|Q9NZ52|GGA3_HUMAN RawSpectrum=SYSMHC00023_20141213_QEp7_MiBa_SA_HLA-I-p_MM16_3_B_1_c.41849.41849 RetentionTime=3691.9,3691.9,3…	27	3691.9	02446a_GD1-TUM_HLA_133_01_01-DDA-1h-R1	47932	HCD	FTMS	ASDNLSRVINSY	35.849	274.59	28	23.5	0.915023
SYSMHC00005	SYSMHC00005_20120619_EXQ6_MiBa_SA_HCT116_2_mHLA_2hr_c	N.ASDNTGRYAY.S/2 (HCD)	AvePrecursorMz=559.5774 BinaryFileOffset=1127814 CollisionEnergy=25.0 FracUnassigned=0.00,0/5;0.21,5/20;0.37,69/150 MassDiff=0.0010 Mods=0 NAA=10 NMC=1 NTT=0 Nreps=1/1 OrigMaxIntensity=2.5e+05 Parent=559.249 Pep=Non-tryp PrecursorIntensity=2.7e+06 Prob=1.0000 Protein=1/sp|Q9BVL4|SELO_HUMAN RawSpectrum=SYSMHC00005_20120619_EXQ6_MiBa_SA_HCT116_2_mHLA_2hr_c.12532.12532 RetentionTime=2535.6,2535.6,25…	25	2535.6	02446d_GC7-TUM_HLA_127_01_01-3xHCD-1h-R4	10741	HCD	FTMS	ASDNTGRYAY	18.575	201.84	30	27.7077	0.785126
SYSMHC00023	SYSMHC00023_20141213_QEp7_MiBa_SA_HLA-I-p_MM16_3_B_1_c	K.ASDPASSLRV.A/2 (HCD)	AvePrecursorMz=502.0535 BestRawSpectrum=SYSMHC00023_20141213_QEp7_MiBa_SA_HLA-I-p_MM16_3_B_1_c.31925.31925 BinaryFileOffset=1132174 CollisionEnergy=27.0 ConsFracAssignedPeaks=0.571 DotConsensus=0.96,0.01;0/4 FracUnassigned=0.14,1/5;0.25,6/20;0.44,92/150 Inst=0 MassDiff=0.0113 MassDiffCounts=1/0:4 MaxRepSN=7.1 Mods=0 NAA=10 NMC=1 NTT=1 Nreps=4/4 OrigMaxIntensity=7e+05 Parent=501.764 Pep=Semi-tryp …	27	2878.17	02445d_BB8-TUM_HLA_20_01_01-3xHCD-1h-R4	24556	HCD	FTMS	ASDPASSLRV	29.927	182.16	30	27.0674	0.945851
SYSMHC00014	SYSMHC00014_OR8_1307012_CF_GM_HLA_SCX_fr32_34_CID_HCD_c	L.ASDPFFRHY.R/2 (CID)	AvePrecursorMz=570.6251 BinaryFileOffset=1142037 CollisionEnergy=35.0 FracUnassigned=0.00,0/5;0.17,7/20;0.29,74/150 MassDiff=-0.0023 Mods=0 NAA=9 NMC=1 NTT=0 Nreps=1/1 OrigMaxIntensity=6.7e+04 Parent=570.267 Pep=Non-tryp PrecursorIntensity=3.1e+05 Prob=0.9852 Protein=1/sp|Q9H9Y4|GPN2_HUMAN RawSpectrum=SYSMHC00014_OR8_1307012_CF_GM_HLA_SCX_fr32_34_CID_HCD_c.09756.09756 RetentionTime=4910.2,4910.2,…	35	4910.2	02446d_GC3-TUM_HLA_123_01_01-2xIT_2xHCD-1h-R4	31484	CID	ITMS	ASDPFFRHY	28.224	66.962	35	32.1875	0.93579
SYSMHC00005	SYSMHC00005_20120518_EXQ0_MiBa_SA_HCT116_mHLA-2_c	L.ASDPFFRHY.R/2 (HCD)	AvePrecursorMz=570.6251 BestRawSpectrum=SYSMHC00005_20120518_EXQ0_MiBa_SA_HCT116_mHLA-2_c.19853.19853 BinaryFileOffset=1146454 CollisionEnergy=25.0 ConsFracAssignedPeaks=0.654 DotConsensus=0.90,0.11;2/15 FracUnassigned=0.19,1/5;0.24,5/20;0.52,379/460 Inst=1/0,0,0 MassDiff=-0.0000 MassDiffCounts=1/0:15 MaxRepSN=200.0 Mods=0 NAA=9 NMC=1 NTT=0 Nreps=18/18 OrigMaxIntensity=9.4e+05 Parent=570.267 Pep=…	25	3575.87	02446a_GC3-TUM_HLA_123_01_01-DDA-1h-R1	40640	HCD	FTMS	ASDPFFRHY	30.741	60.828	28	23.3548	0.805086
SYSMHC00014	SYSMHC00014_F1_Agilent5_20150504_HLAI_GR_FM_SCX_combined	L.ASDPFFRHY.R/3 (CID)	AvePrecursorMz=380.7525 BinaryFileOffset=1153683 FracUnassigned=0.84,4/5;0.76,14/20;0.56,79/150 MassDiff=0.0013 Mods=0 NAA=9 NMC=1 NTT=0 Nreps=1/1 OrigMaxIntensity=1.3e+05 Parent=380.514 Pep=Non-tryp PrecursorIntensity=2.6e+06 Prob=0.9829 Protein=1/sp|Q9H9Y4|GPN2_HUMAN RawSpectrum=SYSMHC00014_F1_Agilent5_20150504_HLAI_GR_FM_SCX_combined.52476.52476 RetentionTime=3928.7,3928.7,3928.7 Sample=1/_mnt…	-1	3928.7	02446a_GC3-TUM_HLA_123_01_01-DDA-1h-R1	40745	CID	ITMS	ASDPFFRHY	30.81	95.531	35	30.3548	0.323702
SYSMHC00005	SYSMHC00010_pat_NT_03062014_rep5_c	L.ASDPFFRHY.R/3 (HCD)	AvePrecursorMz=380.7525 BestRawSpectrum=SYSMHC00010_pat_NT_03062014_rep5_c.18707.18707 BinaryFileOffset=1158331 CollisionEnergy=25.0 ConsFracAssignedPeaks=0.577 DotConsensus=0.87,0.04;0/6 FracUnassigned=0.72,3/5;0.57,10/20;0.65,365/446 Inst=1/0,0,0 MassDiff=-0.0020 MassDiffCounts=1/0:6 MaxRepSN=200.0 Mods=0 NAA=9 NMC=1 NTT=0 Nreps=13/14 OrigMaxIntensity=1.6e+06 Parent=380.514 Pep=Non-tryp Precurs…	25	3466.53	02446a_GC3-TUM_HLA_123_01_01-DDA-1h-R1	40747	HCD	FTMS	ASDPFFRHY	30.812	51.059	28	23.3548	0.622353
SYSMHC00001	SYSMHC00001_PBMC11_Tubingen_130510_SKUG_Buffy85_W_2p00ug_20_Rep_1_msms6_c	F.ASDPHIIIK.A/2 (CID)	AvePrecursorMz=497.5929 BestRawSpectrum=SYSMHC00001_PBMC11_Tubingen_130510_SKUG_Buffy85_W_2p00ug_20_Rep_1_msms6_c.03134.03134 BinaryFileOffset=1168440 CollisionEnergy=35.0 ConsFracAssignedPeaks=0.467 DotConsensus=0.78,0.01;0/2 FracUnassigned=0.09,1/5;0.28,10/20;0.38,56/105 Inst=0 MassDiff=0.0070 MassDiffCounts=1/0:2 MaxRepSN=12.7 Mods=0 NAA=9 NMC=0 NTT=1 Nreps=2/3 OrigMaxIntensity=5.2e+02 Parent=…	35	2313.7	02445a_BC6-TUM_HLA_30_01_01-DDA-1h-R1	29533	CID	ITMS	ASDPHIIIK	23.487	143.7	35	30.4839	0.82807
SYSMHC00001	SYSMHC00001_Jurkat_Oxford_TT0236a_DDA_MHC-I_Jurkat_iRT	F.ASDPHIIIK.A/2 (CID-QTOF)	AvePrecursorMz=497.5929 BinaryFileOffset=1173622 FracUnassigned=0.10,1/5;0.19,6/20;0.37,81/127 MassDiff=-0.0010 Mods=0 NAA=9 NMC=0 NTT=1 Nreps=1/2 OrigMaxIntensity=4.4e+02 Parent=497.29 Pep=Semi-tryp PrecursorIntensity=0 Prob=0.9941 Protein=1/sp|Q9ULH0|KDIS_HUMAN RawSpectrum=SYSMHC00001_Jurkat_Oxford_TT0236a_DDA_MHC-I_Jurkat_iRT.77308.77308 RetentionTime=2040.0,2040.0,2040.0 Sample=1/_mnt_Systemh…	-1	2040	02445a_BC6-TUM_HLA_30_01_01-DDA-1h-R1	29538	HCD	FTMS	ASDPHIIIK	23.491	145.72	28	23.4839	0.726125
SYSMHC00004	SYSMHC00005_20130504_EXQ3_MiBa_SA_Fib-1_c	F.ASDPHIIIK.A/2 (HCD)	AvePrecursorMz=497.5929 BestRawSpectrum=SYSMHC00005_20130504_EXQ3_MiBa_SA_Fib-1_c.16186.16186 BinaryFileOffset=1177078 CollisionEnergy=25.0 ConsFracAssignedPeaks=0.765 DotConsensus=0.88,0.07;0/14 FracUnassigned=0.00,0/5;0.21,6/20;0.77,1899/2004 Inst=1/0,0,0 MassDiff=0.0019 MassDiffCounts=1/0:14 MaxRepSN=200.0 Mods=0 NAA=9 NMC=0 NTT=1 Nreps=21/22 OrigMaxIntensity=4.9e+05 Parent=497.29 Pep=Semi-try…	25	2921.47	02445a_BC6-TUM_HLA_30_01_01-DDA-1h-R1	29538	HCD	FTMS	ASDPHIIIK	23.491	145.72	28	23.4839	0.874976
SYSMHC00023	SYSMHC00023_20141212_QEp7_MiBa_SA_HLA-I-p_MM16_1_B_c	S.ASDPIHTFDLY.G/2 (HCD)	AvePrecursorMz=640.1993 BestRawSpectrum=SYSMHC00023_20141212_QEp7_MiBa_SA_HLA-I-p_MM16_1_B_c.49805.49805 BinaryFileOffset=1194984 CollisionEnergy=27.0 ConsFracAssignedPeaks=0.438 DotConsensus=0.96,0.07;0/7 FracUnassigned=0.00,0/5;0.30,7/20;0.45,87/150 Inst=0 MassDiff=0.0088 MassDiffCounts=1/0:7 MaxRepSN=8.8 Mods=0 NAA=11 NMC=0 NTT=0 Nreps=7/7 OrigMaxIntensity=9.8e+05 Parent=639.804 Pep=Non-tryp P…	27	4844.23	02446d_GC11-TUM_HLA_131_01_01-3xHCD-1h-R4	42496	HCD	FTMS	ASDPIHTFDLY	42.735	156.83	35	32.6111	0.912226
SYSMHC00005	SYSMHC00005_20120515_EXQ3_MiBa_SA_HCT116_mHLA-1_c	S.ASDPNSSIFL.T/1 (HCD)	AvePrecursorMz=1051.1406 BestRawSpectrum=SYSMHC00005_20120515_EXQ3_MiBa_SA_HCT116_mHLA-1_c.31325.31325 BinaryFileOffset=1201799 CollisionEnergy=25.0 ConsFracAssignedPeaks=0.447 DotConsensus=0.89,0.00;0/2 FracUnassigned=0.00,0/5;0.24,5/20;0.46,89/150 Inst=0 MassDiff=0.0040 MassDiffCounts=1/0:2 MaxRepSN=11.4 Mods=0 NAA=10 NMC=0 NTT=0 Nreps=2/2 OrigMaxIntensity=8.1e+04 Parent=1050.51 Pep=Non-tryp Pr…	25	4716.07	02445d_BG9-TUM_HLA_81_01_01-3xHCD-1h-R4	43515	HCD	FTMS	ASDPNSSIFL	43.818	96.624	25	22.5949	0.906037
SYSMHC00011	SYSMHC00011_TT0036_CD4_HIV-1_1357_201302	E.ASDPYQVHV.C/2 (CID-QTOF)	AvePrecursorMz=508.5527 BinaryFileOffset=1218030 FracUnassigned=0.11,1/5;0.12,4/20;0.47,102/150 MassDiff=-0.0020 Mods=0 NAA=9 NMC=0 NTT=0 Nreps=1/2 OrigMaxIntensity=6.7e+02 Parent=508.246 Pep=Non-tryp PrecursorIntensity=0 Prob=0.9984 Protein=1/sp|P30876|RPB2_HUMAN RawSpectrum=SYSMHC00011_TT0036_CD4_HIV-1_1357_201302.92985.92985 RetentionTime=1808.2,1808.2,1808.2 Sample=1/_mnt_Systemhc_data_SYSMHC…	-1	1808.2	02445d_BA12-TUM_HLA_12_01_01-3xHCD-1h-R4	24962	HCD	FTMS	ASDPYQVHV	29.725	125.16	25	22.0825	0.742829
SYSMHC00005	SYSMHC00010_pat_NT_16052014_rep3_c	E.ASDPYQVHV.C/2 (HCD)	AvePrecursorMz=508.5527 BestRawSpectrum=SYSMHC00010_pat_NT_16052014_rep3_c.14703.14703 BinaryFileOffset=1221998 CollisionEnergy=25.0 ConsFracAssignedPeaks=0.646 DotConsensus=0.84,0.06;0/17 FracUnassigned=0.34,2/5;0.26,6/20;0.49,363/449 Inst=1/0,0,0 MassDiff=0.0004 MassDiffCounts=1/0:17 MaxRepSN=200.0 Mods=0 NAA=9 NMC=0 NTT=0 Nreps=46/46 OrigMaxIntensity=1.2e+06 Parent=508.246 Pep=Non-tryp Precurs…	25	3032.7	02445d_BA12-TUM_HLA_12_01_01-3xHCD-1h-R4	24963	HCD	FTMS	ASDPYQVHV	29.726	114.28	30	27.0825	0.837341
SYSMHC00011	SYSMHC00011_TT0036_CD4_HIV-1_1357_201302	G.ASDPYVKLSLY.V/2 (CID-QTOF)	AvePrecursorMz=628.7240 BinaryFileOffset=1226920 FracUnassigned=0.17,1/5;0.35,9/20;0.56,90/120 MassDiff=-0.0060 Mods=0 NAA=11 NMC=1 NTT=0 Nreps=1/3 OrigMaxIntensity=2.4e+02 Parent=628.332 Pep=Non-tryp PrecursorIntensity=0 Prob=0.9746 Protein=1/sp|Q96PU5|NED4L_HUMAN RawSpectrum=SYSMHC00011_TT0036_CD4_HIV-1_1357_201302.98296.98296 RetentionTime=2400.8,2400.8,2400.8 Sample=1/_mnt_Systemhc_data_SYSMH…	-1	2400.8	02446d_GC12-TUM_HLA_132_01_01-3xHCD-1h-R4	39117	HCD	FTMS	ASDPYVKLSLY	40.166	152.67	30	27.1014	0.60097
SYSMHC00023	SYSMHC00023_20140304_EXQ6_MiBa_SA_MM3-HLAp-2_c	G.ASDPYVKLSLY.V/2 (HCD)	AvePrecursorMz=628.7240 BestRawSpectrum=SYSMHC00023_20140304_EXQ6_MiBa_SA_MM3-HLAp-2_c.31494.31494 BinaryFileOffset=1230133 CollisionEnergy=25.0 ConsFracAssignedPeaks=0.521 DotConsensus=0.93,0.11;1/8 FracUnassigned=0.18,1/5;0.43,9/20;0.69,452/520 Inst=1/0,0,0 MassDiff=0.0078 MassDiffCounts=1/0:8 MaxRepSN=200.0 Mods=0 NAA=11 NMC=1 NTT=0 Nreps=11/11 OrigMaxIntensity=2.4e+05 Parent=628.332 Pep=Non-t…	25	4565.47	02446d_GC12-TUM_HLA_132_01_01-3xHCD-1h-R4	39117	HCD	FTMS	ASDPYVKLSLY	40.166	152.67	30	27.1014	0.840795
SYSMHC00014	SYSMHC00014_F1_Agilent5_20150504_HLAI_GR_FM_SCX_combined	C.ASDRNIVLY.D/2 (CID)	AvePrecursorMz=526.0972 BestRawSpectrum=SYSMHC00014_F1_Agilent5_20150504_HLAI_GR_FM_SCX_combined.37524.37524 BinaryFileOffset=1244030 ConsFracAssignedPeaks=0.403 DotConsensus=0.94,0.06;0/2 FracUnassigned=0.58,3/5;0.68,16/20;0.62,74/133 Inst=1/0,0,0 MassDiff=0.0031 MassDiffCounts=1/0:2 MaxRepSN=200.0 Mods=0 NAA=9 NMC=1 NTT=0 Nreps=7/7 OrigMaxIntensity=2e+06 Parent=525.783 Pep=Non-tryp PrecursorInt…	-1	4096.73	02446d_GC5-TUM_HLA_125_01_01-2xIT_2xHCD-1h-R4	37237	CID	ITMS	ASDRNIVLY	31.72	82.452	35	32.4651	0.148103
SYSMHC00005	SYSMHC00010_pat_PF1_22072014_rep1_c	C.ASDRNIVLY.D/2 (HCD)	AvePrecursorMz=526.0972 BestRawSpectrum=SYSMHC00010_pat_PF1_22072014_rep1_c.15936.15936 BinaryFileOffset=1247910 CollisionEnergy=25.0 ConsFracAssignedPeaks=0.612 DotConsensus=0.89,0.06;0/5 FracUnassigned=0.11,1/5;0.24,9/20;0.25,299/424 Inst=1/0,0,0 MassDiff=0.0015 MassDiffCounts=1/0:5 MaxRepSN=200.0 Mods=0 NAA=9 NMC=1 NTT=0 Nreps=10/10 OrigMaxIntensity=1.3e+07 Parent=525.783 Pep=Non-tryp Precurso…	25	2972.13	02446d_GC5-TUM_HLA_125_01_01-3xHCD-1h-R4	27789	HCD	FTMS	ASDRNIVLY	31.702	68.657	30	27.4219	0.937254
SYSMHC00014	SYSMHC00014_F1_Agilent5_20150504_HLAI_GR_FM_SCX_combined	G.ASDSAEFHY.T/2 (CID)	AvePrecursorMz=514.0209 BestRawSpectrum=SYSMHC00014_F1_Agilent5_20150504_HLAI_GR_FM_SCX_combined.22046.22046 BinaryFileOffset=1252706 ConsFracAssignedPeaks=0.417 DotConsensus=0.89,0.03;0/2 FracUnassigned=1.00,5/5;0.92,18/20;0.79,35/60 Inst=0 MassDiff=0.0026 MassDiffCounts=1/0:2 MaxRepSN=21.5 Mods=0 NAA=9 NMC=0 NTT=0 Nreps=2/2 OrigMaxIntensity=4.4e+05 Parent=513.712 Pep=Non-tryp PrecursorIntensity…	-1	2873.4	02446d_GB10-TUM_HLA_118_01_01-2xIT_2xHCD-1h-R4	23741	CID	ITMS	ASDSAEFHY	24.167	247.94	35	31.5556	0.37145
SYSMHC00023	SYSMHC00023_20140305_EXQ6_MiBa_SA_MM8-HLAp-2_c	G.ASDSAEFHY.T/2 (HCD)	AvePrecursorMz=514.0209 BestRawSpectrum=SYSMHC00023_20140305_EXQ6_MiBa_SA_MM8-HLAp-2_c.20607.20607 BinaryFileOffset=1255879 CollisionEnergy=25.0 ConsFracAssignedPeaks=0.656 DotConsensus=0.81,0.08;0/6 FracUnassigned=0.40,2/5;0.29,6/20;0.64,1165/1305 Inst=1/0,0,0 MassDiff=0.0044 MassDiffCounts=1/0:6 MaxRepSN=200.0 Mods=0 NAA=9 NMC=0 NTT=0 Nreps=7/9 OrigMaxIntensity=2.6e+05 Parent=513.712 Pep=Non-tr…	25	2583.73	02446d_GB10-TUM_HLA_118_01_01-3xHCD-1h-R4	14527	HCD	FTMS	ASDSAEFHY	21.918	155	30	27.2794	0.889919
SYSMHC00023	SYSMHC00023_20140306_EXQ6_MiBa_SA_MM8-HLAp-1_c	T.ASDSGKYL.C/1 (HCD)	AvePrecursorMz=840.9079 BestRawSpectrum=SYSMHC00023_20140306_EXQ6_MiBa_SA_MM8-HLAp-1_c.13029.13029 BinaryFileOffset=1261474 CollisionEnergy=25.0 ConsFracAssignedPeaks=0.428 DotConsensus=1.00,0.00;0/2 FracUnassigned=0.60,3/5;0.50,9/20;0.67,937/1045 Inst=1/0,0,0 MassDiff=0.0041 MassDiffCounts=1/0:2 MaxRepSN=200.0 Mods=0 NAA=8 NMC=1 NTT=0 Nreps=4/4 OrigMaxIntensity=3e+05 Parent=840.41 Pep=Non-tryp P…	25	1799.53	02445a_BD7-TUM_HLA_43_01_01-DDA-1h-R1	23286	HCD	FTMS	ASDSGKYL	21.208	130.27	28	23.7931	0.911484
SYSMHC00023	SYSMHC00023_20140304_EXQ6_MiBa_SA_MM12-HLAp-1_c	T.ASDSGKYL.C/2 (HCD)	AvePrecursorMz=420.9576 BestRawSpectrum=SYSMHC00023_20140304_EXQ6_MiBa_SA_MM12-HLAp-1_c.12436.12436 BinaryFileOffset=1267669 CollisionEnergy=25.0 ConsFracAssignedPeaks=0.344 DotConsensus=0.93,0.09;0/6 FracUnassigned=1.00,5/5;0.76,13/20;0.77,1803/1927 Inst=1/0,0,0 MassDiff=0.0029 MassDiffCounts=1/0:6 MaxRepSN=200.0 Mods=0 NAA=8 NMC=1 NTT=0 Nreps=9/9 OrigMaxIntensity=6.4e+05 Parent=420.709 Pep=Non-…	25	1853.6	02445a_BD7-TUM_HLA_43_01_01-DDA-1h-R1	23459	HCD	FTMS	ASDSGKYL	21.319	83.429	28	23.7931	0.875771
SYSMHC00014	SYSMHC00014_F1_Agilent5_20150504_HLAI_GR_FM_SCX_combined	S.ASDSTYAHGNGY.Q/2 (CID)	AvePrecursorMz=622.1192 BestRawSpectrum=SYSMHC00014_F1_Agilent5_20150504_HLAI_GR_FM_SCX_combined.32431.32431 BinaryFileOffset=1291281 ConsFracAssignedPeaks=0.479 DotConsensus=0.99,0.01;0/2 FracUnassigned=0.83,4/5;0.77,14/20;0.60,37/71 Inst=0 MassDiff=0.0021 MassDiffCounts=1/0:2 MaxRepSN=36.3 Mods=0 NAA=12 NMC=0 NTT=0 Nreps=2/3 OrigMaxIntensity=1.3e+05 Parent=621.755 Pep=Non-tryp PrecursorIntensit…	-1	1873.4	02446d_GD1-TUM_HLA_133_01_01-2xIT_2xHCD-1h-R4	9848	CID	ITMS	ASDSTYAHGNGY	16.197	199.19	35	32.1333	0.58713
SYSMHC00008	SYSMHC00014_OR8_1307012_CF_GM_HLA_SCX_fr28_30_CID_HCD_c	S.ASDSTYAHGNGY.Q/2 (HCD)	AvePrecursorMz=622.1192 BestRawSpectrum=SYSMHC00014_OR8_1307012_CF_GM_HLA_SCX_fr28_30_CID_HCD_c.01670.01670 BinaryFileOffset=1295017 CollisionEnergy=32.0 ConsFracAssignedPeaks=0.440 DotConsensus=0.90,0.14;1/3 FracUnassigned=0.00,0/5;0.14,4/20;0.27,56/150 Inst=0 MassDiff=0.0008 MassDiffCounts=1/0:3 MaxRepSN=8.2 Mods=0 NAA=12 NMC=0 NTT=0 Nreps=3/5 OrigMaxIntensity=3.8e+04 Parent=621.755 Pep=Non-try…	32	1786.83	02446a_GD1-TUM_HLA_133_01_01-DDA-1h-R1	19847	HCD	FTMS	ASDSTYAHGNGY	17.443	196.11	28	23.5	0.896604
SYSMHC00023	SYSMHC00023_20140306_EXQ6_MiBa_SA_MM12-HLAp-2_c	A.ASDTQMKLLY.H/2 (HCD)	AvePrecursorMz=585.6865 BestRawSpectrum=SYSMHC00023_20140306_EXQ6_MiBa_SA_MM12-HLAp-2_c.26651.26651 BinaryFileOffset=1302087 CollisionEnergy=25.0 ConsFracAssignedPeaks=0.452 DotConsensus=0.96,0.00;0/2 FracUnassigned=0.61,3/5;0.53,11/20;0.73,1260/1383 Inst=1/0,0,0 MassDiff=0.0053 MassDiffCounts=1/0:2 MaxRepSN=200.0 Mods=0 NAA=10 NMC=1 NTT=0 Nreps=4/4 OrigMaxIntensity=7.8e+04 Parent=585.297 Pep=Non…	25	3841.13	02446d_GC5-TUM_HLA_125_01_01-3xHCD-1h-R4	33852	HCD	FTMS	ASDTQMKLLY	36.469	126.39	35	32.4219	0.871026
SYSMHC00023	SYSMHC00023_20141216_QEp7_MiBa_SA_HLA-I-p_MMf_2_1_c	Y.ASDYFDQLY.A/1 (HCD)	AvePrecursorMz=1122.1756 BinaryFileOffset=1307037 CollisionEnergy=27.0 FracUnassigned=0.19,1/5;0.47,10/20;0.38,77/150 MassDiff=0.0014 Mods=0 NAA=9 NMC=0 NTT=0 Nreps=1/1 OrigMaxIntensity=3.2e+04 Parent=1121.48 Pep=Non-tryp PrecursorIntensity=8.7e+05 Prob=0.9887 Protein=1/sp|P47897|SYQ_HUMAN RawSpectrum=SYSMHC00023_20141216_QEp7_MiBa_SA_HLA-I-p_MMf_2_1_c.39592.39592 RetentionTime=4871.8,4871.8,4871…	27	4871.8	02446a_GB5-TUM_HLA_113_01_01-DDA-1h-R1	62629	HCD	FTMS	ASDYFDQLY	45.497	124.34	28	23.9412	0.931018
SYSMHC00011	SYSMHC00011_TT0036_CD4_HIV-1_1357_201302	Y.ASDYFDQLY.A/2 (CID-QTOF)	AvePrecursorMz=561.5915 BinaryFileOffset=1313076 FracUnassigned=0.17,1/5;0.40,9/20;0.48,92/150 MassDiff=-0.0036 Mods=0 NAA=9 NMC=0 NTT=0 Nreps=1/1 OrigMaxIntensity=5e+02 Parent=561.243 Pep=Non-tryp PrecursorIntensity=0 Prob=1.0000 Protein=1/sp|P47897|SYQ_HUMAN RawSpectrum=SYSMHC00011_TT0036_CD4_HIV-1_1357_201302.100054.100054 RetentionTime=2596.9,2596.9,2596.9 Sample=1/_mnt_Systemhc_data_SYSMHC00…	-1	2596.9	02446d_GB5-TUM_HLA_113_01_01-2xIT_2xHCD-1h-R4	59633	HCD	FTMS	ASDYFDQLY	43.99	116.37	23	20.3556	0.691938
SYSMHC00014	SYSMHC00014_F1_Agilent5_20150504_HLAI_GR_FM_SCX_combined	Q.ASEAEMRLFY.T/2 (CID)	AvePrecursorMz=609.1945 BestRawSpectrum=SYSMHC00014_F1_Agilent5_20150504_HLAI_GR_FM_SCX_combined.41271.41271 BinaryFileOffset=1317134 ConsFracAssignedPeaks=0.449 DotConsensus=0.89,0.11;0/2 FracUnassigned=0.75,4/5;0.75,15/20;0.52,85/154 Inst=1/0,0,0 MassDiff=0.0038 MassDiffCounts=1/0:2 MaxRepSN=200.0 Mods=0 NAA=10 NMC=1 NTT=0 Nreps=8/10 OrigMaxIntensity=2.4e+04 Parent=608.787 Pep=Non-tryp Precurso…	-1	5380.83	02446d_GC6-TUM_HLA_126_01_01-2xIT_2xHCD-1h-R4	49699	CID	ITMS	ASEAEMRLFY	39.382	176.6	35	32.4595	0.707634
SYSMHC00010	SYSMHC00010_pat_NT_13052014_rep2_c	Q.ASEAEMRLFY.T/2 (HCD)	AvePrecursorMz=609.1945 BestRawSpectrum=SYSMHC00010_pat_NT_13052014_rep2_c.23236.23236 BinaryFileOffset=1320295 CollisionEnergy=25.0 ConsFracAssignedPeaks=0.447 DotConsensus=0.85,0.06;0/6 FracUnassigned=0.00,0/5;0.20,6/20;0.46,377/487 Inst=1/0,0,0 MassDiff=-0.0024 MassDiffCounts=1/0:6 MaxRepSN=200.0 Mods=0 NAA=10 NMC=1 NTT=0 Nreps=17/20 OrigMaxIntensity=1.2e+05 Parent=608.787 Pep=Non-tryp Precurs…	25	4897.7	02446d_GC6-TUM_HLA_126_01_01-2xIT_2xHCD-1h-R4	49569	HCD	FTMS	ASEAEMRLFY	39.304	254.57	23	20.4595	0.66444
SYSMHC00014	SYSMHC00014_F1_Agilent5_20150504_HLAI_GR_FM_SCX_combined	Q.ASEAEM[147]RLFY.T/2 (CID)	AvePrecursorMz=617.1942 BestRawSpectrum=SYSMHC00014_F1_Agilent5_20150504_HLAI_GR_FM_SCX_combined.38376.38376 BinaryFileOffset=1325682 ConsFracAssignedPeaks=0.263 DotConsensus=0.85,0.13;0/2 FracUnassigned=0.74,4/5;0.78,17/20;0.73,51/75 Inst=1/0,0,0 MassDiff=-0.0045 MassDiffCounts=1/0:2 MaxRepSN=200.0 Mods=1/5,M,Oxidation NAA=10 NMC=1 NTT=0 Nreps=6/8 OrigMaxIntensity=2.7e+04 Parent=616.784 Pep=Non-…	-1	4641.43	02446a_GC6-TUM_HLA_126_01_01-DDA-1h-R1	45753	CID	ITMS	ASEAEMRLFY	34.551	134.84	35	30.7419	0.845678
SYSMHC00011	SYSMHC00011_TT0036_CD4_HIV-1_1357_201302	Q.ASEAEM[147]RLFY.T/2 (CID-QTOF)	AvePrecursorMz=617.1942 BinaryFileOffset=1328387 FracUnassigned=0.34,2/5;0.31,6/20;0.26,75/150 MassDiff=-0.0041 Mods=1/5,M,Oxidation NAA=10 NMC=1 NTT=0 Nreps=1/1 OrigMaxIntensity=5.2e+02 Parent=616.784 Pep=Non-tryp PrecursorIntensity=0 Prob=0.9908 Protein=1/sp|Q8IY37|DHX37_HUMAN RawSpectrum=SYSMHC00011_TT0036_CD4_HIV-1_1357_201302.95302.95302 RetentionTime=2068.5,2068.5,2068.5 Sample=1/_mnt_Syste…	-1	2068.5	02446a_GC6-TUM_HLA_126_01_01-DDA-1h-R1	45767	HCD	FTMS	ASEAEMRLFY	34.56	141.29	28	23.7419	0.793414
SYSMHC00014	SYSMHC00023_20141216_QEp7_MiBa_SA_HLA-I-p_MMf_3_1_c	Q.ASEAEM[147]RLFY.T/2 (HCD)	AvePrecursorMz=617.1942 BestRawSpectrum=SYSMHC00023_20141216_QEp7_MiBa_SA_HLA-I-p_MMf_3_1_c.31228.31228 BinaryFileOffset=1332675 CollisionEnergy=27.0 ConsFracAssignedPeaks=0.701 DotConsensus=0.95,0.03;0/4 FracUnassigned=0.00,0/5;0.03,1/20;0.29,71/150 Inst=0 MassDiff=0.0028 MassDiffCounts=1/0:4 MaxRepSN=7.4 Mods=1/5,M,Oxidation NAA=10 NMC=1 NTT=0 Nreps=4/6 OrigMaxIntensity=1.2e+05 Parent=616.784 P…	27	3411	02446a_GC6-TUM_HLA_126_01_01-DDA-1h-R1	45767	HCD	FTMS	ASEAEMRLFY	34.56	141.29	28	23.7419	0.85699
SYSMHC00014	SYSMHC00014_F1_Agilent5_20150504_HLAI_GR_FM_SCX_combined	L.ASEASRLAHY.S/2 (CID)	AvePrecursorMz=553.1012 BestRawSpectrum=SYSMHC00014_F1_Agilent5_20150504_HLAI_GR_FM_SCX_combined.47893.47893 BinaryFileOffset=1343513 ConsFracAssignedPeaks=0.339 DotConsensus=0.90,0.10;0/2 FracUnassigned=0.88,4/5;0.88,17/20;0.71,119/221 Inst=1/0,0,0 MassDiff=0.0027 MassDiffCounts=1/0:2 MaxRepSN=200.0 Mods=0 NAA=10 NMC=1 NTT=0 Nreps=5/6 OrigMaxIntensity=5.3e+05 Parent=552.775 Pep=Non-tryp Precurso…	-1	2664.1	02446d_GC7-TUM_HLA_127_01_01-2xIT_2xHCD-1h-R4	12913	CID	ITMS	ASEASRLAHY	18.053	88.596	35	32.4571	0.493871
SYSMHC00005	SYSMHC00010_pat_NT_03062014_rep5_c	L.ASEASRLAHY.S/2 (HCD)	AvePrecursorMz=553.1012 BestRawSpectrum=SYSMHC00010_pat_NT_03062014_rep5_c.09748.09748 BinaryFileOffset=1346798 CollisionEnergy=25.0 ConsFracAssignedPeaks=0.818 DotConsensus=0.84,0.06;0/30 FracUnassigned=0.10,1/5;0.14,4/20;0.28,267/397 Inst=1/0,0,0 MassDiff=0.0010 MassDiffCounts=1/0:30 MaxRepSN=200.0 Mods=0 NAA=10 NMC=1 NTT=0 Nreps=73/76 OrigMaxIntensity=7.3e+05 Parent=552.775 Pep=Non-tryp Precur…	25	1884.53	02446a_GC7-TUM_HLA_127_01_01-DDA-1h-R1	23813	HCD	FTMS	ASEASRLAHY	20.14	163.43	28	23.4839	0.897213
SYSMHC00014	SYSMHC00014_F1_Agilent5_20150504_HLAI_GR_FM_SCX_combined	L.ASEASRLAHY.S/3 (CID)	AvePrecursorMz=369.0699 BestRawSpectrum=SYSMHC00014_F1_Agilent5_20150504_HLAI_GR_FM_SCX_combined.47899.47899 BinaryFileOffset=1354205 ConsFracAssignedPeaks=0.440 DotConsensus=0.91,0.09;0/2 FracUnassigned=1.00,5/5;0.88,15/20;0.63,172/351 Inst=1/0,0,0 MassDiff=0.0013 MassDiffCounts=1/0:2 MaxRepSN=200.0 Mods=0 NAA=10 NMC=1 NTT=0 Nreps=5/5 OrigMaxIntensity=1.2e+06 Parent=368.853 Pep=Non-tryp Precurso…	-1	2659.07	02446a_GC7-TUM_HLA_127_01_01-DDA-1h-R1	23724	CID	ITMS	ASEASRLAHY	20.085	70.908	35	30.4839	0.226738
SYSMHC00005	SYSMHC00010_pat_NT_13052014_rep1_c	L.ASEASRLAHY.S/3 (HCD)	AvePrecursorMz=369.0699 BestRawSpectrum=SYSMHC00010_pat_NT_13052014_rep1_c.09527.09527 BinaryFileOffset=1361371 CollisionEnergy=25.0 ConsFracAssignedPeaks=0.500 DotConsensus=0.84,0.04;0/19 FracUnassigned=0.26,2/5;0.34,9/20;0.58,425/511 Inst=1/0,0,0 MassDiff=-0.0031 MassDiffCounts=1/0:19 MaxRepSN=200.0 Mods=0 NAA=10 NMC=1 NTT=0 Nreps=36/38 OrigMaxIntensity=1.6e+06 Parent=368.853 Pep=Non-tryp Precu…	25	2024.13	02446a_GC7-TUM_HLA_127_01_01-DDA-1h-R1	23734	HCD	FTMS	ASEASRLAHY	20.09	83.278	28	23.4839	0.472646
SYSMHC00014	SYSMHC00014_F1_Agilent5_20150504_HLAI_GR_FM_SCX_combined	N.ASEDNHSENTLY.S/2 (CID)	AvePrecursorMz=690.6870 BinaryFileOffset=1379127 FracUnassigned=0.82,4/5;0.88,18/20;0.82,47/78 MassDiff=0.0035 Mods=0 NAA=12 NMC=0 NTT=0 Nreps=1/1 OrigMaxIntensity=1.1e+05 Parent=690.289 Pep=Non-tryp PrecursorIntensity=5.5e+06 Prob=0.9906 Protein=1/sp|Q8NEF9|SRFB1_HUMAN RawSpectrum=SYSMHC00014_F1_Agilent5_20150504_HLAI_GR_FM_SCX_combined.20751.20751 RetentionTime=2299.7,2299.7,2299.7 Sample=1/_mn…	-1	2299.7	02446d_GD1-TUM_HLA_133_01_01-2xIT_2xHCD-1h-R4	17926	CID	ITMS	ASEDNHSENTLY	21.06	99.844	35	32.1333	0.485979
SYSMHC00023	SYSMHC00023_20140304_EXQ6_MiBa_SA_MM12-HLAp-2_c	N.ASEDNHSENTLY.S/2 (HCD)	AvePrecursorMz=690.6870 BestRawSpectrum=SYSMHC00023_20140304_EXQ6_MiBa_SA_MM12-HLAp-2_c.15699.15699 BinaryFileOffset=1381674 CollisionEnergy=25.0 ConsFracAssignedPeaks=0.511 DotConsensus=0.91,0.09;0/3 FracUnassigned=0.36,2/5;0.36,8/20;0.66,1374/1561 Inst=1/0,0,0 MassDiff=0.0035 MassDiffCounts=1/0:3 MaxRepSN=200.0 Mods=0 NAA=12 NMC=0 NTT=0 Nreps=4/4 OrigMaxIntensity=9.8e+04 Parent=690.289 Pep=Non-…	25	2191.93	02446d_GD1-TUM_HLA_133_01_01-3xHCD-1h-R4	14221	HCD	FTMS	ASEDNHSENTLY	20.973	100.93	30	27.5625	0.910149
SYSMHC00005	SYSMHC00005_20120515_EXQ3_MiBa_SA_HCT116_mHLA-1_c	V.ASEDSVLLY.D/1 (HCD)	AvePrecursorMz=997.0894 BestRawSpectrum=SYSMHC00005_20120515_EXQ3_MiBa_SA_HCT116_mHLA-1_c.29989.29989 BinaryFileOffset=1387961 CollisionEnergy=25.0 ConsFracAssignedPeaks=0.580 DotConsensus=0.82,0.04;0/2 FracUnassigned=0.00,0/5;0.11,3/20;0.45,86/150 Inst=0 MassDiff=0.0058 MassDiffCounts=1/0:2 MaxRepSN=7.2 Mods=0 NAA=9 NMC=0 NTT=0 Nreps=2/2 OrigMaxIntensity=4e+05 Parent=996.488 Pep=Non-tryp Precurs…	25	4452.53	02446d_GB9-TUM_HLA_117_01_01-3xHCD-1h-R4	38312	HCD	FTMS	ASEDSVLLY	40.459	97.075	25	22.4342	0.927461
SYSMHC00014	SYSMHC00014_F1_Agilent5_20150504_HLAI_GR_FM_SCX_combined	V.ASEDSVLLY.D/2 (CID)	AvePrecursorMz=499.0484 BestRawSpectrum=SYSMHC00014_F1_Agilent5_20150504_HLAI_GR_FM_SCX_combined.15675.15675 BinaryFileOffset=1394542 ConsFracAssignedPeaks=0.496 DotConsensus=0.92,0.08;0/4 FracUnassigned=0.22,1/5;0.35,8/20;0.38,57/113 Inst=0 MassDiff=0.0028 MassDiffCounts=1/0:4 MaxRepSN=34.0 Mods=0 NAA=9 NMC=0 NTT=0 Nreps=4/4 OrigMaxIntensity=5.4e+04 Parent=498.748 Pep=Non-tryp PrecursorIntensity…	-1	5147.6	02446d_GB9-TUM_HLA_117_01_01-2xIT_2xHCD-1h-R4	31036	CID	ITMS	ASEDSVLLY	28.4	61.962	35	32.0889	0.288332
SYSMHC00005	SYSMHC00005_20120619_EXQ6_MiBa_SA_HCT116_2_mHLA_2hr_c	P.ASEEHLKQHY.L/3 (HCD)	AvePrecursorMz=414.7826 BinaryFileOffset=1400034 CollisionEnergy=25.0 FracUnassigned=0.00,0/5;0.22,6/20;0.40,72/150 MassDiff=-0.0001 Mods=0 NAA=10 NMC=1 NTT=0 Nreps=1/1 OrigMaxIntensity=1.8e+05 Parent=414.535 Pep=Non-tryp PrecursorIntensity=1.2e+06 Prob=0.9608 Protein=1/sp|O60361|NDK8_HUMAN RawSpectrum=SYSMHC00005_20120619_EXQ6_MiBa_SA_HCT116_2_mHLA_2hr_c.07470.07470 RetentionTime=1685.6,1685.6,1…	25	1685.6	02446a_GC8-TUM_HLA_128_01_01-DDA-1h-R1	11338	HCD	FTMS	ASEEHLKQHY	11.867	69.275	28	23.3939	0.67484
SYSMHC00014	SYSMHC00014_F1_Agilent5_20150504_HLAI_GR_FM_SCX_combined	V.ASEFGNHYLY.Q/2 (CID)	AvePrecursorMz=601.1437 BestRawSpectrum=SYSMHC00014_F1_Agilent5_20150504_HLAI_GR_FM_SCX_combined.38414.38414 BinaryFileOffset=1404355 ConsFracAssignedPeaks=0.430 DotConsensus=0.91,0.09;0/2 FracUnassigned=0.79,4/5;0.79,16/20;0.73,143/211 Inst=1/0,0,0 MassDiff=0.0028 MassDiffCounts=1/0:2 MaxRepSN=200.0 Mods=0 NAA=10 NMC=0 NTT=0 Nreps=3/4 OrigMaxIntensity=8.7e+04 Parent=600.77 Pep=Non-tryp Precursor…	-1	4359.13	02446a_GC6-TUM_HLA_126_01_01-DDA-1h-R1	46000	CID	ITMS	ASEFGNHYLY	34.713	101.38	35	30.7419	0.215838
SYSMHC00005	SYSMHC00005_20120518_EXQ0_MiBa_SA_HCT116_mHLA-2_c	V.ASEFGNHYLY.Q/2 (HCD)	AvePrecursorMz=601.1437 BestRawSpectrum=SYSMHC00005_20120518_EXQ0_MiBa_SA_HCT116_mHLA-2_c.24084.24084 BinaryFileOffset=1408586 CollisionEnergy=25.0 ConsFracAssignedPeaks=0.604 DotConsensus=0.84,0.09;1/11 FracUnassigned=0.00,0/5;0.10,3/20;0.51,381/452 Inst=1/0,0,0 MassDiff=0.0004 MassDiffCounts=1/0:11 MaxRepSN=200.0 Mods=0 NAA=10 NMC=0 NTT=0 Nreps=17/18 OrigMaxIntensity=3.8e+05 Parent=600.77 Pep=N…	25	3589.03	02446d_GC6-TUM_HLA_126_01_01-3xHCD-1h-R4	27372	HCD	FTMS	ASEFGNHYLY	31.959	62.633	25	21.7576	0.862202
SYSMHC00001	SYSMHC00001_PBMC6_Tubingen_120903_CB_Buffy32_W_20_Rep_2_msms5_c	V.ASEFPGAQHY.V/2 (CID)	AvePrecursorMz=554.0872 BestRawSpectrum=SYSMHC00001_PBMC6_Tubingen_120903_CB_Buffy32_W_20_Rep_2_msms5_c.06116.06116 BinaryFileOffset=1422388 CollisionEnergy=35.0 ConsFracAssignedPeaks=0.689 DotConsensus=0.87,0.06;0/4 FracUnassigned=0.06,1/5;0.19,9/20;0.35,308/474 Inst=1/0,0,0 MassDiff=0.0040 MassDiffCounts=1/0:4 MaxRepSN=200.0 Mods=0 NAA=10 NMC=0 NTT=0 Nreps=16/23 OrigMaxIntensity=2.1e+04 Parent=…	35	3604.23	02446d_GC9-TUM_HLA_129_01_01-2xIT_2xHCD-1h-R4	24059	CID	ITMS	ASEFPGAQHY	24.353	196.52	35	32.125	0.883323
SYSMHC00011	SYSMHC00011_TT0036_CD4_HIV-1_1357_201302	V.ASEFPGAQHY.V/2 (CID-QTOF)	AvePrecursorMz=554.0872 BestRawSpectrum=SYSMHC00011_TT0036_CD4_HIV-1_1357_201302.92144.92144 BinaryFileOffset=1426821 ConsFracAssignedPeaks=0.525 DotConsensus=0.84,0.06;0/2 FracUnassigned=0.00,0/5;0.16,7/20;0.39,91/150 Inst=0 MassDiff=-0.0040 MassDiffCounts=1/0:2 MaxRepSN=9.9 Mods=0 NAA=10 NMC=0 NTT=0 Nreps=2/2 OrigMaxIntensity=2.3e+03 Parent=553.749 Pep=Non-tryp PrecursorIntensity=0 Prob=1.0000 …	-1	1708.5	02446d_GC9-TUM_HLA_129_01_01-3xHCD-1h-R4	18131	HCD	FTMS	ASEFPGAQHY	24.363	144.77	25	22.8889	0.895157
SYSMHC00005	SYSMHC00010_pat_NT_03062014_rep5_c	V.ASEFPGAQHY.V/2 (HCD)	AvePrecursorMz=554.0872 BestRawSpectrum=SYSMHC00010_pat_NT_03062014_rep5_c.13433.13433 BinaryFileOffset=1430251 CollisionEnergy=25.0 ConsFracAssignedPeaks=0.592 DotConsensus=0.87,0.08;0/7 FracUnassigned=0.00,0/5;0.14,5/20;0.27,260/388 Inst=1/0,0,0 MassDiff=0.0010 MassDiffCounts=1/0:7 MaxRepSN=200.0 Mods=0 NAA=10 NMC=0 NTT=0 Nreps=104/130 OrigMaxIntensity=9.6e+05 Parent=553.749 Pep=Non-tryp Precur…	25	2652.93	02446a_GC9-TUM_HLA_129_01_01-DDA-1h-R1	33783	HCD	FTMS	ASEFPGAQHY	26.44	131.62	28	23.1333	0.794878
SYSMHC00014	SYSMHC00014_F1_Agilent5_20150504_HLAI_GR_FM_SCX_combined	A.ASEIAVGHQY.K/2 (CID)	AvePrecursorMz=538.0865 BestRawSpectrum=SYSMHC00014_F1_Agilent5_20150504_HLAI_GR_FM_SCX_combined.21249.21249 BinaryFileOffset=1438093 ConsFracAssignedPeaks=0.366 DotConsensus=0.94,0.05;0/3 FracUnassigned=0.87,4/5;0.81,16/20;0.72,59/93 Inst=0 MassDiff=0.0056 MassDiffCounts=1/0:3 MaxRepSN=24.5 Mods=0 NAA=10 NMC=0 NTT=0 Nreps=3/4 OrigMaxIntensity=1.5e+05 Parent=537.764 Pep=Non-tryp PrecursorIntensit…	-1	2529.37	02446a_GC6-TUM_HLA_126_01_01-DDA-1h-R1	29786	CID	ITMS	ASEIAVGHQY	24.215	208.11	35	30.7419	0.367706
SYSMHC00014	SYSMHC00014_OR8_1307012_CF_GM_HLA_SCX_fr26_28_CID_HCD_c	A.ASEIAVGHQY.K/2 (HCD)	AvePrecursorMz=538.0865 BinaryFileOffset=1442546 CollisionEnergy=32.0 FracUnassigned=0.12,1/5;0.21,5/20;0.34,77/150 MassDiff=-0.0006 Mods=0 NAA=10 NMC=0 NTT=0 Nreps=1/1 OrigMaxIntensity=1.9e+04 Parent=537.764 Pep=Non-tryp PrecursorIntensity=3.5e+05 Prob=0.9991 Protein=1/sp|Q3KQZ1|S2535_HUMAN RawSpectrum=SYSMHC00014_OR8_1307012_CF_GM_HLA_SCX_fr26_28_CID_HCD_c.03632.03632 RetentionTime=3134.3,3134.…	32	3134.3	02446d_GC6-TUM_HLA_126_01_01-3xHCD-1h-R4	14414	HCD	FTMS	ASEIAVGHQY	21.953	164.97	30	26.7576	0.937735
SYSMHC00014	SYSMHC00014_F1_Agilent5_20150504_HLAI_GR_FM_SCX_combined	L.ASEITSKGASLY.D/2 (CID)	AvePrecursorMz=614.1818 BestRawSpectrum=SYSMHC00014_F1_Agilent5_20150504_HLAI_GR_FM_SCX_combined.22507.22507 BinaryFileOffset=1453303 ConsFracAssignedPeaks=0.515 DotConsensus=0.88,0.04;0/2 FracUnassigned=0.72,4/5;0.73,15/20;0.59,65/117 Inst=0 MassDiff=0.0045 MassDiffCounts=1/0:2 MaxRepSN=18.0 Mods=0 NAA=12 NMC=1 NTT=0 Nreps=2/4 OrigMaxIntensity=6.5e+04 Parent=613.817 Pep=Non-tryp PrecursorIntensi…	-1	3382.93	02446a_GD1-TUM_HLA_133_01_01-DDA-1h-R1	36748	CID	ITMS	ASEITSKGASLY	28.505	153.49	35	30.5	0.535877
SYSMHC00011	SYSMHC00011_TT0039_C1866_HIV-1_246_201205	L.ASEITSKGASLY.D/2 (CID-QTOF)	AvePrecursorMz=614.1818 BestRawSpectrum=SYSMHC00011_TT0039_C1866_HIV-1_246_201205.91912.91912 BinaryFileOffset=1457298 ConsFracAssignedPeaks=0.709 DotConsensus=0.91,0.00;0/2 FracUnassigned=0.00,0/5;0.06,3/20;0.23,65/150 Inst=0 MassDiff=-0.0130 MassDiffCounts=1/0:2 MaxRepSN=12.5 Mods=0 NAA=12 NMC=1 NTT=0 Nreps=2/2 OrigMaxIntensity=2.3e+03 Parent=613.817 Pep=Non-tryp PrecursorIntensity=0 Prob=0.999…	-1	1738.4	02446d_GD1-TUM_HLA_133_01_01-3xHCD-1h-R4	21405	HCD	FTMS	ASEITSKGASLY	26.558	156.73	25	22.5625	0.902927
SYSMHC00005	SYSMHC00005_20120515_EXQ3_MiBa_SA_HCT116_mHLA-1_c	L.ASEITSKGASLY.D/2 (HCD)	AvePrecursorMz=614.1818 BestRawSpectrum=SYSMHC00005_20120515_EXQ3_MiBa_SA_HCT116_mHLA-1_c.19701.19701 BinaryFileOffset=1461933 CollisionEnergy=25.0 ConsFracAssignedPeaks=0.672 DotConsensus=0.88,0.09;1/16 FracUnassigned=0.00,0/5;0.18,4/20;0.48,324/416 Inst=1/0,0,0 MassDiff=0.0050 MassDiffCounts=1/0:16 MaxRepSN=200.0 Mods=0 NAA=12 NMC=1 NTT=0 Nreps=21/21 OrigMaxIntensity=7.2e+05 Parent=613.817 Pep=…	25	2927.7	02446a_GD1-TUM_HLA_133_01_01-DDA-1h-R1	36565	HCD	FTMS	ASEITSKGASLY	28.387	162.38	28	23.5	0.910731
SYSMHC00005	SYSMHC00005_20120518_EXQ0_MiBa_SA_HCT116_mHLA-2_c	L.ASELEYDMKKY.Q/3 (HCD)	AvePrecursorMz=459.8554 BinaryFileOffset=1504207 CollisionEnergy=25.0 FracUnassigned=0.43,2/5;0.47,9/20;0.51,85/150 MassDiff=-0.0000 Mods=0 NAA=11 NMC=2 NTT=0 Nreps=1/1 OrigMaxIntensity=6.1e+04 Parent=459.552 Pep=Non-tryp PrecursorIntensity=2.1e+06 Prob=1.0000 Protein=1/sp|P42695|CNDD3_HUMAN RawSpectrum=SYSMHC00005_20120518_EXQ0_MiBa_SA_HCT116_mHLA-2_c.19096.19096 RetentionTime=2649.4,2649.4,2649…	25	2649.4	02446d_GC12-TUM_HLA_132_01_01-3xHCD-1h-R4	21694	HCD	FTMS	ASELEYDMKKY	26.592	108.7	30	27.1014	0.597839
SYSMHC00023	SYSMHC00023_20141213_QEp7_MiBa_SA_HLA-I-p_MM16_3_B_1_c	E.ASELFKDKKALY.P/2 (HCD)	AvePrecursorMz=707.3318 BestRawSpectrum=SYSMHC00023_20141213_QEp7_MiBa_SA_HLA-I-p_MM16_3_B_1_c.28801.28801 BinaryFileOffset=1508349 CollisionEnergy=27.0 ConsFracAssignedPeaks=0.578 DotConsensus=0.98,0.00;0/2 FracUnassigned=0.00,0/5;0.34,8/20;0.44,68/150 Inst=0 MassDiff=0.0123 MassDiffCounts=1/0:2 MaxRepSN=3.8 Mods=0 NAA=12 NMC=3 NTT=0 Nreps=2/2 OrigMaxIntensity=3.2e+05 Parent=706.893 Pep=Non-tryp…	27	2565.07	02446d_GD2-TUM_HLA_134_01_01-3xHCD-1h-R4	21151	HCD	FTMS	ASELFKDKKALY	25.799	181.98	30	28.1282	0.911454
SYSMHC00023	SYSMHC00023_20141213_QEp7_MiBa_SA_HLA-I-p_MM16_1_A_1_c	E.ASELFKDKKALY.P/3 (HCD)	AvePrecursorMz=471.8903 BestRawSpectrum=SYSMHC00023_20141213_QEp7_MiBa_SA_HLA-I-p_MM16_1_A_1_c.26559.26559 BinaryFileOffset=1514428 CollisionEnergy=27.0 ConsFracAssignedPeaks=0.427 DotConsensus=0.97,0.01;0/2 FracUnassigned=0.60,3/5;0.70,14/20;0.57,84/150 Inst=0 MassDiff=0.0125 MassDiffCounts=1/0:2 MaxRepSN=4.5 Mods=0 NAA=12 NMC=3 NTT=0 Nreps=2/2 OrigMaxIntensity=8.8e+05 Parent=471.598 Pep=Non-try…	27	2700.3	02446d_GD2-TUM_HLA_134_01_01-3xHCD-1h-R4	21110	HCD	FTMS	ASELFKDKKALY	25.77	89.301	35	33.1282	0.807402
SYSMHC00005	SYSMHC00005_20120617_EXQ0_MiBa_SA_HCT116_1_mHLA_2hr_c	S.ASELKALGY.K/1 (HCD)	AvePrecursorMz=952.0948 BestRawSpectrum=SYSMHC00005_20120617_EXQ0_MiBa_SA_HCT116_1_mHLA_2hr_c.16125.16125 BinaryFileOffset=1519897 CollisionEnergy=25.0 ConsFracAssignedPeaks=0.521 DotConsensus=0.86,0.11;1/12 FracUnassigned=0.16,1/5;0.33,7/20;0.55,915/1023 Inst=1/0,0,0 MassDiff=-0.0040 MassDiffCounts=1/0:12 MaxRepSN=200.0 Mods=0 NAA=9 NMC=1 NTT=0 Nreps=19/19 OrigMaxIntensity=4.1e+05 Parent=951.515…	25	3123.17	02446d_GC3-TUM_HLA_123_01_01-3xHCD-1h-R4	25741	HCD	FTMS	ASELKALGY	30.388	106.36	25	22.5571	0.892281
SYSMHC00014	SYSMHC00014_F1_Agilent5_20150504_HLAI_GR_FM_SCX_combined	S.ASELKALGY.K/2 (CID)	AvePrecursorMz=476.5511 BestRawSpectrum=SYSMHC00014_F1_Agilent5_20150504_HLAI_GR_FM_SCX_combined.37259.37259 BinaryFileOffset=1527041 ConsFracAssignedPeaks=0.451 DotConsensus=0.91,0.05;0/2 FracUnassigned=0.41,3/5;0.60,14/20;0.55,117/207 Inst=1/0,0,0 MassDiff=0.0035 MassDiffCounts=1/0:2 MaxRepSN=200.0 Mods=0 NAA=9 NMC=1 NTT=0 Nreps=4/8 OrigMaxIntensity=3.7e+05 Parent=476.261 Pep=Non-tryp Precursor…	-1	3883.83	02446d_GC3-TUM_HLA_123_01_01-2xIT_2xHCD-1h-R4	34090	CID	ITMS	ASELKALGY	29.64	152.11	35	32.1875	0.598771
SYSMHC00011	SYSMHC00011_TT0036_CD4_HIV-1_1357_201302	S.ASELKALGY.K/2 (CID-QTOF)	AvePrecursorMz=476.5511 BestRawSpectrum=SYSMHC00011_TT0036_CD4_HIV-1_1357_201302.94345.94345 BinaryFileOffset=1531730 ConsFracAssignedPeaks=0.631 DotConsensus=0.92,0.02;0/3 FracUnassigned=0.00,0/5;0.05,2/20;0.30,89/150 Inst=0 MassDiff=-0.0027 MassDiffCounts=1/0:3 MaxRepSN=17.8 Mods=0 NAA=9 NMC=1 NTT=0 Nreps=3/3 OrigMaxIntensity=3.1e+03 Parent=476.261 Pep=Non-tryp PrecursorIntensity=0 Prob=0.9993 …	-1	1926.93	02446d_GC3-TUM_HLA_123_01_01-3xHCD-1h-R4	24717	HCD	FTMS	ASELKALGY	29.595	177.91	25	22.5571	0.936505
SYSMHC00005	SYSMHC00010_pat_NT_15082014_rep9_c	S.ASELKALGY.K/2 (HCD)	AvePrecursorMz=476.5511 BestRawSpectrum=SYSMHC00010_pat_NT_15082014_rep9_c.16163.16163 BinaryFileOffset=1541269 CollisionEnergy=25.0 ConsFracAssignedPeaks=0.529 DotConsensus=0.84,0.04;0/15 FracUnassigned=0.51,3/5;0.45,11/20;0.38,168/252 Inst=1/0,0,0 MassDiff=-0.0010 MassDiffCounts=1/0:15 MaxRepSN=200.0 Mods=0 NAA=9 NMC=1 NTT=0 Nreps=101/123 OrigMaxIntensity=6.1e+05 Parent=476.261 Pep=Non-tryp Pre…	25	3166.3	02446d_GC3-TUM_HLA_123_01_01-3xHCD-1h-R4	25605	HCD	FTMS	ASELKALGY	30.28	130.66	35	32.5571	0.880346
SYSMHC00014	SYSMHC00014_F1_Agilent5_20150504_HLAI_GR_FM_SCX_combined	A.ASENNGGEGIHY.M/2 (CID)	AvePrecursorMz=624.6289 BinaryFileOffset=1549303 FracUnassigned=1.00,5/5;0.85,16/20;0.75,38/55 MassDiff=0.0012 Mods=0 NAA=12 NMC=0 NTT=0 Nreps=1/1 OrigMaxIntensity=1.6e+04 Parent=624.268 Pep=Non-tryp PrecursorIntensity=7.3e+05 Prob=0.9995 Protein=1/sp|P78527|PRKDC_HUMAN RawSpectrum=SYSMHC00014_F1_Agilent5_20150504_HLAI_GR_FM_SCX_combined.20594.20594 RetentionTime=2232.1,2232.1,2232.1 Sample=1/_mn…	-1	2232.1	02446d_GC12-TUM_HLA_132_01_01-2xIT_2xHCD-1h-R4	17752	CID	ITMS	ASENNGGEGIHY	20.5	199.82	35	31.4615	0.630457
SYSMHC00005	SYSMHC00005_20120619_EXQ6_MiBa_SA_HCT116_2_mHLA_2hr_c	A.ASENNGGEGIHY.M/2 (HCD)	AvePrecursorMz=624.6289 BestRawSpectrum=SYSMHC00005_20120619_EXQ6_MiBa_SA_HCT116_2_mHLA_2hr_c.14471.14471 BinaryFileOffset=1551148 CollisionEnergy=25.0 ConsFracAssignedPeaks=0.638 DotConsensus=0.95,0.04;0/7 FracUnassigned=0.00,0/5;0.07,2/20;0.60,1508/1701 Inst=1/0,0,0 MassDiff=-0.0000 MassDiffCounts=1/0:7 MaxRepSN=200.0 Mods=0 NAA=12 NMC=0 NTT=0 Nreps=12/13 OrigMaxIntensity=4.1e+05 Parent=624.268…	25	2173.13	02446a_GC12-TUM_HLA_132_01_01-DDA-1h-R1	26823	HCD	FTMS	ASENNGGEGIHY	22.061	135.8	28	23.3793	0.92551
SYSMHC00005	SYSMHC00005_20120515_EXQ3_MiBa_SA_HCT116_mHLA-1_c	T.ASEPSAQLSY.A/1 (HCD)	AvePrecursorMz=1053.1132 BestRawSpectrum=SYSMHC00005_20120515_EXQ3_MiBa_SA_HCT116_mHLA-1_c.21717.21717 BinaryFileOffset=1562525 CollisionEnergy=25.0 ConsFracAssignedPeaks=0.511 DotConsensus=0.97,0.02;0/3 FracUnassigned=0.36,2/5;0.46,10/20;0.68,598/695 Inst=1/0,0,0 MassDiff=0.0066 MassDiffCounts=1/0:3 MaxRepSN=200.0 Mods=0 NAA=10 NMC=0 NTT=0 Nreps=7/10 OrigMaxIntensity=9.3e+05 Parent=1052.49 Pep=N…	25	3362.07	02446d_GC6-TUM_HLA_126_01_01-3xHCD-1h-R4	21160	HCD	FTMS	ASEPSAQLSY	27.137	132.84	25	21.7576	0.945136
SYSMHC00014	SYSMHC00014_F1_Agilent5_20150504_HLAI_GR_FM_SCX_combined	T.ASEPSAQLSY.A/2 (CID)	AvePrecursorMz=527.0603 BestRawSpectrum=SYSMHC00014_F1_Agilent5_20150504_HLAI_GR_FM_SCX_combined.12014.12014 BinaryFileOffset=1569346 ConsFracAssignedPeaks=0.427 DotConsensus=0.97,0.02;0/2 FracUnassigned=0.78,4/5;0.72,13/20;0.68,43/75 Inst=0 MassDiff=0.0101 MassDiffCounts=1/0:2 MaxRepSN=17.9 Mods=0 NAA=10 NMC=0 NTT=0 Nreps=2/2 OrigMaxIntensity=1.8e+04 Parent=526.748 Pep=Non-tryp PrecursorIntensit…	-1	3338.9	02446d_GC6-TUM_HLA_126_01_01-2xIT_2xHCD-1h-R4	29841	CID	ITMS	ASEPSAQLSY	28.02	81.017	35	32.4595	0.500215
SYSMHC00005	SYSMHC00005_20120518_EXQ0_MiBa_SA_HCT116_mHLA-2_c	T.ASEPSAQLSY.A/2 (HCD)	AvePrecursorMz=527.0603 BestRawSpectrum=SYSMHC00005_20120518_EXQ0_MiBa_SA_HCT116_mHLA-2_c.21092.21092 BinaryFileOffset=1573214 CollisionEnergy=25.0 ConsFracAssignedPeaks=0.507 DotConsensus=0.89,0.15;1/4 FracUnassigned=0.00,0/5;0.08,2/20;0.47,567/673 Inst=1/0,0,0 MassDiff=0.0013 MassDiffCounts=1/0:4 MaxRepSN=200.0 Mods=0 NAA=10 NMC=0 NTT=0 Nreps=7/7 OrigMaxIntensity=5e+05 Parent=526.748 Pep=Non-tr…	25	3062.07	02446d_GC6-TUM_HLA_126_01_01-3xHCD-1h-R4	22234	HCD	FTMS	ASEPSAQLSY	27.981	35.178	30	26.7576	0.911882
SYSMHC00023	SYSMHC00023_20141212_QEp7_MiBa_SA_HLA-I-p_MM16_1_B_c	L.ASEPTNKHLFY.A/2 (HCD)	AvePrecursorMz=654.2277 BestRawSpectrum=SYSMHC00023_20141212_QEp7_MiBa_SA_HLA-I-p_MM16_1_B_c.26269.26269 BinaryFileOffset=1579671 CollisionEnergy=27.0 ConsFracAssignedPeaks=0.642 DotConsensus=0.86,0.06;0/2 FracUnassigned=0.14,1/5;0.30,7/20;0.45,74/150 Inst=0 MassDiff=0.0101 MassDiffCounts=1/0:2 MaxRepSN=3.9 Mods=0 NAA=11 NMC=1 NTT=0 Nreps=2/2 OrigMaxIntensity=2e+05 Parent=653.825 Pep=Non-tryp Pre…	27	2603.43	02446a_GC11-TUM_HLA_131_01_01-DDA-1h-R1	34904	HCD	FTMS	ASEPTNKHLFY	27.004	88.24	28	23.625	0.886251
SYSMHC00005	SYSMHC00005_20120518_EXQ0_MiBa_SA_HCT116_mHLA-2_c	Q.ASEQDILKY.L/2 (HCD)	AvePrecursorMz=534.0954 BestRawSpectrum=SYSMHC00005_20120518_EXQ0_MiBa_SA_HCT116_mHLA-2_c.22211.22211 BinaryFileOffset=1584474 CollisionEnergy=25.0 ConsFracAssignedPeaks=0.411 DotConsensus=0.80,0.07;0/6 FracUnassigned=0.66,3/5;0.43,7/20;0.65,610/689 Inst=1/0,0,0 MassDiff=0.0035 MassDiffCounts=1/0:6 MaxRepSN=200.0 Mods=0 NAA=9 NMC=1 NTT=0 Nreps=10/11 OrigMaxIntensity=5e+05 Parent=533.774 Pep=Non-t…	25	3351.63	02446d_GB7-TUM_HLA_115_01_01-2xIT_2xHCD-1h-R4	35981	HCD	FTMS	ASEQDILKY	30.758	250.06	20	16.9111	0.727366
SYSMHC00014	SYSMHC00014_F1_Agilent5_20150504_HLAI_GR_FM_SCX_combined	E.ASEQQALHTVQY.G/2 (CID)	AvePrecursorMz=688.2438 BestRawSpectrum=SYSMHC00014_F1_Agilent5_20150504_HLAI_GR_FM_SCX_combined.22237.22237 BinaryFileOffset=1590506 ConsFracAssignedPeaks=0.269 DotConsensus=0.92,0.08;0/2 FracUnassigned=0.77,4/5;0.82,17/20;0.70,125/220 Inst=1/0,0,0 MassDiff=0.0030 MassDiffCounts=1/0:2 MaxRepSN=200.0 Mods=0 NAA=12 NMC=0 NTT=0 Nreps=7/8 OrigMaxIntensity=6.4e+04 Parent=687.836 Pep=Non-tryp Precurso…	-1	3184.4	02446a_GC11-TUM_HLA_131_01_01-DDA-1h-R1	35846	CID	ITMS	ASEQQALHTVQY	27.616	169.09	35	30.625	0.838741
SYSMHC00011	SYSMHC00011_TT0039_C1866_HIV-1_246_201205	E.ASEQQALHTVQY.G/2 (CID-QTOF)	AvePrecursorMz=688.2438 BestRawSpectrum=SYSMHC00011_TT0039_C1866_HIV-1_246_201205.91851.91851 BinaryFileOffset=1593582 ConsFracAssignedPeaks=0.657 DotConsensus=0.82,0.03;0/2 FracUnassigned=0.00,0/5;0.03,1/20;0.23,52/150 Inst=0 MassDiff=-0.0160 MassDiffCounts=1/0:2 MaxRepSN=7.3 Mods=0 NAA=12 NMC=0 NTT=0 Nreps=2/2 OrigMaxIntensity=8.8e+02 Parent=687.836 Pep=Non-tryp PrecursorIntensity=0 Prob=1.0000…	-1	1737.1	02446d_GC11-TUM_HLA_131_01_01-3xHCD-1h-R4	20493	HCD	FTMS	ASEQQALHTVQY	25.636	293.41	25	22.6111	0.825633
SYSMHC00005	SYSMHC00010_RT_rep6_021213_Fx50mM_c	E.ASEQQALHTVQY.G/2 (HCD)	AvePrecursorMz=688.2438 BestRawSpectrum=SYSMHC00010_RT_rep6_021213_Fx50mM_c.04544.04544 BinaryFileOffset=1597300 CollisionEnergy=28.0 ConsFracAssignedPeaks=0.783 DotConsensus=0.83,0.05;1/32 FracUnassigned=0.20,1/5;0.12,2/20;0.33,322/536 Inst=1/0,0,0 MassDiff=-0.0020 MassDiffCounts=1/0:32 MaxRepSN=200.0 Mods=0 NAA=12 NMC=0 NTT=0 Nreps=92/96 OrigMaxIntensity=2.2e+05 Parent=687.836 Pep=Non-tryp Prec…	28	2635.73	02446d_GC11-TUM_HLA_131_01_01-3xHCD-1h-R4	20494	HCD	FTMS	ASEQQALHTVQY	25.641	248.7	30	27.6111	0.865576
SYSMHC00005	SYSMHC00005_20120518_EXQ0_MiBa_SA_HCT116_mHLA-2_c	E.ASETAGSGFLY.S/1 (HCD)	AvePrecursorMz=1103.1731 BestRawSpectrum=SYSMHC00005_20120518_EXQ0_MiBa_SA_HCT116_mHLA-2_c.27907.27907 BinaryFileOffset=1613476 CollisionEnergy=25.0 ConsFracAssignedPeaks=0.596 DotConsensus=0.93,0.03;0/6 FracUnassigned=0.17,1/5;0.31,7/20;0.64,502/608 Inst=1/0,0,0 MassDiff=0.0017 MassDiffCounts=1/0:6 MaxRepSN=200.0 Mods=0 NAA=11 NMC=0 NTT=0 Nreps=12/12 OrigMaxIntensity=7.1e+04 Parent=1102.51 Pep=N…	25	4236.1	02446d_GC11-TUM_HLA_131_01_01-3xHCD-1h-R4	36384	HCD	FTMS	ASETAGSGFLY	37.955	121.85	25	22.6111	0.76177
SYSMHC00005	SYSMHC00005_20120617_EXQ0_MiBa_SA_HCT116_1_mHLA_2hr_c	T.ASETGFLTY.L/1 (HCD)	AvePrecursorMz=989.0693 BestRawSpectrum=SYSMHC00005_20120617_EXQ0_MiBa_SA_HCT116_1_mHLA_2hr_c.23500.23500 BinaryFileOffset=1633821 CollisionEnergy=25.0 ConsFracAssignedPeaks=0.593 DotConsensus=0.96,0.04;0/3 FracUnassigned=0.59,3/5;0.45,9/20;0.64,630/746 Inst=1/0,0,0 MassDiff=-0.0020 MassDiffCounts=1/0:3 MaxRepSN=200.0 Mods=0 NAA=9 NMC=0 NTT=0 Nreps=24/24 OrigMaxIntensity=1.1e+06 Parent=988.462 Pe…	25	4536.43	02446a_GC3-TUM_HLA_123_01_01-DDA-1h-R1	58076	HCD	FTMS	ASETGFLTY	42.177	114.72	28	23.3548	0.836057
SYSMHC00005	SYSMHC00005_20120515_EXQ3_MiBa_SA_HCT116_mHLA-1_c	N.ASEVGSPPSY.S/1 (HCD)	AvePrecursorMz=994.0455 BestRawSpectrum=SYSMHC00005_20120515_EXQ3_MiBa_SA_HCT116_mHLA-1_c.18217.18217 BinaryFileOffset=1674367 CollisionEnergy=25.0 ConsFracAssignedPeaks=0.247 DotConsensus=0.99,0.01;0/2 FracUnassigned=0.00,0/5;0.18,11/20;0.38,419/469 Inst=1/0,0,0 MassDiff=0.0060 MassDiffCounts=1/0:2 MaxRepSN=200.0 Mods=0 NAA=10 NMC=0 NTT=0 Nreps=8/8 OrigMaxIntensity=3.6e+06 Parent=993.452 Pep=Non…	25	2710.57	02446d_GC6-TUM_HLA_126_01_01-3xHCD-1h-R4	16693	HCD	FTMS	ASEVGSPPSY	23.703	255.54	25	21.7576	0.978248
SYSMHC00014	SYSMHC00014_F1_Agilent5_20150504_HLAI_GR_FM_SCX_combined	G.ASEYDQIRY.L/2 (CID)	AvePrecursorMz=573.1104 BestRawSpectrum=SYSMHC00014_F1_Agilent5_20150504_HLAI_GR_FM_SCX_combined.81401.81401 BinaryFileOffset=1680923 ConsFracAssignedPeaks=0.375 DotConsensus=0.92,0.08;0/2 FracUnassigned=0.65,4/5;0.70,15/20;0.68,63/93 Inst=1/0,0,0 MassDiff=0.0018 MassDiffCounts=1/0:2 MaxRepSN=200.0 Mods=0 NAA=9 NMC=1 NTT=0 Nreps=3/4 OrigMaxIntensity=4.4e+04 Parent=572.767 Pep=Non-tryp PrecursorIn…	-1	3657.73	02446a_GB6-TUM_HLA_114_01_01-DDA-1h-R1	37910	CID	ITMS	ASEYDQIRY	28.989	162.64	35	30.2903	0.565807
SYSMHC00011	SYSMHC00011_TT0036_CD4_HIV-1_1357_201302	G.ASEYDQIRY.L/2 (CID-QTOF)	AvePrecursorMz=573.1104 BinaryFileOffset=1684266 FracUnassigned=0.17,1/5;0.52,13/20;0.72,122/150 MassDiff=-0.0030 Mods=0 NAA=9 NMC=1 NTT=0 Nreps=1/1 OrigMaxIntensity=1.1e+02 Parent=572.767 Pep=Non-tryp PrecursorIntensity=0 Prob=0.9917 Protein=1/sp|Q86Z02|HIPK1_HUMAN RawSpectrum=SYSMHC00011_TT0036_CD4_HIV-1_1357_201302.93204.93204 RetentionTime=1833.6,1833.6,1833.6 Sample=1/_mnt_Systemhc_data_SYSM…	-1	1833.6	02446d_GB6-TUM_HLA_114_01_01-3xHCD-1h-R4	18051	HCD	FTMS	ASEYDQIRY	24.848	169.09	30	27.527	0.803332
SYSMHC00005	SYSMHC00005_20120518_EXQ0_MiBa_SA_HCT116_mHLA-2_c	G.ASEYDQIRY.L/2 (HCD)	AvePrecursorMz=573.1104 BestRawSpectrum=SYSMHC00005_20120518_EXQ0_MiBa_SA_HCT116_mHLA-2_c.19274.19274 BinaryFileOffset=1688012 CollisionEnergy=25.0 ConsFracAssignedPeaks=0.616 DotConsensus=0.93,0.05;0/9 FracUnassigned=0.00,0/5;0.21,5/20;0.51,358/444 Inst=1/0,0,0 MassDiff=-0.0010 MassDiffCounts=1/0:9 MaxRepSN=200.0 Mods=0 NAA=9 NMC=1 NTT=0 Nreps=10/15 OrigMaxIntensity=2.3e+05 Parent=572.767 Pep=No…	25	2886.73	02446d_GB6-TUM_HLA_114_01_01-3xHCD-1h-R4	18051	HCD	FTMS	ASEYDQIRY	24.848	169.09	30	27.527	0.856602
SYSMHC00005	SYSMHC00005_20120619_EXQ6_MiBa_SA_HCT116_2_mHLA_2hr_c	D.ASISSGTHGQY.S/2 (HCD)	AvePrecursorMz=554.5798 BestRawSpectrum=SYSMHC00005_20120619_EXQ6_MiBa_SA_HCT116_2_mHLA_2hr_c.11623.11623 BinaryFileOffset=1711743 CollisionEnergy=25.0 ConsFracAssignedPeaks=0.467 DotConsensus=0.84,0.01;0/2 FracUnassigned=0.35,2/5;0.42,9/20;0.50,86/150 Inst=0 MassDiff=-0.0009 MassDiffCounts=1/0:2 MaxRepSN=9.1 Mods=0 NAA=11 NMC=0 NTT=0 Nreps=2/2 OrigMaxIntensity=2.2e+05 Parent=554.257 Pep=Non-tryp…	25	2151.33	02446a_GC11-TUM_HLA_131_01_01-DDA-1h-R1	21094	HCD	FTMS	ASISSGTHGQY	18.022	175.25	28	23.625	0.889272
SYSMHC00005	SYSMHC00005_20120617_EXQ0_MiBa_SA_HCT116_1_mHLA_2hr_c	T.ASNFLEPEFSKY.C/2 (HCD)	AvePrecursorMz=716.7897 BestRawSpectrum=SYSMHC00005_20120617_EXQ0_MiBa_SA_HCT116_1_mHLA_2hr_c.24133.24133 BinaryFileOffset=1718307 CollisionEnergy=25.0 ConsFracAssignedPeaks=0.567 DotConsensus=0.82,0.02;0/4 FracUnassigned=0.60,3/5;0.47,9/20;0.46,77/150 Inst=0 MassDiff=-0.0050 MassDiffCounts=1/0:4 MaxRepSN=16.7 Mods=0 NAA=12 NMC=1 NTT=0 Nreps=4/4 OrigMaxIntensity=1.3e+05 Parent=716.343 Pep=Non-try…	25	4693.63	02446a_GD2-TUM_HLA_134_01_01-DDA-1h-R1	57961	HCD	FTMS	ASNFLEPEFSKY	42.847	159.66	28	24.125	0.929971
SYSMHC00023	SYSMHC00023_20141214_QEp7_MiBa_SA_HLA-I-p_MM21_2_c	F.ASNPQRPGY.G/1 (HCD)	AvePrecursorMz=990.0630 BinaryFileOffset=1731601 CollisionEnergy=27.0 FracUnassigned=0.64,3/5;0.82,17/20;0.77,131/150 MassDiff=0.0110 Mods=0 NAA=9 NMC=0 NTT=0 Nreps=1/1 OrigMaxIntensity=6.5e+05 Parent=989.48 Pep=Non-tryp PrecursorIntensity=1.4e+06 Prob=0.9579 Protein=1/sp|P09629|HXB7_HUMAN RawSpectrum=SYSMHC00023_20141214_QEp7_MiBa_SA_HLA-I-p_MM21_2_c.11818.11818 RetentionTime=1268.7,1268.7,1268.…	27	1268.7	02446a_GB12-TUM_HLA_120_01_01-DDA-1h-R1	15588	HCD	FTMS	ASNPQRPGY	14.667	58.981	28	22.9677	0.899188
SYSMHC00010	SYSMHC00010_pat_NT_16052014_rep4_c	F.ASNPQRPGY.G/2 (HCD)	AvePrecursorMz=495.5352 BestRawSpectrum=SYSMHC00010_pat_NT_16052014_rep4_c.05079.05079 BinaryFileOffset=1735234 CollisionEnergy=25.0 ConsFracAssignedPeaks=0.398 DotConsensus=0.83,0.07;0/5 FracUnassigned=0.16,1/5;0.33,9/20;0.56,283/353 Inst=1/0,0,0 MassDiff=0.0000 MassDiffCounts=1/0:5 MaxRepSN=200.0 Mods=0 NAA=9 NMC=0 NTT=0 Nreps=11/11 OrigMaxIntensity=5.9e+05 Parent=495.244 Pep=Non-tryp Precursor…	25	1208.4	02446d_GB12-TUM_HLA_120_01_01-3xHCD-1h-R4	6328	HCD	FTMS	ASNPQRPGY	14.91	99.136	30	27.12	0.757567
SYSMHC00003	SYSMHC00003_130513_SKUG_Buffy95_W_XpXXg_20_Rep_3_msms35_c	V.ASNPRQAAY.E/2 (CID)	AvePrecursorMz=489.5297 BestRawSpectrum=SYSMHC00003_130513_SKUG_Buffy95_W_XpXXg_20_Rep_3_msms35_c.01372.01372 BinaryFileOffset=1740213 CollisionEnergy=35.0 ConsFracAssignedPeaks=0.646 DotConsensus=0.79,0.05;0/2 FracUnassigned=0.00,0/5;0.14,6/20;0.33,62/110 Inst=0 MassDiff=-0.0006 MassDiffCounts=1/0:2 MaxRepSN=12.7 Mods=0 NAA=9 NMC=1 NTT=0 Nreps=2/2 OrigMaxIntensity=77 Parent=489.244 Pep=Non-tryp …	35	1529	02446a_GB11-TUM_HLA_119_01_01-DDA-1h-R1	14721	CID	ITMS	ASNPRQAAY	14.106	117.53	35	30.7333	0.803938
SYSMHC00002	SYSMHC00002_carone_Y150824_001_THP1_rBCG_DDA	V.ASNPRQAAY.E/2 (CID-QTOF)	AvePrecursorMz=489.5297 BinaryFileOffset=1743316 FracUnassigned=0.41,2/5;0.50,10/20;0.56,111/150 MassDiff=0.0017 Mods=0 NAA=9 NMC=1 NTT=0 Nreps=1/1 OrigMaxIntensity=9e+02 Parent=489.244 Pep=Non-tryp PrecursorIntensity=0 Prob=0.9962 Protein=1/sp|Q9H0D6|XRN2_HUMAN RawSpectrum=SYSMHC00002_carone_Y150824_001_THP1_rBCG_DDA.01244.01244 RetentionTime=1112.7,1112.7,1112.7 Sample=1/_mnt_Systemhc_data_SYSM…	-1	1112.7	02446a_GB11-TUM_HLA_119_01_01-DDA-1h-R1	15704	HCD	FTMS	ASNPRQAAY	14.753	131.22	28	23.7333	0.831517
SYSMHC00002	SYSMHC00010_CELG_rep4_021213_Fx75mM_c	V.ASNPRQAAY.E/2 (HCD)	AvePrecursorMz=489.5297 BestRawSpectrum=SYSMHC00010_CELG_rep4_021213_Fx75mM_c.01828.01828 BinaryFileOffset=1747166 CollisionEnergy=28.0 ConsFracAssignedPeaks=0.543 DotConsensus=0.81,0.19;1/2 FracUnassigned=0.52,2/5;0.51,10/20;0.48,306/435 Inst=1/0,0,0 MassDiff=-0.0007 MassDiffCounts=1/0:2 MaxRepSN=200.0 Mods=0 NAA=9 NMC=1 NTT=0 Nreps=4/7 OrigMaxIntensity=9.1e+05 Parent=489.244 Pep=Non-tryp Precur…	28	1125.23	02446a_GB11-TUM_HLA_119_01_01-DDA-1h-R1	15704	HCD	FTMS	ASNPRQAAY	14.753	131.22	28	23.7333	0.909938
SYSMHC00023	SYSMHC00023_20141217_QEp7_MiBa_SA_HLA-I-p_MMf_13_2_c	G.ASNTQLLLK.E/2 (HCD)	AvePrecursorMz=494.5895 BestRawSpectrum=SYSMHC00023_20141217_QEp7_MiBa_SA_HLA-I-p_MMf_13_2_c.25038.25038 BinaryFileOffset=1754253 CollisionEnergy=27.0 ConsFracAssignedPeaks=0.647 DotConsensus=0.92,0.07;0/3 FracUnassigned=0.00,0/5;0.07,2/20;0.35,85/150 Inst=0 MassDiff=0.0029 MassDiffCounts=1/0:3 MaxRepSN=6.6 Mods=0 NAA=9 NMC=0 NTT=1 Nreps=3/5 OrigMaxIntensity=2.9e+05 Parent=494.295 Pep=Semi-tryp P…	27	2762.17	02445d_BC4-TUM_HLA_28_01_01-3xHCD-1h-R4	25772	HCD	FTMS	ASNTQLLLK	28.477	132.01	30	27.2283	0.791074
SYSMHC00005	SYSMHC00005_20120515_EXQ3_MiBa_SA_HCT116_mHLA-1_c	A.ASQEHGLKY.P/2 (HCD)	AvePrecursorMz=517.0679 BestRawSpectrum=SYSMHC00005_20120515_EXQ3_MiBa_SA_HCT116_mHLA-1_c.08867.08867 BinaryFileOffset=1760297 CollisionEnergy=25.0 ConsFracAssignedPeaks=0.447 DotConsensus=0.80,0.08;0/2 FracUnassigned=1.00,5/5;0.62,9/20;0.52,88/150 Inst=0 MassDiff=0.0059 MassDiffCounts=1/0:2 MaxRepSN=15.7 Mods=0 NAA=9 NMC=1 NTT=0 Nreps=2/2 OrigMaxIntensity=5.4e+05 Parent=516.759 Pep=Non-tryp Prec…	25	1515.7	02446a_GC2-TUM_HLA_122_01_01-DDA-1h-R1	18488	HCD	FTMS	ASQEHGLKY	16.553	157.49	28	23.5	0.890088
SYSMHC00005	SYSMHC00005_20120518_EXQ0_MiBa_SA_HCT116_mHLA-2_c	N.ASSQDALM[147]Y.H/1 (HCD)	AvePrecursorMz=1002.0834 BestRawSpectrum=SYSMHC00005_20120518_EXQ0_MiBa_SA_HCT116_mHLA-2_c.18744.18744 BinaryFileOffset=1785136 CollisionEnergy=25.0 ConsFracAssignedPeaks=0.568 DotConsensus=0.95,0.01;0/2 FracUnassigned=0.00,0/5;0.04,1/20;0.64,1176/1347 Inst=1/0,0,0 MassDiff=0.0007 MassDiffCounts=1/0:2 MaxRepSN=200.0 Mods=1/7,M,Oxidation NAA=9 NMC=0 NTT=0 Nreps=4/4 OrigMaxIntensity=7.4e+04 Parent=…	25	3125.03	02446d_GB7-TUM_HLA_115_01_01-3xHCD-1h-R4	21431	HCD	FTMS	ASSQDALMY	26.929	129.77	25	22.6375	0.874486
SYSMHC00023	SYSMHC00023_20140304_EXQ6_MiBa_SA_MM12-HLAp-1_c	E.ASTKNIFGRY.S/2 (HCD)	AvePrecursorMz=579.1607 BestRawSpectrum=SYSMHC00023_20140304_EXQ6_MiBa_SA_MM12-HLAp-1_c.18988.18988 BinaryFileOffset=1803541 CollisionEnergy=25.0 ConsFracAssignedPeaks=0.565 DotConsensus=0.85,0.10;0/4 FracUnassigned=0.00,0/5;0.27,7/20;0.69,1904/2066 Inst=1/0,0,0 MassDiff=0.0018 MassDiffCounts=1/0:4 MaxRepSN=200.0 Mods=0 NAA=10 NMC=2 NTT=0 Nreps=6/6 OrigMaxIntensity=5.5e+05 Parent=578.809 Pep=Non-…	25	2701.1	02446d_GC7-TUM_HLA_127_01_01-3xHCD-1h-R4	19516	HCD	FTMS	ASTKNIFGRY	25.389	161.44	30	27.7077	0.954719
SYSMHC00023	SYSMHC00023_20140306_EXQ6_MiBa_SA_MM8-HLAp-1_c	E.ASTKNIFGRY.S/3 (HCD)	AvePrecursorMz=386.4430 BestRawSpectrum=SYSMHC00023_20140306_EXQ6_MiBa_SA_MM8-HLAp-1_c.20527.20527 BinaryFileOffset=1809309 CollisionEnergy=25.0 ConsFracAssignedPeaks=0.574 DotConsensus=0.89,0.05;0/4 FracUnassigned=0.00,0/5;0.18,5/20;0.65,1960/2177 Inst=1/0,0,0 MassDiff=0.0048 MassDiffCounts=1/0:4 MaxRepSN=200.0 Mods=0 NAA=10 NMC=2 NTT=0 Nreps=5/5 OrigMaxIntensity=8.1e+05 Parent=386.208 Pep=Non-t…	25	2715.27	02446a_GC7-TUM_HLA_127_01_01-DDA-1h-R1	35826	HCD	FTMS	ASTKNIFGRY	27.913	117.53	28	23.4839	0.934207
SYSMHC00023	SYSMHC00023_20140304_EXQ6_MiBa_SA_MM12-HLAp-1_c	L.ASVSTVLTSKY.R/1 (HCD)	AvePrecursorMz=1156.3210 BestRawSpectrum=SYSMHC00023_20140304_EXQ6_MiBa_SA_MM12-HLAp-1_c.23769.23769 BinaryFileOffset=1814784 CollisionEnergy=25.0 ConsFracAssignedPeaks=0.314 DotConsensus=0.93,0.10;0/6 FracUnassigned=1.00,5/5;0.77,13/20;0.76,1144/1253 Inst=1/0,0,0 MassDiff=0.0022 MassDiffCounts=1/0:6 MaxRepSN=200.0 Mods=0 NAA=11 NMC=1 NTT=0 Nreps=11/11 OrigMaxIntensity=3.1e+05 Parent=1155.63 Pep=…	25	3424.23	03036a_BC6-TUM_HLA2_126_01_01-DDA-1h-R1	38971	HCD	FTMS	ASVSTVLTSKY	34.619	135.43	28	25.3714	0.8211
SYSMHC00003	SYSMHC00003_130712_AX_Buffy102_W_20_Rep_4_msms4_c	L.ASVSTVLTSKY.R/2 (CID)	AvePrecursorMz=578.6642 BinaryFileOffset=1821500 CollisionEnergy=35.0 FracUnassigned=0.18,2/5;0.27,8/20;0.37,75/150 MassDiff=0.0019 Mods=0 NAA=11 NMC=1 NTT=0 Nreps=1/1 OrigMaxIntensity=69 Parent=578.316 Pep=Non-tryp PrecursorIntensity=9.7e+03 Prob=0.9857 Protein=1/sp|P69905|HBA_HUMAN RawSpectrum=SYSMHC00003_130712_AX_Buffy102_W_20_Rep_4_msms4_c.04786.04786 RetentionTime=3753.8,3753.8,3753.8 Sampl…	35	3753.8	03036a_BC6-TUM_HLA2_126_01_01-DDA-1h-R1	38921	CID	ITMS	ASVSTVLTSKY	34.582	147.26	35	32.3714	0.788421
SYSMHC00001	SYSMHC00001_JY_EBV2_Zurich_carone_L130209_001	L.ASVSTVLTSKY.R/2 (CID-QTOF)	AvePrecursorMz=578.6642 BestRawSpectrum=SYSMHC00001_JY_EBV2_Zurich_carone_L130209_001.17273.17273 BinaryFileOffset=1826083 ConsFracAssignedPeaks=0.456 DotConsensus=0.50,0.04;2/2 FracUnassigned=0.41,2/5;0.35,7/20;0.45,49/90 Inst=0 MassDiff=0.0000 MassDiffCounts=1/0:2 MaxRepSN=8.0 Mods=0 NAA=11 NMC=1 NTT=0 Nreps=2/5 OrigMaxIntensity=2.6e+03 Parent=578.316 Pep=Non-tryp PrecursorIntensity=0 Prob=0.99…	-1	3001.77	03036a_BB12-TUM_HLA2_120_01_01-3xHCD-1h-R1	24959	HCD	FTMS	ASVSTVLTSKY	31.405	211.46	25	20.6712	0.73271
SYSMHC00023	SYSMHC00023_20141221_QEp7_MiBa_SA_HLA-II-p_MMf_16_c	L.ASVSTVLTSKY.R/2 (HCD)	AvePrecursorMz=578.6642 BestRawSpectrum=SYSMHC00023_20141221_QEp7_MiBa_SA_HLA-II-p_MMf_16_c.16230.16230 BinaryFileOffset=1830456 CollisionEnergy=27.0 ConsFracAssignedPeaks=0.543 DotConsensus=0.93,0.07;0/33 FracUnassigned=0.69,3/5;0.53,10/20;0.72,946/1040 Inst=1/0,0,0 MassDiff=0.0038 MassDiffCounts=1/0:33 MaxRepSN=200.0 Mods=0 NAA=11 NMC=1 NTT=0 Nreps=35/54 OrigMaxIntensity=3.5e+05 Parent=578.316 …	27	3295.17	03036a_BB12-TUM_HLA2_120_01_01-3xHCD-1h-R1	25001	HCD	FTMS	ASVSTVLTSKY	31.441	143	30	25.6712	0.941266
SYSMHC00007	SYSMHC00007_Seq44772_QE2_c	L.ATADVVILY.D/1 (HCD)	AvePrecursorMz=965.1340 BestRawSpectrum=SYSMHC00007_Seq44772_QE2_c.54662.54662 BinaryFileOffset=1841635 CollisionEnergy=25.0 ConsFracAssignedPeaks=0.588 DotConsensus=0.94,0.01;0/3 FracUnassigned=0.00,0/5;0.22,7/20;0.27,75/129 Inst=1/0,0,0 MassDiff=0.0007 MassDiffCounts=1/0:3 MaxRepSN=200.0 Mods=0 NAA=9 NMC=0 NTT=0 Nreps=6/6 OrigMaxIntensity=1.6e+05 Parent=964.535 Pep=Non-tryp PrecursorIntensity=3…	25	7419.97	02446d_GB9-TUM_HLA_117_01_01-3xHCD-1h-R4	44659	HCD	FTMS	ATADVVILY	45.454	109.11	25	22.4342	0.887835
SYSMHC00010	SYSMHC00010_pat_NT_13052014_rep2_c	A.ATAGIIGWVY.G/2 (HCD)	AvePrecursorMz=526.1186 BestRawSpectrum=SYSMHC00010_pat_NT_13052014_rep2_c.29922.29922 BinaryFileOffset=1850757 CollisionEnergy=25.0 ConsFracAssignedPeaks=0.380 DotConsensus=0.95,0.01;0/3 FracUnassigned=0.29,2/5;0.40,10/20;0.55,110/150 Inst=0 MassDiff=0.0010 MassDiffCounts=1/0:3 MaxRepSN=46.8 Mods=0 NAA=10 NMC=0 NTT=0 Nreps=3/3 OrigMaxIntensity=8.9e+04 Parent=525.785 Pep=Non-tryp PrecursorIntensi…	25	6662.07	02446d_GC9-TUM_HLA_129_01_01-3xHCD-1h-R4	54685	HCD	FTMS	ATAGIIGWVY	53.247	27.772	25	22.8889	0.843775
SYSMHC00005	SYSMHC00005_20120518_EXQ0_MiBa_SA_HCT116_mHLA-2_c	V.ATAHEDLAYSSY.V/2 (HCD)	AvePrecursorMz=664.6923 BestRawSpectrum=SYSMHC00005_20120518_EXQ0_MiBa_SA_HCT116_mHLA-2_c.18315.18315 BinaryFileOffset=1857090 CollisionEnergy=25.0 ConsFracAssignedPeaks=0.527 DotConsensus=0.81,0.02;0/3 FracUnassigned=0.00,0/5;0.00,0/20;0.41,90/150 Inst=0 MassDiff=-0.0074 MassDiffCounts=1/0:3 MaxRepSN=16.2 Mods=0 NAA=12 NMC=0 NTT=0 Nreps=3/3 OrigMaxIntensity=1.2e+06 Parent=664.294 Pep=Non-tryp Pr…	25	3047.6	02446a_GD1-TUM_HLA_133_01_01-DDA-1h-R1	35129	HCD	FTMS	ATAHEDLAYSSY	27.453	141.88	28	23.5	0.855537
SYSMHC00004	SYSMHC00005_20130504_EXQ3_MiBa_SA_Fib-2_c	K.ATAHHLGLLK.A/3 (HCD)	AvePrecursorMz=354.4289 BestRawSpectrum=SYSMHC00005_20130504_EXQ3_MiBa_SA_Fib-2_c.13362.13362 BinaryFileOffset=1869141 CollisionEnergy=25.0 ConsFracAssignedPeaks=0.785 DotConsensus=0.91,0.06;0/6 FracUnassigned=0.00,0/5;0.34,7/20;0.62,1864/2060 Inst=1/0,0,0 MassDiff=0.0067 MassDiffCounts=1/0:6 MaxRepSN=200.0 Mods=0 NAA=10 NMC=0 NTT=2 Nreps=9/9 OrigMaxIntensity=5.1e+05 Parent=354.214 Pep=Tryptic Pr…	25	1868.13	02445d_BC10-TUM_HLA_34_01_01-3xHCD-1h-R4	14331	HCD	FTMS	ATAHHLGLLK	19.462	85.355	25	21.9143	0.763668
SYSMHC00005	SYSMHC00005_20120515_EXQ3_MiBa_SA_HCT116_mHLA-1_c	K.ATAPPERTSDYY.R/2 (HCD)	AvePrecursorMz=686.2265 BestRawSpectrum=SYSMHC00005_20120515_EXQ3_MiBa_SA_HCT116_mHLA-1_c.16501.16501 BinaryFileOffset=1875166 CollisionEnergy=25.0 ConsFracAssignedPeaks=0.407 DotConsensus=0.90,0.03;0/4 FracUnassigned=0.00,0/5;0.21,5/20;0.45,99/150 Inst=0 MassDiff=0.0048 MassDiffCounts=1/0:4 MaxRepSN=24.0 Mods=0 NAA=12 NMC=1 NTT=1 Nreps=4/4 OrigMaxIntensity=4.5e+05 Parent=685.815 Pep=Semi-tryp Pr…	25	2658.27	02446a_GD1-TUM_HLA_133_01_01-DDA-1h-R1	29430	HCD	FTMS	ATAPPERTSDYY	23.741	66.023	28	23.5	0.881467
SYSMHC00011	SYSMHC00011_OTV3031b_Jurkat_MVA-HIVconsv_3-5h_2468_c	R.ATATQLLQH.P/2 (CID)	AvePrecursorMz=492.0596 BinaryFileOffset=1881620 CollisionEnergy=35.0 FracUnassigned=0.10,1/5;0.18,5/20;0.36,71/150 MassDiff=-0.0000 Mods=0 NAA=9 NMC=0 NTT=1 Nreps=1/1 OrigMaxIntensity=6.3e+02 Parent=491.769 Pep=Semi-tryp PrecursorIntensity=8.8e+03 Prob=0.9939 Protein=1/sp|Q13188|STK3_HUMAN RawSpectrum=SYSMHC00011_OTV3031b_Jurkat_MVA-HIVconsv_3-5h_2468_c.04616.04616 RetentionTime=2087.0,2087.0,20…	35	2087	02446a_GG5-TUM_HLA_173_01_01-DDA-1h-R1	33209	CID	ITMS	ATATQLLQH	27.231	288.6	35	30.3548	0.78692
SYSMHC00011	SYSMHC00011_TT0029_HLA_MVA-HIVconsv_2-5h	R.ATATQLLQH.P/2 (CID-QTOF)	AvePrecursorMz=492.0596 BinaryFileOffset=1886325 FracUnassigned=0.26,2/5;0.54,14/20;0.57,110/150 MassDiff=0.0004 Mods=0 NAA=9 NMC=0 NTT=1 Nreps=1/1 OrigMaxIntensity=2e+02 Parent=491.769 Pep=Semi-tryp PrecursorIntensity=0 Prob=0.9943 Protein=1/sp|Q13188|STK3_HUMAN RawSpectrum=SYSMHC00011_TT0029_HLA_MVA-HIVconsv_2-5h.98065.98065 RetentionTime=1678.7,1678.7,1678.7 Sample=1/_mnt_Systemhc_data_SYSMHC0…	-1	1678.7	02446d_GG5-TUM_HLA_173_01_01-3xHCD-1h-R4	20624	HCD	FTMS	ATATQLLQH	25.866	196.88	25	22.7013	0.877912
SYSMHC00004	SYSMHC00007_Seq44771_QE2_c	R.ATATQLLQH.P/2 (HCD)	AvePrecursorMz=492.0596 BestRawSpectrum=SYSMHC00007_Seq44771_QE2_c.30425.30425 BinaryFileOffset=1890228 CollisionEnergy=25.0 ConsFracAssignedPeaks=0.689 DotConsensus=0.91,0.03;0/5 FracUnassigned=0.39,2/5;0.57,12/20;0.59,310/413 Inst=1/0,0,0 MassDiff=0.0011 MassDiffCounts=1/0:5 MaxRepSN=200.0 Mods=0 NAA=9 NMC=0 NTT=1 Nreps=7/7 OrigMaxIntensity=3.1e+05 Parent=491.769 Pep=Semi-tryp PrecursorIntensit…	25	4483.5	02446a_GG5-TUM_HLA_173_01_01-DDA-1h-R1	33223	HCD	FTMS	ATATQLLQH	27.24	172.94	28	23.3548	0.878612
SYSMHC00005	SYSMHC00005_20120726_EXQ1_MiBa_SA_SupB15-WT_mHLA-5_c	F.ATDAAANLTK.L/1 (HCD)	AvePrecursorMz=976.0740 BestRawSpectrum=SYSMHC00005_20120726_EXQ1_MiBa_SA_SupB15-WT_mHLA-5_c.09118.09118 BinaryFileOffset=1893425 CollisionEnergy=25.0 ConsFracAssignedPeaks=0.234 DotConsensus=0.98,0.02;0/2 FracUnassigned=0.49,2/5;0.64,13/20;0.76,756/846 Inst=1/0,0,0 MassDiff=0.0040 MassDiffCounts=1/0:2 MaxRepSN=200.0 Mods=0 NAA=10 NMC=0 NTT=1 Nreps=4/4 OrigMaxIntensity=1.4e+06 Parent=975.511 Pep=…	25	1187.5	02445a_BC11-TUM_HLA_35_01_01-DDA-1h-R1	18908	HCD	FTMS	ATDAAANLTK	17.021	208.63	28	23.3333	0.828403
SYSMHC00023	SYSMHC00023_20141214_QEp7_MiBa_SA_HLA-I-p_MMf_18_1_c	F.ATDAAANLTK.L/2 (HCD)	AvePrecursorMz=488.5407 BestRawSpectrum=SYSMHC00023_20141214_QEp7_MiBa_SA_HLA-I-p_MMf_18_1_c.12790.12790 BinaryFileOffset=1899718 CollisionEnergy=27.0 ConsFracAssignedPeaks=0.575 DotConsensus=0.97,0.03;0/3 FracUnassigned=0.42,2/5;0.31,6/20;0.34,66/150 Inst=0 MassDiff=0.0080 MassDiffCounts=1/0:3 MaxRepSN=4.7 Mods=0 NAA=10 NMC=0 NTT=1 Nreps=3/3 OrigMaxIntensity=2.6e+05 Parent=488.259 Pep=Semi-tryp …	27	1571.27	02445a_BC11-TUM_HLA_35_01_01-DDA-1h-R1	19040	HCD	FTMS	ATDAAANLTK	17.101	178.84	28	23.3333	0.756938
SYSMHC00023	SYSMHC00023_20141213_QEp7_MiBa_SA_HLA-I-p_MM16_3_A_1_c	V.ATDDLDFRHHSY.K/3 (HCD)	AvePrecursorMz=493.1823 BestRawSpectrum=SYSMHC00023_20141213_QEp7_MiBa_SA_HLA-I-p_MM16_3_A_1_c.26228.26228 BinaryFileOffset=1934876 CollisionEnergy=27.0 ConsFracAssignedPeaks=0.667 DotConsensus=0.84,0.04;0/2 FracUnassigned=0.14,1/5;0.44,11/20;0.47,80/150 Inst=0 MassDiff=0.0150 MassDiffCounts=1/0:2 MaxRepSN=4.1 Mods=0 NAA=12 NMC=1 NTT=0 Nreps=2/2 OrigMaxIntensity=3.6e+05 Parent=492.888 Pep=Non-try…	27	2385.6	02446a_GB11-TUM_HLA_119_01_01-DDA-1h-R1	31869	HCD	FTMS	ATDDLDFRHHSY	25.218	118.77	28	23.7333	0.811319
SYSMHC00005	SYSMHC00005_20120619_EXQ6_MiBa_SA_HCT116_2_mHLA_2hr_c	S.ATDDLHHSDRY.Q/3 (HCD)	AvePrecursorMz=444.1235 BinaryFileOffset=1939291 CollisionEnergy=25.0 FracUnassigned=0.00,0/5;0.31,8/20;0.35,71/150 MassDiff=-0.0010 Mods=0 NAA=11 NMC=1 NTT=0 Nreps=1/1 OrigMaxIntensity=8.4e+05 Parent=443.865 Pep=Non-tryp PrecursorIntensity=5e+06 Prob=1.0000 Protein=1/sp|Q5VTB9|RN220_HUMAN RawSpectrum=SYSMHC00005_20120619_EXQ6_MiBa_SA_HCT116_2_mHLA_2hr_c.08416.08416 RetentionTime=1867.2,1867.2,18…	25	1867.2	02446d_GC11-TUM_HLA_131_01_01-3xHCD-1h-R4	4542	HCD	FTMS	ATDDLHHSDRY	13.132	127.51	30	27.6111	0.860004
SYSMHC00011	SYSMHC00011_TT0025_HLA_MVA-HIVconsv_0h	A.ATDDPAARF.Q/2 (CID-QTOF)	AvePrecursorMz=482.5148 BestRawSpectrum=SYSMHC00011_TT0025_HLA_MVA-HIVconsv_0h.99520.99520 BinaryFileOffset=1943619 ConsFracAssignedPeaks=0.407 DotConsensus=0.81,0.03;0/3 FracUnassigned=0.35,2/5;0.41,12/20;0.58,118/150 Inst=0 MassDiff=-0.0031 MassDiffCounts=1/0:3 MaxRepSN=15.6 Mods=0 NAA=9 NMC=1 NTT=0 Nreps=3/4 OrigMaxIntensity=4.7e+02 Parent=482.23 Pep=Non-tryp PrecursorIntensity=0 Prob=0.9992 P…	-1	1652.57	02446d_GE2-TUM_HLA_146_01_01-3xHCD-1h-R4	14866	HCD	FTMS	ATDDPAARF	22.778	175.91	25	23	0.906123
SYSMHC00005	SYSMHC00005_20120322_EXQ1_MiBa_SA_HCC1143_1_A_c	A.ATDDPAARF.Q/2 (HCD)	AvePrecursorMz=482.5148 BestRawSpectrum=SYSMHC00005_20120322_EXQ1_MiBa_SA_HCC1143_1_A_c.14158.14158 BinaryFileOffset=1946869 CollisionEnergy=25.0 ConsFracAssignedPeaks=0.443 DotConsensus=0.86,0.06;0/13 FracUnassigned=0.26,2/5;0.43,11/20;0.67,969/1062 Inst=1/0,0,0 MassDiff=0.0023 MassDiffCounts=1/0:13 MaxRepSN=200.0 Mods=0 NAA=9 NMC=1 NTT=0 Nreps=19/19 OrigMaxIntensity=5.8e+05 Parent=482.23 Pep=No…	25	3438.47	02446d_GE2-TUM_HLA_146_01_01-3xHCD-1h-R4	17269	HCD	FTMS	ATDDPAARF	24.677	144.66	30	28	0.929962
SYSMHC00023	SYSMHC00023_20141213_QEp7_MiBa_SA_HLA-I-p_MM16_1_A_1_c	S.ATDEAWRLLSTY.L/2 (HCD)	AvePrecursorMz=713.7878 BinaryFileOffset=1958780 CollisionEnergy=27.0 FracUnassigned=0.42,2/5;0.33,6/20;0.37,75/150 MassDiff=0.0119 Mods=0 NAA=12 NMC=1 NTT=0 Nreps=1/1 OrigMaxIntensity=4.9e+04 Parent=713.354 Pep=Non-tryp PrecursorIntensity=5.3e+05 Prob=0.9999 Protein=1/sp|Q12769|NU160_HUMAN RawSpectrum=SYSMHC00023_20141213_QEp7_MiBa_SA_HLA-I-p_MM16_1_A_1_c.52358.52358 RetentionTime=5370.8,5370.8,…	27	5370.8	02446a_GD2-TUM_HLA_134_01_01-DDA-1h-R1	65768	HCD	FTMS	ATDEAWRLLSTY	48.217	210.31	28	24.125	0.87602
SYSMHC00001	SYSMHC00014_F1_Agilent5_20150504_HLAI_GR_FM_SCX_combined	C.ATDFKFAMY.P/2 (CID)	AvePrecursorMz=547.6386 BestRawSpectrum=SYSMHC00014_F1_Agilent5_20150504_HLAI_GR_FM_SCX_combined.41498.41498 BinaryFileOffset=1986023 ConsFracAssignedPeaks=0.489 DotConsensus=0.91,0.09;0/2 FracUnassigned=0.70,4/5;0.69,13/20;0.64,136/211 Inst=1/0,0,0 MassDiff=0.0029 MassDiffCounts=1/0:2 MaxRepSN=200.0 Mods=0 NAA=9 NMC=1 NTT=0 Nreps=31/44 OrigMaxIntensity=8.9e+04 Parent=547.255 Pep=Non-tryp Precurs…	-1	5542.37	02446a_GB7-TUM_HLA_115_01_01-DDA-1h-R1	60434	CID	ITMS	ATDFKFAMY	43.758	122.33	35	30.3103	0.536122
SYSMHC00011	SYSMHC00011_TT0039_C1866_HIV-1_246_201205	C.ATDFKFAMY.P/2 (CID-QTOF)	AvePrecursorMz=547.6386 BestRawSpectrum=SYSMHC00011_TT0039_C1866_HIV-1_246_201205.97667.97667 BinaryFileOffset=1989428 ConsFracAssignedPeaks=0.471 DotConsensus=0.94,0.01;0/3 FracUnassigned=0.00,0/5;0.03,1/20;0.22,72/150 Inst=0 MassDiff=-0.0069 MassDiffCounts=1/0:3 MaxRepSN=15.8 Mods=0 NAA=9 NMC=1 NTT=0 Nreps=3/3 OrigMaxIntensity=4.1e+03 Parent=547.255 Pep=Non-tryp PrecursorIntensity=0 Prob=1.0000…	-1	2410.9	02446d_GB7-TUM_HLA_115_01_01-3xHCD-1h-R4	38973	HCD	FTMS	ATDFKFAMY	40.628	129.63	25	22.6375	0.918143
SYSMHC00008	SYSMHC00010_pat_NT_15082014_rep7_c	C.ATDFKFAMY.P/2 (HCD)	AvePrecursorMz=547.6386 BestRawSpectrum=SYSMHC00010_pat_NT_15082014_rep7_c.23745.23745 BinaryFileOffset=1998573 CollisionEnergy=25.0 ConsFracAssignedPeaks=0.518 DotConsensus=0.89,0.09;0/2 FracUnassigned=0.55,3/5;0.50,10/20;0.46,207/303 Inst=1/0,0,0 MassDiff=-0.0005 MassDiffCounts=1/0:2 MaxRepSN=224.6 Mods=0 NAA=9 NMC=1 NTT=0 Nreps=143/244 OrigMaxIntensity=1.4e+06 Parent=547.255 Pep=Non-tryp Precu…	25	4571.53	02446d_GB7-TUM_HLA_115_01_01-3xHCD-1h-R4	38913	HCD	FTMS	ATDFKFAMY	40.582	105.36	35	32.6375	0.854311
SYSMHC00014	SYSMHC00014_F1_Agilent5_20150504_HLAI_GR_FM_SCX_combined	C.ATDFKFAM[147]Y.P/2 (CID)	AvePrecursorMz=555.6383 BestRawSpectrum=SYSMHC00014_F1_Agilent5_20150504_HLAI_GR_FM_SCX_combined.25356.25356 BinaryFileOffset=2004560 ConsFracAssignedPeaks=0.409 DotConsensus=0.90,0.10;0/2 FracUnassigned=0.49,3/5;0.75,17/20;0.58,142/238 Inst=1/0,0,0 MassDiff=0.0043 MassDiffCounts=1/0:2 MaxRepSN=200.0 Mods=1/7,M,Oxidation NAA=9 NMC=1 NTT=0 Nreps=26/33 OrigMaxIntensity=8.1e+04 Parent=555.252 Pep=No…	-1	4844.83	02446a_GB7-TUM_HLA_115_01_01-DDA-1h-R1	49338	CID	ITMS	ATDFKFAMY	36.443	164.68	35	30.3103	0.425484
SYSMHC00011	SYSMHC00011_TT0036_CD4_HIV-1_1357_201302	C.ATDFKFAM[147]Y.P/2 (CID-QTOF)	AvePrecursorMz=555.6383 BestRawSpectrum=SYSMHC00011_TT0036_CD4_HIV-1_1357_201302.96119.96119 BinaryFileOffset=2008048 ConsFracAssignedPeaks=0.824 DotConsensus=0.89,0.07;0/3 FracUnassigned=0.00,0/5;0.15,5/20;0.30,1207/1486 Inst=1/0,0,0 MassDiff=-0.0012 MassDiffCounts=1/0:3 MaxRepSN=200.0 Mods=1/7,M,Oxidation NAA=9 NMC=1 NTT=0 Nreps=7/7 OrigMaxIntensity=9e+03 Parent=555.252 Pep=Non-tryp PrecursorIn…	-1	2178.03	02446d_GB7-TUM_HLA_115_01_01-3xHCD-1h-R4	30794	HCD	FTMS	ATDFKFAMY	34.215	179.36	25	22.6375	0.930474
SYSMHC00008	SYSMHC00010_RT_rep3_021213_Fx75mM_c	C.ATDFKFAM[147]Y.P/2 (HCD)	AvePrecursorMz=555.6383 BestRawSpectrum=SYSMHC00010_RT_rep3_021213_Fx75mM_c.05112.05112 BinaryFileOffset=2016583 CollisionEnergy=28.0 ConsFracAssignedPeaks=0.647 DotConsensus=0.90,0.03;0/2 FracUnassigned=0.32,1/5;0.34,6/20;0.27,252/381 Inst=1/0,0,0 MassDiff=0.0006 MassDiffCounts=1/0:2 MaxRepSN=200.0 Mods=1/7,M,Oxidation NAA=9 NMC=1 NTT=0 Nreps=106/211 OrigMaxIntensity=5.9e+05 Parent=555.252 Pep=N…	28	3311.03	02446a_GB7-TUM_HLA_115_01_01-DDA-1h-R1	49129	HCD	FTMS	ATDFKFAMY	36.305	129.63	28	23.3103	0.81116
SYSMHC00005	SYSMHC00005_20120518_EXQ0_MiBa_SA_HCT116_mHLA-2_c	G.ATDGIGKAY.A/2 (HCD)	AvePrecursorMz=448.4973 BestRawSpectrum=SYSMHC00005_20120518_EXQ0_MiBa_SA_HCT116_mHLA-2_c.12056.12056 BinaryFileOffset=2023731 CollisionEnergy=25.0 ConsFracAssignedPeaks=0.507 DotConsensus=0.89,0.05;0/3 FracUnassigned=0.77,4/5;0.75,15/20;0.47,86/150 Inst=0 MassDiff=0.0010 MassDiffCounts=1/0:3 MaxRepSN=18.0 Mods=0 NAA=9 NMC=1 NTT=0 Nreps=3/3 OrigMaxIntensity=4e+05 Parent=448.23 Pep=Non-tryp Precur…	25	1990.63	02446d_GC3-TUM_HLA_123_01_01-3xHCD-1h-R4	11057	HCD	FTMS	ATDGIGKAY	19.023	143.04	30	27.5571	0.65923
SYSMHC00023	SYSMHC00023_20140306_EXQ6_MiBa_SA_MM12-HLAp-2_c	G.ATDIDKNGY.P/1 (HCD)	AvePrecursorMz=997.0490 BinaryFileOffset=2030402 CollisionEnergy=25.0 FracUnassigned=0.00,0/5;0.17,4/20;0.52,94/150 MassDiff=0.0053 Mods=0 NAA=9 NMC=1 NTT=0 Nreps=1/1 OrigMaxIntensity=7.1e+04 Parent=996.463 Pep=Non-tryp PrecursorIntensity=7.9e+05 Prob=0.9999 Protein=1/sp|P06756|ITAV_HUMAN RawSpectrum=SYSMHC00023_20140306_EXQ6_MiBa_SA_MM12-HLAp-2_c.12501.12501 RetentionTime=1837.3,1837.3,1837.3 Sa…	25	1837.3	02446a_GB11-TUM_HLA_119_01_01-DDA-1h-R1	21336	HCD	FTMS	ATDIDKNGY	18.432	214.64	28	23.7333	0.804244
SYSMHC00014	SYSMHC00014_F1_Agilent5_20150504_HLAI_GR_FM_SCX_combined	G.ATDIDKNGY.P/2 (CID)	AvePrecursorMz=499.0282 BinaryFileOffset=2034420 FracUnassigned=0.77,4/5;0.80,16/20;0.62,95/150 MassDiff=-0.0014 Mods=0 NAA=9 NMC=1 NTT=0 Nreps=1/1 OrigMaxIntensity=8.8e+04 Parent=498.735 Pep=Non-tryp PrecursorIntensity=1.5e+06 Prob=0.9827 Protein=1/sp|P06756|ITAV_HUMAN RawSpectrum=SYSMHC00014_F1_Agilent5_20150504_HLAI_GR_FM_SCX_combined.19821.19821 RetentionTime=1881.8,1881.8,1881.8 Sample=1/_mn…	-1	1881.8	02446a_GB11-TUM_HLA_119_01_01-DDA-1h-R1	21272	CID	ITMS	ATDIDKNGY	18.392	206.43	35	30.7333	0.62703
SYSMHC00005	SYSMHC00005_20120515_EXQ3_MiBa_SA_HCT116_mHLA-1_c	G.ATDIDKNGY.P/2 (HCD)	AvePrecursorMz=499.0282 BestRawSpectrum=SYSMHC00005_20120515_EXQ3_MiBa_SA_HCT116_mHLA-1_c.10837.10837 BinaryFileOffset=2038624 CollisionEnergy=25.0 ConsFracAssignedPeaks=0.629 DotConsensus=0.93,0.05;0/6 FracUnassigned=0.83,4/5;0.58,11/20;0.56,575/685 Inst=1/0,0,0 MassDiff=0.0073 MassDiffCounts=1/0:6 MaxRepSN=200.0 Mods=0 NAA=9 NMC=1 NTT=0 Nreps=12/12 OrigMaxIntensity=9.6e+05 Parent=498.735 Pep=No…	25	1870.57	02446a_GB11-TUM_HLA_119_01_01-DDA-1h-R1	21276	HCD	FTMS	ATDIDKNGY	18.394	187.82	28	23.7333	0.827144
SYSMHC00011	SYSMHC00011_TT0036_CD4_HIV-1_1357_201302	E.ATDIKITVY.T/2 (CID-QTOF)	AvePrecursorMz=512.6046 BinaryFileOffset=2044985 FracUnassigned=0.34,2/5;0.47,11/20;0.60,114/150 MassDiff=-0.0077 Mods=0 NAA=9 NMC=1 NTT=0 Nreps=1/1 OrigMaxIntensity=4.4e+02 Parent=512.29 Pep=Non-tryp PrecursorIntensity=0 Prob=0.9387 Protein=1/sp|Q9Y530|OARD1_HUMAN RawSpectrum=SYSMHC00011_TT0036_CD4_HIV-1_1357_201302.95676.95676 RetentionTime=2107.3,2107.3,2107.3 Sample=1/_mnt_Systemhc_data_SYSMH…	-1	2107.3	02446d_GB10-TUM_HLA_118_01_01-2xIT_2xHCD-1h-R4	42437	HCD	FTMS	ATDIKITVY	34.365	137.98	23	19.5556	0.854408
SYSMHC00005	SYSMHC00005_20120617_EXQ0_MiBa_SA_HCT116_1_mHLA_2hr_c	E.ATDIKITVY.T/2 (HCD)	AvePrecursorMz=512.6046 BestRawSpectrum=SYSMHC00005_20120617_EXQ0_MiBa_SA_HCT116_1_mHLA_2hr_c.19168.19168 BinaryFileOffset=2048784 CollisionEnergy=25.0 ConsFracAssignedPeaks=0.560 DotConsensus=0.90,0.10;1/10 FracUnassigned=0.00,0/5;0.42,10/20;0.67,1644/1778 Inst=1/0,0,0 MassDiff=-0.0040 MassDiffCounts=1/0:10 MaxRepSN=200.0 Mods=0 NAA=9 NMC=1 NTT=0 Nreps=13/13 OrigMaxIntensity=5.9e+05 Parent=512.2…	25	3805.03	02446a_GB10-TUM_HLA_118_01_01-DDA-1h-R1	49684	HCD	FTMS	ATDIKITVY	36.596	115.78	28	23.4	0.913379
SYSMHC00005	SYSMHC00005_20120619_EXQ6_MiBa_SA_HCT116_2_mHLA_2hr_c	A.ATDINGDDY.A/1 (HCD)	AvePrecursorMz=983.9635 BestRawSpectrum=SYSMHC00005_20120619_EXQ6_MiBa_SA_HCT116_2_mHLA_2hr_c.16844.16844 BinaryFileOffset=2055499 CollisionEnergy=25.0 ConsFracAssignedPeaks=0.426 DotConsensus=0.98,0.01;0/7 FracUnassigned=0.00,0/5;0.35,9/20;0.65,2270/2477 Inst=1/0,0,0 MassDiff=0.0011 MassDiffCounts=1/0:7 MaxRepSN=200.0 Mods=0 NAA=9 NMC=0 NTT=0 Nreps=12/12 OrigMaxIntensity=2.3e+05 Parent=983.395 P…	25	2499.7	02446d_GB7-TUM_HLA_115_01_01-3xHCD-1h-R4	15579	HCD	FTMS	ATDINGDDY	22.39	176.75	25	22.6375	0.836357
SYSMHC00014	SYSMHC00014_F1_Agilent5_20150504_HLAI_GR_FM_SCX_combined	L.ATDISRQNEY.L/2 (CID)	AvePrecursorMz=599.1268 BestRawSpectrum=SYSMHC00014_F1_Agilent5_20150504_HLAI_GR_FM_SCX_combined.32666.32666 BinaryFileOffset=2072989 ConsFracAssignedPeaks=0.438 DotConsensus=0.94,0.06;0/2 FracUnassigned=0.76,4/5;0.83,17/20;0.66,100/175 Inst=1/0,0,0 MassDiff=0.0032 MassDiffCounts=1/0:2 MaxRepSN=200.0 Mods=0 NAA=10 NMC=1 NTT=0 Nreps=3/5 OrigMaxIntensity=3.9e+05 Parent=598.781 Pep=Non-tryp Precurso…	-1	2315	02446d_GC5-TUM_HLA_125_01_01-2xIT_2xHCD-1h-R4	11924	CID	ITMS	ATDISRQNEY	17.311	150.09	35	32.4651	0.608763
SYSMHC00011	SYSMHC00011_TT0036_CD4_HIV-1_1357_201302	L.ATDISRQNEY.L/2 (CID-QTOF)	AvePrecursorMz=599.1268 BestRawSpectrum=SYSMHC00011_TT0036_CD4_HIV-1_1357_201302.88900.88900 BinaryFileOffset=2077733 ConsFracAssignedPeaks=0.824 DotConsensus=0.78,0.04;0/2 FracUnassigned=0.00,0/5;0.02,1/20;0.26,82/150 Inst=0 MassDiff=-0.0005 MassDiffCounts=1/0:2 MaxRepSN=12.0 Mods=0 NAA=10 NMC=1 NTT=0 Nreps=2/2 OrigMaxIntensity=3.4e+02 Parent=598.781 Pep=Non-tryp PrecursorIntensity=0 Prob=1.0000…	-1	1350.67	02446a_GC5-TUM_HLA_125_01_01-DDA-1h-R1	21486	HCD	FTMS	ATDISRQNEY	18.76	184.9	28	23.6667	0.879539
SYSMHC00005	SYSMHC00010_RT_rep4_021213_Fx75mM_c	L.ATDISRQNEY.L/2 (HCD)	AvePrecursorMz=599.1268 BestRawSpectrum=SYSMHC00010_RT_rep4_021213_Fx75mM_c.02430.02430 BinaryFileOffset=2080806 CollisionEnergy=28.0 ConsFracAssignedPeaks=0.714 DotConsensus=0.84,0.05;0/15 FracUnassigned=0.15,1/5;0.13,3/20;0.31,319/457 Inst=1/0,0,0 MassDiff=-0.0017 MassDiffCounts=1/0:15 MaxRepSN=200.0 Mods=0 NAA=10 NMC=1 NTT=0 Nreps=52/53 OrigMaxIntensity=1.3e+05 Parent=598.781 Pep=Non-tryp Prec…	28	1978.5	02446d_GC5-TUM_HLA_125_01_01-3xHCD-1h-R4	9611	HCD	FTMS	ATDISRQNEY	17.493	195.8	30	27.4219	0.884313
SYSMHC00023	SYSMHC00023_20140305_EXQ6_MiBa_SA_MM5-HLAp-1_c	V.ATDKDNGILLY.K/1 (HCD)	AvePrecursorMz=1223.3678 BinaryFileOffset=2087523 CollisionEnergy=25.0 FracUnassigned=0.22,1/5;0.47,10/20;0.60,105/150 MassDiff=0.0086 Mods=0 NAA=11 NMC=1 NTT=0 Nreps=1/1 OrigMaxIntensity=3.2e+04 Parent=1222.63 Pep=Non-tryp PrecursorIntensity=1e+06 Prob=0.9775 Protein=1/sp|O75094|SLIT3_HUMAN RawSpectrum=SYSMHC00023_20140305_EXQ6_MiBa_SA_MM5-HLAp-1_c.28004.28004 RetentionTime=3818.0,3818.0,3818.0 …	25	3818	02446a_GC10-TUM_HLA_130_01_01-DDA-1h-R1	51417	HCD	FTMS	ATDKDNGILLY	38.405	109.02	28	23.4194	0.683797
SYSMHC00023	SYSMHC00023_20140304_EXQ6_MiBa_SA_MM12-HLAp-2_c	V.ATDKDNGILLY.K/2 (HCD)	AvePrecursorMz=612.1876 BestRawSpectrum=SYSMHC00023_20140304_EXQ6_MiBa_SA_MM12-HLAp-2_c.27506.27506 BinaryFileOffset=2091447 CollisionEnergy=25.0 ConsFracAssignedPeaks=0.471 DotConsensus=0.97,0.02;0/2 FracUnassigned=0.00,0/5;0.19,4/20;0.46,86/150 Inst=0 MassDiff=0.0059 MassDiffCounts=1/0:2 MaxRepSN=6.5 Mods=0 NAA=11 NMC=1 NTT=0 Nreps=2/2 OrigMaxIntensity=2e+05 Parent=611.819 Pep=Non-tryp Precurso…	25	3833.3	02446d_GC10-TUM_HLA_130_01_01-3xHCD-1h-R4	35010	HCD	FTMS	ATDKDNGILLY	37.171	119.34	30	27.4247	0.935856
SYSMHC00001	SYSMHC00003_130208_CB_Buffy52_W_20_Rep_5_msms5_c	K.ATDKSFVEK.L/2 (CID)	AvePrecursorMz=513.0768 BestRawSpectrum=SYSMHC00003_130208_CB_Buffy52_W_20_Rep_5_msms5_c.02968.02968 BinaryFileOffset=2104501 CollisionEnergy=35.0 ConsFracAssignedPeaks=0.754 DotConsensus=0.97,0.02;0/2 FracUnassigned=0.00,0/5;0.03,1/20;0.37,231/393 Inst=1/0,0,0 MassDiff=0.0000 MassDiffCounts=1/0:2 MaxRepSN=200.0 Mods=0 NAA=9 NMC=1 NTT=2 Nreps=105/323 OrigMaxIntensity=1.4e+03 Parent=512.769 Pep=Tr…	35	3136.47	03036a_BD8-TUM_HLA2_140_01_01-DDA-1h-R1	11427	CID	ITMS	ATDKSFVEK	14.93	97.597	35	32.6364	0.710185
SYSMHC00001	SYSMHC00001_PBMC15_Zurich_carone_J130709_001	K.ATDKSFVEK.L/2 (CID-QTOF)	AvePrecursorMz=513.0768 BinaryFileOffset=2110326 FracUnassigned=0.00,0/5;0.14,4/20;0.21,88/150 MassDiff=-0.0057 Mods=0 NAA=9 NMC=1 NTT=2 Nreps=1/1 OrigMaxIntensity=4.5e+03 Parent=512.769 Pep=Tryptic PrecursorIntensity=0 Prob=0.9957 Protein=1/sp|P35749|MYH11_HUMAN RawSpectrum=SYSMHC00001_PBMC15_Zurich_carone_J130709_001.16937.16937 RetentionTime=1442.8,1442.8,1442.8 Sample=1/_mnt_Systemhc_data_SYS…	-1	1442.8	02445d_BC1-TUM_HLA_25_01_01-3xHCD-1h-R4	21337	HCD	FTMS	ATDKSFVEK	25.571	152.54	30	26.7692	0.70196
SYSMHC00004	SYSMHC00010_pat_FL_03062014_rep2_c	K.ATDKSFVEK.V/2 (HCD)	AvePrecursorMz=513.0768 BestRawSpectrum=SYSMHC00010_pat_FL_03062014_rep2_c.05234.05234 BinaryFileOffset=2114474 CollisionEnergy=25.0 ConsFracAssignedPeaks=0.722 DotConsensus=0.89,0.06;1/38 FracUnassigned=0.12,1/5;0.21,6/20;0.26,236/372 Inst=1/0,0,0 MassDiff=0.0010 MassDiffCounts=1/0:38 MaxRepSN=200.0 Mods=0 NAA=9 NMC=1 NTT=2 Nreps=100/105 OrigMaxIntensity=8.6e+05 Parent=512.769 Pep=Tryptic Precur…	25	1871.3	02445d_BC1-TUM_HLA_25_01_01-3xHCD-1h-R4	21337	HCD	FTMS	ATDKSFVEK	25.571	152.54	30	26.7692	0.83651
SYSMHC00004	SYSMHC00010_pat_FL_13082014_rep7_c	K.ATDKSFVEK.L/3 (HCD)	AvePrecursorMz=342.3870 BestRawSpectrum=SYSMHC00010_pat_FL_13082014_rep7_c.04754.04754 BinaryFileOffset=2122970 CollisionEnergy=25.0 ConsFracAssignedPeaks=0.677 DotConsensus=0.87,0.08;2/26 FracUnassigned=0.15,1/5;0.29,8/20;0.34,425/611 Inst=1/0,0,0 MassDiff=-0.0009 MassDiffCounts=1/0:26 MaxRepSN=200.0 Mods=0 NAA=9 NMC=1 NTT=2 Nreps=100/119 OrigMaxIntensity=3.9e+06 Parent=342.182 Pep=Tryptic Precu…	25	1862.97	02445a_BC1-TUM_HLA_25_01_01-DDA-1h-R1	32921	HCD	FTMS	ATDKSFVEK	26.425	70.056	28	22.625	0.691365
SYSMHC00014	SYSMHC00014_F1_Agilent5_20150504_HLAI_GR_FM_SCX_combined	E.ATDLAQHLY.G/2 (CID)	AvePrecursorMz=516.5740 BinaryFileOffset=2150713 FracUnassigned=1.00,5/5;0.83,16/20;0.76,73/118 MassDiff=0.0032 Mods=0 NAA=9 NMC=0 NTT=0 Nreps=1/1 OrigMaxIntensity=1.5e+06 Parent=516.261 Pep=Non-tryp PrecursorIntensity=2.7e+07 Prob=0.9801 Protein=1/sp|Q6ZP82|CC141_HUMAN RawSpectrum=SYSMHC00014_F1_Agilent5_20150504_HLAI_GR_FM_SCX_combined.23696.23696 RetentionTime=3567.8,3567.8,3567.8 Sample=1/_mn…	-1	3567.8	02446d_GC1-TUM_HLA_121_01_01-2xIT_2xHCD-1h-R4	33101	CID	ITMS	ATDLAQHLY	29.491	281.6	35	31.7561	0.398558
SYSMHC00011	SYSMHC00011_TT0038_C1866_HIV-1_579_201205	E.ATDLAQHLY.G/2 (CID-QTOF)	AvePrecursorMz=516.5740 BinaryFileOffset=2154211 FracUnassigned=0.13,1/5;0.11,3/20;0.23,67/150 MassDiff=-0.0090 Mods=0 NAA=9 NMC=0 NTT=0 Nreps=1/1 OrigMaxIntensity=7.2e+03 Parent=516.261 Pep=Non-tryp PrecursorIntensity=0 Prob=0.9938 Protein=1/sp|Q6ZP82|CC141_HUMAN RawSpectrum=SYSMHC00011_TT0038_C1866_HIV-1_579_201205.86010.86010 RetentionTime=1832.2,1832.2,1832.2 Sample=1/_mnt_Systemhc_data_SYSMH…	-1	1832.2	02446d_GC1-TUM_HLA_121_01_01-3xHCD-1h-R4	24190	HCD	FTMS	ATDLAQHLY	29.428	218.73	25	22.0328	0.907924
SYSMHC00023	SYSMHC00023_20141216_QEp7_MiBa_SA_HLA-I-p_MMf_3_1_c	E.ATDLAQHLY.G/2 (HCD)	AvePrecursorMz=516.5740 BestRawSpectrum=SYSMHC00023_20141216_QEp7_MiBa_SA_HLA-I-p_MMf_3_1_c.28613.28613 BinaryFileOffset=2158631 CollisionEnergy=27.0 ConsFracAssignedPeaks=0.553 DotConsensus=1.00,0.00;0/2 FracUnassigned=0.37,2/5;0.36,7/20;0.36,66/150 Inst=0 MassDiff=0.0015 MassDiffCounts=1/0:2 MaxRepSN=4.0 Mods=0 NAA=9 NMC=0 NTT=0 Nreps=2/2 OrigMaxIntensity=3e+05 Parent=516.261 Pep=Non-tryp Precu…	27	3109.3	02446d_GC1-TUM_HLA_121_01_01-3xHCD-1h-R4	24099	HCD	FTMS	ATDLAQHLY	29.354	171.46	30	27.0328	0.879912
SYSMHC00005	SYSMHC00005_20120518_EXQ0_MiBa_SA_HCT116_mHLA-2_c	G.ATDLDVANFY.V/1 (HCD)	AvePrecursorMz=1129.2110 BestRawSpectrum=SYSMHC00005_20120518_EXQ0_MiBa_SA_HCT116_mHLA-2_c.34453.34453 BinaryFileOffset=2165177 CollisionEnergy=25.0 ConsFracAssignedPeaks=0.673 DotConsensus=0.89,0.05;0/8 FracUnassigned=0.00,0/5;0.15,4/20;0.56,318/403 Inst=1/0,0,0 MassDiff=0.0092 MassDiffCounts=1/0:8 MaxRepSN=200.0 Mods=0 NAA=10 NMC=0 NTT=0 Nreps=11/11 OrigMaxIntensity=4.6e+04 Parent=1128.52 Pep=N…	25	5177.4	02446d_GC4-TUM_HLA_124_01_01-3xHCD-1h-R4	43750	HCD	FTMS	ATDLDVANFY	44.4	166.17	25	22.1077	0.881296
SYSMHC00011	SYSMHC00011_TT0036_CD4_HIV-1_1357_201302	G.ATDLDVANFY.V/2 (CID-QTOF)	AvePrecursorMz=565.1092 BinaryFileOffset=2173118 FracUnassigned=0.00,0/5;0.17,4/20;0.27,70/150 MassDiff=-0.0028 Mods=0 NAA=10 NMC=0 NTT=0 Nreps=1/1 OrigMaxIntensity=1.2e+03 Parent=564.764 Pep=Non-tryp PrecursorIntensity=0 Prob=0.9878 Protein=1/sp|Q9H840|GEMI7_HUMAN RawSpectrum=SYSMHC00011_TT0036_CD4_HIV-1_1357_201302.100149.100149 RetentionTime=2607.6,2607.6,2607.6 Sample=1/_mnt_Systemhc_data_SYS…	-1	2607.6	02446d_GC4-TUM_HLA_124_01_01-3xHCD-1h-R4	43799	HCD	FTMS	ATDLDVANFY	44.439	61.78	25	22.1077	0.693884
SYSMHC00005	SYSMHC00010_pat_NT_16052014_rep3_c	G.ATDLDVANFY.V/2 (HCD)	AvePrecursorMz=565.1092 BestRawSpectrum=SYSMHC00010_pat_NT_16052014_rep3_c.25841.25841 BinaryFileOffset=2179875 CollisionEnergy=25.0 ConsFracAssignedPeaks=0.458 DotConsensus=0.87,0.07;0/6 FracUnassigned=0.10,1/5;0.20,7/20;0.44,270/358 Inst=1/0,0,0 MassDiff=0.0020 MassDiffCounts=1/0:6 MaxRepSN=200.0 Mods=0 NAA=10 NMC=0 NTT=0 Nreps=8/11 OrigMaxIntensity=7.1e+05 Parent=564.764 Pep=Non-tryp Precursor…	25	5158.13	02446d_GC4-TUM_HLA_124_01_01-3xHCD-1h-R4	43799	HCD	FTMS	ATDLDVANFY	44.439	61.78	25	22.1077	0.863288
SYSMHC00014	SYSMHC00014_F1_Agilent5_20150504_HLAI_GR_FM_SCX_combined	A.ATDLLKRLY.S/2 (CID)	AvePrecursorMz=547.1592 BinaryFileOffset=2185482 FracUnassigned=0.84,4/5;0.82,16/20;0.75,77/120 MassDiff=0.0022 Mods=0 NAA=9 NMC=2 NTT=0 Nreps=1/1 OrigMaxIntensity=7.1e+04 Parent=546.824 Pep=Non-tryp PrecursorIntensity=1.9e+06 Prob=0.9876 Protein=1/sp|Q9Y2Z9|COQ6_HUMAN RawSpectrum=SYSMHC00014_F1_Agilent5_20150504_HLAI_GR_FM_SCX_combined.54637.54637 RetentionTime=4699.5,4699.5,4699.5 Sample=1/_mnt…	-1	4699.5	02446a_GB8-TUM_HLA_116_01_01-DDA-1h-R1	49688	CID	ITMS	ATDLLKRLY	36.717	243.29	35	30.7931	0.646758
SYSMHC00011	SYSMHC00011_TT0036_CD4_HIV-1_1357_201302	A.ATDLLKRLY.S/3 (CID-QTOF)	AvePrecursorMz=365.1086 BinaryFileOffset=2188898 FracUnassigned=0.00,0/5;0.21,9/20;0.50,121/150 MassDiff=-0.0020 Mods=0 NAA=9 NMC=2 NTT=0 Nreps=1/1 OrigMaxIntensity=6.4e+02 Parent=364.885 Pep=Non-tryp PrecursorIntensity=0 Prob=0.9601 Protein=1/sp|Q9Y2Z9|COQ6_HUMAN RawSpectrum=SYSMHC00011_TT0036_CD4_HIV-1_1357_201302.95918.95918 RetentionTime=2134.4,2134.4,2134.4 Sample=1/_mnt_Systemhc_data_SYSMHC…	-1	2134.4	02446a_GB8-TUM_HLA_116_01_01-DDA-1h-R1	49642	HCD	FTMS	ATDLLKRLY	36.688	80.438	28	23.7931	0.432314
SYSMHC00023	SYSMHC00023_20141212_QEp7_MiBa_SA_HLA-I-p_MM16_1_A_c	A.ATDLLKRLY.S/3 (HCD)	AvePrecursorMz=365.1086 BinaryFileOffset=2192674 CollisionEnergy=27.0 FracUnassigned=0.00,0/5;0.18,6/20;0.49,106/150 MassDiff=0.0143 Mods=0 NAA=9 NMC=2 NTT=0 Nreps=1/1 OrigMaxIntensity=4.6e+05 Parent=364.885 Pep=Non-tryp PrecursorIntensity=1.1e+06 Prob=0.9850 Protein=1/sp|Q9Y2Z9|COQ6_HUMAN RawSpectrum=SYSMHC00023_20141212_QEp7_MiBa_SA_HLA-I-p_MM16_1_A_c.38757.38757 RetentionTime=3846.7,3846.7,384…	27	3846.7	02446a_GB8-TUM_HLA_116_01_01-DDA-1h-R1	49642	HCD	FTMS	ATDLLKRLY	36.688	80.438	28	23.7931	0.839968
SYSMHC00001	SYSMHC00001_PBMC6_Tubingen_120903_CB_Buffy32_W_20_Rep_5_msms8_c	Q.ATDLTREVY.Q/2 (CID)	AvePrecursorMz=534.5893 BestRawSpectrum=SYSMHC00001_PBMC6_Tubingen_120903_CB_Buffy32_W_20_Rep_5_msms8_c.07310.07310 BinaryFileOffset=2202728 CollisionEnergy=35.0 ConsFracAssignedPeaks=0.767 DotConsensus=0.84,0.06;0/8 FracUnassigned=0.12,1/5;0.11,3/20;0.20,313/470 Inst=1/0,0,0 MassDiff=-0.0002 MassDiffCounts=1/0:8 MaxRepSN=200.0 Mods=0 NAA=9 NMC=1 NTT=0 Nreps=50/61 OrigMaxIntensity=1.9e+04 Parent=…	35	3435.77	02446a_GB6-TUM_HLA_114_01_01-DDA-1h-R1	37302	CID	ITMS	ATDLTREVY	28.602	112.36	35	30.2903	0.802618
SYSMHC00011	SYSMHC00011_TT0039_C1866_HIV-1_246_201205	Q.ATDLTREVY.Q/2 (CID-QTOF)	AvePrecursorMz=534.5893 BestRawSpectrum=SYSMHC00011_TT0039_C1866_HIV-1_246_201205.91965.91965 BinaryFileOffset=2206957 ConsFracAssignedPeaks=0.683 DotConsensus=0.98,0.01;0/2 FracUnassigned=0.00,0/5;0.09,4/20;0.27,1921/2158 Inst=1/0,0,0 MassDiff=-0.0058 MassDiffCounts=1/0:2 MaxRepSN=200.0 Mods=0 NAA=9 NMC=1 NTT=0 Nreps=4/4 OrigMaxIntensity=3.8e+04 Parent=534.272 Pep=Non-tryp PrecursorIntensity=0 P…	-1	1751.23	02446a_GB6-TUM_HLA_114_01_01-DDA-1h-R1	37310	HCD	FTMS	ATDLTREVY	28.606	135.63	28	23.2903	0.908596
SYSMHC00005	SYSMHC00010_pat_RT_06082014_rep3_c	Q.ATDLTREVY.Q/2 (HCD)	AvePrecursorMz=534.5893 BestRawSpectrum=SYSMHC00010_pat_RT_06082014_rep3_c.12366.12366 BinaryFileOffset=2212021 CollisionEnergy=25.0 ConsFracAssignedPeaks=0.579 DotConsensus=0.80,0.08;1/22 FracUnassigned=0.61,3/5;0.45,8/20;0.39,262/395 Inst=1/0,0,0 MassDiff=-0.0011 MassDiffCounts=1/0:22 MaxRepSN=200.0 Mods=0 NAA=9 NMC=1 NTT=0 Nreps=90/102 OrigMaxIntensity=9.3e+05 Parent=534.272 Pep=Non-tryp Precu…	25	2766.43	02446d_GB6-TUM_HLA_114_01_01-3xHCD-1h-R4	20348	HCD	FTMS	ATDLTREVY	26.625	179.81	25	22.527	0.680548
SYSMHC00014	SYSMHC00014_F1_Agilent5_20150504_HLAI_GR_FM_SCX_combined	S.ATDMPVKNQY.S/2 (CID)	AvePrecursorMz=584.1645 BestRawSpectrum=SYSMHC00014_F1_Agilent5_20150504_HLAI_GR_FM_SCX_combined.20782.20782 BinaryFileOffset=2224606 ConsFracAssignedPeaks=0.340 DotConsensus=0.90,0.10;0/2 FracUnassigned=0.75,4/5;0.73,15/20;0.65,125/213 Inst=1/0,0,0 MassDiff=0.0030 MassDiffCounts=1/0:2 MaxRepSN=200.0 Mods=0 NAA=10 NMC=1 NTT=0 Nreps=5/6 OrigMaxIntensity=5e+04 Parent=583.779 Pep=Non-tryp PrecursorI…	-1	2571.8	02446a_GC4-TUM_HLA_124_01_01-DDA-1h-R1	28090	CID	ITMS	ATDMPVKNQY	22.68	162.64	35	30.3548	0.390834
SYSMHC00005	SYSMHC00005_20120619_EXQ6_MiBa_SA_HCT116_2_mHLA_2hr_c	S.ATDMPVKNQY.S/2 (HCD)	AvePrecursorMz=584.1645 BestRawSpectrum=SYSMHC00005_20120619_EXQ6_MiBa_SA_HCT116_2_mHLA_2hr_c.16053.16053 BinaryFileOffset=2227627 CollisionEnergy=25.0 ConsFracAssignedPeaks=0.534 DotConsensus=0.94,0.08;1/19 FracUnassigned=0.00,0/5;0.19,6/20;0.58,3321/3624 Inst=1/0,0,0 MassDiff=0.0009 MassDiffCounts=1/0:19 MaxRepSN=200.0 Mods=0 NAA=10 NMC=1 NTT=0 Nreps=31/31 OrigMaxIntensity=6.3e+05 Parent=583.77…	25	2465.33	02446a_GC4-TUM_HLA_124_01_01-DDA-1h-R1	28096	HCD	FTMS	ATDMPVKNQY	22.684	194.94	28	23.3548	0.949031
SYSMHC00014	SYSMHC00014_F1_Agilent5_20150504_HLAI_GR_FM_SCX_combined	S.ATDM[147]PVKNQY.S/2 (CID)	AvePrecursorMz=592.1642 BestRawSpectrum=SYSMHC00014_F1_Agilent5_20150504_HLAI_GR_FM_SCX_combined.20789.20789 BinaryFileOffset=2235461 ConsFracAssignedPeaks=0.356 DotConsensus=0.94,0.02;0/4 FracUnassigned=0.74,4/5;0.80,17/20;0.73,47/73 Inst=0 MassDiff=0.0029 MassDiffCounts=1/0:4 MaxRepSN=51.6 Mods=1/3,M,Oxidation NAA=10 NMC=1 NTT=0 Nreps=4/5 OrigMaxIntensity=1.1e+05 Parent=591.777 Pep=Non-tryp Pre…	-1	2077.87	02446d_GC4-TUM_HLA_124_01_01-2xIT_2xHCD-1h-R4	8105	CID	ITMS	ATDMPVKNQY	15.231	188.91	35	31.8372	0.499892
SYSMHC00005	SYSMHC00005_20120617_EXQ0_MiBa_SA_HCT116_1_mHLA_2hr_c	S.ATDM[147]PVKNQY.S/2 (HCD)	AvePrecursorMz=592.1642 BestRawSpectrum=SYSMHC00005_20120617_EXQ0_MiBa_SA_HCT116_1_mHLA_2hr_c.06688.06688 BinaryFileOffset=2239160 CollisionEnergy=25.0 ConsFracAssignedPeaks=0.600 DotConsensus=0.89,0.09;1/25 FracUnassigned=0.63,3/5;0.46,8/20;0.63,825/953 Inst=1/0,0,0 MassDiff=-0.0132 MassDiffCounts=1/0:25 MaxRepSN=200.0 Mods=1/3,M,Oxidation NAA=10 NMC=1 NTT=0 Nreps=59/60 OrigMaxIntensity=1.2e+05 …	25	1719.87	02446a_GC4-TUM_HLA_124_01_01-DDA-1h-R1	18677	HCD	FTMS	ATDMPVKNQY	16.58	195.58	28	23.3548	0.881555
SYSMHC00005	SYSMHC00005_20120619_EXQ6_MiBa_SA_HCT116_2_mHLA_2hr_c	L.ATDPDDTHAY.N/2 (HCD)	AvePrecursorMz=553.5487 BestRawSpectrum=SYSMHC00005_20120619_EXQ6_MiBa_SA_HCT116_2_mHLA_2hr_c.11233.11233 BinaryFileOffset=2254876 CollisionEnergy=25.0 ConsFracAssignedPeaks=0.560 DotConsensus=0.93,0.12;2/11 FracUnassigned=0.00,0/5;0.33,7/20;0.56,2105/2310 Inst=1/0,0,0 MassDiff=-0.0001 MassDiffCounts=1/0:11 MaxRepSN=200.0 Mods=0 NAA=10 NMC=0 NTT=0 Nreps=20/20 OrigMaxIntensity=6.5e+05 Parent=553.2…	25	1861.3	02446a_GC7-TUM_HLA_127_01_01-DDA-1h-R1	19785	HCD	FTMS	ATDPDDTHAY	17.511	72.607	28	23.4839	0.840513
SYSMHC00001	SYSMHC00003_130208_CB_Buffy52_W_20_Rep_5_msms5_c	Q.ATDPNILGR.T/2 (CID)	AvePrecursorMz=479.0406 BestRawSpectrum=SYSMHC00003_130208_CB_Buffy52_W_20_Rep_5_msms5_c.06337.06337 BinaryFileOffset=2284405 CollisionEnergy=35.0 ConsFracAssignedPeaks=0.811 DotConsensus=0.94,0.03;0/5 FracUnassigned=0.00,0/5;0.01,1/20;0.17,168/328 Inst=1/0,0,0 MassDiff=0.0001 MassDiffCounts=1/0:5 MaxRepSN=200.0 Mods=0 NAA=9 NMC=0 NTT=1 Nreps=104/126 OrigMaxIntensity=1.5e+03 Parent=478.762 Pep=Se…	35	3982.77	02446a_GF2-TUM_HLA_158_01_01-DDA-1h-R1	35335	CID	ITMS	ATDPNILGR	27.02	176.33	35	30.2593	0.848008
SYSMHC00001	SYSMHC00001_Jurkat_Oxford_TT0236a_DDA_MHC-I_Jurkat_iRT	Q.ATDPNILGR.T/2 (CID-QTOF)	AvePrecursorMz=479.0406 BestRawSpectrum=SYSMHC00001_Jurkat_Oxford_TT0236a_DDA_MHC-I_Jurkat_iRT.83165.83165 BinaryFileOffset=2289926 ConsFracAssignedPeaks=0.808 DotConsensus=0.95,0.02;0/10 FracUnassigned=0.00,0/5;0.03,3/20;0.16,339/463 Inst=1/0,0,0 MassDiff=0.0039 MassDiffCounts=1/0:10 MaxRepSN=200.0 Mods=0 NAA=9 NMC=0 NTT=1 Nreps=15/15 OrigMaxIntensity=7.7e+03 Parent=478.762 Pep=Semi-tryp Precurs…	-1	2016.43	02446d_GF2-TUM_HLA_158_01_01-3xHCD-1h-R4	18973	HCD	FTMS	ATDPNILGR	25.397	143.04	30	27.4286	0.848102
SYSMHC00004	SYSMHC00010_pat_FL_13082014_rep7_c	Q.ATDPNILGR.T/2 (HCD)	AvePrecursorMz=479.0406 BestRawSpectrum=SYSMHC00010_pat_FL_13082014_rep7_c.11518.11518 BinaryFileOffset=2294306 CollisionEnergy=25.0 ConsFracAssignedPeaks=0.563 DotConsensus=0.96,0.02;0/5 FracUnassigned=0.41,2/5;0.32,7/20;0.38,229/335 Inst=1/0,0,0 MassDiff=-0.0000 MassDiffCounts=1/0:5 MaxRepSN=200.0 Mods=0 NAA=9 NMC=0 NTT=1 Nreps=106/191 OrigMaxIntensity=1.3e+06 Parent=478.762 Pep=Semi-tryp Precu…	25	2612	02446d_GF2-TUM_HLA_158_01_01-3xHCD-1h-R4	18848	HCD	FTMS	ATDPNILGR	25.296	145.84	25	22.4286	0.587821
SYSMHC00005	SYSMHC00007_Seq44771_QE2_c	Q.ATDPNILGRTW.E/2 (HCD)	AvePrecursorMz=622.6998 BestRawSpectrum=SYSMHC00007_Seq44771_QE2_c.48647.48647 BinaryFileOffset=2305335 CollisionEnergy=25.0 ConsFracAssignedPeaks=0.603 DotConsensus=0.88,0.08;0/13 FracUnassigned=0.00,0/5;0.19,5/20;0.41,328/447 Inst=1/0,0,0 MassDiff=0.0150 MassDiffCounts=1/0:13 MaxRepSN=200.0 Mods=0 NAA=11 NMC=1 NTT=0 Nreps=20/20 OrigMaxIntensity=1.5e+05 Parent=622.325 Pep=Non-tryp PrecursorInten…	25	5391.53	02446d_GA6-TUM_HLA_102_01_01-3xHCD-1h-R4	37716	HCD	FTMS	ATDPNILGRTW	38.784	192.6	30	27.9888	0.927565
SYSMHC00023	SYSMHC00023_20140304_EXQ6_MiBa_SA_MM12-HLAp-1_c	E.ATDPTIDLRY.M/2 (HCD)	AvePrecursorMz=583.1476 BestRawSpectrum=SYSMHC00023_20140304_EXQ6_MiBa_SA_MM12-HLAp-1_c.26093.26093 BinaryFileOffset=2311006 CollisionEnergy=25.0 ConsFracAssignedPeaks=0.527 DotConsensus=0.90,0.09;0/13 FracUnassigned=0.16,1/5;0.20,4/20;0.60,1681/1839 Inst=1/0,0,0 MassDiff=0.0057 MassDiffCounts=1/0:13 MaxRepSN=200.0 Mods=0 NAA=10 NMC=1 NTT=0 Nreps=18/18 OrigMaxIntensity=4.2e+05 Parent=582.798 Pep=…	25	3808.97	02446d_GC7-TUM_HLA_127_01_01-3xHCD-1h-R4	31348	HCD	FTMS	ATDPTIDLRY	34.579	153.97	30	27.7077	0.906468
SYSMHC00023	SYSMHC00023_20140304_EXQ6_MiBa_SA_MM12-HLAp-1_c	L.ATDPVTGDLY.V/1 (HCD)	AvePrecursorMz=1052.1255 BestRawSpectrum=SYSMHC00023_20140304_EXQ6_MiBa_SA_MM12-HLAp-1_c.26436.26436 BinaryFileOffset=2318622 CollisionEnergy=25.0 ConsFracAssignedPeaks=0.450 DotConsensus=0.95,0.03;0/13 FracUnassigned=0.36,2/5;0.43,9/20;0.65,376/452 Inst=1/0,0,0 MassDiff=0.0071 MassDiffCounts=1/0:13 MaxRepSN=200.0 Mods=0 NAA=10 NMC=0 NTT=0 Nreps=19/19 OrigMaxIntensity=6.6e+04 Parent=1051.49 Pep=N…	25	3869.13	02446d_GC6-TUM_HLA_126_01_01-3xHCD-1h-R4	30720	HCD	FTMS	ATDPVTGDLY	34.565	197.6	25	21.7576	0.966956
SYSMHC00023	SYSMHC00023_20140306_EXQ6_MiBa_SA_MM12-HLAp-2_c	E.ATDRFLPEGY.P/2 (HCD)	AvePrecursorMz=585.1431 BestRawSpectrum=SYSMHC00023_20140306_EXQ6_MiBa_SA_MM12-HLAp-2_c.27069.27069 BinaryFileOffset=2335343 CollisionEnergy=25.0 ConsFracAssignedPeaks=0.495 DotConsensus=0.94,0.04;0/2 FracUnassigned=0.18,1/5;0.25,5/20;0.42,89/150 Inst=0 MassDiff=0.0054 MassDiffCounts=1/0:2 MaxRepSN=5.2 Mods=0 NAA=10 NMC=1 NTT=0 Nreps=2/2 OrigMaxIntensity=7.8e+04 Parent=584.785 Pep=Non-tryp Precur…	25	3833.4	02446d_GC6-TUM_HLA_126_01_01-3xHCD-1h-R4	29694	HCD	FTMS	ATDRFLPEGY	33.747	147.3	30	26.7576	0.913637
SYSMHC00014	SYSMHC00014_F1_Agilent5_20150504_HLAI_GR_FM_SCX_combined	H.ATDRFRSLY.S/2 (CID)	AvePrecursorMz=565.1339 BestRawSpectrum=SYSMHC00014_F1_Agilent5_20150504_HLAI_GR_FM_SCX_combined.65506.65506 BinaryFileOffset=2346851 ConsFracAssignedPeaks=0.417 DotConsensus=0.91,0.05;0/2 FracUnassigned=0.83,4/5;0.89,18/20;0.75,55/92 Inst=0 MassDiff=0.0021 MassDiffCounts=1/0:2 MaxRepSN=19.9 Mods=0 NAA=9 NMC=2 NTT=0 Nreps=2/2 OrigMaxIntensity=2.4e+05 Parent=564.793 Pep=Non-tryp PrecursorIntensity…	-1	3985.43	02446d_GB9-TUM_HLA_117_01_01-2xIT_2xHCD-1h-R4	24232	CID	ITMS	ATDRFRSLY	24.72	80.219	35	32.0889	0.550348
SYSMHC00010	SYSMHC00010_pat_RT_06082014_rep2_c	H.ATDRFRSLY.S/3 (HCD)	AvePrecursorMz=377.0917 BestRawSpectrum=SYSMHC00010_pat_RT_06082014_rep2_c.13879.13879 BinaryFileOffset=2355225 CollisionEnergy=25.0 ConsFracAssignedPeaks=0.580 DotConsensus=0.89,0.07;0/15 FracUnassigned=0.00,0/5;0.32,9/20;0.43,306/431 Inst=1/0,0,0 MassDiff=-0.0004 MassDiffCounts=1/0:15 MaxRepSN=200.0 Mods=0 NAA=9 NMC=2 NTT=0 Nreps=18/18 OrigMaxIntensity=3.4e+06 Parent=376.865 Pep=Non-tryp Precur…	25	3254.1	02446a_GB9-TUM_HLA_117_01_01-DDA-1h-R1	35784	HCD	FTMS	ATDRFRSLY	27.787	60.167	28	23.125	0.89105
SYSMHC00014	SYSMHC00014_OR8_1307012_CF_GM_HLA_CID_FT_c	T.ATDRWYDEY.H/2 (CID)	AvePrecursorMz=610.1297 BestRawSpectrum=SYSMHC00014_OR8_1307012_CF_GM_HLA_CID_FT_c.08289.08289 BinaryFileOffset=2365780 CollisionEnergy=35.0 ConsFracAssignedPeaks=0.627 DotConsensus=0.96,0.04;0/2 FracUnassigned=0.12,1/5;0.21,6/20;0.28,59/114 Inst=1/0,0,0 MassDiff=-0.0049 MassDiffCounts=1/0:2 MaxRepSN=200.0 Mods=0 NAA=9 NMC=1 NTT=0 Nreps=3/5 OrigMaxIntensity=9.1e+04 Parent=609.757 Pep=Non-tryp Pre…	35	3935.6	02446d_GB10-TUM_HLA_118_01_01-2xIT_2xHCD-1h-R4	35554	CID	ITMS	ATDRWYDEY	30.591	187.5	35	31.5556	0.862569
SYSMHC00011	SYSMHC00011_TT0038_C1866_HIV-1_579_201205	T.ATDRWYDEY.H/2 (CID-QTOF)	AvePrecursorMz=610.1297 BestRawSpectrum=SYSMHC00011_TT0038_C1866_HIV-1_579_201205.87292.87292 BinaryFileOffset=2369828 ConsFracAssignedPeaks=0.592 DotConsensus=0.98,0.00;0/3 FracUnassigned=0.08,1/5;0.12,4/20;0.15,59/150 Inst=0 MassDiff=-0.0051 MassDiffCounts=1/0:3 MaxRepSN=20.7 Mods=0 NAA=9 NMC=1 NTT=0 Nreps=3/3 OrigMaxIntensity=3.5e+04 Parent=609.757 Pep=Non-tryp PrecursorIntensity=0 Prob=0.9999…	-1	2003	02446d_GB10-TUM_HLA_118_01_01-3xHCD-1h-R4	25684	HCD	FTMS	ATDRWYDEY	30.54	156.83	25	22.2794	0.877242
SYSMHC00005	SYSMHC00005_20120617_EXQ0_MiBa_SA_HCT116_1_mHLA_2hr_c	T.ATDRWYDEY.H/2 (HCD)	AvePrecursorMz=610.1297 BestRawSpectrum=SYSMHC00005_20120617_EXQ0_MiBa_SA_HCT116_1_mHLA_2hr_c.17087.17087 BinaryFileOffset=2376587 CollisionEnergy=25.0 ConsFracAssignedPeaks=0.593 DotConsensus=0.86,0.14;4/22 FracUnassigned=0.00,0/5;0.31,8/20;0.55,423/498 Inst=1/0,0,0 MassDiff=-0.0020 MassDiffCounts=1/0:22 MaxRepSN=200.0 Mods=0 NAA=9 NMC=1 NTT=0 Nreps=40/43 OrigMaxIntensity=1e+06 Parent=609.757 Pe…	25	3318.27	02446d_GB10-TUM_HLA_118_01_01-3xHCD-1h-R4	25656	HCD	FTMS	ATDRWYDEY	30.516	135.43	30	27.2794	0.885893
SYSMHC00014	SYSMHC00014_F1_Agilent5_20150504_HLAI_GR_FM_SCX_combined	L.ATDSYKVTHY.K/2 (CID)	AvePrecursorMz=593.1428 BestRawSpectrum=SYSMHC00014_F1_Agilent5_20150504_HLAI_GR_FM_SCX_combined.47595.47595 BinaryFileOffset=2405589 ConsFracAssignedPeaks=0.375 DotConsensus=0.92,0.07;0/2 FracUnassigned=1.00,5/5;0.91,18/20;0.52,142/253 Inst=1/0,0,0 MassDiff=0.0018 MassDiffCounts=1/0:2 MaxRepSN=200.0 Mods=0 NAA=10 NMC=1 NTT=0 Nreps=3/5 OrigMaxIntensity=3.4e+05 Parent=592.783 Pep=Non-tryp Precurso…	-1	2547.2	02446d_GC5-TUM_HLA_125_01_01-2xIT_2xHCD-1h-R4	12451	CID	ITMS	ATDSYKVTHY	17.621	193.83	35	32.4651	0.723981
SYSMHC00005	SYSMHC00010_pat_NT_15082014_rep9_c	L.ATDSYKVTHY.K/2 (HCD)	AvePrecursorMz=593.1428 BestRawSpectrum=SYSMHC00010_pat_NT_15082014_rep9_c.07858.07858 BinaryFileOffset=2409117 CollisionEnergy=25.0 ConsFracAssignedPeaks=0.831 DotConsensus=0.88,0.10;2/28 FracUnassigned=0.41,2/5;0.51,11/20;0.63,343/463 Inst=1/0,0,0 MassDiff=-0.0055 MassDiffCounts=1/0:28 MaxRepSN=200.0 Mods=0 NAA=10 NMC=1 NTT=0 Nreps=50/54 OrigMaxIntensity=9.7e+05 Parent=592.783 Pep=Non-tryp Prec…	25	1910.43	02446d_GC5-TUM_HLA_125_01_01-3xHCD-1h-R4	10044	HCD	FTMS	ATDSYKVTHY	17.835	196.88	30	27.4219	0.849426
SYSMHC00014	SYSMHC00014_F1_Agilent5_20150504_HLAI_GR_FM_SCX_combined	L.ATDSYKVTHY.K/3 (CID)	AvePrecursorMz=395.7643 BestRawSpectrum=SYSMHC00014_F1_Agilent5_20150504_HLAI_GR_FM_SCX_combined.47601.47601 BinaryFileOffset=2417459 ConsFracAssignedPeaks=0.453 DotConsensus=0.92,0.08;0/2 FracUnassigned=1.00,5/5;0.94,18/20;0.63,198/358 Inst=1/0,0,0 MassDiff=0.0017 MassDiffCounts=1/0:2 MaxRepSN=200.0 Mods=0 NAA=10 NMC=1 NTT=0 Nreps=3/4 OrigMaxIntensity=5.9e+05 Parent=395.524 Pep=Non-tryp Precurso…	-1	2550.1	02446d_GC5-TUM_HLA_125_01_01-2xIT_2xHCD-1h-R4	12517	CID	ITMS	ATDSYKVTHY	17.66	156.16	35	32.4651	0.160132
SYSMHC00005	SYSMHC00010_pat_NT_16052014_rep3_c	L.ATDSYKVTHY.K/3 (HCD)	AvePrecursorMz=395.7643 BestRawSpectrum=SYSMHC00010_pat_NT_16052014_rep3_c.08234.08234 BinaryFileOffset=2424882 CollisionEnergy=25.0 ConsFracAssignedPeaks=0.625 DotConsensus=0.82,0.08;2/25 FracUnassigned=0.22,1/5;0.30,5/20;0.46,275/400 Inst=1/0,0,0 MassDiff=-0.0000 MassDiffCounts=1/0:25 MaxRepSN=200.0 Mods=0 NAA=10 NMC=1 NTT=0 Nreps=52/56 OrigMaxIntensity=7.3e+05 Parent=395.524 Pep=Non-tryp Precu…	25	1938.27	02446d_GC5-TUM_HLA_125_01_01-3xHCD-1h-R4	10105	HCD	FTMS	ATDSYKVTHY	17.883	88.392	30	27.4219	0.770744
SYSMHC00005	SYSMHC00005_20120617_EXQ0_MiBa_SA_HCT116_1_mHLA_2hr_c	V.ATDTASGTGLY.Q/1 (HCD)	AvePrecursorMz=1057.1016 BestRawSpectrum=SYSMHC00005_20120617_EXQ0_MiBa_SA_HCT116_1_mHLA_2hr_c.13295.13295 BinaryFileOffset=2431019 CollisionEnergy=25.0 ConsFracAssignedPeaks=0.671 DotConsensus=0.93,0.05;0/3 FracUnassigned=0.18,1/5;0.46,10/20;0.66,1423/1612 Inst=1/0,0,0 MassDiff=-0.0030 MassDiffCounts=1/0:3 MaxRepSN=200.0 Mods=0 NAA=11 NMC=0 NTT=0 Nreps=8/8 OrigMaxIntensity=6e+04 Parent=1056.48 P…	25	2883.97	02446d_GC11-TUM_HLA_131_01_01-3xHCD-1h-R4	23640	HCD	FTMS	ATDTASGTGLY	28.055	231.73	25	22.6111	0.827607
SYSMHC00014	SYSMHC00014_F1_Agilent5_20150504_HLAI_GR_FM_SCX_combined	W.ATDVAKGMHY.L/2 (CID)	AvePrecursorMz=547.1248 BestRawSpectrum=SYSMHC00014_F1_Agilent5_20150504_HLAI_GR_FM_SCX_combined.48193.48193 BinaryFileOffset=2447433 ConsFracAssignedPeaks=0.420 DotConsensus=0.94,0.01;0/2 FracUnassigned=0.80,4/5;0.80,17/20;0.62,92/150 Inst=0 MassDiff=0.0017 MassDiffCounts=1/0:2 MaxRepSN=33.1 Mods=0 NAA=10 NMC=1 NTT=0 Nreps=2/3 OrigMaxIntensity=3.9e+05 Parent=546.761 Pep=Non-tryp PrecursorIntensi…	-1	2916.5	02446a_GC8-TUM_HLA_128_01_01-DDA-1h-R1	24618	CID	ITMS	ATDVAKGMHY	20.603	110.39	35	30.3939	0.683528
SYSMHC00005	SYSMHC00005_20120617_EXQ0_MiBa_SA_HCT116_1_mHLA_2hr_c	W.ATDVAKGMHY.L/2 (HCD)	AvePrecursorMz=547.1248 BestRawSpectrum=SYSMHC00005_20120617_EXQ0_MiBa_SA_HCT116_1_mHLA_2hr_c.08498.08498 BinaryFileOffset=2451973 CollisionEnergy=25.0 ConsFracAssignedPeaks=0.702 DotConsensus=0.81,0.13;3/8 FracUnassigned=0.00,0/5;0.19,4/20;0.52,940/1088 Inst=1/0,0,0 MassDiff=-0.0000 MassDiffCounts=1/0:8 MaxRepSN=200.0 Mods=0 NAA=10 NMC=1 NTT=0 Nreps=12/13 OrigMaxIntensity=2e+05 Parent=546.761 Pe…	25	2085.13	02446a_GC8-TUM_HLA_128_01_01-DDA-1h-R1	24629	HCD	FTMS	ATDVAKGMHY	20.61	155.5	28	23.3939	0.833781
SYSMHC00010	SYSMHC00010_RT_rep5_021213_Fx100mM_c	W.ATDVAKGM[147]HY.L/2 (HCD)	AvePrecursorMz=555.1245 BestRawSpectrum=SYSMHC00010_RT_rep5_021213_Fx100mM_c.01949.01949 BinaryFileOffset=2458668 CollisionEnergy=35.0 ConsFracAssignedPeaks=0.727 DotConsensus=0.88,0.15;1/3 FracUnassigned=0.13,1/5;0.33,10/20;0.47,96/150 Inst=0 MassDiff=-0.0025 MassDiffCounts=1/0:3 MaxRepSN=7.7 Mods=1/7,M,Oxidation NAA=10 NMC=1 NTT=0 Nreps=3/3 OrigMaxIntensity=5.4e+04 Parent=554.758 Pep=Non-tryp P…	35	1141.03	02446a_GC8-TUM_HLA_128_01_01-DDA-1h-R1	13011	HCD	FTMS	ATDVAKGMHY	12.998	108.43	28	23.3939	0.806176
SYSMHC00014	SYSMHC00014_F1_Agilent5_20150504_HLAI_GR_FM_SCX_combined	W.ATDVAKGMHY.L/3 (CID)	AvePrecursorMz=365.0857 BinaryFileOffset=2465535 FracUnassigned=1.00,5/5;0.89,16/20;0.59,69/150 MassDiff=0.0013 Mods=0 NAA=10 NMC=1 NTT=0 Nreps=1/1 OrigMaxIntensity=2.9e+05 Parent=364.843 Pep=Non-tryp PrecursorIntensity=1.5e+07 Prob=0.9998 Protein=1/sp|Q9NYL2|MLTK_HUMAN RawSpectrum=SYSMHC00014_F1_Agilent5_20150504_HLAI_GR_FM_SCX_combined.48199.48199 RetentionTime=2458.0,2458.0,2458.0 Sample=1/_mn…	-1	2458	02446a_GC8-TUM_HLA_128_01_01-DDA-1h-R1	24589	CID	ITMS	ATDVAKGMHY	20.585	99.136	35	30.3939	0.16815
SYSMHC00005	SYSMHC00005_20120617_EXQ0_MiBa_SA_HCT116_1_mHLA_2hr_c	W.ATDVAKGMHY.L/3 (HCD)	AvePrecursorMz=365.0857 BestRawSpectrum=SYSMHC00005_20120617_EXQ0_MiBa_SA_HCT116_1_mHLA_2hr_c.08517.08517 BinaryFileOffset=2470236 CollisionEnergy=25.0 ConsFracAssignedPeaks=0.522 DotConsensus=0.93,0.02;0/4 FracUnassigned=0.59,3/5;0.59,12/20;0.62,815/924 Inst=1/0,0,0 MassDiff=0.0010 MassDiffCounts=1/0:4 MaxRepSN=200.0 Mods=0 NAA=10 NMC=1 NTT=0 Nreps=7/7 OrigMaxIntensity=3.3e+05 Parent=364.843 Pep…	25	2089.27	02446a_GC8-TUM_HLA_128_01_01-DDA-1h-R1	24782	HCD	FTMS	ATDVAKGMHY	20.712	46.457	28	23.3939	0.818987
SYSMHC00023	SYSMHC00023_20140305_EXQ6_MiBa_SA_MM8-HLAp-2_c	D.ATDVNDALGY.V/1 (HCD)	AvePrecursorMz=1039.0863 BestRawSpectrum=SYSMHC00023_20140305_EXQ6_MiBa_SA_MM8-HLAp-2_c.27131.27131 BinaryFileOffset=2482736 CollisionEnergy=25.0 ConsFracAssignedPeaks=0.633 DotConsensus=0.79,0.01;0/2 FracUnassigned=0.78,4/5;0.55,10/20;0.51,77/150 Inst=0 MassDiff=0.0035 MassDiffCounts=1/0:2 MaxRepSN=8.0 Mods=0 NAA=10 NMC=0 NTT=0 Nreps=2/2 OrigMaxIntensity=1e+05 Parent=1038.47 Pep=Non-tryp Precurs…	25	3479.77	02446a_GC8-TUM_HLA_128_01_01-DDA-1h-R1	43735	HCD	FTMS	ATDVNDALGY	33.049	141.52	28	23.3939	0.799641
SYSMHC00005	SYSMHC00005_20120518_EXQ0_MiBa_SA_HCT116_mHLA-2_c	G.ATDWGDTQAY.L/1 (HCD)	AvePrecursorMz=1128.1395 BestRawSpectrum=SYSMHC00005_20120518_EXQ0_MiBa_SA_HCT116_mHLA-2_c.22841.22841 BinaryFileOffset=2494890 CollisionEnergy=25.0 ConsFracAssignedPeaks=0.727 DotConsensus=0.80,0.04;0/4 FracUnassigned=0.16,1/5;0.24,5/20;0.42,76/150 Inst=0 MassDiff=0.0008 MassDiffCounts=1/0:4 MaxRepSN=6.2 Mods=0 NAA=10 NMC=0 NTT=0 Nreps=4/4 OrigMaxIntensity=7.6e+04 Parent=1127.46 Pep=Non-tryp Pre…	25	3560.43	02446d_GC9-TUM_HLA_129_01_01-3xHCD-1h-R4	26131	HCD	FTMS	ATDWGDTQAY	30.584	173.37	25	22.8889	0.843579
SYSMHC00011	SYSMHC00011_TT0039_C1866_HIV-1_246_201205	P.ATDYHFHFY.R/2 (CID-QTOF)	AvePrecursorMz=601.1450 BinaryFileOffset=2510330 FracUnassigned=0.25,1/5;0.41,9/20;0.28,73/150 MassDiff=-0.0070 Mods=0 NAA=9 NMC=0 NTT=0 Nreps=1/1 OrigMaxIntensity=2.4e+03 Parent=600.759 Pep=Non-tryp PrecursorIntensity=0 Prob=0.9993 Protein=1/sp|Q9Y2G1|MRF_HUMAN RawSpectrum=SYSMHC00011_TT0039_C1866_HIV-1_246_201205.95315.95315 RetentionTime=2104.6,2104.6,2104.6 Sample=1/_mnt_Systemhc_data_SYSMHC0…	-1	2104.6	02446a_GB8-TUM_HLA_116_01_01-DDA-1h-R1	53453	HCD	FTMS	ATDYHFHFY	39.207	157.58	28	23.7931	0.74232
SYSMHC00010	SYSMHC00010_pat_RT_06082014_rep2_c	P.ATDYHFHFY.R/2 (HCD)	AvePrecursorMz=601.1450 BestRawSpectrum=SYSMHC00010_pat_RT_06082014_rep2_c.20420.20420 BinaryFileOffset=2514697 CollisionEnergy=25.0 ConsFracAssignedPeaks=0.261 DotConsensus=0.81,0.18;1/2 FracUnassigned=0.38,2/5;0.53,14/20;0.65,381/480 Inst=1/0,0,0 MassDiff=0.0018 MassDiffCounts=1/0:2 MaxRepSN=200.0 Mods=0 NAA=9 NMC=0 NTT=0 Nreps=4/4 OrigMaxIntensity=1.6e+05 Parent=600.759 Pep=Non-tryp PrecursorI…	25	4317.73	02446d_GB8-TUM_HLA_116_01_01-3xHCD-1h-R4	33230	HCD	FTMS	ATDYHFHFY	36.742	143.11	35	32.8382	0.570704
SYSMHC00005	SYSMHC00005_20120619_EXQ6_MiBa_SA_HCT116_2_mHLA_2hr_c	P.ATDYHFHFY.R/3 (HCD)	AvePrecursorMz=401.0991 BinaryFileOffset=2520752 CollisionEnergy=25.0 FracUnassigned=0.00,0/5;0.10,3/20;0.44,102/150 MassDiff=-0.0000 Mods=0 NAA=9 NMC=0 NTT=0 Nreps=1/1 OrigMaxIntensity=6.9e+05 Parent=400.842 Pep=Non-tryp PrecursorIntensity=2.3e+06 Prob=0.9992 Protein=1/sp|Q9Y2G1|MRF_HUMAN RawSpectrum=SYSMHC00005_20120619_EXQ6_MiBa_SA_HCT116_2_mHLA_2hr_c.24812.24812 RetentionTime=4430.3,4430.3,44…	25	4430.3	02446d_GB8-TUM_HLA_116_01_01-3xHCD-1h-R4	29916	HCD	FTMS	ATDYHFHFY	34.127	64.265	30	27.8382	0.897398
SYSMHC00014	SYSMHC00014_F1_Agilent5_20150504_HLAI_GR_FM_SCX_combined	P.ATDYHVRVY.A/2 (CID)	AvePrecursorMz=562.6242 BestRawSpectrum=SYSMHC00014_F1_Agilent5_20150504_HLAI_GR_FM_SCX_combined.49661.49661 BinaryFileOffset=2524820 ConsFracAssignedPeaks=0.229 DotConsensus=0.89,0.11;0/2 FracUnassigned=0.79,4/5;0.75,15/20;0.68,66/117 Inst=1/0,0,0 MassDiff=0.0032 MassDiffCounts=1/0:2 MaxRepSN=200.0 Mods=0 NAA=9 NMC=1 NTT=0 Nreps=3/5 OrigMaxIntensity=1.7e+05 Parent=562.28 Pep=Non-tryp PrecursorIn…	-1	3388.63	02446a_GC3-TUM_HLA_123_01_01-DDA-1h-R1	31092	CID	ITMS	ATDYHVRVY	24.586	215.38	35	30.3548	0.754836
SYSMHC00011	SYSMHC00011_TT0040_C1866_neg_all_201305	P.ATDYHVRVY.A/2 (CID-QTOF)	AvePrecursorMz=562.6242 BinaryFileOffset=2527333 FracUnassigned=0.00,0/5;0.23,8/20;0.26,72/150 MassDiff=0.0050 Mods=0 NAA=9 NMC=1 NTT=0 Nreps=1/1 OrigMaxIntensity=1.5e+04 Parent=562.28 Pep=Non-tryp PrecursorIntensity=0 Prob=1.0000 Protein=1/sp|Q53EP0|FND3B_HUMAN RawSpectrum=SYSMHC00011_TT0040_C1866_neg_all_201305.79014.79014 RetentionTime=1588.5,1588.5,1588.5 Sample=1/_mnt_Systemhc_data_SYSMHC000…	-1	1588.5	02446d_GC3-TUM_HLA_123_01_01-3xHCD-1h-R4	15627	HCD	FTMS	ATDYHVRVY	22.56	156.62	35	32.5571	0.796234
SYSMHC00005	SYSMHC00010_pat_NT_15082014_rep9_c	P.ATDYHVRVY.A/2 (HCD)	AvePrecursorMz=562.6242 BestRawSpectrum=SYSMHC00010_pat_NT_15082014_rep9_c.10882.10882 BinaryFileOffset=2531614 CollisionEnergy=25.0 ConsFracAssignedPeaks=0.735 DotConsensus=0.78,0.08;4/18 FracUnassigned=0.00,0/5;0.26,7/20;0.38,254/402 Inst=1/0,0,0 MassDiff=-0.0017 MassDiffCounts=1/0:18 MaxRepSN=200.0 Mods=0 NAA=9 NMC=1 NTT=0 Nreps=39/39 OrigMaxIntensity=4.9e+05 Parent=562.28 Pep=Non-tryp Precurs…	25	2809	02446a_GC3-TUM_HLA_123_01_01-DDA-1h-R1	31104	HCD	FTMS	ATDYHVRVY	24.593	158.37	28	23.3548	0.795378
SYSMHC00014	SYSMHC00014_F1_Agilent5_20150504_HLAI_GR_FM_SCX_combined	P.ATDYHVRVY.A/3 (CID)	AvePrecursorMz=375.4186 BinaryFileOffset=2536824 FracUnassigned=1.00,5/5;0.88,16/20;0.50,65/150 MassDiff=0.0011 Mods=0 NAA=9 NMC=1 NTT=0 Nreps=1/1 OrigMaxIntensity=5.3e+05 Parent=375.189 Pep=Non-tryp PrecursorIntensity=1.3e+07 Prob=1.0000 Protein=1/sp|Q53EP0|FND3B_HUMAN RawSpectrum=SYSMHC00014_F1_Agilent5_20150504_HLAI_GR_FM_SCX_combined.49667.49667 RetentionTime=3003.6,3003.6,3003.6 Sample=1/_mn…	-1	3003.6	02446a_GC3-TUM_HLA_123_01_01-DDA-1h-R1	31054	CID	ITMS	ATDYHVRVY	24.559	95.741	35	30.3548	0.1904
SYSMHC00011	SYSMHC00011_TT0040_C1866_neg_all_201305	P.ATDYHVRVY.A/3 (CID-QTOF)	AvePrecursorMz=375.4186 BinaryFileOffset=2541547 FracUnassigned=0.00,0/5;0.13,5/20;0.16,64/150 MassDiff=0.0020 Mods=0 NAA=9 NMC=1 NTT=0 Nreps=1/1 OrigMaxIntensity=4.9e+04 Parent=375.189 Pep=Non-tryp PrecursorIntensity=0 Prob=0.9987 Protein=1/sp|Q53EP0|FND3B_HUMAN RawSpectrum=SYSMHC00011_TT0040_C1866_neg_all_201305.78995.78995 RetentionTime=1586.6,1586.6,1586.6 Sample=1/_mnt_Systemhc_data_SYSMHC00…	-1	1586.6	02446a_GC3-TUM_HLA_123_01_01-DDA-1h-R1	31065	HCD	FTMS	ATDYHVRVY	24.566	89.698	28	23.3548	0.439756
SYSMHC00005	SYSMHC00010_pat_RT_06082014_rep1_c	P.ATDYHVRVY.A/3 (HCD)	AvePrecursorMz=375.4186 BestRawSpectrum=SYSMHC00010_pat_RT_06082014_rep1_c.11238.11238 BinaryFileOffset=2546017 CollisionEnergy=25.0 ConsFracAssignedPeaks=0.473 DotConsensus=0.80,0.09;2/11 FracUnassigned=0.37,2/5;0.47,10/20;0.55,325/422 Inst=1/0,0,0 MassDiff=0.0020 MassDiffCounts=1/0:11 MaxRepSN=200.0 Mods=0 NAA=9 NMC=1 NTT=0 Nreps=43/44 OrigMaxIntensity=8.7e+05 Parent=375.189 Pep=Non-tryp Precur…	25	2550.6	02446a_GC3-TUM_HLA_123_01_01-DDA-1h-R1	31065	HCD	FTMS	ATDYHVRVY	24.566	89.698	28	23.3548	0.848542
SYSMHC00014	SYSMHC00014_OR8_1307012_CF_GM_HLA_CID_FT_c	L.ATEC[160]LPLDKY.L/2 (CID)	AvePrecursorMz=605.6969 BestRawSpectrum=SYSMHC00014_OR8_1307012_CF_GM_HLA_CID_FT_c.08413.08413 BinaryFileOffset=2572963 CollisionEnergy=35.0 ConsFracAssignedPeaks=0.657 DotConsensus=0.95,0.01;0/2 FracUnassigned=0.35,2/5;0.32,6/20;0.20,66/150 Inst=0 MassDiff=-0.0024 MassDiffCounts=1/0:2 MaxRepSN=15.6 Mods=1/3,C,Carbamidomethyl NAA=10 NMC=1 NTT=0 Nreps=2/4 OrigMaxIntensity=1.9e+04 Parent=605.295 Pe…	35	3618.3	02446d_GC5-TUM_HLA_125_01_01-2xIT_2xHCD-1h-R4	38406	CID	ITMS	ATECLPLDKY	32.378	197.79	35	32.4651	0.829888
SYSMHC00014	SYSMHC00014_OR8_1307012_CF_GM_HLA_SCX_fr26_28_CID_HCD_c	L.ATEC[160]LPLDKY.L/2 (HCD)	AvePrecursorMz=605.6969 BinaryFileOffset=2578590 CollisionEnergy=32.0 FracUnassigned=0.00,0/5;0.16,5/20;0.22,25/69 MassDiff=-0.0000 Mods=1/3,C,Carbamidomethyl NAA=10 NMC=1 NTT=0 Nreps=1/1 OrigMaxIntensity=2.6e+04 Parent=605.295 Pep=Non-tryp PrecursorIntensity=2.9e+05 Prob=0.9520 Protein=1/sp|Q7L0Y3|MRRP1_HUMAN RawSpectrum=SYSMHC00014_OR8_1307012_CF_GM_HLA_SCX_fr26_28_CID_HCD_c.08025.08025 Retenti…	32	4371	02446d_GC5-TUM_HLA_125_01_01-3xHCD-1h-R4	28802	HCD	FTMS	ATECLPLDKY	32.493	142.94	35	32.4219	0.942509
SYSMHC00005	SYSMHC00023_20140304_EXQ6_MiBa_SA_MM3-HLAp-2_c	S.ATEDPVLERY.F/2 (HCD)	AvePrecursorMz=597.1529 BestRawSpectrum=SYSMHC00023_20140304_EXQ6_MiBa_SA_MM3-HLAp-2_c.22191.22191 BinaryFileOffset=2581003 CollisionEnergy=25.0 ConsFracAssignedPeaks=0.432 DotConsensus=0.93,0.04;0/5 FracUnassigned=0.58,3/5;0.62,12/20;0.61,106/150 Inst=0 MassDiff=0.0036 MassDiffCounts=1/0:5 MaxRepSN=9.9 Mods=0 NAA=10 NMC=1 NTT=0 Nreps=5/5 OrigMaxIntensity=4.2e+05 Parent=596.796 Pep=Non-tryp Precu…	25	3077.6	02446d_GC8-TUM_HLA_128_01_01-3xHCD-1h-R4	22855	HCD	FTMS	ATEDPVLERY	28.155	169.99	30	27.3108	0.947069
SYSMHC00011	SYSMHC00014_F1_Agilent5_20150504_HLAI_GR_FM_SCX_combined	D.ATEDPWKTNY.R/2 (CID)	AvePrecursorMz=613.1535 BestRawSpectrum=SYSMHC00014_F1_Agilent5_20150504_HLAI_GR_FM_SCX_combined.108674.108674 BinaryFileOffset=2594066 ConsFracAssignedPeaks=0.390 DotConsensus=0.93,0.06;0/2 FracUnassigned=0.82,4/5;0.87,17/20;0.75,95/143 Inst=1/0,0,0 MassDiff=0.0067 MassDiffCounts=1/0:2 MaxRepSN=200.0 Mods=0 NAA=10 NMC=1 NTT=0 Nreps=6/10 OrigMaxIntensity=9.6e+04 Parent=612.78 Pep=Non-tryp Precurs…	-1	3898.9	02446d_GC11-TUM_HLA_131_01_01-2xIT_2xHCD-1h-R4	31490	CID	ITMS	ATEDPWKTNY	28.328	141.89	35	32.7955	0.38287
SYSMHC00011	SYSMHC00011_TT0036_CD4_HIV-1_1357_201302	D.ATEDPWKTNY.R/2 (CID-QTOF)	AvePrecursorMz=613.1535 BestRawSpectrum=SYSMHC00011_TT0036_CD4_HIV-1_1357_201302.93833.93833 BinaryFileOffset=2598607 ConsFracAssignedPeaks=0.736 DotConsensus=0.90,0.02;0/2 FracUnassigned=0.35,2/5;0.28,6/20;0.35,73/150 Inst=0 MassDiff=-0.0084 MassDiffCounts=1/0:2 MaxRepSN=11.6 Mods=0 NAA=10 NMC=1 NTT=0 Nreps=2/2 OrigMaxIntensity=4.3e+03 Parent=612.78 Pep=Non-tryp PrecursorIntensity=0 Prob=1.0000 …	-1	1859.1	02446d_GC11-TUM_HLA_131_01_01-3xHCD-1h-R4	23922	HCD	FTMS	ATEDPWKTNY	28.27	242.97	25	22.6111	0.866881
SYSMHC00005	SYSMHC00010_pat_NT_03062014_rep6_c	D.ATEDPWKTNY.R/2 (HCD)	AvePrecursorMz=613.1535 BestRawSpectrum=SYSMHC00010_pat_NT_03062014_rep6_c.11143.11143 BinaryFileOffset=2603309 CollisionEnergy=25.0 ConsFracAssignedPeaks=0.539 DotConsensus=0.94,0.05;0/4 FracUnassigned=0.20,1/5;0.29,6/20;0.31,318/514 Inst=1/0,0,0 MassDiff=-0.0004 MassDiffCounts=1/0:4 MaxRepSN=200.0 Mods=0 NAA=10 NMC=1 NTT=0 Nreps=107/184 OrigMaxIntensity=7.4e+05 Parent=612.78 Pep=Non-tryp Precur…	25	2985.23	02446d_GC11-TUM_HLA_131_01_01-3xHCD-1h-R4	23924	HCD	FTMS	ATEDPWKTNY	28.275	93.448	35	32.6111	0.76475
SYSMHC00014	SYSMHC00014_F1_Agilent5_20150504_HLAI_GR_FM_SCX_combined	D.ATEESDLAQQY.G/2 (CID)	AvePrecursorMz=628.1437 BestRawSpectrum=SYSMHC00014_F1_Agilent5_20150504_HLAI_GR_FM_SCX_combined.11469.11469 BinaryFileOffset=2619644 ConsFracAssignedPeaks=0.423 DotConsensus=0.86,0.05;0/4 FracUnassigned=0.69,4/5;0.55,11/20;0.56,15/26 Inst=0 MassDiff=0.0037 MassDiffCounts=1/0:4 MaxRepSN=12.2 Mods=0 NAA=11 NMC=0 NTT=0 Nreps=4/6 OrigMaxIntensity=9.9e+03 Parent=627.778 Pep=Non-tryp PrecursorIntensit…	-1	3121.43	02446d_GD2-TUM_HLA_134_01_01-2xIT_2xHCD-1h-R4	29228	CID	ITMS	ATEESDLAQQY	27.359	144.55	35	32.8077	0.522835
SYSMHC00005	SYSMHC00014_OR8_1307012_CF_GM_HLA_SCX_fr24_26_CID_HCD_c	D.ATEESDLAQQY.G/2 (HCD)	AvePrecursorMz=628.1437 BestRawSpectrum=SYSMHC00014_OR8_1307012_CF_GM_HLA_SCX_fr24_26_CID_HCD_c.01842.01842 BinaryFileOffset=2621479 CollisionEnergy=32.0 ConsFracAssignedPeaks=0.588 DotConsensus=0.80,0.01;0/2 FracUnassigned=0.10,1/5;0.22,5/20;0.39,74/150 Inst=0 MassDiff=-0.0001 MassDiffCounts=1/0:2 MaxRepSN=8.6 Mods=0 NAA=11 NMC=0 NTT=0 Nreps=2/2 OrigMaxIntensity=4e+04 Parent=627.778 Pep=Non-tryp…	32	2849.43	02446d_GD2-TUM_HLA_134_01_01-3xHCD-1h-R4	23397	HCD	FTMS	ATEESDLAQQY	27.582	102.55	30	28.1282	0.915475
SYSMHC00004	SYSMHC00007_Seq44772_QE2_c	L.ATEESFFILK.Y/2 (HCD)	AvePrecursorMz=593.1846 BestRawSpectrum=SYSMHC00007_Seq44772_QE2_c.53835.53835 BinaryFileOffset=2623795 CollisionEnergy=25.0 ConsFracAssignedPeaks=0.658 DotConsensus=0.92,0.08;1/28 FracUnassigned=0.87,4/5;0.45,6/20;0.45,145/224 Inst=1/0,0,0 MassDiff=0.0075 MassDiffCounts=1/0:28 MaxRepSN=200.0 Mods=0 NAA=10 NMC=0 NTT=1 Nreps=37/39 OrigMaxIntensity=1.5e+05 Parent=592.814 Pep=Semi-tryp PrecursorInte…	25	5877.2	02446a_GC11-TUM_HLA_131_01_01-DDA-1h-R1	62920	HCD	FTMS	ATEESFFILK	45.63	57.532	28	23.625	0.905075
SYSMHC00023	SYSMHC00023_20141213_QEp7_MiBa_SA_HLA-I-p_MM16_3_A_1_c	L.ATEITAKFTALY.S/2 (HCD)	AvePrecursorMz=665.2714 BestRawSpectrum=SYSMHC00023_20141213_QEp7_MiBa_SA_HLA-I-p_MM16_3_A_1_c.51420.51420 BinaryFileOffset=2638950 CollisionEnergy=27.0 ConsFracAssignedPeaks=0.638 DotConsensus=0.87,0.07;0/4 FracUnassigned=0.38,2/5;0.40,8/20;0.44,75/150 Inst=0 MassDiff=0.0031 MassDiffCounts=1/0:4 MaxRepSN=5.3 Mods=0 NAA=12 NMC=1 NTT=0 Nreps=4/4 OrigMaxIntensity=1.1e+05 Parent=664.858 Pep=Non-tryp…	27	4593.03	02446d_GC12-TUM_HLA_132_01_01-3xHCD-1h-R4	40412	HCD	FTMS	ATEITAKFTALY	41.181	191.29	30	27.1014	0.931059
SYSMHC00005	SYSMHC00005_20120617_EXQ0_MiBa_SA_HCT116_1_mHLA_2hr_c	V.ATEKEKVWY.H/2 (HCD)	AvePrecursorMz=577.6575 BestRawSpectrum=SYSMHC00005_20120617_EXQ0_MiBa_SA_HCT116_1_mHLA_2hr_c.09943.09943 BinaryFileOffset=2644459 CollisionEnergy=25.0 ConsFracAssignedPeaks=0.740 DotConsensus=0.83,0.04;0/4 FracUnassigned=0.83,4/5;0.53,9/20;0.40,60/150 Inst=0 MassDiff=-0.0022 MassDiffCounts=1/0:4 MaxRepSN=9.8 Mods=0 NAA=9 NMC=2 NTT=0 Nreps=4/4 OrigMaxIntensity=2.5e+05 Parent=577.298 Pep=Non-tryp …	25	2374.03	02446a_GB9-TUM_HLA_117_01_01-DDA-1h-R1	32110	HCD	FTMS	ATEKEKVWY	25.425	134.51	28	23.125	0.82496
SYSMHC00023	SYSMHC00023_20141213_QEp7_MiBa_SA_HLA-I-p_MM16_3_B_1_c	P.ATELDAWLAKY.P/2 (HCD)	AvePrecursorMz=641.2289 BestRawSpectrum=SYSMHC00023_20141213_QEp7_MiBa_SA_HLA-I-p_MM16_3_B_1_c.57682.57682 BinaryFileOffset=2680820 CollisionEnergy=27.0 ConsFracAssignedPeaks=0.538 DotConsensus=0.99,0.00;0/5 FracUnassigned=0.84,4/5;0.52,9/20;0.44,76/150 Inst=0 MassDiff=0.0118 MassDiffCounts=1/0:5 MaxRepSN=5.3 Mods=0 NAA=11 NMC=1 NTT=0 Nreps=5/5 OrigMaxIntensity=3e+05 Parent=640.83 Pep=Non-tryp Pr…	27	5423.57	02446d_GC10-TUM_HLA_130_01_01-3xHCD-1h-R4	47252	HCD	FTMS	ATELDAWLAKY	46.789	75.416	30	27.4247	0.787715
SYSMHC00005	SYSMHC00005_20120617_EXQ0_MiBa_SA_HCT116_1_mHLA_2hr_c	L.ATELKNNSY.K/1 (HCD)	AvePrecursorMz=1040.1174 BestRawSpectrum=SYSMHC00005_20120617_EXQ0_MiBa_SA_HCT116_1_mHLA_2hr_c.06489.06489 BinaryFileOffset=2687866 CollisionEnergy=25.0 ConsFracAssignedPeaks=0.407 DotConsensus=0.92,0.07;0/2 FracUnassigned=0.41,2/5;0.27,5/20;0.61,228/275 Inst=1/0,0,0 MassDiff=-0.0010 MassDiffCounts=1/0:2 MaxRepSN=200.0 Mods=0 NAA=9 NMC=1 NTT=0 Nreps=4/4 OrigMaxIntensity=2.8e+05 Parent=1039.51 Pep…	25	1513.5	02446a_GB5-TUM_HLA_113_01_01-DDA-1h-R1	20237	HCD	FTMS	ATELKNNSY	17.594	225.4	28	23.9412	0.895266
SYSMHC00023	SYSMHC00023_20140305_EXQ6_MiBa_SA_MM8-HLAp-2_c	Q.ATELLAAKY.K/2 (HCD)	AvePrecursorMz=490.5780 BestRawSpectrum=SYSMHC00023_20140305_EXQ6_MiBa_SA_MM8-HLAp-2_c.25152.25152 BinaryFileOffset=2704643 CollisionEnergy=25.0 ConsFracAssignedPeaks=0.555 DotConsensus=0.85,0.09;1/6 FracUnassigned=1.00,5/5;0.57,8/20;0.66,1128/1253 Inst=1/0,0,0 MassDiff=0.0056 MassDiffCounts=1/0:6 MaxRepSN=200.0 Mods=0 NAA=9 NMC=1 NTT=0 Nreps=7/7 OrigMaxIntensity=4e+05 Parent=490.277 Pep=Non-tryp…	25	3261.07	02446d_GB7-TUM_HLA_115_01_01-3xHCD-1h-R4	25820	HCD	FTMS	ATELLAAKY	30.346	172.94	30	27.6375	0.91162
SYSMHC00005	SYSMHC00005_20120515_EXQ3_MiBa_SA_HCT116_mHLA-1_c	F.ATELQSMMY.S/1 (HCD)	AvePrecursorMz=1074.2516 BestRawSpectrum=SYSMHC00005_20120515_EXQ3_MiBa_SA_HCT116_mHLA-1_c.29861.29861 BinaryFileOffset=2714292 CollisionEnergy=25.0 ConsFracAssignedPeaks=0.538 DotConsensus=0.93,0.06;0/3 FracUnassigned=0.00,0/5;0.06,2/20;0.63,1224/1364 Inst=1/0,0,0 MassDiff=0.0070 MassDiffCounts=1/0:3 MaxRepSN=200.0 Mods=0 NAA=9 NMC=0 NTT=0 Nreps=5/5 OrigMaxIntensity=6.7e+04 Parent=1073.46 Pep=No…	25	4226.7	02446a_GC1-TUM_HLA_121_01_01-DDA-1h-R1	56895	HCD	FTMS	ATELQSMMY	41.248	113.41	28	23.1333	0.922356
SYSMHC00023	SYSMHC00023_20141216_QEp7_MiBa_SA_HLA-I-p_MMf_2_2_c	F.ATELQSMM[147]Y.S/1 (HCD)	AvePrecursorMz=1090.2510 BestRawSpectrum=SYSMHC00023_20141216_QEp7_MiBa_SA_HLA-I-p_MMf_2_2_c.28006.28006 BinaryFileOffset=2721110 CollisionEnergy=27.0 ConsFracAssignedPeaks=0.633 DotConsensus=0.99,0.01;0/3 FracUnassigned=0.18,1/5;0.07,1/20;0.25,54/150 Inst=0 MassDiff=0.0009 MassDiffCounts=1/0:3 MaxRepSN=5.9 Mods=1/7,M,Oxidation NAA=9 NMC=0 NTT=0 Nreps=3/3 OrigMaxIntensity=8.8e+04 Parent=1089.46 P…	27	3528.17	02446a_GC1-TUM_HLA_121_01_01-DDA-1h-R1	45668	HCD	FTMS	ATELQSMMY	33.934	169.57	28	23.1333	0.929003
SYSMHC00023	SYSMHC00023_20141216_QEp7_MiBa_SA_HLA-I-p_MMf_2_1_c	F.ATELQSM[147]M[147]Y.S/1 (HCD)	AvePrecursorMz=1106.2504 BestRawSpectrum=SYSMHC00023_20141216_QEp7_MiBa_SA_HLA-I-p_MMf_2_1_c.20193.20193 BinaryFileOffset=2728241 CollisionEnergy=27.0 ConsFracAssignedPeaks=0.462 DotConsensus=0.96,0.01;0/2 FracUnassigned=0.00,0/5;0.00,0/20;0.39,106/150 Inst=0 MassDiff=0.0019 MassDiffCounts=1/0:2 MaxRepSN=9.8 Mods=2/6,M,Oxidation/7,M,Oxidation NAA=9 NMC=0 NTT=0 Nreps=2/2 OrigMaxIntensity=4.6e+04 P…	27	2560.3	02446a_GC1-TUM_HLA_121_01_01-DDA-1h-R1	31906	HCD	FTMS	ATELQSMMY	25.107	159.46	28	23.1333	0.921213
SYSMHC00014	SYSMHC00014_F1_Agilent5_20150504_HLAI_GR_FM_SCX_combined	F.ATELQSMMY.S/2 (CID)	AvePrecursorMz=537.6295 BestRawSpectrum=SYSMHC00014_F1_Agilent5_20150504_HLAI_GR_FM_SCX_combined.15481.15481 BinaryFileOffset=2733236 ConsFracAssignedPeaks=0.544 DotConsensus=0.91,0.03;0/4 FracUnassigned=0.81,4/5;0.61,11/20;0.47,36/79 Inst=0 MassDiff=0.0034 MassDiffCounts=1/0:4 MaxRepSN=12.4 Mods=0 NAA=9 NMC=0 NTT=0 Nreps=4/4 OrigMaxIntensity=2.1e+04 Parent=537.236 Pep=Non-tryp PrecursorIntensity…	-1	4976.17	02446a_GC1-TUM_HLA_121_01_01-DDA-1h-R1	56758	CID	ITMS	ATELQSMMY	41.158	59.931	35	30.1333	0.534384
SYSMHC00014	SYSMHC00014_F1_Agilent5_20150504_HLAI_GR_FM_SCX_combined	G.ATELTHEDY.M/2 (CID)	AvePrecursorMz=540.0576 BestRawSpectrum=SYSMHC00014_F1_Agilent5_20150504_HLAI_GR_FM_SCX_combined.20571.20571 BinaryFileOffset=2770990 ConsFracAssignedPeaks=0.412 DotConsensus=0.93,0.06;0/2 FracUnassigned=0.82,4/5;0.85,18/20;0.71,127/225 Inst=1/0,0,0 MassDiff=0.0030 MassDiffCounts=1/0:2 MaxRepSN=200.0 Mods=0 NAA=9 NMC=0 NTT=0 Nreps=10/13 OrigMaxIntensity=2.3e+05 Parent=539.738 Pep=Non-tryp Precurs…	-1	2509.9	02446d_GB11-TUM_HLA_119_01_01-2xIT_2xHCD-1h-R4	16024	CID	ITMS	ATELTHEDY	20.255	219.56	35	32.1957	0.542268
SYSMHC00005	SYSMHC00010_RT_rep3_021213_Fx50mM_c	G.ATELTHEDY.M/2 (HCD)	AvePrecursorMz=540.0576 BestRawSpectrum=SYSMHC00010_RT_rep3_021213_Fx50mM_c.03956.03956 BinaryFileOffset=2775002 CollisionEnergy=28.0 ConsFracAssignedPeaks=0.561 DotConsensus=0.83,0.10;4/22 FracUnassigned=0.27,1/5;0.24,5/20;0.30,249/356 Inst=1/0,0,0 MassDiff=-0.0059 MassDiffCounts=1/0:22 MaxRepSN=200.0 Mods=0 NAA=9 NMC=0 NTT=0 Nreps=88/90 OrigMaxIntensity=7.5e+05 Parent=539.738 Pep=Non-tryp Precu…	28	2309.73	02446d_GB11-TUM_HLA_119_01_01-3xHCD-1h-R4	12482	HCD	FTMS	ATELTHEDY	20.334	154.71	30	27.3582	0.795137
SYSMHC00014	SYSMHC00014_OR8_1307012_CF_GM_HLA_SCX_fr28_30_CID_HCD_c	T.ATEMTLQRY.A/2 (CID)	AvePrecursorMz=557.1404 BinaryFileOffset=2782210 CollisionEnergy=35.0 FracUnassigned=0.17,1/5;0.28,7/20;0.25,78/150 MassDiff=-0.0017 Mods=0 NAA=9 NMC=1 NTT=0 Nreps=1/1 OrigMaxIntensity=2.8e+04 Parent=556.774 Pep=Non-tryp PrecursorIntensity=2.8e+05 Prob=0.9999 Protein=1/sp|Q96Q15|SMG1_HUMAN RawSpectrum=SYSMHC00014_OR8_1307012_CF_GM_HLA_SCX_fr28_30_CID_HCD_c.06619.06619 RetentionTime=4083.3,4083.3,…	35	4083.3	02446d_GB12-TUM_HLA_120_01_01-2xIT_2xHCD-1h-R4	27299	CID	ITMS	ATEMTLQRY	25.668	178.55	35	31.881	0.936994
SYSMHC00014	SYSMHC00014_OR8_1307012_CF_GM_HLA_SCX_fr28_30_CID_HCD_c	T.ATEMTLQRY.A/2 (HCD)	AvePrecursorMz=557.1404 BinaryFileOffset=2786715 CollisionEnergy=32.0 FracUnassigned=0.00,0/5;0.25,7/20;0.58,97/150 MassDiff=-0.0017 Mods=0 NAA=9 NMC=1 NTT=0 Nreps=1/1 OrigMaxIntensity=1.4e+04 Parent=556.774 Pep=Non-tryp PrecursorIntensity=2.8e+05 Prob=0.9995 Protein=1/sp|Q96Q15|SMG1_HUMAN RawSpectrum=SYSMHC00014_OR8_1307012_CF_GM_HLA_SCX_fr28_30_CID_HCD_c.06620.06620 RetentionTime=4083.6,4083.6,…	32	4083.6	02446a_GB12-TUM_HLA_120_01_01-DDA-1h-R1	36724	HCD	FTMS	ATEMTLQRY	28.203	191.85	28	22.9677	0.891549
SYSMHC00014	SYSMHC00014_OR8_1307012_CF_GM_HLA_SCX_fr26_28_CID_HCD_c	T.ATEM[147]TLQRY.A/2 (CID)	AvePrecursorMz=565.1401 BinaryFileOffset=2790717 CollisionEnergy=35.0 FracUnassigned=0.34,2/5;0.35,7/20;0.29,71/150 MassDiff=-0.0014 Mods=1/3,M,Oxidation NAA=9 NMC=1 NTT=0 Nreps=1/1 OrigMaxIntensity=3e+04 Parent=564.771 Pep=Non-tryp PrecursorIntensity=2.4e+05 Prob=0.9617 Protein=1/sp|Q96Q15|SMG1_HUMAN RawSpectrum=SYSMHC00014_OR8_1307012_CF_GM_HLA_SCX_fr26_28_CID_HCD_c.02606.02606 RetentionTime=28…	35	2833.6	02446d_GB12-TUM_HLA_120_01_01-2xIT_2xHCD-1h-R4	16223	CID	ITMS	ATEMTLQRY	19.671	120.99	35	31.881	0.777369
SYSMHC00011	SYSMHC00011_TT0036_CD4_HIV-1_1357_201302	T.ATEM[147]TLQRY.A/2 (CID-QTOF)	AvePrecursorMz=565.1401 BinaryFileOffset=2795559 FracUnassigned=0.13,1/5;0.25,7/20;0.26,74/150 MassDiff=-0.0088 Mods=1/3,M,Oxidation NAA=9 NMC=1 NTT=0 Nreps=1/1 OrigMaxIntensity=5.1e+02 Parent=564.771 Pep=Non-tryp PrecursorIntensity=0 Prob=0.9653 Protein=1/sp|Q96Q15|SMG1_HUMAN RawSpectrum=SYSMHC00011_TT0036_CD4_HIV-1_1357_201302.89975.89975 RetentionTime=1474.0,1474.0,1474.0 Sample=1/_mnt_Systemh…	-1	1474	02446d_GB12-TUM_HLA_120_01_01-3xHCD-1h-R4	20087	HCD	FTMS	ATEMTLQRY	25.599	134.77	30	27.12	0.879899
SYSMHC00014	SYSMHC00023_20141218_QEp7_MiBa_SA_HLA-I-p_MM_12_2_c	T.ATEM[147]TLQRY.A/2 (HCD)	AvePrecursorMz=565.1401 BestRawSpectrum=SYSMHC00023_20141218_QEp7_MiBa_SA_HLA-I-p_MM_12_2_c.14440.14440 BinaryFileOffset=2799858 CollisionEnergy=27.0 ConsFracAssignedPeaks=0.407 DotConsensus=0.99,0.00;0/2 FracUnassigned=1.00,5/5;0.81,15/20;0.63,91/150 Inst=0 MassDiff=0.0037 MassDiffCounts=1/0:2 MaxRepSN=5.5 Mods=1/3,M,Oxidation NAA=9 NMC=1 NTT=0 Nreps=2/3 OrigMaxIntensity=7e+04 Parent=564.771 Pep…	27	1903.5	02446a_GB12-TUM_HLA_120_01_01-DDA-1h-R1	25777	HCD	FTMS	ATEMTLQRY	21.207	118.5	28	22.9677	0.924366
SYSMHC00023	SYSMHC00023_20141213_QEp7_MiBa_SA_HLA-I-p_MM16_1_A_1_c	P.ATENKLRLHY.R/2 (HCD)	AvePrecursorMz=623.2154 BestRawSpectrum=SYSMHC00023_20141213_QEp7_MiBa_SA_HLA-I-p_MM16_1_A_1_c.19710.19710 BinaryFileOffset=2806109 CollisionEnergy=27.0 ConsFracAssignedPeaks=0.676 DotConsensus=0.96,0.04;0/5 FracUnassigned=0.39,2/5;0.17,3/20;0.28,52/150 Inst=0 MassDiff=0.0181 MassDiffCounts=1/0:5 MaxRepSN=3.3 Mods=0 NAA=10 NMC=2 NTT=0 Nreps=5/5 OrigMaxIntensity=2.4e+05 Parent=622.841 Pep=Non-tryp…	27	2020.2	02446d_GC6-TUM_HLA_126_01_01-3xHCD-1h-R4	11216	HCD	FTMS	ATENKLRLHY	19.468	160.33	30	26.7576	0.922145
SYSMHC00023	SYSMHC00023_20141212_QEp7_MiBa_SA_HLA-I-p_MM16_1_B_c	P.ATENKLRLHY.R/3 (HCD)	AvePrecursorMz=415.8127 BestRawSpectrum=SYSMHC00023_20141212_QEp7_MiBa_SA_HLA-I-p_MM16_1_B_c.20460.20460 BinaryFileOffset=2812999 CollisionEnergy=27.0 ConsFracAssignedPeaks=0.608 DotConsensus=0.93,0.04;0/5 FracUnassigned=0.00,0/5;0.13,4/20;0.37,72/150 Inst=0 MassDiff=0.0094 MassDiffCounts=1/0:5 MaxRepSN=4.6 Mods=0 NAA=10 NMC=2 NTT=0 Nreps=5/5 OrigMaxIntensity=4.7e+05 Parent=415.563 Pep=Non-tryp P…	27	2035.53	02446a_GC6-TUM_HLA_126_01_01-DDA-1h-R1	26231	HCD	FTMS	ATENKLRLHY	21.943	72.325	28	23.7419	0.888298
SYSMHC00005	SYSMHC00005_20120515_EXQ3_MiBa_SA_HCT116_mHLA-1_c	K.ATEPVIAFY.E/1 (HCD)	AvePrecursorMz=1011.1622 BestRawSpectrum=SYSMHC00005_20120515_EXQ3_MiBa_SA_HCT116_mHLA-1_c.34155.34155 BinaryFileOffset=2819373 CollisionEnergy=25.0 ConsFracAssignedPeaks=0.473 DotConsensus=0.91,0.01;0/2 FracUnassigned=0.39,2/5;0.64,13/20;0.57,91/150 Inst=0 MassDiff=0.0007 MassDiffCounts=1/0:2 MaxRepSN=13.9 Mods=0 NAA=9 NMC=0 NTT=1 Nreps=2/2 OrigMaxIntensity=4.4e+04 Parent=1010.52 Pep=Semi-tryp P…	25	5333.23	02446d_GB12-TUM_HLA_120_01_01-3xHCD-1h-R4	47240	HCD	FTMS	ATEPVIAFY	46.747	153.38	25	22.12	0.920154
SYSMHC00023	SYSMHC00023_20140304_EXQ6_MiBa_SA_MM12-HLAp-2_c	T.ATEQAPLWAY.L/1 (HCD)	AvePrecursorMz=1150.2757 BestRawSpectrum=SYSMHC00023_20140304_EXQ6_MiBa_SA_MM12-HLAp-2_c.34446.34446 BinaryFileOffset=2825897 CollisionEnergy=25.0 ConsFracAssignedPeaks=0.365 DotConsensus=0.92,0.03;0/2 FracUnassigned=0.19,1/5;0.49,11/20;0.66,125/150 Inst=0 MassDiff=0.0033 MassDiffCounts=1/0:2 MaxRepSN=11.2 Mods=0 NAA=10 NMC=0 NTT=0 Nreps=2/2 OrigMaxIntensity=2.1e+04 Parent=1149.56 Pep=Non-tryp Pr…	25	4963.43	02446d_GC5-TUM_HLA_125_01_01-3xHCD-1h-R4	43246	HCD	FTMS	ATEQAPLWAY	43.923	163.2	25	22.4219	0.935415
SYSMHC00014	SYSMHC00014_F1_Agilent5_20150504_HLAI_GR_FM_SCX_combined	T.ATEQAPLWAY.L/2 (CID)	AvePrecursorMz=575.6415 BestRawSpectrum=SYSMHC00014_F1_Agilent5_20150504_HLAI_GR_FM_SCX_combined.72795.72795 BinaryFileOffset=2830047 ConsFracAssignedPeaks=0.481 DotConsensus=0.83,0.14;1/2 FracUnassigned=0.66,3/5;0.58,11/20;0.60,65/108 Inst=1/0,0,0 MassDiff=0.0036 MassDiffCounts=1/0:2 MaxRepSN=200.0 Mods=0 NAA=10 NMC=0 NTT=0 Nreps=9/11 OrigMaxIntensity=1.1e+04 Parent=575.282 Pep=Non-tryp Precurso…	-1	5758.17	02446a_GC5-TUM_HLA_125_01_01-DDA-1h-R1	62029	CID	ITMS	ATEQAPLWAY	45.621	71.614	35	30.6667	0.721839
SYSMHC00014	SYSMHC00014_F1_Agilent5_20150504_HLAI_GR_FM_SCX_combined	D.ATEQVGQHKDAY.Q/2 (CID)	AvePrecursorMz=674.2170 BinaryFileOffset=2842401 FracUnassigned=1.00,5/5;0.90,17/20;0.71,55/95 MassDiff=0.0021 Mods=0 NAA=12 NMC=1 NTT=0 Nreps=1/1 OrigMaxIntensity=4e+04 Parent=673.82 Pep=Non-tryp PrecursorIntensity=1.3e+06 Prob=0.9999 Protein=1/sp|Q9BZZ5|API5_HUMAN RawSpectrum=SYSMHC00014_F1_Agilent5_20150504_HLAI_GR_FM_SCX_combined.46340.46340 RetentionTime=1730.0,1730.0,1730.0 Sample=1/_mnt_Sy…	-1	1730	02446a_GD1-TUM_HLA_133_01_01-DDA-1h-R1	13651	CID	ITMS	ATEQVGQHKDAY	13.32	182.25	35	30.5	0.727805
SYSMHC00005	SYSMHC00005_20120617_EXQ0_MiBa_SA_HCT116_1_mHLA_2hr_c	D.ATEQVGQHKDAY.Q/2 (HCD)	AvePrecursorMz=674.2170 BestRawSpectrum=SYSMHC00005_20120617_EXQ0_MiBa_SA_HCT116_1_mHLA_2hr_c.04858.04858 BinaryFileOffset=2845349 CollisionEnergy=25.0 ConsFracAssignedPeaks=0.725 DotConsensus=0.87,0.09;1/16 FracUnassigned=0.20,1/5;0.36,8/20;0.57,1286/1540 Inst=1/0,0,0 MassDiff=-0.0012 MassDiffCounts=1/0:16 MaxRepSN=200.0 Mods=0 NAA=12 NMC=1 NTT=0 Nreps=25/25 OrigMaxIntensity=2.1e+05 Parent=673.8…	25	1362.8	02446a_GD1-TUM_HLA_133_01_01-DDA-1h-R1	13830	HCD	FTMS	ATEQVGQHKDAY	13.441	218.02	28	23.5	0.922631
SYSMHC00014	SYSMHC00014_F1_Agilent5_20150504_HLAI_GR_FM_SCX_combined	D.ATEQVGQHKDAY.Q/3 (CID)	AvePrecursorMz=449.8138 BestRawSpectrum=SYSMHC00014_F1_Agilent5_20150504_HLAI_GR_FM_SCX_combined.46337.46337 BinaryFileOffset=2852950 ConsFracAssignedPeaks=0.505 DotConsensus=0.94,0.00;0/2 FracUnassigned=1.00,5/5;0.98,19/20;0.58,61/150 Inst=0 MassDiff=0.0025 MassDiffCounts=1/0:2 MaxRepSN=13.9 Mods=0 NAA=12 NMC=1 NTT=0 Nreps=2/2 OrigMaxIntensity=1.1e+05 Parent=449.549 Pep=Non-tryp PrecursorIntensi…	-1	2128.33	02446a_GD1-TUM_HLA_133_01_01-DDA-1h-R1	13780	CID	ITMS	ATEQVGQHKDAY	13.407	117.86	35	30.5	0.282755
SYSMHC00005	SYSMHC00005_20120617_EXQ0_MiBa_SA_HCT116_1_mHLA_2hr_c	D.ATEQVGQHKDAY.Q/3 (HCD)	AvePrecursorMz=449.8138 BestRawSpectrum=SYSMHC00005_20120617_EXQ0_MiBa_SA_HCT116_1_mHLA_2hr_c.04853.04853 BinaryFileOffset=2858036 CollisionEnergy=25.0 ConsFracAssignedPeaks=0.736 DotConsensus=0.92,0.10;1/7 FracUnassigned=0.83,4/5;0.56,10/20;0.58,1522/1756 Inst=1/0,0,0 MassDiff=-0.0005 MassDiffCounts=1/0:7 MaxRepSN=200.0 Mods=0 NAA=12 NMC=1 NTT=0 Nreps=10/10 OrigMaxIntensity=4.7e+05 Parent=449.54…	25	1393.5	02446a_GD1-TUM_HLA_133_01_01-DDA-1h-R1	13614	HCD	FTMS	ATEQVGQHKDAY	13.295	124.39	28	23.5	0.864574
SYSMHC00023	SYSMHC00023_20140304_EXQ6_MiBa_SA_MM12-HLAp-2_c	P.ATESPDTGLYY.H/1 (HCD)	AvePrecursorMz=1217.2740 BinaryFileOffset=2865199 CollisionEnergy=25.0 FracUnassigned=0.16,1/5;0.50,11/20;0.57,96/150 MassDiff=0.0054 Mods=0 NAA=11 NMC=0 NTT=0 Nreps=1/1 OrigMaxIntensity=4.4e+04 Parent=1216.54 Pep=Non-tryp PrecursorIntensity=1.1e+06 Prob=0.9964 Protein=1/sp|Q02818|NUCB1_HUMAN RawSpectrum=SYSMHC00023_20140304_EXQ6_MiBa_SA_MM12-HLAp-2_c.26828.26828 RetentionTime=3781.6,3781.6,3781.…	25	3781.6	02446d_GC10-TUM_HLA_130_01_01-3xHCD-1h-R4	30439	HCD	FTMS	ATESPDTGLYY	33.6	233.89	25	22.4247	0.869625
SYSMHC00005	SYSMHC00005_20120515_EXQ3_MiBa_SA_HCT116_mHLA-1_c	L.ATESSNQEY.V/1 (HCD)	AvePrecursorMz=1029.0045 BestRawSpectrum=SYSMHC00005_20120515_EXQ3_MiBa_SA_HCT116_mHLA-1_c.08089.08089 BinaryFileOffset=2873137 CollisionEnergy=25.0 ConsFracAssignedPeaks=0.873 DotConsensus=0.82,0.05;0/4 FracUnassigned=0.20,1/5;0.20,4/20;0.32,57/150 Inst=0 MassDiff=0.0056 MassDiffCounts=1/0:4 MaxRepSN=4.9 Mods=0 NAA=9 NMC=0 NTT=0 Nreps=4/4 OrigMaxIntensity=1.9e+05 Parent=1028.42 Pep=Non-tryp Prec…	25	1537.5	02446a_GC1-TUM_HLA_121_01_01-DDA-1h-R1	17822	HCD	FTMS	ATESSNQEY	16.09	138.33	28	23.1333	0.812576
SYSMHC00005	SYSMHC00005_20120617_EXQ0_MiBa_SA_HCT116_1_mHLA_2hr_c	Q.ATETQPIVY.G/1 (HCD)	AvePrecursorMz=1022.1426 BestRawSpectrum=SYSMHC00005_20120617_EXQ0_MiBa_SA_HCT116_1_mHLA_2hr_c.16834.16834 BinaryFileOffset=2882509 CollisionEnergy=25.0 ConsFracAssignedPeaks=0.451 DotConsensus=0.92,0.10;1/16 FracUnassigned=0.00,0/5;0.40,10/20;0.61,703/794 Inst=1/0,0,0 MassDiff=-0.0020 MassDiffCounts=1/0:16 MaxRepSN=200.0 Mods=0 NAA=9 NMC=0 NTT=0 Nreps=26/26 OrigMaxIntensity=4.2e+05 Parent=1021.5…	25	3483.9	02446a_GB4-TUM_HLA_112_01_01-DDA-1h-R1	44937	HCD	FTMS	ATETQPIVY	33.328	153.73	28	24	0.892412
SYSMHC00014	SYSMHC00014_F1_Agilent5_20150504_HLAI_GR_FM_SCX_combined	S.ATEVDSRWQEY.Q/2 (CID)	AvePrecursorMz=692.7259 BestRawSpectrum=SYSMHC00014_F1_Agilent5_20150504_HLAI_GR_FM_SCX_combined.108528.108528 BinaryFileOffset=2907897 ConsFracAssignedPeaks=0.386 DotConsensus=0.90,0.09;0/2 FracUnassigned=0.80,4/5;0.80,16/20;0.60,49/85 Inst=1/0,0,0 MassDiff=0.0025 MassDiffCounts=1/0:2 MaxRepSN=200.0 Mods=0 NAA=11 NMC=1 NTT=0 Nreps=7/10 OrigMaxIntensity=2.5e+04 Parent=692.312 Pep=Non-tryp Precurs…	-1	3800.03	02446d_GC10-TUM_HLA_130_01_01-2xIT_2xHCD-1h-R4	29966	CID	ITMS	ATEVDSRWQEY	28.188	226.33	35	32.2979	0.578157
SYSMHC00011	SYSMHC00011_TT0036_CD4_HIV-1_1357_201302	S.ATEVDSRWQEY.Q/2 (CID-QTOF)	AvePrecursorMz=692.7259 BestRawSpectrum=SYSMHC00011_TT0036_CD4_HIV-1_1357_201302.93835.93835 BinaryFileOffset=2910929 ConsFracAssignedPeaks=0.714 DotConsensus=0.79,0.00;0/2 FracUnassigned=0.00,0/5;0.08,4/20;0.35,98/150 Inst=0 MassDiff=-0.0110 MassDiffCounts=1/0:2 MaxRepSN=16.3 Mods=0 NAA=11 NMC=1 NTT=0 Nreps=2/2 OrigMaxIntensity=5.2e+02 Parent=692.312 Pep=Non-tryp PrecursorIntensity=0 Prob=0.9999…	-1	1895.67	02446d_GC10-TUM_HLA_130_01_01-3xHCD-1h-R4	23128	HCD	FTMS	ATEVDSRWQEY	27.931	166.16	30	27.4247	0.875283
SYSMHC00008	SYSMHC00010_RT_rep4_021213_Fx75mM_c	S.ATEVDSRWQEY.Q/2 (HCD)	AvePrecursorMz=692.7259 BestRawSpectrum=SYSMHC00010_RT_rep4_021213_Fx75mM_c.04042.04042 BinaryFileOffset=2914024 CollisionEnergy=28.0 ConsFracAssignedPeaks=0.633 DotConsensus=0.86,0.09;2/17 FracUnassigned=0.16,1/5;0.24,5/20;0.69,177/251 Inst=1/0,0,0 MassDiff=0.0030 MassDiffCounts=1/0:17 MaxRepSN=200.0 Mods=0 NAA=11 NMC=1 NTT=0 Nreps=51/51 OrigMaxIntensity=9.9e+04 Parent=692.312 Pep=Non-tryp Precu…	28	3004.77	02446d_GC10-TUM_HLA_130_01_01-3xHCD-1h-R4	23127	HCD	FTMS	ATEVDSRWQEY	27.931	227.72	25	22.4247	0.854958
SYSMHC00014	SYSMHC00014_F1_Agilent5_20150504_HLAI_GR_FM_SCX_combined	V.ATEVVDKEKNLY.R/2 (CID)	AvePrecursorMz=705.2931 BestRawSpectrum=SYSMHC00014_F1_Agilent5_20150504_HLAI_GR_FM_SCX_combined.33842.33842 BinaryFileOffset=2919157 ConsFracAssignedPeaks=0.337 DotConsensus=0.93,0.07;0/2 FracUnassigned=1.00,5/5;0.92,17/20;0.73,88/136 Inst=1/0,0,0 MassDiff=0.0041 MassDiffCounts=1/0:2 MaxRepSN=200.0 Mods=0 NAA=12 NMC=2 NTT=0 Nreps=3/6 OrigMaxIntensity=1.2e+05 Parent=704.87 Pep=Non-tryp PrecursorI…	-1	2920.2	02446a_GD1-TUM_HLA_133_01_01-DDA-1h-R1	29075	CID	ITMS	ATEVVDKEKNLY	23.51	212.68	35	30.5	0.544741
SYSMHC00008	SYSMHC00010_RT_rep4_021213_Fx100mM_c	V.ATEVVDKEKNLY.R/2 (HCD)	AvePrecursorMz=705.2931 BestRawSpectrum=SYSMHC00010_RT_rep4_021213_Fx100mM_c.03344.03344 BinaryFileOffset=2923929 CollisionEnergy=28.0 ConsFracAssignedPeaks=0.833 DotConsensus=0.86,0.07;0/12 FracUnassigned=0.00,0/5;0.15,4/20;0.29,170/290 Inst=1/0,0,0 MassDiff=0.0010 MassDiffCounts=1/0:12 MaxRepSN=200.0 Mods=0 NAA=12 NMC=2 NTT=0 Nreps=21/22 OrigMaxIntensity=7.4e+04 Parent=704.87 Pep=Non-tryp Precu…	28	2388.93	02446d_GD1-TUM_HLA_133_01_01-3xHCD-1h-R4	15269	HCD	FTMS	ATEVVDKEKNLY	21.793	212.68	30	27.5625	0.910694
SYSMHC00011	SYSMHC00011_TT0040_C1866_neg_all_201305	V.ATEVVDKEKNLY.R/3 (CID-QTOF)	AvePrecursorMz=470.5312 BinaryFileOffset=2937157 FracUnassigned=0.00,0/5;0.04,2/20;0.26,72/150 MassDiff=0.0030 Mods=0 NAA=12 NMC=2 NTT=0 Nreps=1/1 OrigMaxIntensity=1.4e+03 Parent=470.249 Pep=Non-tryp PrecursorIntensity=0 Prob=0.9995 Protein=1/sp|Q9C000|NALP1_HUMAN RawSpectrum=SYSMHC00011_TT0040_C1866_neg_all_201305.78571.78571 RetentionTime=1539.8,1539.8,1539.8 Sample=1/_mnt_Systemhc_data_SYSMHC0…	-1	1539.8	02446d_GD1-TUM_HLA_133_01_01-3xHCD-1h-R4	15172	HCD	FTMS	ATEVVDKEKNLY	21.715	137.6	25	22.5625	0.779764
SYSMHC00014	SYSMHC00014_OR8_1307012_CF_GM_HLA_SCX_fr30_32_CID_HCD_c	V.ATEVVDKEKNLY.R/3 (HCD)	AvePrecursorMz=470.5312 BestRawSpectrum=SYSMHC00014_OR8_1307012_CF_GM_HLA_SCX_fr30_32_CID_HCD_c.04928.04928 BinaryFileOffset=2941577 CollisionEnergy=32.0 ConsFracAssignedPeaks=0.658 DotConsensus=0.80,0.00;0/2 FracUnassigned=0.17,1/5;0.31,8/20;0.44,74/150 Inst=0 MassDiff=-0.0015 MassDiffCounts=1/0:2 MaxRepSN=7.4 Mods=0 NAA=12 NMC=2 NTT=0 Nreps=2/2 OrigMaxIntensity=1.1e+05 Parent=470.249 Pep=Non-tr…	32	3091.8	02446a_GD1-TUM_HLA_133_01_01-DDA-1h-R1	29040	HCD	FTMS	ATEVVDKEKNLY	23.487	81.676	28	23.5	0.58658
SYSMHC00001	SYSMHC00003_130513_SKUG_Buffy88_W_XpXXg_20_Rep_4_msms43_c	S.ATEYKNEEY.Q/2 (CID)	AvePrecursorMz=574.0952 BestRawSpectrum=SYSMHC00003_130513_SKUG_Buffy88_W_XpXXg_20_Rep_4_msms43_c.02110.02110 BinaryFileOffset=2944078 CollisionEnergy=35.0 ConsFracAssignedPeaks=0.771 DotConsensus=0.84,0.09;1/7 FracUnassigned=0.00,0/5;0.03,1/20;0.29,267/422 Inst=1/0,0,0 MassDiff=-0.0030 MassDiffCounts=1/0:7 MaxRepSN=200.0 Mods=0 NAA=9 NMC=1 NTT=0 Nreps=24/36 OrigMaxIntensity=6.8e+03 Parent=573.75…	35	2047.83	02446a_GB6-TUM_HLA_114_01_01-DDA-1h-R1	20508	CID	ITMS	ATEYKNEEY	17.838	196.52	35	30.2903	0.880717
SYSMHC00011	SYSMHC00011_TT0036_CD4_HIV-1_1357_201302	S.ATEYKNEEY.Q/2 (CID-QTOF)	AvePrecursorMz=574.0952 BestRawSpectrum=SYSMHC00011_TT0036_CD4_HIV-1_1357_201302.88527.88527 BinaryFileOffset=2948378 ConsFracAssignedPeaks=0.600 DotConsensus=0.83,0.03;0/2 FracUnassigned=0.00,0/5;0.12,4/20;0.25,69/150 Inst=0 MassDiff=-0.0049 MassDiffCounts=1/0:2 MaxRepSN=12.8 Mods=0 NAA=9 NMC=1 NTT=0 Nreps=2/2 OrigMaxIntensity=3.9e+02 Parent=573.751 Pep=Non-tryp PrecursorIntensity=0 Prob=0.9987 …	-1	1315.3	02446d_GB6-TUM_HLA_114_01_01-3xHCD-1h-R4	7326	HCD	FTMS	ATEYKNEEY	16.486	188.3	25	22.527	0.915154
SYSMHC00008	SYSMHC00010_RT_rep4_021213_Fx75mM_c	S.ATEYKNEEY.Q/2 (HCD)	AvePrecursorMz=574.0952 BestRawSpectrum=SYSMHC00010_RT_rep4_021213_Fx75mM_c.02276.02276 BinaryFileOffset=2951935 CollisionEnergy=28.0 ConsFracAssignedPeaks=0.636 DotConsensus=0.86,0.11;1/14 FracUnassigned=0.34,2/5;0.25,5/20;0.32,297/422 Inst=1/0,0,0 MassDiff=-0.0002 MassDiffCounts=1/0:14 MaxRepSN=200.0 Mods=0 NAA=9 NMC=1 NTT=0 Nreps=81/81 OrigMaxIntensity=2.7e+05 Parent=573.751 Pep=Non-tryp Precu…	28	1884.93	02446d_GB6-TUM_HLA_114_01_01-3xHCD-1h-R4	7327	HCD	FTMS	ATEYKNEEY	16.487	224.51	30	27.527	0.933814
SYSMHC00005	SYSMHC00005_20120515_EXQ3_MiBa_SA_HCT116_mHLA-1_c	T.ATQLAADLLKY.H/2 (HCD)	AvePrecursorMz=604.2096 BestRawSpectrum=SYSMHC00005_20120515_EXQ3_MiBa_SA_HCT116_mHLA-1_c.31848.31848 BinaryFileOffset=2959313 CollisionEnergy=25.0 ConsFracAssignedPeaks=0.540 DotConsensus=0.86,0.06;0/4 FracUnassigned=1.00,5/5;0.87,15/20;0.88,2349/2466 Inst=1/0,0,0 MassDiff=-0.0001 MassDiffCounts=1/0:4 MaxRepSN=200.0 Mods=0 NAA=11 NMC=1 NTT=0 Nreps=7/7 OrigMaxIntensity=2.1e+05 Parent=603.84 Pep=N…	25	4784.33	02446d_GC11-TUM_HLA_131_01_01-3xHCD-1h-R4	41616	HCD	FTMS	ATQLAADLLKY	42.049	218.75	30	27.6111	0.861456
SYSMHC00005	SYSMHC00005_20120617_EXQ0_MiBa_SA_HCT116_1_mHLA_2hr_c	C.ATSFPSLQKY.M/2 (HCD)	AvePrecursorMz=571.6519 BestRawSpectrum=SYSMHC00005_20120617_EXQ0_MiBa_SA_HCT116_1_mHLA_2hr_c.18556.18556 BinaryFileOffset=2971251 CollisionEnergy=25.0 ConsFracAssignedPeaks=0.527 DotConsensus=0.82,0.05;0/3 FracUnassigned=0.47,2/5;0.36,6/20;0.44,80/150 Inst=0 MassDiff=0.0030 MassDiffCounts=1/0:3 MaxRepSN=16.5 Mods=0 NAA=10 NMC=1 NTT=0 Nreps=3/3 OrigMaxIntensity=5.5e+05 Parent=571.298 Pep=Non-tryp…	25	3627.1	02446d_GC6-TUM_HLA_126_01_01-3xHCD-1h-R4	27963	HCD	FTMS	ATSFPSLQKY	32.416	125.97	35	31.7576	0.851357
SYSMHC00023	SYSMHC00023_20140306_EXQ6_MiBa_SA_MM12-HLAp-2_c	N.ATSKFMEFY.Q/2 (HCD)	AvePrecursorMz=562.6518 BinaryFileOffset=2982118 CollisionEnergy=25.0 FracUnassigned=0.00,0/5;0.13,4/20;0.38,103/150 MassDiff=0.0061 Mods=0 NAA=9 NMC=1 NTT=0 Nreps=1/1 OrigMaxIntensity=1.8e+05 Parent=562.26 Pep=Non-tryp PrecursorIntensity=6.2e+05 Prob=0.9757 Protein=1/sp|P25101|EDNRA_HUMAN RawSpectrum=SYSMHC00023_20140306_EXQ6_MiBa_SA_MM12-HLAp-2_c.29585.29585 RetentionTime=4231.6,4231.6,4231.6 S…	25	4231.6	02446d_GB8-TUM_HLA_116_01_01-3xHCD-1h-R4	35139	HCD	FTMS	ATSKFMEFY	38.238	95.775	30	27.8382	0.893566
SYSMHC00007	SYSMHC00007_Seq44770_QE2_c	D.ATSKVALVY.G/1 (HCD)	AvePrecursorMz=952.1383 BinaryFileOffset=2986034 CollisionEnergy=25.0 FracUnassigned=0.15,1/5;0.19,5/20;0.28,64/113 MassDiff=0.0020 Mods=0 NAA=9 NMC=1 NTT=0 Nreps=1/1 OrigMaxIntensity=5.4e+04 Parent=951.551 Pep=Non-tryp PrecursorIntensity=1.1e+06 Prob=0.9805 Protein=1/sp|P06576|ATPB_HUMAN RawSpectrum=SYSMHC00007_Seq44770_QE2_c.35694.35694 RetentionTime=5958.4,5958.4,5958.4 Sample=1/_mnt_Systemhc_…	25	5958.4	02446d_GB9-TUM_HLA_117_01_01-2xIT_2xHCD-1h-R4	32702	HCD	ITMS	ATSKVALVY	29.311	79.713	28	25.0889	0.561805
SYSMHC00014	SYSMHC00014_F1_Agilent5_20150504_HLAI_GR_FM_SCX_combined	D.ATSKVALVY.G/2 (CID)	AvePrecursorMz=476.5728 BestRawSpectrum=SYSMHC00014_F1_Agilent5_20150504_HLAI_GR_FM_SCX_combined.23779.23779 BinaryFileOffset=2989254 ConsFracAssignedPeaks=0.452 DotConsensus=0.91,0.04;0/2 FracUnassigned=0.55,3/5;0.61,13/20;0.52,160/281 Inst=1/0,0,0 MassDiff=0.0029 MassDiffCounts=1/0:2 MaxRepSN=200.0 Mods=0 NAA=9 NMC=1 NTT=0 Nreps=4/5 OrigMaxIntensity=1.4e+05 Parent=476.279 Pep=Non-tryp Precursor…	-1	3780.07	02446a_GB9-TUM_HLA_117_01_01-DDA-1h-R1	43551	CID	ITMS	ATSKVALVY	32.788	66.962	35	30.125	0.68768
SYSMHC00011	SYSMHC00011_TTOF0078_NT_cone8_IIIB_13581	D.ATSKVALVY.G/2 (CID-QTOF)	AvePrecursorMz=476.5728 BestRawSpectrum=SYSMHC00011_TTOF0078_NT_cone8_IIIB_13581.146053.146053 BinaryFileOffset=2993643 ConsFracAssignedPeaks=0.643 DotConsensus=0.79,0.03;0/2 FracUnassigned=0.00,0/5;0.15,9/20;0.47,110/150 Inst=0 MassDiff=0.0009 MassDiffCounts=1/0:2 MaxRepSN=8.7 Mods=0 NAA=9 NMC=1 NTT=0 Nreps=2/2 OrigMaxIntensity=5e+02 Parent=476.279 Pep=Non-tryp PrecursorIntensity=0 Prob=0.9891 P…	-1	1982.4	02446d_GB9-TUM_HLA_117_01_01-2xIT_2xHCD-1h-R4	32619	HCD	FTMS	ATSKVALVY	29.265	88.495	20	17.0889	0.904595
SYSMHC00007	SYSMHC00007_Seq44771_QE2_c	D.ATSKVALVY.G/2 (HCD)	AvePrecursorMz=476.5728 BestRawSpectrum=SYSMHC00007_Seq44771_QE2_c.35625.35625 BinaryFileOffset=2996289 CollisionEnergy=25.0 ConsFracAssignedPeaks=0.615 DotConsensus=0.90,0.05;0/10 FracUnassigned=0.16,1/5;0.28,6/20;0.37,153/231 Inst=1/0,0,0 MassDiff=0.0058 MassDiffCounts=1/0:10 MaxRepSN=200.0 Mods=0 NAA=9 NMC=1 NTT=0 Nreps=16/17 OrigMaxIntensity=1.3e+06 Parent=476.279 Pep=Non-tryp PrecursorIntens…	25	4200.47	02446a_GB9-TUM_HLA_117_01_01-DDA-1h-R1	42208	HCD	FTMS	ATSKVALVY	31.916	83.998	28	23.125	0.877057
SYSMHC00005	SYSMHC00005_20121117_EXQ2_MiBa_SA_mHLA_Fib_2_c	H.ATSQQPLRK.D/2 (HCD)	AvePrecursorMz=515.0956 BestRawSpectrum=SYSMHC00005_20121117_EXQ2_MiBa_SA_mHLA_Fib_2_c.03267.03267 BinaryFileOffset=3000519 CollisionEnergy=25.0 ConsFracAssignedPeaks=0.684 DotConsensus=0.91,0.10;2/29 FracUnassigned=0.00,0/5;0.26,6/20;0.59,1073/1228 Inst=1/0,0,0 MassDiff=0.0090 MassDiffCounts=1/0:29 MaxRepSN=200.0 Mods=0 NAA=9 NMC=1 NTT=1 Nreps=34/34 OrigMaxIntensity=5.9e+05 Parent=514.796 Pep=Se…	25	1436.43	02445d_BC1-TUM_HLA_25_01_01-3xHCD-1h-R4	11290	HCD	FTMS	ATSQQPLRK	17.667	76.345	30	26.7692	0.847598
SYSMHC00001	SYSMHC00001_PBMC9_Tubingen_130313_CB_Buffy48_W_20_Rep_3_msms3_c	Q.ATYNKQPMY.R/2 (CID)	AvePrecursorMz=558.6419 BestRawSpectrum=SYSMHC00001_PBMC9_Tubingen_130313_CB_Buffy48_W_20_Rep_3_msms3_c.04498.04498 BinaryFileOffset=3022734 CollisionEnergy=35.0 ConsFracAssignedPeaks=0.700 DotConsensus=0.91,0.02;0/9 FracUnassigned=0.00,0/5;0.17,6/20;0.47,238/371 Inst=1/0,0,0 MassDiff=0.0020 MassDiffCounts=1/0:9 MaxRepSN=200.0 Mods=0 NAA=9 NMC=1 NTT=0 Nreps=13/15 OrigMaxIntensity=1.4e+04 Parent=5…	35	2419	02446d_GC4-TUM_HLA_124_01_01-2xIT_2xHCD-1h-R4	16941	CID	ITMS	ATYNKQPMY	20.234	168.25	35	31.8372	0.88518
SYSMHC00001	SYSMHC00001_Jurkat_Oxford_TT0236a_DDA_MHC-I_Jurkat_iRT	Q.ATYNKQPMY.R/2 (CID-QTOF)	AvePrecursorMz=558.6419 BestRawSpectrum=SYSMHC00001_Jurkat_Oxford_TT0236a_DDA_MHC-I_Jurkat_iRT.78557.78557 BinaryFileOffset=3028148 ConsFracAssignedPeaks=0.714 DotConsensus=0.82,0.04;0/8 FracUnassigned=0.00,0/5;0.00,0/20;0.37,251/357 Inst=1/0,0,0 MassDiff=-0.0014 MassDiffCounts=1/0:8 MaxRepSN=200.0 Mods=0 NAA=9 NMC=1 NTT=0 Nreps=9/12 OrigMaxIntensity=5.4e+02 Parent=558.263 Pep=Non-tryp PrecursorI…	-1	1735.2	02446d_GC4-TUM_HLA_124_01_01-3xHCD-1h-R4	12951	HCD	FTMS	ATYNKQPMY	20.375	188.66	25	22.1077	0.878355
SYSMHC00005	SYSMHC00007_Seq44772_QE2_c	Q.ATYNKQPMY.R/2 (HCD)	AvePrecursorMz=558.6419 BestRawSpectrum=SYSMHC00007_Seq44772_QE2_c.26099.26099 BinaryFileOffset=3032338 CollisionEnergy=25.0 ConsFracAssignedPeaks=0.516 DotConsensus=0.87,0.12;2/22 FracUnassigned=0.16,1/5;0.39,11/20;0.52,283/403 Inst=1/0,0,0 MassDiff=0.0043 MassDiffCounts=1/0:22 MaxRepSN=200.0 Mods=0 NAA=9 NMC=1 NTT=0 Nreps=36/37 OrigMaxIntensity=4.5e+05 Parent=558.263 Pep=Non-tryp PrecursorInten…	25	2930.57	02446d_GC4-TUM_HLA_124_01_01-3xHCD-1h-R4	12851	HCD	FTMS	ATYNKQPMY	20.292	134.26	35	32.1077	0.90202
SYSMHC00001	SYSMHC00011_OTV3030a_Jurkat_MVA-HIVconsv_3-5h_3579_inclusion_c	Q.ATYNKQPM[147]Y.R/2 (CID)	AvePrecursorMz=566.6416 BestRawSpectrum=SYSMHC00011_OTV3030a_Jurkat_MVA-HIVconsv_3-5h_3579_inclusion_c.04326.04326 BinaryFileOffset=3039847 CollisionEnergy=35.0 ConsFracAssignedPeaks=0.836 DotConsensus=0.82,0.06;1/9 FracUnassigned=0.00,0/5;0.05,2/20;0.30,196/340 Inst=1/0,0,0 MassDiff=-0.0003 MassDiffCounts=1/0:9 MaxRepSN=200.0 Mods=1/7,M,Oxidation NAA=9 NMC=1 NTT=0 Nreps=13/15 OrigMaxIntensity=1.…	35	2053.6	02446d_GC4-TUM_HLA_124_01_01-2xIT_2xHCD-1h-R4	10620	CID	ITMS	ATYNKQPMY	16.756	174.02	35	31.8372	0.86003
SYSMHC00001	SYSMHC00011_TT0030_HLA_MVA-HIVconsv_3-5h	Q.ATYNKQPM[147]Y.R/2 (CID-QTOF)	AvePrecursorMz=566.6416 BestRawSpectrum=SYSMHC00011_TT0030_HLA_MVA-HIVconsv_3-5h.90791.90791 BinaryFileOffset=3044733 ConsFracAssignedPeaks=0.800 DotConsensus=0.69,0.03;5/6 FracUnassigned=0.00,0/5;0.16,6/20;0.32,44/83 Inst=0 MassDiff=-0.0026 MassDiffCounts=1/0:6 MaxRepSN=11.7 Mods=1/7,M,Oxidation NAA=9 NMC=1 NTT=0 Nreps=6/8 OrigMaxIntensity=1e+02 Parent=566.261 Pep=Non-tryp PrecursorIntensity=0 P…	-1	1352.27	02446d_GC4-TUM_HLA_124_01_01-3xHCD-1h-R4	7447	HCD	FTMS	ATYNKQPMY	16.1	200.86	25	22.1077	0.859691
SYSMHC00005	SYSMHC00007_Seq44770_QE2_c	Q.ATYNKQPM[147]Y.R/2 (HCD)	AvePrecursorMz=566.6416 BestRawSpectrum=SYSMHC00007_Seq44770_QE2_c.22198.22198 BinaryFileOffset=3047409 CollisionEnergy=25.0 ConsFracAssignedPeaks=0.619 DotConsensus=0.82,0.12;2/10 FracUnassigned=0.13,1/5;0.22,6/20;0.54,204/331 Inst=1/0,0,0 MassDiff=0.0025 MassDiffCounts=1/0:10 MaxRepSN=200.0 Mods=1/7,M,Oxidation NAA=9 NMC=1 NTT=0 Nreps=27/27 OrigMaxIntensity=3.5e+05 Parent=566.261 Pep=Non-tryp P…	25	2542.87	02446d_GC4-TUM_HLA_124_01_01-3xHCD-1h-R4	8211	HCD	FTMS	ATYNKQPMY	16.712	189.72	30	27.1077	0.923935
SYSMHC00005	SYSMHC00007_Seq44773_QE2_c	E.AVAEKMLQY.R/1 (HCD)	AvePrecursorMz=1053.2612 BestRawSpectrum=SYSMHC00007_Seq44773_QE2_c.36911.36911 BinaryFileOffset=3051080 CollisionEnergy=25.0 ConsFracAssignedPeaks=0.719 DotConsensus=0.87,0.08;0/5 FracUnassigned=0.18,1/5;0.24,6/20;0.24,29/67 Inst=1/0,0,0 MassDiff=0.0055 MassDiffCounts=1/0:5 MaxRepSN=200.0 Mods=0 NAA=9 NMC=1 NTT=0 Nreps=7/7 OrigMaxIntensity=8e+04 Parent=1052.54 Pep=Non-tryp PrecursorIntensity=9.8…	25	5185.3	02446a_GD1-TUM_HLA_133_01_01-DDA-1h-R1	41642	HCD	FTMS	AVAEKMLQY	31.701	134.15	28	23.5	0.880076
SYSMHC00011	SYSMHC00014_F1_Agilent5_20150504_HLAI_GR_FM_SCX_combined	E.AVAEKMLQY.R/2 (CID)	AvePrecursorMz=527.1343 BestRawSpectrum=SYSMHC00014_F1_Agilent5_20150504_HLAI_GR_FM_SCX_combined.23719.23719 BinaryFileOffset=3053767 ConsFracAssignedPeaks=0.317 DotConsensus=0.91,0.09;0/2 FracUnassigned=0.44,3/5;0.65,16/20;0.56,78/122 Inst=1/0,0,0 MassDiff=0.0034 MassDiffCounts=1/0:2 MaxRepSN=200.0 Mods=0 NAA=9 NMC=1 NTT=0 Nreps=5/6 OrigMaxIntensity=3.4e+05 Parent=526.776 Pep=Non-tryp PrecursorI…	-1	3775.87	02446d_GD1-TUM_HLA_133_01_01-2xIT_2xHCD-1h-R4	32413	CID	ITMS	AVAEKMLQY	29.669	145.46	35	32.1333	0.509987
SYSMHC00011	SYSMHC00011_TT0030_HLA_MVA-HIVconsv_3-5h	E.AVAEKMLQY.R/2 (CID-QTOF)	AvePrecursorMz=527.1343 BestRawSpectrum=SYSMHC00011_TT0030_HLA_MVA-HIVconsv_3-5h.95994.95994 BinaryFileOffset=3057135 ConsFracAssignedPeaks=0.474 DotConsensus=0.90,0.02;0/3 FracUnassigned=0.00,0/5;0.14,5/20;0.37,96/150 Inst=0 MassDiff=-0.0019 MassDiffCounts=1/0:3 MaxRepSN=9.8 Mods=0 NAA=9 NMC=1 NTT=0 Nreps=3/3 OrigMaxIntensity=6.3e+02 Parent=526.776 Pep=Non-tryp PrecursorIntensity=0 Prob=0.9940 P…	-1	1929.3	02446d_GD1-TUM_HLA_133_01_01-3xHCD-1h-R4	25302	HCD	FTMS	AVAEKMLQY	29.573	211.56	25	22.5625	0.955023
SYSMHC00005	SYSMHC00005_20130504_EXQ3_MiBa_SA_Fib-2_c	E.AVAEKMLQY.R/2 (HCD)	AvePrecursorMz=527.1343 BestRawSpectrum=SYSMHC00005_20130504_EXQ3_MiBa_SA_Fib-2_c.24532.24532 BinaryFileOffset=3061926 CollisionEnergy=25.0 ConsFracAssignedPeaks=0.414 DotConsensus=0.92,0.05;0/6 FracUnassigned=1.00,5/5;0.62,9/20;0.53,620/698 Inst=1/0,0,0 MassDiff=0.0029 MassDiffCounts=1/0:6 MaxRepSN=200.0 Mods=0 NAA=9 NMC=1 NTT=0 Nreps=10/10 OrigMaxIntensity=2.2e+06 Parent=526.776 Pep=Non-tryp Pr…	25	4248.03	02446a_GD1-TUM_HLA_133_01_01-DDA-1h-R1	41529	HCD	FTMS	AVAEKMLQY	31.628	162.49	28	23.5	0.951679
SYSMHC00014	SYSMHC00014_F1_Agilent5_20150504_HLAI_GR_FM_SCX_combined	E.AVAEKM[147]LQY.R/2 (CID)	AvePrecursorMz=535.1340 BinaryFileOffset=3067896 FracUnassigned=0.53,3/5;0.76,18/20;0.62,77/121 MassDiff=0.0026 Mods=1/5,M,Oxidation NAA=9 NMC=1 NTT=0 Nreps=1/2 OrigMaxIntensity=1.6e+05 Parent=534.773 Pep=Non-tryp PrecursorIntensity=2.8e+06 Prob=0.9599 Protein=1/sp|Q9NSY2|STAR5_HUMAN RawSpectrum=SYSMHC00014_F1_Agilent5_20150504_HLAI_GR_FM_SCX_combined.21234.21234 RetentionTime=2510.7,2510.7,2510.…	-1	2510.7	02446a_GD1-TUM_HLA_133_01_01-DDA-1h-R1	29862	CID	ITMS	AVAEKMLQY	24.025	104.42	35	30.5	0.612066
SYSMHC00023	SYSMHC00023_20141215_QEp7_MiBa_SA_HLA-I-p_MMf_16_2_c	E.AVAEKM[147]LQY.R/2 (HCD)	AvePrecursorMz=535.1340 BestRawSpectrum=SYSMHC00023_20141215_QEp7_MiBa_SA_HLA-I-p_MMf_16_2_c.23104.23104 BinaryFileOffset=3071384 CollisionEnergy=27.0 ConsFracAssignedPeaks=0.388 DotConsensus=0.92,0.11;0/4 FracUnassigned=0.87,4/5;0.57,8/20;0.41,102/150 Inst=0 MassDiff=0.0027 MassDiffCounts=1/0:4 MaxRepSN=11.3 Mods=1/5,M,Oxidation NAA=9 NMC=1 NTT=0 Nreps=4/4 OrigMaxIntensity=8.7e+05 Parent=534.773…	27	2294.03	02446a_GD1-TUM_HLA_133_01_01-DDA-1h-R1	29875	HCD	FTMS	AVAEKMLQY	24.032	114.86	28	23.5	0.884652
SYSMHC00007	SYSMHC00007_Seq44771_QE2_c	L.AVAPLAITY.V/1 (HCD)	AvePrecursorMz=919.1083 BestRawSpectrum=SYSMHC00007_Seq44771_QE2_c.52101.52101 BinaryFileOffset=3077176 CollisionEnergy=25.0 ConsFracAssignedPeaks=0.500 DotConsensus=0.89,0.07;0/4 FracUnassigned=0.35,2/5;0.37,8/20;0.49,77/108 Inst=1/0,0,0 MassDiff=0.0032 MassDiffCounts=1/0:4 MaxRepSN=200.0 Mods=0 NAA=9 NMC=0 NTT=0 Nreps=5/5 OrigMaxIntensity=2e+05 Parent=918.529 Pep=Non-tryp PrecursorIntensity=9.3…	25	7238.47	02446a_GC2-TUM_HLA_122_01_01-DDA-1h-R1	63462	HCD	FTMS	AVAPLAITY	45.79	117.56	28	23.5	0.839379
SYSMHC00023	SYSMHC00023_20141215_QEp7_MiBa_SA_HLA-I-p_MMf_16_2_c	L.AVAPLAITY.V/2 (HCD)	AvePrecursorMz=460.0578 BinaryFileOffset=3080681 CollisionEnergy=27.0 FracUnassigned=0.00,0/5;0.26,6/20;0.33,80/150 MassDiff=0.0026 Mods=0 NAA=9 NMC=0 NTT=0 Nreps=1/1 OrigMaxIntensity=4.4e+05 Parent=459.768 Pep=Non-tryp PrecursorIntensity=6.7e+05 Prob=0.9989 Protein=1/sp|Q13002|GRIK2_HUMAN RawSpectrum=SYSMHC00023_20141215_QEp7_MiBa_SA_HLA-I-p_MMf_16_2_c.49272.49272 RetentionTime=5015.7,5015.7,501…	27	5015.7	02446a_GC2-TUM_HLA_122_01_01-DDA-1h-R1	63561	HCD	FTMS	AVAPLAITY	45.857	69.176	28	23.5	0.868863
SYSMHC00005	SYSMHC00007_Seq44779_QE2_c	F.AVASEDSVLLY.D/1 (HCD)	AvePrecursorMz=1167.3008 BestRawSpectrum=SYSMHC00007_Seq44779_QE2_c.52559.52559 BinaryFileOffset=3084904 CollisionEnergy=25.0 ConsFracAssignedPeaks=0.430 DotConsensus=0.89,0.11;0/2 FracUnassigned=0.17,1/5;0.42,10/20;0.53,142/208 Inst=1/0,0,0 MassDiff=0.0071 MassDiffCounts=1/0:2 MaxRepSN=200.0 Mods=0 NAA=11 NMC=0 NTT=0 Nreps=5/5 OrigMaxIntensity=4.7e+04 Parent=1166.59 Pep=Non-tryp PrecursorIntensi…	25	6872.93	02446d_GC11-TUM_HLA_131_01_01-3xHCD-1h-R4	43779	HCD	FTMS	AVASEDSVLLY	43.75	83.753	25	22.6111	0.810644
SYSMHC00014	SYSMHC00014_F1_Agilent5_20150504_HLAI_GR_FM_SCX_combined	F.AVASEDSVLLY.D/2 (CID)	AvePrecursorMz=584.1541 BinaryFileOffset=3089499 FracUnassigned=0.57,3/5;0.63,13/20;0.53,27/55 MassDiff=0.0063 Mods=0 NAA=11 NMC=0 NTT=0 Nreps=1/1 OrigMaxIntensity=5.5e+03 Parent=583.801 Pep=Non-tryp PrecursorIntensity=1.1e+05 Prob=0.9338 Protein=1/sp|Q13112|CAF1B_HUMAN RawSpectrum=SYSMHC00014_F1_Agilent5_20150504_HLAI_GR_FM_SCX_combined.16447.16447 RetentionTime=5371.3,5371.3,5371.3 Sample=1/_mn…	-1	5371.3	02446a_GC11-TUM_HLA_131_01_01-DDA-1h-R1	61066	CID	ITMS	AVASEDSVLLY	44.364	91.265	35	30.625	0.457251
SYSMHC00007	SYSMHC00007_Seq44772_QE2_c	F.AVASEDSVLLY.D/2 (HCD)	AvePrecursorMz=584.1541 BestRawSpectrum=SYSMHC00007_Seq44772_QE2_c.52163.52163 BinaryFileOffset=3091548 CollisionEnergy=25.0 ConsFracAssignedPeaks=0.458 DotConsensus=0.98,0.02;0/2 FracUnassigned=0.23,2/5;0.33,10/20;0.39,127/182 Inst=1/0,0,0 MassDiff=0.0070 MassDiffCounts=1/0:2 MaxRepSN=200.0 Mods=0 NAA=11 NMC=0 NTT=0 Nreps=3/3 OrigMaxIntensity=8.1e+05 Parent=583.801 Pep=Non-tryp PrecursorIntensit…	25	8233.53	02446d_GC11-TUM_HLA_131_01_01-3xHCD-1h-R4	42464	HCD	FTMS	AVASEDSVLLY	42.708	21.114	25	22.6111	0.779437
SYSMHC00014	SYSMHC00014_F1_Agilent5_20150504_HLAI_GR_FM_SCX_combined	N.AVDAARLHY.M/2 (CID)	AvePrecursorMz=508.5758 BinaryFileOffset=3096269 FracUnassigned=0.83,4/5;0.83,16/20;0.71,85/138 MassDiff=0.0011 Mods=0 NAA=9 NMC=1 NTT=0 Nreps=1/2 OrigMaxIntensity=2.6e+05 Parent=508.27 Pep=Non-tryp PrecursorIntensity=4.4e+06 Prob=0.9994 Protein=1/sp|Q2M389|WASH7_HUMAN RawSpectrum=SYSMHC00014_F1_Agilent5_20150504_HLAI_GR_FM_SCX_combined.49333.49333 RetentionTime=2882.2,2882.2,2882.2 Sample=1/_mnt…	-1	2882.2	02446a_GB4-TUM_HLA_112_01_01-DDA-1h-R1	30530	CID	ITMS	AVDAARLHY	23.996	96.034	35	31	0.377305
SYSMHC00008	SYSMHC00010_PF1_rep3_021213_Fx100mM_c	N.AVDAARLHY.M/2 (HCD)	AvePrecursorMz=508.5758 BestRawSpectrum=SYSMHC00010_PF1_rep3_021213_Fx100mM_c.03599.03599 BinaryFileOffset=3100182 CollisionEnergy=28.0 ConsFracAssignedPeaks=0.747 DotConsensus=0.84,0.10;1/18 FracUnassigned=0.37,1/5;0.45,10/20;0.46,326/436 Inst=1/0,0,0 MassDiff=0.0005 MassDiffCounts=1/0:18 MaxRepSN=200.0 Mods=0 NAA=9 NMC=1 NTT=0 Nreps=27/30 OrigMaxIntensity=7.2e+05 Parent=508.27 Pep=Non-tryp Prec…	28	2600.43	02446a_GB4-TUM_HLA_112_01_01-DDA-1h-R1	30533	HCD	FTMS	AVDAARLHY	23.998	109.29	28	24	0.893442
SYSMHC00014	SYSMHC00014_F1_Agilent5_20150504_HLAI_GR_FM_SCX_combined	N.AVDAARLHY.M/3 (CID)	AvePrecursorMz=339.3863 BinaryFileOffset=3106856 FracUnassigned=0.84,4/5;0.78,15/20;0.55,74/150 MassDiff=0.0021 Mods=0 NAA=9 NMC=1 NTT=0 Nreps=1/1 OrigMaxIntensity=2.4e+05 Parent=339.182 Pep=Non-tryp PrecursorIntensity=2.9e+06 Prob=0.9987 Protein=1/sp|Q2M389|WASH7_HUMAN RawSpectrum=SYSMHC00014_F1_Agilent5_20150504_HLAI_GR_FM_SCX_combined.49328.49328 RetentionTime=2880.4,2880.4,2880.4 Sample=1/_mn…	-1	2880.4	02446a_GB4-TUM_HLA_112_01_01-DDA-1h-R1	30433	CID	ITMS	AVDAARLHY	23.933	83.206	35	31	0.143301
SYSMHC00008	SYSMHC00008_Subject4_rep5_021213_Fx100mM_c	N.AVDAARLHY.M/3 (HCD)	AvePrecursorMz=339.3863 BestRawSpectrum=SYSMHC00008_Subject4_rep5_021213_Fx100mM_c.03958.03958 BinaryFileOffset=3111363 CollisionEnergy=28.0 ConsFracAssignedPeaks=0.452 DotConsensus=0.82,0.22;2/6 FracUnassigned=0.37,1/5;0.35,6/20;0.41,93/150 Inst=0 MassDiff=-0.0007 MassDiffCounts=1/0:6 MaxRepSN=13.5 Mods=0 NAA=9 NMC=1 NTT=0 Nreps=6/10 OrigMaxIntensity=1.4e+06 Parent=339.182 Pep=Non-tryp Precursor…	28	2678.93	02446a_GB4-TUM_HLA_112_01_01-DDA-1h-R1	30440	HCD	FTMS	AVDAARLHY	23.937	67.169	28	24	0.667725
SYSMHC00014	SYSMHC00014_F1_Agilent5_20150504_HLAI_GR_FM_SCX_combined	V.AVDGQHLFEY.Y/2 (CID)	AvePrecursorMz=590.1406 BestRawSpectrum=SYSMHC00014_F1_Agilent5_20150504_HLAI_GR_FM_SCX_combined.25779.25779 BinaryFileOffset=3128198 ConsFracAssignedPeaks=0.387 DotConsensus=0.92,0.01;0/2 FracUnassigned=0.79,4/5;0.80,16/20;0.70,81/125 Inst=0 MassDiff=0.0026 MassDiffCounts=1/0:2 MaxRepSN=19.3 Mods=0 NAA=10 NMC=0 NTT=0 Nreps=2/3 OrigMaxIntensity=2.3e+04 Parent=589.777 Pep=Non-tryp PrecursorIntensi…	-1	4814.3	02446d_GC11-TUM_HLA_131_01_01-2xIT_2xHCD-1h-R4	44174	CID	ITMS	AVDGQHLFEY	35.634	114.89	35	32.7955	0.284118
SYSMHC00014	SYSMHC00023_20141213_QEp7_MiBa_SA_HLA-I-p_MM16_1_A_1_c	V.AVDGQHLFEY.Y/2 (HCD)	AvePrecursorMz=590.1406 BestRawSpectrum=SYSMHC00023_20141213_QEp7_MiBa_SA_HLA-I-p_MM16_1_A_1_c.40101.40101 BinaryFileOffset=3132169 CollisionEnergy=27.0 ConsFracAssignedPeaks=0.420 DotConsensus=0.91,0.06;0/3 FracUnassigned=0.83,4/5;0.43,6/20;0.41,91/150 Inst=0 MassDiff=0.0109 MassDiffCounts=1/0:3 MaxRepSN=6.9 Mods=0 NAA=10 NMC=0 NTT=0 Nreps=3/4 OrigMaxIntensity=3.8e+05 Parent=589.777 Pep=Non-tryp…	27	3943.67	02446d_GC11-TUM_HLA_131_01_01-3xHCD-1h-R4	33301	HCD	FTMS	AVDGQHLFEY	35.576	132.57	30	27.6111	0.817364
SYSMHC00011	SYSMHC00011_TT0039_C1866_HIV-1_246_201205	F.AVDLEHHSY.R/2 (CID-QTOF)	AvePrecursorMz=536.0707 BinaryFileOffset=3138373 FracUnassigned=0.00,0/5;0.14,5/20;0.46,106/150 MassDiff=-0.0050 Mods=0 NAA=9 NMC=0 NTT=0 Nreps=1/1 OrigMaxIntensity=9.8e+02 Parent=535.749 Pep=Non-tryp PrecursorIntensity=0 Prob=0.9963 Protein=1/sp|Q01780|EXOSX_HUMAN RawSpectrum=SYSMHC00011_TT0039_C1866_HIV-1_246_201205.89552.89552 RetentionTime=1461.0,1461.0,1461.0 Sample=1/_mnt_Systemhc_data_SYSM…	-1	1461	02446d_GC2-TUM_HLA_122_01_01-3xHCD-1h-R4	12398	HCD	FTMS	AVDLEHHSY	19.994	168.27	30	27.6974	0.870596
SYSMHC00007	SYSMHC00007_Seq44774_QE2_c	F.AVDLEHHSY.R/2 (HCD)	AvePrecursorMz=536.0707 BestRawSpectrum=SYSMHC00007_Seq44774_QE2_c.25094.25094 BinaryFileOffset=3142330 CollisionEnergy=25.0 ConsFracAssignedPeaks=0.529 DotConsensus=0.91,0.04;0/4 FracUnassigned=0.71,3/5;0.44,5/20;0.31,134/229 Inst=1/0,0,0 MassDiff=0.0040 MassDiffCounts=1/0:4 MaxRepSN=200.0 Mods=0 NAA=9 NMC=0 NTT=0 Nreps=6/6 OrigMaxIntensity=1.7e+05 Parent=535.749 Pep=Non-tryp PrecursorIntensity=…	25	3439.43	02446a_GD1-TUM_HLA_133_01_01-DDA-1h-R1	27037	HCD	FTMS	AVDLEHHSY	22.178	133.86	28	23.5	0.821641
SYSMHC00023	SYSMHC00023_20141215_QEp7_MiBa_SA_HLA-I-p_MMf_7_1_c	F.AVDLEHHSY.R/3 (HCD)	AvePrecursorMz=357.7163 BestRawSpectrum=SYSMHC00023_20141215_QEp7_MiBa_SA_HLA-I-p_MMf_7_1_c.14502.14502 BinaryFileOffset=3146946 CollisionEnergy=27.0 ConsFracAssignedPeaks=0.443 DotConsensus=0.99,0.00;0/2 FracUnassigned=1.00,5/5;0.67,12/20;0.47,89/150 Inst=0 MassDiff=0.0067 MassDiffCounts=1/0:2 MaxRepSN=7.6 Mods=0 NAA=9 NMC=0 NTT=0 Nreps=2/2 OrigMaxIntensity=2.2e+05 Parent=357.502 Pep=Non-tryp Pr…	27	2083.4	02446a_GC9-TUM_HLA_129_01_01-DDA-1h-R1	26974	HCD	FTMS	AVDLEHHSY	22.014	68.383	28	23.1333	0.865638
SYSMHC00005	SYSMHC00005_20120518_EXQ0_MiBa_SA_HCT116_mHLA-2_c	G.AVDPGLLGY.N/1 (HCD)	AvePrecursorMz=905.0380 BestRawSpectrum=SYSMHC00005_20120518_EXQ0_MiBa_SA_HCT116_mHLA-2_c.32083.32083 BinaryFileOffset=3152954 CollisionEnergy=25.0 ConsFracAssignedPeaks=0.346 DotConsensus=0.95,0.04;0/6 FracUnassigned=0.00,0/5;0.38,10/20;0.68,1217/1323 Inst=1/0,0,0 MassDiff=0.0006 MassDiffCounts=1/0:6 MaxRepSN=200.0 Mods=0 NAA=9 NMC=0 NTT=0 Nreps=15/15 OrigMaxIntensity=2e+05 Parent=904.477 Pep=No…	25	4857.87	02446d_GB9-TUM_HLA_117_01_01-3xHCD-1h-R4	40368	HCD	FTMS	AVDPGLLGY	42.072	145.88	25	22.4342	0.928108
SYSMHC00005	SYSMHC00005_20120518_EXQ0_MiBa_SA_HCT116_mHLA-2_c	D.AVDPQHNGY.V/1 (HCD)	AvePrecursorMz=1001.0429 BinaryFileOffset=3166222 CollisionEnergy=25.0 FracUnassigned=0.34,2/5;0.35,8/20;0.52,103/150 MassDiff=0.0010 Mods=0 NAA=9 NMC=0 NTT=0 Nreps=1/1 OrigMaxIntensity=2.8e+05 Parent=1000.45 Pep=Non-tryp PrecursorIntensity=1.7e+06 Prob=1.0000 Protein=1/sp|Q9H0K1|SIK2_HUMAN RawSpectrum=SYSMHC00005_20120518_EXQ0_MiBa_SA_HCT116_mHLA-2_c.10099.10099 RetentionTime=1491.3,1491.3,1491.…	25	1491.3	02446a_GC1-TUM_HLA_121_01_01-DDA-1h-R1	18408	HCD	FTMS	AVDPQHNGY	16.468	48.561	28	23.1333	0.826036
SYSMHC00005	SYSMHC00005_20120617_EXQ0_MiBa_SA_HCT116_1_mHLA_2hr_c	D.AVDPQHNGY.V/2 (HCD)	AvePrecursorMz=501.0251 BestRawSpectrum=SYSMHC00005_20120617_EXQ0_MiBa_SA_HCT116_1_mHLA_2hr_c.06577.06577 BinaryFileOffset=3170151 CollisionEnergy=25.0 ConsFracAssignedPeaks=0.507 DotConsensus=0.86,0.03;0/3 FracUnassigned=0.89,4/5;0.53,6/20;0.28,87/150 Inst=0 MassDiff=-0.0020 MassDiffCounts=1/0:3 MaxRepSN=28.3 Mods=0 NAA=9 NMC=0 NTT=0 Nreps=3/3 OrigMaxIntensity=2.7e+06 Parent=500.728 Pep=Non-tryp…	25	1687.03	02446a_GC1-TUM_HLA_121_01_01-DDA-1h-R1	18466	HCD	FTMS	AVDPQHNGY	16.508	122.52	28	23.1333	0.83945
SYSMHC00014	SYSMHC00014_F1_Agilent5_20150504_HLAI_GR_FM_SCX_combined	F.AVDPRFLAY.M/2 (CID)	AvePrecursorMz=526.6125 BestRawSpectrum=SYSMHC00014_F1_Agilent5_20150504_HLAI_GR_FM_SCX_combined.26596.26596 BinaryFileOffset=3176755 ConsFracAssignedPeaks=0.324 DotConsensus=0.93,0.07;0/2 FracUnassigned=0.76,4/5;0.79,16/20;0.70,124/198 Inst=1/0,0,0 MassDiff=0.0030 MassDiffCounts=1/0:2 MaxRepSN=200.0 Mods=0 NAA=9 NMC=1 NTT=0 Nreps=8/10 OrigMaxIntensity=1.4e+05 Parent=526.282 Pep=Non-tryp Precurso…	-1	5055.9	02446d_GC4-TUM_HLA_124_01_01-2xIT_2xHCD-1h-R4	49589	CID	ITMS	AVDPRFLAY	38.34	81.95	35	31.8372	0.411859
SYSMHC00005	SYSMHC00010_pat_NT_15082014_rep9_c	F.AVDPRFLAY.M/2 (HCD)	AvePrecursorMz=526.6125 BestRawSpectrum=SYSMHC00010_pat_NT_15082014_rep9_c.21138.21138 BinaryFileOffset=3180525 CollisionEnergy=25.0 ConsFracAssignedPeaks=0.583 DotConsensus=0.87,0.05;0/17 FracUnassigned=0.53,2/5;0.49,9/20;0.32,246/326 Inst=1/0,0,0 MassDiff=-0.0018 MassDiffCounts=1/0:17 MaxRepSN=212.0 Mods=0 NAA=9 NMC=1 NTT=0 Nreps=61/62 OrigMaxIntensity=2.4e+06 Parent=526.282 Pep=Non-tryp Precur…	25	3993.2	02446a_GC4-TUM_HLA_124_01_01-DDA-1h-R1	55112	HCD	FTMS	AVDPRFLAY	40.319	76.17	28	23.3548	0.767355
SYSMHC00005	SYSMHC00005_20120617_EXQ0_MiBa_SA_HCT116_1_mHLA_2hr_c	K.AVDPTSGQLY.G/1 (HCD)	AvePrecursorMz=1051.1407 BestRawSpectrum=SYSMHC00005_20120617_EXQ0_MiBa_SA_HCT116_1_mHLA_2hr_c.17924.17924 BinaryFileOffset=3186168 CollisionEnergy=25.0 ConsFracAssignedPeaks=0.462 DotConsensus=0.93,0.04;0/21 FracUnassigned=0.00,0/5;0.46,11/20;0.64,330/390 Inst=1/0,0,0 MassDiff=-0.0020 MassDiffCounts=1/0:21 MaxRepSN=200.0 Mods=0 NAA=10 NMC=0 NTT=1 Nreps=36/36 OrigMaxIntensity=4.5e+05 Parent=1050.…	25	3558.2	02446d_GC5-TUM_HLA_125_01_01-3xHCD-1h-R4	27476	HCD	FTMS	AVDPTSGQLY	31.457	217.09	25	22.4219	0.88261
SYSMHC00005	SYSMHC00005_20120726_EXQ1_MiBa_SA_SupB15-WT_mHLA-2_c	F.AVSAVVHEY.A/1 (HCD)	AvePrecursorMz=975.0889 BestRawSpectrum=SYSMHC00005_20120726_EXQ1_MiBa_SA_SupB15-WT_mHLA-2_c.16930.16930 BinaryFileOffset=3221005 CollisionEnergy=25.0 ConsFracAssignedPeaks=0.472 DotConsensus=0.95,0.01;0/3 FracUnassigned=0.00,0/5;0.07,2/20;0.60,1322/1428 Inst=1/0,0,0 MassDiff=0.0050 MassDiffCounts=1/0:3 MaxRepSN=200.0 Mods=0 NAA=9 NMC=0 NTT=0 Nreps=4/4 OrigMaxIntensity=3.4e+05 Parent=974.494 Pep=…	25	2226.97	02446a_GC3-TUM_HLA_123_01_01-DDA-1h-R1	32835	HCD	FTMS	AVSAVVHEY	25.711	168.45	28	23.3548	0.895998
SYSMHC00001	SYSMHC00003_130208_CB_Buffy52_W_20_Rep_1_msms1_c	F.AVSAVVHEY.A/2 (CID)	AvePrecursorMz=488.0481 BestRawSpectrum=SYSMHC00003_130208_CB_Buffy52_W_20_Rep_1_msms1_c.06720.06720 BinaryFileOffset=3226341 CollisionEnergy=35.0 ConsFracAssignedPeaks=0.838 DotConsensus=0.79,0.08;1/11 FracUnassigned=0.00,0/5;0.14,7/20;0.34,135/228 Inst=1/0,0,0 MassDiff=-0.0007 MassDiffCounts=1/0:11 MaxRepSN=200.0 Mods=0 NAA=9 NMC=0 NTT=0 Nreps=78/80 OrigMaxIntensity=2.8e+03 Parent=487.751 Pep=N…	35	3312.17	02446a_GC5-TUM_HLA_125_01_01-DDA-1h-R1	32660	CID	ITMS	AVSAVVHEY	26.071	157.91	35	30.6667	0.861168
SYSMHC00002	SYSMHC00011_TTOF0077_NT_cone8_neg_2468	F.AVSAVVHEY.A/2 (CID-QTOF)	AvePrecursorMz=488.0481 BestRawSpectrum=SYSMHC00011_TTOF0077_NT_cone8_neg_2468.147922.147922 BinaryFileOffset=3230489 ConsFracAssignedPeaks=0.567 DotConsensus=0.85,0.16;1/3 FracUnassigned=0.00,0/5;0.14,6/20;0.24,82/150 Inst=0 MassDiff=0.0024 MassDiffCounts=1/0:3 MaxRepSN=26.8 Mods=0 NAA=9 NMC=0 NTT=0 Nreps=3/3 OrigMaxIntensity=5e+03 Parent=487.751 Pep=Non-tryp PrecursorIntensity=0 Prob=0.9995 Pro…	-1	2022.77	02446d_GC3-TUM_HLA_123_01_01-3xHCD-1h-R4	17079	HCD	FTMS	AVSAVVHEY	23.676	208.15	25	22.5571	0.877457
SYSMHC00002	SYSMHC00010_pat_JT2_14072014_rep2_c	F.AVSAVVHEY.A/2 (HCD)	AvePrecursorMz=488.0481 BestRawSpectrum=SYSMHC00010_pat_JT2_14072014_rep2_c.13207.13207 BinaryFileOffset=3235473 CollisionEnergy=25.0 ConsFracAssignedPeaks=0.700 DotConsensus=0.88,0.09;2/28 FracUnassigned=0.72,3/5;0.74,14/20;0.68,427/475 Inst=1/0,0,0 MassDiff=-0.0000 MassDiffCounts=1/0:28 MaxRepSN=200.0 Mods=0 NAA=9 NMC=0 NTT=0 Nreps=36/41 OrigMaxIntensity=1.3e+06 Parent=487.751 Pep=Non-tryp Prec…	25	3370.47	02446d_GC3-TUM_HLA_123_01_01-3xHCD-1h-R4	17080	HCD	FTMS	AVSAVVHEY	23.676	166.82	30	27.5571	0.810298
SYSMHC00001	SYSMHC00001_PBMC13_Tubingen_130314_CB_Buffy54_W_20_Rep_5_msms11_c	H.AVSEGTKAVTKY.T/2 (CID)	AvePrecursorMz=627.7164 BestRawSpectrum=SYSMHC00001_PBMC13_Tubingen_130314_CB_Buffy54_W_20_Rep_5_msms11_c.03053.03053 BinaryFileOffset=3241804 CollisionEnergy=35.0 ConsFracAssignedPeaks=0.672 DotConsensus=0.74,0.17;2/3 FracUnassigned=0.00,0/5;0.32,8/20;0.37,133/274 Inst=1/0,0,0 MassDiff=0.0000 MassDiffCounts=1/0:3 MaxRepSN=200.0 Mods=0 NAA=12 NMC=2 NTT=0 Nreps=22/23 OrigMaxIntensity=83 Parent=627…	35	2909.57	03036a_BC3-TUM_HLA2_123_01_01-DDA-1h-R1	15911	CID	ITMS	AVSEGTKAVTKY	18.668	163.71	35	32.5758	0.770451
SYSMHC00008	SYSMHC00010_J_rep4_021213_Fx100mM_c	H.AVSEGTKAVTKY.T/2 (HCD)	AvePrecursorMz=627.7164 BestRawSpectrum=SYSMHC00010_J_rep4_021213_Fx100mM_c.02922.02922 BinaryFileOffset=3245854 CollisionEnergy=28.0 ConsFracAssignedPeaks=0.769 DotConsensus=0.92,0.08;0/14 FracUnassigned=0.55,2/5;0.33,3/20;0.39,206/321 Inst=1/0,0,0 MassDiff=-0.0010 MassDiffCounts=1/0:14 MaxRepSN=200.0 Mods=0 NAA=12 NMC=2 NTT=0 Nreps=69/69 OrigMaxIntensity=2.2e+05 Parent=627.34 Pep=Non-tryp Precu…	28	1519.57	02446d_GC12-TUM_HLA_132_01_01-3xHCD-1h-R4	8260	HCD	FTMS	AVSEGTKAVTKY	16.075	190.35	30	27.1014	0.886322
SYSMHC00001	SYSMHC00001_PBMC13_Tubingen_130314_CB_Buffy54_W_20_Rep_2_msms8_c	H.AVSEGTKAVTKY.T/3 (CID)	AvePrecursorMz=418.8134 BestRawSpectrum=SYSMHC00001_PBMC13_Tubingen_130314_CB_Buffy54_W_20_Rep_2_msms8_c.03039.03039 BinaryFileOffset=3252619 CollisionEnergy=35.0 ConsFracAssignedPeaks=0.747 DotConsensus=0.89,0.02;0/12 FracUnassigned=0.25,4/5;0.28,11/20;0.21,21/83 Inst=0 MassDiff=-0.0008 MassDiffCounts=1/0:12 MaxRepSN=123.8 Mods=0 NAA=12 NMC=2 NTT=0 Nreps=12/12 OrigMaxIntensity=5.4e+03 Parent=418…	35	3075.1	03036a_BC3-TUM_HLA2_123_01_01-DDA-1h-R1	15713	CID	ITMS	AVSEGTKAVTKY	18.521	100.93	35	32.5758	0.85909
SYSMHC00008	SYSMHC00010_pat_SR_03062014_rep5_c	H.AVSEGTKAVTKY.T/3 (HCD)	AvePrecursorMz=418.8134 BestRawSpectrum=SYSMHC00010_pat_SR_03062014_rep5_c.07542.07542 BinaryFileOffset=3257937 CollisionEnergy=25.0 ConsFracAssignedPeaks=0.474 DotConsensus=0.88,0.04;0/13 FracUnassigned=0.83,3/5;0.77,13/20;0.55,412/534 Inst=1/0,0,0 MassDiff=0.0040 MassDiffCounts=1/0:13 MaxRepSN=200.0 Mods=0 NAA=12 NMC=2 NTT=0 Nreps=34/34 OrigMaxIntensity=4e+05 Parent=418.563 Pep=Non-tryp Precurs…	25	1539.67	03036a_BC3-TUM_HLA2_123_01_01-DDA-1h-R1	15920	HCD	FTMS	AVSEGTKAVTKY	18.675	108.72	28	25.5758	0.856086
SYSMHC00008	SYSMHC00008_Subject4_rep3_021213_Fx100mM_c	L.AVTKNDGHY.R/2 (HCD)	AvePrecursorMz=503.0410 BestRawSpectrum=SYSMHC00008_Subject4_rep3_021213_Fx100mM_c.01717.01717 BinaryFileOffset=3263663 CollisionEnergy=28.0 ConsFracAssignedPeaks=0.460 DotConsensus=0.95,0.07;0/3 FracUnassigned=0.56,2/5;0.49,8/20;0.33,86/150 Inst=0 MassDiff=-0.0050 MassDiffCounts=1/0:3 MaxRepSN=18.1 Mods=0 NAA=9 NMC=1 NTT=0 Nreps=3/4 OrigMaxIntensity=2.2e+05 Parent=502.743 Pep=Non-tryp PrecursorI…	28	971.3	02446d_GB5-TUM_HLA_113_01_01-2xIT_2xHCD-1h-R4	8896	HCD	ITMS	AVTKNDGHY	15.317	89.08	28	25.3556	0.0737777
SYSMHC00014	SYSMHC00014_OR8_1307012_CF_GM_HLA_SCX_combined_EThcD	S.C[160]LDHVISYY.H/2 (CID)	AvePrecursorMz=585.6657 BinaryFileOffset=3278961 FracUnassigned=0.69,3/5;0.61,11/20;0.53,75/150 MassDiff=-0.0012 Mods=1/0,C,Carbamidomethyl NAA=9 NMC=0 NTT=0 Nreps=1/1 OrigMaxIntensity=5e+04 Parent=585.268 Pep=Non-tryp PrecursorIntensity=8.2e+05 Prob=0.9984 Protein=1/sp|Q9UPT5|EXOC7_HUMAN RawSpectrum=SYSMHC00014_OR8_1307012_CF_GM_HLA_SCX_combined_EThcD.10326.10326 RetentionTime=4989.2,4989.2,4989…	-1	4989.2	02446d_GB8-TUM_HLA_116_01_01-2xIT_2xHCD-1h-R4	43321	CID	ITMS	CLDHVISYY	35.187	73.26	35	32.381	0.256856
SYSMHC00014	SYSMHC00014_OR8_1307012_CF_GM_HLA_SCX_fr28_30_CID_HCD_c	S.C[160]LDHVISYY.H/2 (HCD)	AvePrecursorMz=585.6657 BinaryFileOffset=3283511 CollisionEnergy=32.0 FracUnassigned=0.35,2/5;0.43,11/20;0.36,84/150 MassDiff=0.0005 Mods=1/0,C,Carbamidomethyl NAA=9 NMC=0 NTT=0 Nreps=1/1 OrigMaxIntensity=4.5e+04 Parent=585.268 Pep=Non-tryp PrecursorIntensity=8.2e+05 Prob=0.9504 Protein=1/sp|Q9UPT5|EXOC7_HUMAN RawSpectrum=SYSMHC00014_OR8_1307012_CF_GM_HLA_SCX_fr28_30_CID_HCD_c.10264.10264 Retenti…	32	5051.1	02446d_GB8-TUM_HLA_116_01_01-3xHCD-1h-R4	30605	HCD	FTMS	CLDHVISYY	34.675	83.206	35	32.8382	0.920434
SYSMHC00014	SYSMHC00014_OR8_1307012_CF_GM_HLA_SCX_fr28_30_CID_HCD_c	Q.C[160]LDTAQKNLY.R/2 (CID)	AvePrecursorMz=613.6980 BestRawSpectrum=SYSMHC00014_OR8_1307012_CF_GM_HLA_SCX_fr28_30_CID_HCD_c.05715.05715 BinaryFileOffset=3317403 CollisionEnergy=35.0 ConsFracAssignedPeaks=0.800 DotConsensus=0.92,0.04;0/2 FracUnassigned=0.32,1/5;0.27,2/20;0.07,48/150 Inst=0 MassDiff=-0.0005 MassDiffCounts=1/0:2 MaxRepSN=33.4 Mods=1/0,C,Carbamidomethyl NAA=10 NMC=1 NTT=0 Nreps=2/3 OrigMaxIntensity=3e+04 Parent…	35	3531.6	02446d_GC7-TUM_HLA_127_01_01-2xIT_2xHCD-1h-R4	24881	CID	ITMS	CLDTAQKNLY	24.865	112.36	35	32.4571	0.918918
SYSMHC00014	SYSMHC00014_OR8_1307012_CF_GM_HLA_SCX_fr28_30_CID_HCD_c	Q.C[160]LDTAQKNLY.R/2 (HCD)	AvePrecursorMz=613.6980 BinaryFileOffset=3322191 CollisionEnergy=32.0 FracUnassigned=0.66,1/5;0.67,12/20;0.23,30/99 MassDiff=-0.0005 Mods=1/0,C,Carbamidomethyl NAA=10 NMC=1 NTT=0 Nreps=1/1 OrigMaxIntensity=6.2e+04 Parent=613.298 Pep=Non-tryp PrecursorIntensity=3.5e+05 Prob=1.0000 Protein=1/sp|A6NNF4|ZN726_HUMAN RawSpectrum=SYSMHC00014_OR8_1307012_CF_GM_HLA_SCX_fr28_30_CID_HCD_c.05716.05716 Retent…	32	3836.7	02446a_GC7-TUM_HLA_127_01_01-DDA-1h-R1	34207	HCD	FTMS	CLDTAQKNLY	26.864	76.416	28	23.4839	0.784143
SYSMHC00014	SYSMHC00014_OR8_1307012_CF_GM_HLA_SCX_fr28_30_CID_HCD_c	A.C[160]SDTSGPTMRY.L/2 (CID)	AvePrecursorMz=638.2000 BinaryFileOffset=3367719 CollisionEnergy=35.0 FracUnassigned=0.00,0/5;0.00,0/20;0.10,46/137 MassDiff=-0.0002 Mods=1/0,C,Carbamidomethyl NAA=11 NMC=1 NTT=0 Nreps=1/1 OrigMaxIntensity=1.8e+04 Parent=637.761 Pep=Non-tryp PrecursorIntensity=3.5e+05 Prob=1.0000 Protein=1/sp|Q92621|NU205_HUMAN RawSpectrum=SYSMHC00014_OR8_1307012_CF_GM_HLA_SCX_fr28_30_CID_HCD_c.04241.04241 Retent…	35	3445.4	02446d_GC10-TUM_HLA_130_01_01-2xIT_2xHCD-1h-R4	18941	CID	ITMS	CSDTSGPTMRY	21.762	174.57	35	32.2979	0.897989
SYSMHC00014	SYSMHC00014_OR8_1307012_CF_GM_HLA_SCX_fr28_30_CID_HCD_c	A.C[160]SDTSGPTMRY.L/2 (HCD)	AvePrecursorMz=638.2000 BinaryFileOffset=3372451 CollisionEnergy=32.0 FracUnassigned=0.17,1/5;0.13,3/20;0.11,14/53 MassDiff=-0.0002 Mods=1/0,C,Carbamidomethyl NAA=11 NMC=1 NTT=0 Nreps=1/1 OrigMaxIntensity=1.7e+04 Parent=637.761 Pep=Non-tryp PrecursorIntensity=3.5e+05 Prob=1.0000 Protein=1/sp|Q92621|NU205_HUMAN RawSpectrum=SYSMHC00014_OR8_1307012_CF_GM_HLA_SCX_fr28_30_CID_HCD_c.04242.04242 Retenti…	32	3445.7	02446d_GC10-TUM_HLA_130_01_01-3xHCD-1h-R4	14985	HCD	FTMS	CSDTSGPTMRY	21.607	96.229	30	27.4247	0.914983
SYSMHC00014	SYSMHC00014_OR8_1307012_CF_GM_HLA_SCX_fr28_30_CID_HCD_c	L.C[160]SDYVKDIY.Q/2 (CID)	AvePrecursorMz=582.1468 BinaryFileOffset=3374479 CollisionEnergy=35.0 FracUnassigned=0.43,1/5;0.35,5/20;0.12,35/90 MassDiff=-0.0005 Mods=1/0,C,Carbamidomethyl NAA=9 NMC=1 NTT=0 Nreps=1/2 OrigMaxIntensity=3.9e+04 Parent=581.758 Pep=Non-tryp PrecursorIntensity=5.9e+05 Prob=0.9915 Protein=1/sp|O95067|CCNB2_HUMAN RawSpectrum=SYSMHC00014_OR8_1307012_CF_GM_HLA_SCX_fr28_30_CID_HCD_c.07946.07946 Retentio…	35	4437.4	02446d_GC6-TUM_HLA_126_01_01-2xIT_2xHCD-1h-R4	31455	CID	ITMS	CSDYVKDIY	28.92	134.23	35	32.4595	0.842926
SYSMHC00014	SYSMHC00014_OR8_1307012_CF_GM_HLA_SCX_fr28_30_CID_HCD_c	L.C[160]SDYVKDIY.Q/2 (HCD)	AvePrecursorMz=582.1468 BinaryFileOffset=3377760 CollisionEnergy=32.0 FracUnassigned=0.38,2/5;0.32,6/20;0.32,84/150 MassDiff=-0.0005 Mods=1/0,C,Carbamidomethyl NAA=9 NMC=1 NTT=0 Nreps=1/1 OrigMaxIntensity=1.2e+04 Parent=581.758 Pep=Non-tryp PrecursorIntensity=5.9e+05 Prob=1.0000 Protein=1/sp|O95067|CCNB2_HUMAN RawSpectrum=SYSMHC00014_OR8_1307012_CF_GM_HLA_SCX_fr28_30_CID_HCD_c.07947.07947 Retenti…	32	4437.6	02446d_GC6-TUM_HLA_126_01_01-3xHCD-1h-R4	23502	HCD	FTMS	CSDYVKDIY	28.962	88.921	35	31.7576	0.861325
SYSMHC00014	SYSMHC00014_OR8_1307012_CF_GM_HLA_SCX_fr28_30_CID_HCD_c	S.C[160]TENEASRY.G/2 (CID)	AvePrecursorMz=565.5903 BestRawSpectrum=SYSMHC00014_OR8_1307012_CF_GM_HLA_SCX_fr28_30_CID_HCD_c.01111.01111 BinaryFileOffset=3439282 CollisionEnergy=35.0 ConsFracAssignedPeaks=0.683 DotConsensus=0.83,0.06;0/2 FracUnassigned=0.00,0/5;0.08,3/20;0.15,51/127 Inst=0 MassDiff=0.0009 MassDiffCounts=1/0:2 MaxRepSN=23.7 Mods=1/0,C,Carbamidomethyl NAA=9 NMC=1 NTT=0 Nreps=2/2 OrigMaxIntensity=9.5e+03 Parent…	35	1876.77	02446a_GB10-TUM_HLA_118_01_01-DDA-1h-R1	16038	CID	ITMS	CTENEASRY	14.86	192.64	35	30.4	0.891071
SYSMHC00008	SYSMHC00010_RT_rep6_021213_Fx50mM_c	S.C[160]TENEASRY.G/2 (HCD)	AvePrecursorMz=565.5903 BestRawSpectrum=SYSMHC00010_RT_rep6_021213_Fx50mM_c.02187.02187 BinaryFileOffset=3443146 CollisionEnergy=28.0 ConsFracAssignedPeaks=0.440 DotConsensus=0.89,0.08;0/4 FracUnassigned=0.15,1/5;0.26,6/20;0.49,245/308 Inst=1/0,0,0 MassDiff=-0.0014 MassDiffCounts=1/0:4 MaxRepSN=200.0 Mods=1/0,C,Carbamidomethyl NAA=9 NMC=1 NTT=0 Nreps=5/5 OrigMaxIntensity=4.9e+04 Parent=565.233 Pe…	28	1602.5	02446a_GB10-TUM_HLA_118_01_01-DDA-1h-R1	16043	HCD	FTMS	CTENEASRY	14.863	187.23	28	23.4	0.918013
SYSMHC00014	SYSMHC00014_OR8_1307012_CF_GM_HLA_SCX_combined_EThcD	L.C[160]VDGTFHKY.V/2 (CID)	AvePrecursorMz=564.1331 BinaryFileOffset=3463093 FracUnassigned=1.00,5/5;0.77,12/20;0.54,83/150 MassDiff=-0.0008 Mods=1/0,C,Carbamidomethyl NAA=9 NMC=1 NTT=0 Nreps=1/2 OrigMaxIntensity=6.1e+04 Parent=563.753 Pep=Non-tryp PrecursorIntensity=7e+05 Prob=0.9960 Protein=1/sp|Q9Y484|WIPI4_HUMAN RawSpectrum=SYSMHC00014_OR8_1307012_CF_GM_HLA_SCX_combined_EThcD.19761.19761 RetentionTime=3569.3,3569.3,3569…	-1	3569.3	02446d_GB5-TUM_HLA_113_01_01-2xIT_2xHCD-1h-R4	14380	CID	ITMS	CVDGTFHKY	18.444	89.698	35	32.3556	0.420853
SYSMHC00014	SYSMHC00014_OR8_1307012_CF_GM_HLA_SCX_combined_EThcD	L.C[160]VDGTFHKY.V/3 (CID)	AvePrecursorMz=376.4245 BinaryFileOffset=3467304 FracUnassigned=0.76,4/5;0.63,12/20;0.54,67/150 MassDiff=-0.0002 Mods=1/0,C,Carbamidomethyl NAA=9 NMC=1 NTT=0 Nreps=1/1 OrigMaxIntensity=3.6e+04 Parent=376.171 Pep=Non-tryp PrecursorIntensity=2.2e+05 Prob=0.9999 Protein=1/sp|Q9Y484|WIPI4_HUMAN RawSpectrum=SYSMHC00014_OR8_1307012_CF_GM_HLA_SCX_combined_EThcD.19755.19755 RetentionTime=3564.8,3564.8,35…	-1	3564.8	02446d_GB5-TUM_HLA_113_01_01-2xIT_2xHCD-1h-R4	14308	CID	ITMS	CVDGTFHKY	18.405	82.75	35	32.3556	0.319392
SYSMHC00014	SYSMHC00014_OR8_1307012_CF_GM_HLA_SCX_fr32_34_CID_HCD_c	L.C[160]VDGTFHKY.V/3 (HCD)	AvePrecursorMz=376.4245 BinaryFileOffset=3472004 CollisionEnergy=32.0 FracUnassigned=0.62,2/5;0.64,12/20;0.50,93/150 MassDiff=-0.0010 Mods=1/0,C,Carbamidomethyl NAA=9 NMC=1 NTT=0 Nreps=1/1 OrigMaxIntensity=4.3e+04 Parent=376.171 Pep=Non-tryp PrecursorIntensity=4.6e+05 Prob=0.9980 Protein=1/sp|Q9Y484|WIPI4_HUMAN RawSpectrum=SYSMHC00014_OR8_1307012_CF_GM_HLA_SCX_fr32_34_CID_HCD_c.04040.04040 Retent…	32	3469	02446d_GB5-TUM_HLA_113_01_01-3xHCD-1h-R4	10930	HCD	FTMS	CVDGTFHKY	18.517	60.019	30	27.8861	0.850469
SYSMHC00023	SYSMHC00023_20141215_QEp7_MiBa_SA_HLA-I-p_MMf_16_2_c	E.DAARLQAAY.A/1 (HCD)	AvePrecursorMz=979.0801 BinaryFileOffset=3476145 CollisionEnergy=27.0 FracUnassigned=0.71,4/5;0.65,13/20;0.74,123/150 MassDiff=-0.0003 Mods=0 NAA=9 NMC=1 NTT=0 Nreps=1/1 OrigMaxIntensity=1.8e+06 Parent=978.5 Pep=Non-tryp PrecursorIntensity=2.1e+06 Prob=0.9991 Protein=1/sp|Q01082|SPTB2_HUMAN RawSpectrum=SYSMHC00023_20141215_QEp7_MiBa_SA_HLA-I-p_MMf_16_2_c.25825.25825 RetentionTime=2485.7,2485.7,24…	27	2485.7	02446d_GB7-TUM_HLA_115_01_01-3xHCD-1h-R4	17144	HCD	FTMS	DAARLQAAY	23.596	121.67	30	27.6375	0.957308
SYSMHC00001	SYSMHC00001_PBMC7_Tubingen_120903_CB_Buffy33_W_20_Rep_2_msms11_c	E.DAARLQAAY.A/2 (CID)	AvePrecursorMz=490.0437 BinaryFileOffset=3479856 CollisionEnergy=35.0 FracUnassigned=0.00,0/5;0.17,8/20;0.33,80/150 MassDiff=0.0020 Mods=0 NAA=9 NMC=1 NTT=0 Nreps=1/1 OrigMaxIntensity=2.7e+02 Parent=489.754 Pep=Non-tryp PrecursorIntensity=3.7e+04 Prob=0.9338 Protein=1/sp|Q01082|SPTB2_HUMAN RawSpectrum=SYSMHC00001_PBMC7_Tubingen_120903_CB_Buffy33_W_20_Rep_2_msms11_c.05809.05809 RetentionTime=3789.…	35	3789.5	02446d_GB7-TUM_HLA_115_01_01-2xIT_2xHCD-1h-R4	22980	CID	ITMS	DAARLQAAY	23.592	131.62	35	31.9111	0.818354
SYSMHC00002	SYSMHC00002_carone_Y150824_001_THP1_rBCG_DDA	E.DAARLQAAY.A/2 (CID-QTOF)	AvePrecursorMz=490.0437 BinaryFileOffset=3484289 FracUnassigned=0.35,2/5;0.52,12/20;0.63,69/98 MassDiff=-0.0080 Mods=0 NAA=9 NMC=1 NTT=0 Nreps=1/1 OrigMaxIntensity=4.2e+02 Parent=489.754 Pep=Non-tryp PrecursorIntensity=0 Prob=0.9867 Protein=1/sp|Q01082|SPTB2_HUMAN RawSpectrum=SYSMHC00002_carone_Y150824_001_THP1_rBCG_DDA.02894.02894 RetentionTime=2187.1,2187.1,2187.1 Sample=1/_mnt_Systemhc_data_SY…	-1	2187.1	02446d_GB7-TUM_HLA_115_01_01-2xIT_2xHCD-1h-R4	22829	HCD	FTMS	DAARLQAAY	23.509	119.75	20	16.9111	0.824797
SYSMHC00010	SYSMHC00010_pat_JT2_14072014_rep2_c	E.DAARLQAAY.A/2 (HCD)	AvePrecursorMz=490.0437 BestRawSpectrum=SYSMHC00010_pat_JT2_14072014_rep2_c.12024.12024 BinaryFileOffset=3487049 CollisionEnergy=25.0 ConsFracAssignedPeaks=0.628 DotConsensus=0.87,0.04;0/4 FracUnassigned=0.28,2/5;0.33,9/20;0.45,292/383 Inst=1/0,0,0 MassDiff=0.0015 MassDiffCounts=1/0:4 MaxRepSN=200.0 Mods=0 NAA=9 NMC=1 NTT=0 Nreps=7/9 OrigMaxIntensity=4.6e+05 Parent=489.754 Pep=Non-tryp PrecursorI…	25	2666.83	02446a_GC12-TUM_HLA_132_01_01-DDA-1h-R1	32122	HCD	FTMS	DAARLQAAY	25.549	53.517	28	23.3793	0.719189
SYSMHC00023	SYSMHC00023_20141213_QEp7_MiBa_SA_HLA-I-p_MM16_3_B_1_c	L.DADYPLRVLY.C/2 (HCD)	AvePrecursorMz=613.1968 BinaryFileOffset=3502894 CollisionEnergy=27.0 FracUnassigned=0.42,2/5;0.48,10/20;0.55,100/150 MassDiff=0.0090 Mods=0 NAA=10 NMC=1 NTT=0 Nreps=1/1 OrigMaxIntensity=2.2e+05 Parent=612.817 Pep=Non-tryp PrecursorIntensity=6.7e+05 Prob=0.9969 Protein=1/sp|O43583|DENR_HUMAN RawSpectrum=SYSMHC00023_20141213_QEp7_MiBa_SA_HLA-I-p_MM16_3_B_1_c.55744.55744 RetentionTime=5146.0,5146.0…	27	5146	02446d_GB4-TUM_HLA_112_01_01-3xHCD-1h-R4	43940	HCD	FTMS	DADYPLRVLY	44.741	112.36	35	32.9048	0.911053
SYSMHC00002	SYSMHC00002_carone_20150801_QEp7_MiBa_SA_iRT_THP_2	L.DASGAKLDY.R/1 (HCD)	AvePrecursorMz=939.9971 BestRawSpectrum=SYSMHC00002_carone_20150801_QEp7_MiBa_SA_iRT_THP_2.17875.17875 BinaryFileOffset=3510828 CollisionEnergy=27.0 ConsFracAssignedPeaks=0.463 DotConsensus=1.00,0.00;0/5 FracUnassigned=0.44,2/5;0.43,8/20;0.51,92/150 Inst=0 MassDiff=0.0080 MassDiffCounts=1/0:5 MaxRepSN=10.0 Mods=0 NAA=9 NMC=1 NTT=0 Nreps=5/5 OrigMaxIntensity=1.7e+05 Parent=939.442 Pep=Non-tryp Pre…	27	2369.83	02446a_GB9-TUM_HLA_117_01_01-DDA-1h-R1	30960	HCD	FTMS	DASGAKLDY	24.679	123.5	28	23.125	0.938873
SYSMHC00001	SYSMHC00001_PBMC7_Tubingen_120903_CB_Buffy33_W_20_Rep_3_msms12_c	L.DASGAKLDY.R/2 (CID)	AvePrecursorMz=470.5022 BestRawSpectrum=SYSMHC00001_PBMC7_Tubingen_120903_CB_Buffy33_W_20_Rep_3_msms12_c.05419.05419 BinaryFileOffset=3517904 CollisionEnergy=35.0 ConsFracAssignedPeaks=0.607 DotConsensus=0.87,0.01;0/3 FracUnassigned=0.25,1/5;0.25,6/20;0.32,73/150 Inst=0 MassDiff=0.0003 MassDiffCounts=1/0:3 MaxRepSN=32.7 Mods=0 NAA=9 NMC=1 NTT=0 Nreps=3/3 OrigMaxIntensity=3e+02 Parent=470.225 Pep=…	35	3639.63	02446d_GB9-TUM_HLA_117_01_01-2xIT_2xHCD-1h-R4	20074	CID	ITMS	DASGAKLDY	22.451	154.85	35	32.0889	0.848025
SYSMHC00002	SYSMHC00002_carone_Y150824_001_THP1_rBCG_DDA	L.DASGAKLDY.R/2 (CID-QTOF)	AvePrecursorMz=470.5022 BinaryFileOffset=3525131 FracUnassigned=0.57,3/5;0.60,12/20;0.54,103/150 MassDiff=-0.0109 Mods=0 NAA=9 NMC=1 NTT=0 Nreps=1/1 OrigMaxIntensity=7.2e+02 Parent=470.225 Pep=Non-tryp PrecursorIntensity=0 Prob=0.9900 Protein=1/sp|Q7L1Q6|BZW1_HUMAN RawSpectrum=SYSMHC00002_carone_Y150824_001_THP1_rBCG_DDA.02525.02525 RetentionTime=2020.6,2020.6,2020.6 Sample=1/_mnt_Systemhc_data_S…	-1	2020.6	02446d_GB9-TUM_HLA_117_01_01-2xIT_2xHCD-1h-R4	20109	HCD	FTMS	DASGAKLDY	22.469	159.11	23	20.0889	0.91412
SYSMHC00002	SYSMHC00002_carone_20150801_QEp7_MiBa_SA_iRT_BCG_2	L.DASGAKLDY.R/2 (HCD)	AvePrecursorMz=470.5022 BestRawSpectrum=SYSMHC00002_carone_20150801_QEp7_MiBa_SA_iRT_BCG_2.18482.18482 BinaryFileOffset=3529050 CollisionEnergy=27.0 ConsFracAssignedPeaks=0.393 DotConsensus=0.96,0.01;0/7 FracUnassigned=1.00,5/5;0.70,11/20;0.46,97/150 Inst=0 MassDiff=0.0081 MassDiffCounts=1/0:7 MaxRepSN=10.6 Mods=0 NAA=9 NMC=1 NTT=0 Nreps=7/7 OrigMaxIntensity=1.2e+06 Parent=470.225 Pep=Non-tryp Pr…	27	2351.9	02446d_GB9-TUM_HLA_117_01_01-3xHCD-1h-R4	15022	HCD	FTMS	DASGAKLDY	22.406	139.32	30	27.4342	0.92827
SYSMHC00023	SYSMHC00023_20140305_EXQ6_MiBa_SA_MM8-HLAp-1_c	D.DASLLIVNRY.W/2 (HCD)	AvePrecursorMz=582.6769 BestRawSpectrum=SYSMHC00023_20140305_EXQ6_MiBa_SA_MM8-HLAp-1_c.33754.33754 BinaryFileOffset=3535205 CollisionEnergy=25.0 ConsFracAssignedPeaks=0.518 DotConsensus=0.97,0.04;0/5 FracUnassigned=0.00,0/5;0.32,8/20;0.45,93/150 Inst=0 MassDiff=0.0085 MassDiffCounts=1/0:5 MaxRepSN=8.2 Mods=0 NAA=10 NMC=1 NTT=0 Nreps=5/5 OrigMaxIntensity=8.1e+05 Parent=582.325 Pep=Non-tryp Precurs…	25	4564.6	02446d_GC4-TUM_HLA_124_01_01-3xHCD-1h-R4	37715	HCD	FTMS	DASLLIVNRY	39.628	148.94	35	32.1077	0.955376
SYSMHC00023	SYSMHC00023_20140306_EXQ6_MiBa_SA_MM12-HLAp-1_c	D.DATLLIVNRY.W/2 (HCD)	AvePrecursorMz=589.6903 BestRawSpectrum=SYSMHC00023_20140306_EXQ6_MiBa_SA_MM12-HLAp-1_c.30957.30957 BinaryFileOffset=3542045 CollisionEnergy=25.0 ConsFracAssignedPeaks=0.515 DotConsensus=0.93,0.07;0/7 FracUnassigned=0.00,0/5;0.30,7/20;0.55,862/975 Inst=1/0,0,0 MassDiff=0.0073 MassDiffCounts=1/0:7 MaxRepSN=200.0 Mods=0 NAA=10 NMC=1 NTT=0 Nreps=8/8 OrigMaxIntensity=2.9e+05 Parent=589.332 Pep=Non-tr…	25	4631.43	02446a_GC7-TUM_HLA_127_01_01-DDA-1h-R1	58130	HCD	FTMS	DATLLIVNRY	42.591	172.59	28	23.4839	0.966926
SYSMHC00023	SYSMHC00023_20140305_EXQ6_MiBa_SA_MM8-HLAp-1_c	E.DGSHTIQIMY.G/2 (HCD)	AvePrecursorMz=583.1565 BestRawSpectrum=SYSMHC00023_20140305_EXQ6_MiBa_SA_MM8-HLAp-1_c.30573.30573 BinaryFileOffset=3561863 CollisionEnergy=25.0 ConsFracAssignedPeaks=0.477 DotConsensus=0.87,0.10;2/12 FracUnassigned=0.18,1/5;0.36,8/20;0.54,581/700 Inst=1/0,0,0 MassDiff=0.0043 MassDiffCounts=1/0:12 MaxRepSN=200.0 Mods=0 NAA=10 NMC=0 NTT=0 Nreps=18/18 OrigMaxIntensity=1.8e+06 Parent=582.771 Pep=Non…	25	4054.53	02446a_GC5-TUM_HLA_125_01_01-DDA-1h-R1	51844	HCD	FTMS	DGSHTIQIMY	38.745	101.65	28	23.6667	0.935617
SYSMHC00023	SYSMHC00023_20141213_QEp7_MiBa_SA_HLA-I-p_MM16_3_B_1_c	E.DGSHTIQIM[147]Y.G/2 (HCD)	AvePrecursorMz=591.1562 BestRawSpectrum=SYSMHC00023_20141213_QEp7_MiBa_SA_HLA-I-p_MM16_3_B_1_c.41393.41393 BinaryFileOffset=3568550 CollisionEnergy=27.0 ConsFracAssignedPeaks=0.504 DotConsensus=0.93,0.10;0/8 FracUnassigned=0.00,0/5;0.30,8/20;0.68,2456/2661 Inst=1/0,0,0 MassDiff=0.0083 MassDiffCounts=1/0:8 MaxRepSN=200.0 Mods=1/8,M,Oxidation NAA=10 NMC=0 NTT=0 Nreps=27/33 OrigMaxIntensity=1.2e+06 …	27	3537.8	02446a_GC5-TUM_HLA_125_01_01-DDA-1h-R1	44437	HCD	FTMS	DGSHTIQIMY	33.815	74.464	28	23.6667	0.905945
SYSMHC00023	SYSMHC00023_20140306_EXQ6_MiBa_SA_MM12-HLAp-2_c	C.DIDIRKDLY.A/2 (HCD)	AvePrecursorMz=576.1558 BestRawSpectrum=SYSMHC00023_20140306_EXQ6_MiBa_SA_MM12-HLAp-2_c.26377.26377 BinaryFileOffset=3575977 CollisionEnergy=25.0 ConsFracAssignedPeaks=0.540 DotConsensus=0.85,0.01;0/2 FracUnassigned=0.88,4/5;0.73,12/20;0.42,88/150 Inst=0 MassDiff=0.0023 MassDiffCounts=1/0:2 MaxRepSN=13.2 Mods=0 NAA=9 NMC=2 NTT=0 Nreps=2/2 OrigMaxIntensity=2.1e+05 Parent=575.809 Pep=Non-tryp Precu…	25	3747.2	02446a_GB8-TUM_HLA_116_01_01-DDA-1h-R1	48412	HCD	FTMS	DIDIRKDLY	35.879	150.66	28	23.7931	0.906745
SYSMHC00014	SYSMHC00014_OR8_1307012_CF_GM_HLA_SCX_fr28_30_CID_HCD_c	C.DIDIRPGLY.G/2 (CID)	AvePrecursorMz=531.6088 BinaryFileOffset=3582542 CollisionEnergy=35.0 FracUnassigned=0.00,0/5;0.25,7/20;0.22,73/142 MassDiff=-0.0006 Mods=0 NAA=9 NMC=0 NTT=0 Nreps=1/1 OrigMaxIntensity=2.1e+04 Parent=531.285 Pep=Non-tryp PrecursorIntensity=5e+05 Prob=0.9770 Protein=1/sp|O94805|ACL6B_HUMAN RawSpectrum=SYSMHC00014_OR8_1307012_CF_GM_HLA_SCX_fr28_30_CID_HCD_c.11530.11530 RetentionTime=5400.0,5400.0,5…	35	5400	02446d_GB10-TUM_HLA_118_01_01-2xIT_2xHCD-1h-R4	49928	CID	ITMS	DIDIRPGLY	38.52	172.25	35	31.5556	0.919356
SYSMHC00014	SYSMHC00014_OR8_1307012_CF_GM_HLA_SCX_fr28_30_CID_HCD_c	C.DIDIRPGLY.G/2 (HCD)	AvePrecursorMz=531.6088 BinaryFileOffset=3586909 CollisionEnergy=32.0 FracUnassigned=0.54,3/5;0.60,13/20;0.47,105/150 MassDiff=-0.0010 Mods=0 NAA=9 NMC=0 NTT=0 Nreps=1/1 OrigMaxIntensity=4.8e+04 Parent=531.285 Pep=Non-tryp PrecursorIntensity=5e+05 Prob=0.9737 Protein=1/sp|O94805|ACL6B_HUMAN RawSpectrum=SYSMHC00014_OR8_1307012_CF_GM_HLA_SCX_fr28_30_CID_HCD_c.11531.11531 RetentionTime=5400.3,5400.3…	32	5400.3	02446a_GB10-TUM_HLA_118_01_01-DDA-1h-R1	55823	HCD	FTMS	DIDIRPGLY	40.628	141.52	28	23.4	0.928309
SYSMHC00005	SYSMHC00005_20120515_EXQ3_MiBa_SA_HCT116_mHLA-1_c	A.DIDTRSEFY.K/2 (HCD)	AvePrecursorMz=573.6028 BestRawSpectrum=SYSMHC00005_20120515_EXQ3_MiBa_SA_HCT116_mHLA-1_c.23475.23475 BinaryFileOffset=3590858 CollisionEnergy=25.0 ConsFracAssignedPeaks=0.420 DotConsensus=0.88,0.08;0/2 FracUnassigned=0.86,4/5;0.48,7/20;0.32,92/150 Inst=0 MassDiff=0.0064 MassDiffCounts=1/0:2 MaxRepSN=41.5 Mods=0 NAA=9 NMC=1 NTT=0 Nreps=2/2 OrigMaxIntensity=1.3e+06 Parent=573.259 Pep=Non-tryp Prec…	25	3846.17	02446a_GB7-TUM_HLA_115_01_01-DDA-1h-R1	44254	HCD	FTMS	DIDTRSEFY	33.136	97.565	28	23.3103	0.866461
SYSMHC00014	SYSMHC00014_F1_Agilent5_20150504_HLAI_GR_FM_SCX_combined	Q.DLDDAQRTLY.R/2 (CID)	AvePrecursorMz=605.6464 BestRawSpectrum=SYSMHC00014_F1_Agilent5_20150504_HLAI_GR_FM_SCX_combined.23534.23534 BinaryFileOffset=3599172 ConsFracAssignedPeaks=0.338 DotConsensus=0.92,0.03;0/2 FracUnassigned=0.69,4/5;0.78,17/20;0.69,72/110 Inst=0 MassDiff=-0.0006 MassDiffCounts=1/0:2 MaxRepSN=19.6 Mods=0 NAA=10 NMC=1 NTT=0 Nreps=2/3 OrigMaxIntensity=3.7e+04 Parent=605.291 Pep=Non-tryp PrecursorIntens…	-1	3948.43	02446d_GB7-TUM_HLA_115_01_01-2xIT_2xHCD-1h-R4	35698	CID	ITMS	DLDDAQRTLY	30.604	173.64	35	31.9111	0.23421
SYSMHC00014	SYSMHC00014_OR8_1307012_CF_GM_HLA_SCX_fr28_30_CID_HCD_c	Q.DLDDAQRTLY.R/2 (HCD)	AvePrecursorMz=605.6464 BestRawSpectrum=SYSMHC00014_OR8_1307012_CF_GM_HLA_SCX_fr28_30_CID_HCD_c.07949.07949 BinaryFileOffset=3603036 CollisionEnergy=32.0 ConsFracAssignedPeaks=0.387 DotConsensus=0.93,0.11;0/5 FracUnassigned=0.49,1/5;0.45,7/20;0.12,14/42 Inst=0 MassDiff=0.0008 MassDiffCounts=1/0:5 MaxRepSN=11.2 Mods=0 NAA=10 NMC=1 NTT=0 Nreps=5/9 OrigMaxIntensity=5.2e+05 Parent=605.291 Pep=Non-try…	32	3675.8	02446a_GB7-TUM_HLA_115_01_01-DDA-1h-R1	44157	HCD	FTMS	DLDDAQRTLY	33.074	163.43	28	23.3103	0.894074
SYSMHC00023	SYSMHC00023_20141212_QEp7_MiBa_SA_HLA-I-p_MM16_1_A_c	D.DLDFRHHSY.K/2 (HCD)	AvePrecursorMz=595.6336 BestRawSpectrum=SYSMHC00023_20141212_QEp7_MiBa_SA_HLA-I-p_MM16_1_A_c.24132.24132 BinaryFileOffset=3613934 CollisionEnergy=27.0 ConsFracAssignedPeaks=0.444 DotConsensus=0.99,0.01;0/2 FracUnassigned=0.20,1/5;0.48,11/20;0.55,92/150 Inst=0 MassDiff=0.0062 MassDiffCounts=1/0:2 MaxRepSN=5.1 Mods=0 NAA=9 NMC=1 NTT=0 Nreps=2/3 OrigMaxIntensity=2.6e+05 Parent=595.273 Pep=Non-tryp P…	27	2429.6	02446a_GB8-TUM_HLA_116_01_01-DDA-1h-R1	32388	HCD	FTMS	DLDFRHHSY	25.475	163.64	28	23.7931	0.827566
SYSMHC00023	SYSMHC00023_20141212_QEp7_MiBa_SA_HLA-I-p_MM16_1_A_c	D.DLDFRHHSY.K/3 (HCD)	AvePrecursorMz=397.4248 BinaryFileOffset=3620191 CollisionEnergy=27.0 FracUnassigned=0.43,2/5;0.30,5/20;0.28,77/150 MassDiff=0.0081 Mods=0 NAA=9 NMC=1 NTT=0 Nreps=1/1 OrigMaxIntensity=7.7e+05 Parent=397.184 Pep=Non-tryp PrecursorIntensity=3.4e+06 Prob=0.9901 Protein=1/sp|Q8IUX7|AEBP1_HUMAN RawSpectrum=SYSMHC00023_20141212_QEp7_MiBa_SA_HLA-I-p_MM16_1_A_c.24130.24130 RetentionTime=2446.1,2446.1,244…	27	2446.1	02446a_GB8-TUM_HLA_116_01_01-DDA-1h-R1	32379	HCD	FTMS	DLDFRHHSY	25.471	58.474	28	23.7931	0.868249
SYSMHC00014	SYSMHC00014_F1_Agilent5_20150504_HLAI_GR_FM_SCX_combined	M.DLDHSIGTQY.S/2 (CID)	AvePrecursorMz=575.1045 BestRawSpectrum=SYSMHC00014_F1_Agilent5_20150504_HLAI_GR_FM_SCX_combined.22786.22786 BinaryFileOffset=3631014 ConsFracAssignedPeaks=0.368 DotConsensus=0.98,0.02;0/2 FracUnassigned=0.83,4/5;0.86,18/20;0.74,55/87 Inst=0 MassDiff=0.0012 MassDiffCounts=1/0:2 MaxRepSN=31.3 Mods=0 NAA=10 NMC=0 NTT=0 Nreps=2/2 OrigMaxIntensity=1.5e+05 Parent=574.765 Pep=Non-tryp PrecursorIntensit…	-1	3207.23	02446d_GC11-TUM_HLA_131_01_01-2xIT_2xHCD-1h-R4	27308	CID	ITMS	DLDHSIGTQY	25.925	76.17	35	32.7955	0.390697
SYSMHC00011	SYSMHC00011_TT0039_C1866_HIV-1_246_201205	M.DLDHSIGTQY.S/2 (CID-QTOF)	AvePrecursorMz=575.1045 BinaryFileOffset=3635188 FracUnassigned=0.00,0/5;0.10,5/20;0.17,55/150 MassDiff=-0.0065 Mods=0 NAA=10 NMC=0 NTT=0 Nreps=1/1 OrigMaxIntensity=4.5e+03 Parent=574.765 Pep=Non-tryp PrecursorIntensity=0 Prob=0.9871 Protein=1/sp|O94842|TOX4_HUMAN RawSpectrum=SYSMHC00011_TT0039_C1866_HIV-1_246_201205.92993.92993 RetentionTime=1843.5,1843.5,1843.5 Sample=1/_mnt_Systemhc_data_SYSMH…	-1	1843.5	02446d_GC5-TUM_HLA_125_01_01-3xHCD-1h-R4	24424	HCD	FTMS	DLDHSIGTQY	29.059	126.07	30	27.4219	0.814142
SYSMHC00005	SYSMHC00010_RT_rep3_021213_Fx50mM_c	M.DLDHSIGTQY.S/2 (HCD)	AvePrecursorMz=575.1045 BestRawSpectrum=SYSMHC00010_RT_rep3_021213_Fx50mM_c.04997.04997 BinaryFileOffset=3639717 CollisionEnergy=28.0 ConsFracAssignedPeaks=0.750 DotConsensus=0.80,0.09;3/18 FracUnassigned=0.19,1/5;0.30,7/20;0.52,276/370 Inst=1/0,0,0 MassDiff=-0.0058 MassDiffCounts=1/0:18 MaxRepSN=200.0 Mods=0 NAA=10 NMC=0 NTT=0 Nreps=34/38 OrigMaxIntensity=4.6e+05 Parent=574.765 Pep=Non-tryp Prec…	28	2735.37	02446a_GC5-TUM_HLA_125_01_01-DDA-1h-R1	40093	HCD	FTMS	DLDHSIGTQY	30.936	111.06	28	23.6667	0.90072
SYSMHC00005	SYSMHC00005_20120617_EXQ0_MiBa_SA_HCT116_1_mHLA_2hr_c	F.DLDKSGSMSAY.E/2 (HCD)	AvePrecursorMz=587.6373 BinaryFileOffset=3644952 CollisionEnergy=25.0 FracUnassigned=0.40,2/5;0.52,11/20;0.55,110/150 MassDiff=-0.0002 Mods=0 NAA=11 NMC=1 NTT=0 Nreps=1/1 OrigMaxIntensity=9.6e+04 Parent=587.258 Pep=Non-tryp PrecursorIntensity=7.8e+05 Prob=0.9846 Protein=1/sp|P07384|CAN1_HUMAN RawSpectrum=SYSMHC00005_20120617_EXQ0_MiBa_SA_HCT116_1_mHLA_2hr_c.12425.12425 RetentionTime=2149.4,2149.4…	25	2149.4	02446d_GC9-TUM_HLA_129_01_01-3xHCD-1h-R4	17424	HCD	FTMS	DLDKSGSMSAY	23.817	110.93	35	32.8889	0.963593
SYSMHC00005	SYSMHC00005_20120617_EXQ0_MiBa_SA_HCT116_1_mHLA_2hr_c	A.DLDLESPKSLY.S/2 (HCD)	AvePrecursorMz=640.7121 BestRawSpectrum=SYSMHC00005_20120617_EXQ0_MiBa_SA_HCT116_1_mHLA_2hr_c.23893.23893 BinaryFileOffset=3648858 CollisionEnergy=25.0 ConsFracAssignedPeaks=0.447 DotConsensus=0.84,0.04;0/4 FracUnassigned=1.00,5/5;0.58,9/20;0.41,90/150 Inst=0 MassDiff=-0.0012 MassDiffCounts=1/0:4 MaxRepSN=24.3 Mods=0 NAA=11 NMC=1 NTT=0 Nreps=4/4 OrigMaxIntensity=3.5e+05 Parent=640.324 Pep=Non-try…	25	4609.2	02446a_GC11-TUM_HLA_131_01_01-DDA-1h-R1	55939	HCD	FTMS	DLDLESPKSLY	40.903	131.12	28	23.625	0.936545
SYSMHC00005	SYSMHC00005_20120617_EXQ0_MiBa_SA_HCT116_1_mHLA_2hr_c	L.DLDLSPLEY.M/1 (HCD)	AvePrecursorMz=1065.1645 BestRawSpectrum=SYSMHC00005_20120617_EXQ0_MiBa_SA_HCT116_1_mHLA_2hr_c.29343.29343 BinaryFileOffset=3655480 CollisionEnergy=25.0 ConsFracAssignedPeaks=0.293 DotConsensus=0.95,0.02;0/2 FracUnassigned=0.14,1/5;0.44,11/20;0.55,108/150 Inst=0 MassDiff=-0.0050 MassDiffCounts=1/0:2 MaxRepSN=23.2 Mods=0 NAA=9 NMC=0 NTT=0 Nreps=2/2 OrigMaxIntensity=7.4e+04 Parent=1064.51 Pep=Non-t…	25	5670.57	02446a_GB7-TUM_HLA_115_01_01-DDA-1h-R1	84024	HCD	FTMS	DLDLSPLEY	59.68	134.06	28	23.3103	0.858124
SYSMHC00005	SYSMHC00005_20120518_EXQ0_MiBa_SA_HCT116_mHLA-2_c	R.DLDNDLMKY.S/2 (HCD)	AvePrecursorMz=564.1306 BinaryFileOffset=3666440 CollisionEnergy=25.0 FracUnassigned=1.00,5/5;0.72,10/20;0.42,103/150 MassDiff=0.0032 Mods=0 NAA=9 NMC=1 NTT=1 Nreps=1/1 OrigMaxIntensity=1.1e+05 Parent=563.758 Pep=Semi-tryp PrecursorIntensity=6.9e+05 Prob=0.9970 Protein=1/sp|Q96FT9|IFT43_HUMAN RawSpectrum=SYSMHC00005_20120518_EXQ0_MiBa_SA_HCT116_mHLA-2_c.28555.28555 RetentionTime=4039.4,4039.4,403…	25	4039.4	02446a_GB8-TUM_HLA_116_01_01-DDA-1h-R1	54292	HCD	FTMS	DLDNDLMKY	39.763	157.34	28	23.7931	0.842724
SYSMHC00005	SYSMHC00005_20120619_EXQ6_MiBa_SA_HCT116_2_mHLA_2hr_c	R.DLDRVLMGY.Q/2 (HCD)	AvePrecursorMz=541.6333 BinaryFileOffset=3670373 CollisionEnergy=25.0 FracUnassigned=0.00,0/5;0.23,6/20;0.36,77/150 MassDiff=-0.0020 Mods=0 NAA=9 NMC=1 NTT=1 Nreps=1/1 OrigMaxIntensity=2.5e+05 Parent=541.271 Pep=Semi-tryp PrecursorIntensity=1.1e+06 Prob=1.0000 Protein=1/sp|Q9Y2I1|NISCH_HUMAN RawSpectrum=SYSMHC00005_20120619_EXQ6_MiBa_SA_HCT116_2_mHLA_2hr_c.31780.31780 RetentionTime=5643.2,5643.2,…	25	5643.2	02446d_GB11-TUM_HLA_119_01_01-3xHCD-1h-R4	42626	HCD	FTMS	DLDRVLMGY	43.837	115.86	35	32.3582	0.790412
SYSMHC00014	SYSMHC00014_OR8_1307012_CF_GM_HLA_SCX_combined_EThcD	E.DLDSRVLY.Y/2 (CID)	AvePrecursorMz=491.0502 BinaryFileOffset=3674575 FracUnassigned=0.53,2/5;0.59,11/20;0.41,80/150 MassDiff=-0.0013 Mods=0 NAA=8 NMC=1 NTT=0 Nreps=1/1 OrigMaxIntensity=5.9e+04 Parent=490.756 Pep=Non-tryp PrecursorIntensity=6.6e+05 Prob=0.9958 Protein=1/sp|P26358|DNMT1_HUMAN RawSpectrum=SYSMHC00014_OR8_1307012_CF_GM_HLA_SCX_combined_EThcD.10079.10079 RetentionTime=4787.2,4787.2,4787.2 Sample=1/_mnt_S…	-1	4787.2	02446d_GB5-TUM_HLA_113_01_01-2xIT_2xHCD-1h-R4	42580	CID	ITMS	DLDSRVLY	34.038	166.68	35	32.3556	0.449438
SYSMHC00005	SYSMHC00005_20120617_EXQ0_MiBa_SA_HCT116_1_mHLA_2hr_c	E.DLDSRVLY.Y/2 (HCD)	AvePrecursorMz=491.0502 BinaryFileOffset=3678850 CollisionEnergy=25.0 FracUnassigned=0.84,4/5;0.74,14/20;0.50,100/150 MassDiff=-0.0039 Mods=0 NAA=8 NMC=1 NTT=0 Nreps=1/1 OrigMaxIntensity=2.4e+05 Parent=490.756 Pep=Non-tryp PrecursorIntensity=1e+06 Prob=0.9575 Protein=1/sp|P26358|DNMT1_HUMAN RawSpectrum=SYSMHC00005_20120617_EXQ0_MiBa_SA_HCT116_1_mHLA_2hr_c.18727.18727 RetentionTime=3156.2,3156.2,3…	25	3156.2	02446d_GB5-TUM_HLA_113_01_01-3xHCD-1h-R4	30764	HCD	FTMS	DLDSRVLY	34.045	120.87	30	27.8861	0.873982
SYSMHC00014	SYSMHC00014_F1_Agilent5_20150504_HLAI_GR_FM_SCX_combined	E.DLDSRVLYY.S/2 (CID)	AvePrecursorMz=572.6382 BestRawSpectrum=SYSMHC00014_F1_Agilent5_20150504_HLAI_GR_FM_SCX_combined.55555.55555 BinaryFileOffset=3688600 ConsFracAssignedPeaks=0.417 DotConsensus=0.92,0.08;0/2 FracUnassigned=0.78,4/5;0.78,15/20;0.63,90/142 Inst=1/0,0,0 MassDiff=0.0017 MassDiffCounts=1/0:2 MaxRepSN=200.0 Mods=0 NAA=9 NMC=1 NTT=0 Nreps=18/23 OrigMaxIntensity=1.5e+05 Parent=572.288 Pep=Non-tryp Precurso…	-1	5010.93	02446a_GB8-TUM_HLA_116_01_01-DDA-1h-R1	54539	CID	ITMS	DLDSRVLYY	39.925	123.35	35	30.7931	0.396462
SYSMHC00011	SYSMHC00011_TT0040_C1866_neg_all_201305	E.DLDSRVLYY.S/2 (CID-QTOF)	AvePrecursorMz=572.6382 BinaryFileOffset=3692906 FracUnassigned=0.11,1/5;0.38,12/20;0.38,89/150 MassDiff=0.0014 Mods=0 NAA=9 NMC=1 NTT=0 Nreps=1/1 OrigMaxIntensity=1.3e+04 Parent=572.288 Pep=Non-tryp PrecursorIntensity=0 Prob=0.9907 Protein=1/sp|P26358|DNMT1_HUMAN RawSpectrum=SYSMHC00011_TT0040_C1866_neg_all_201305.85432.85432 RetentionTime=2302.2,2302.2,2302.2 Sample=1/_mnt_Systemhc_data_SYSMHC0…	-1	2302.2	02446a_GB8-TUM_HLA_116_01_01-DDA-1h-R1	54551	HCD	FTMS	DLDSRVLYY	39.933	128	28	23.7931	0.886262
SYSMHC00005	SYSMHC00010_pat_RT_06082014_rep3_c	E.DLDSRVLYY.S/2 (HCD)	AvePrecursorMz=572.6382 BestRawSpectrum=SYSMHC00010_pat_RT_06082014_rep3_c.19623.19623 BinaryFileOffset=3696993 CollisionEnergy=25.0 ConsFracAssignedPeaks=0.775 DotConsensus=0.88,0.06;1/26 FracUnassigned=0.37,2/5;0.37,9/20;0.31,417/529 Inst=1/0,0,0 MassDiff=0.0001 MassDiffCounts=1/0:26 MaxRepSN=200.0 Mods=0 NAA=9 NMC=1 NTT=0 Nreps=71/71 OrigMaxIntensity=1.8e+06 Parent=572.288 Pep=Non-tryp Precurs…	25	4370.93	02446a_GB8-TUM_HLA_116_01_01-DDA-1h-R1	54551	HCD	FTMS	DLDSRVLYY	39.933	128	28	23.7931	0.731661
SYSMHC00014	SYSMHC00014_F1_Agilent5_20150504_HLAI_GR_FM_SCX_combined	T.DLEKEAPWEY.Q/2 (CID)	AvePrecursorMz=640.6917 BestRawSpectrum=SYSMHC00014_F1_Agilent5_20150504_HLAI_GR_FM_SCX_combined.111270.111270 BinaryFileOffset=3706749 ConsFracAssignedPeaks=0.317 DotConsensus=0.88,0.12;0/2 FracUnassigned=0.58,3/5;0.76,16/20;0.59,59/107 Inst=1/0,0,0 MassDiff=0.0031 MassDiffCounts=1/0:2 MaxRepSN=200.0 Mods=0 NAA=10 NMC=1 NTT=0 Nreps=8/11 OrigMaxIntensity=1.5e+04 Parent=640.296 Pep=Non-tryp Precur…	-1	5035.77	02446d_GD1-TUM_HLA_133_01_01-2xIT_2xHCD-1h-R4	45485	CID	ITMS	DLEKEAPWEY	37.437	97.734	35	32.1333	0.436249
SYSMHC00011	SYSMHC00011_TT0040_C1866_neg_all_201305	T.DLEKEAPWEY.Q/2 (CID-QTOF)	AvePrecursorMz=640.6917 BinaryFileOffset=3709625 FracUnassigned=0.00,0/5;0.10,4/20;0.40,98/150 MassDiff=0.0010 Mods=0 NAA=10 NMC=1 NTT=0 Nreps=1/1 OrigMaxIntensity=9.5e+02 Parent=640.296 Pep=Non-tryp PrecursorIntensity=0 Prob=0.9990 Protein=1/sp|O15439|MRP4_HUMAN RawSpectrum=SYSMHC00011_TT0040_C1866_neg_all_201305.85463.85463 RetentionTime=2305.7,2305.7,2305.7 Sample=1/_mnt_Systemhc_data_SYSMHC00…	-1	2305.7	02446d_GC8-TUM_HLA_128_01_01-3xHCD-1h-R4	34989	HCD	FTMS	DLEKEAPWEY	37.622	169.65	25	22.3108	0.880857
SYSMHC00005	SYSMHC00010_pat_PF1_22072014_rep1_c	T.DLEKEAPWEY.Q/2 (HCD)	AvePrecursorMz=640.6917 BestRawSpectrum=SYSMHC00010_pat_PF1_22072014_rep1_c.20635.20635 BinaryFileOffset=3713579 CollisionEnergy=25.0 ConsFracAssignedPeaks=0.696 DotConsensus=0.85,0.12;2/12 FracUnassigned=0.43,2/5;0.47,11/20;0.43,277/401 Inst=1/0,0,0 MassDiff=-0.0000 MassDiffCounts=1/0:12 MaxRepSN=200.0 Mods=0 NAA=10 NMC=1 NTT=0 Nreps=32/32 OrigMaxIntensity=1.5e+05 Parent=640.296 Pep=Non-tryp Pre…	25	4442.43	02446d_GC8-TUM_HLA_128_01_01-3xHCD-1h-R4	35052	HCD	FTMS	DLEKEAPWEY	37.671	107.06	35	32.3108	0.839267
SYSMHC00023	SYSMHC00023_20141213_QEp7_MiBa_SA_HLA-I-p_MM16_3_B_1_c	E.DLSDIASLKALY.Q/2 (HCD)	AvePrecursorMz=655.2545 BestRawSpectrum=SYSMHC00023_20141213_QEp7_MiBa_SA_HLA-I-p_MM16_3_B_1_c.61663.61663 BinaryFileOffset=3717835 CollisionEnergy=27.0 ConsFracAssignedPeaks=0.383 DotConsensus=0.97,0.04;0/4 FracUnassigned=0.63,3/5;0.49,8/20;0.40,91/150 Inst=0 MassDiff=0.0136 MassDiffCounts=1/0:4 MaxRepSN=9.1 Mods=0 NAA=12 NMC=1 NTT=0 Nreps=4/4 OrigMaxIntensity=3.9e+05 Parent=654.856 Pep=Non-tryp…	27	5948.77	02446a_GD1-TUM_HLA_133_01_01-DDA-1h-R1	70413	HCD	FTMS	DLSDIASLKALY	51.185	160.86	28	23.5	0.887405
SYSMHC00014	SYSMHC00014_F1_Agilent5_20150504_HLAI_GR_FM_SCX_combined	T.DMDKVLLKY.T/2 (CID)	AvePrecursorMz=563.1877 BestRawSpectrum=SYSMHC00014_F1_Agilent5_20150504_HLAI_GR_FM_SCX_combined.54362.54362 BinaryFileOffset=3738874 ConsFracAssignedPeaks=0.314 DotConsensus=0.89,0.11;0/2 FracUnassigned=0.73,4/5;0.79,17/20;0.64,81/120 Inst=1/0,0,0 MassDiff=0.0027 MassDiffCounts=1/0:2 MaxRepSN=200.0 Mods=0 NAA=9 NMC=2 NTT=0 Nreps=3/5 OrigMaxIntensity=2e+05 Parent=562.805 Pep=Non-tryp PrecursorInt…	-1	4792.43	02446d_GB6-TUM_HLA_114_01_01-2xIT_2xHCD-1h-R4	39193	CID	ITMS	DMDKVLLKY	32.966	169.65	35	31.617	0.516221
SYSMHC00005	SYSMHC00010_pat_PF1_22072014_rep3_c	T.DMDKVLLKY.T/2 (HCD)	AvePrecursorMz=563.1877 BestRawSpectrum=SYSMHC00010_pat_PF1_22072014_rep3_c.19057.19057 BinaryFileOffset=3742036 CollisionEnergy=25.0 ConsFracAssignedPeaks=0.380 DotConsensus=0.88,0.09;1/20 FracUnassigned=0.71,3/5;0.54,7/20;0.48,323/479 Inst=1/0,0,0 MassDiff=-0.0020 MassDiffCounts=1/0:20 MaxRepSN=200.0 Mods=0 NAA=9 NMC=2 NTT=0 Nreps=33/38 OrigMaxIntensity=2e+06 Parent=562.805 Pep=Non-tryp Precurs…	25	3732.17	02446d_GB6-TUM_HLA_114_01_01-3xHCD-1h-R4	29909	HCD	FTMS	DMDKVLLKY	34.033	182.39	30	27.527	0.858297
SYSMHC00014	SYSMHC00014_F1_Agilent5_20150504_HLAI_GR_FM_SCX_combined	T.DM[147]DKVLLKY.T/2 (CID)	AvePrecursorMz=571.1874 BestRawSpectrum=SYSMHC00014_F1_Agilent5_20150504_HLAI_GR_FM_SCX_combined.51981.51981 BinaryFileOffset=3750035 ConsFracAssignedPeaks=0.283 DotConsensus=0.88,0.06;0/2 FracUnassigned=0.76,4/5;0.76,15/20;0.72,62/85 Inst=0 MassDiff=0.0021 MassDiffCounts=1/0:2 MaxRepSN=16.3 Mods=1/1,M,Oxidation NAA=9 NMC=2 NTT=0 Nreps=2/3 OrigMaxIntensity=2.8e+04 Parent=570.802 Pep=Non-tryp Prec…	-1	4170.77	02446d_GB6-TUM_HLA_114_01_01-2xIT_2xHCD-1h-R4	27864	CID	ITMS	DMDKVLLKY	26.776	143.37	35	31.617	0.87372
SYSMHC00014	SYSMHC00023_20140304_EXQ6_MiBa_SA_MM3-HLAp-2_c	T.DM[147]DKVLLKY.T/2 (HCD)	AvePrecursorMz=571.1874 BestRawSpectrum=SYSMHC00023_20140304_EXQ6_MiBa_SA_MM3-HLAp-2_c.21675.21675 BinaryFileOffset=3752861 CollisionEnergy=25.0 ConsFracAssignedPeaks=0.311 DotConsensus=0.88,0.12;2/14 FracUnassigned=0.78,4/5;0.87,17/20;0.84,1496/1626 Inst=1/0,0,0 MassDiff=-0.0042 MassDiffCounts=1/0:14 MaxRepSN=200.0 Mods=1/1,M,Oxidation NAA=9 NMC=2 NTT=0 Nreps=22/25 OrigMaxIntensity=8.2e+05 Paren…	25	3076.03	02446a_GC12-TUM_HLA_132_01_01-DDA-1h-R1	39764	HCD	FTMS	DMDKVLLKY	30.592	116.12	28	23.3793	0.837826
SYSMHC00023	SYSMHC00023_20141218_QEp7_MiBa_SA_HLA-I-p_MM_12_2_c	T.DM[147]DKVLLKY.T/3 (HCD)	AvePrecursorMz=381.1274 BestRawSpectrum=SYSMHC00023_20141218_QEp7_MiBa_SA_HLA-I-p_MM_12_2_c.22825.22825 BinaryFileOffset=3767058 CollisionEnergy=27.0 ConsFracAssignedPeaks=0.262 DotConsensus=0.86,0.12;2/13 FracUnassigned=0.68,3/5;0.53,8/20;0.80,2010/2153 Inst=1/0,0,0 MassDiff=0.0033 MassDiffCounts=1/0:13 MaxRepSN=200.0 Mods=1/1,M,Oxidation NAA=9 NMC=2 NTT=0 Nreps=18/18 OrigMaxIntensity=9.9e+05 Pa…	27	3080.23	02446d_GB6-TUM_HLA_114_01_01-3xHCD-1h-R4	22322	HCD	FTMS	DMDKVLLKY	28.14	83.456	30	27.527	0.911952
SYSMHC00014	SYSMHC00014_F1_Agilent5_20150504_HLAI_GR_FM_SCX_combined	T.DMDRVLLKY.T/2 (CID)	AvePrecursorMz=577.1944 BestRawSpectrum=SYSMHC00014_F1_Agilent5_20150504_HLAI_GR_FM_SCX_combined.54427.54427 BinaryFileOffset=3773525 ConsFracAssignedPeaks=0.348 DotConsensus=0.91,0.08;0/2 FracUnassigned=0.78,4/5;0.83,17/20;0.67,76/126 Inst=1/0,0,0 MassDiff=0.0016 MassDiffCounts=1/0:2 MaxRepSN=200.0 Mods=0 NAA=9 NMC=2 NTT=0 Nreps=3/4 OrigMaxIntensity=6.8e+04 Parent=576.808 Pep=Non-tryp PrecursorI…	-1	4850.5	02446d_GB11-TUM_HLA_119_01_01-2xIT_2xHCD-1h-R4	40487	CID	ITMS	DMDRVLLKY	33.735	136.99	35	32.1957	0.544153
SYSMHC00010	SYSMHC00010_pat_PF1_22072014_rep3_c	T.DMDRVLLKY.T/2 (HCD)	AvePrecursorMz=577.1944 BinaryFileOffset=3777254 CollisionEnergy=25.0 FracUnassigned=0.00,0/5;0.09,5/20;0.17,68/150 MassDiff=-0.0026 Mods=0 NAA=9 NMC=2 NTT=0 Nreps=1/1 OrigMaxIntensity=3.9e+06 Parent=576.808 Pep=Non-tryp PrecursorIntensity=2.2e+06 Prob=0.9563 Protein=1/sp|Q02080|MEF2B_HUMAN RawSpectrum=SYSMHC00010_pat_PF1_22072014_rep3_c.19130.19130 RetentionTime=4208.1,4208.1,4208.1 Sample=1/_mn…	25	4208.1	02446d_GB11-TUM_HLA_119_01_01-3xHCD-1h-R4	29740	HCD	FTMS	DMDRVLLKY	33.699	151.22	30	27.3582	0.819374
SYSMHC00014	SYSMHC00014_OR8_1307012_CF_GM_HLA_SCX_combined_EThcD	T.DM[147]DRVLLKY.T/2 (CID)	AvePrecursorMz=585.1941 BinaryFileOffset=3781592 FracUnassigned=0.65,3/5;0.71,14/20;0.54,81/150 MassDiff=-0.0010 Mods=1/1,M,Oxidation NAA=9 NMC=2 NTT=0 Nreps=1/1 OrigMaxIntensity=2.1e+04 Parent=584.805 Pep=Non-tryp PrecursorIntensity=4.9e+05 Prob=0.9907 Protein=1/sp|Q02080|MEF2B_HUMAN RawSpectrum=SYSMHC00014_OR8_1307012_CF_GM_HLA_SCX_combined_EThcD.16044.16044 RetentionTime=4655.1,4655.1,4655.1 S…	-1	4655.1	02446d_GB11-TUM_HLA_119_01_01-2xIT_2xHCD-1h-R4	31294	CID	ITMS	DMDRVLLKY	28.609	131.62	35	32.1957	0.60199
SYSMHC00002	SYSMHC00002_carone_Y150824_001_THP1_DDA	Q.DPDATSLKY.V/2 (CID-QTOF)	AvePrecursorMz=505.5478 BestRawSpectrum=SYSMHC00002_carone_Y150824_001_THP1_DDA.03081.03081 BinaryFileOffset=3789994 ConsFracAssignedPeaks=0.418 DotConsensus=0.94,0.01;0/2 FracUnassigned=0.64,3/5;0.47,9/20;0.50,103/150 Inst=0 MassDiff=-0.0080 MassDiffCounts=1/0:2 MaxRepSN=6.6 Mods=0 NAA=9 NMC=1 NTT=0 Nreps=2/2 OrigMaxIntensity=9e+02 Parent=505.245 Pep=Non-tryp PrecursorIntensity=0 Prob=1.0000 Pro…	-1	2436.9	02446d_GC2-TUM_HLA_122_01_01-3xHCD-1h-R4	17110	HCD	FTMS	DPDATSLKY	23.636	168.25	30	27.6974	0.797711
SYSMHC00002	SYSMHC00023_20141216_QEp7_MiBa_SA_HLA-I-p_MMf_10_1_c	Q.DPDATSLKY.V/2 (HCD)	AvePrecursorMz=505.5478 BestRawSpectrum=SYSMHC00023_20141216_QEp7_MiBa_SA_HLA-I-p_MMf_10_1_c.24405.24405 BinaryFileOffset=3794719 CollisionEnergy=27.0 ConsFracAssignedPeaks=0.449 DotConsensus=0.94,0.05;0/6 FracUnassigned=0.58,3/5;0.42,8/20;0.48,94/150 Inst=0 MassDiff=0.0091 MassDiffCounts=1/0:6 MaxRepSN=10.5 Mods=0 NAA=9 NMC=1 NTT=0 Nreps=6/6 OrigMaxIntensity=1.8e+06 Parent=505.245 Pep=Non-tryp P…	27	2765.53	02446a_GC2-TUM_HLA_122_01_01-DDA-1h-R1	34638	HCD	FTMS	DPDATSLKY	26.936	143.7	28	23.5	0.910684
SYSMHC00008	SYSMHC00008_Subject4_rep6_021213_Fx50mM_c	H.DSDEISGKM[147]NTY.M/2 (HCD)	AvePrecursorMz=688.7207 BinaryFileOffset=3835662 CollisionEnergy=28.0 FracUnassigned=0.00,0/5;0.19,5/20;0.46,96/150 MassDiff=0.0007 Mods=1/8,M,Oxidation NAA=12 NMC=1 NTT=0 Nreps=1/2 OrigMaxIntensity=3.7e+04 Parent=688.288 Pep=Non-tryp PrecursorIntensity=3.2e+04 Prob=0.9850 Protein=1/sp|A2RUB6|CCD66_HUMAN RawSpectrum=SYSMHC00008_Subject4_rep6_021213_Fx50mM_c.02830.02830 RetentionTime=1454.6,1454.6…	28	1454.6	02446a_GD1-TUM_HLA_133_01_01-DDA-1h-R1	24846	HCD	FTMS	DSDEISGKMNTY	20.735	127.87	28	23.5	0.898157
SYSMHC00014	SYSMHC00014_F1_Agilent5_20150504_HLAI_GR_FM_SCX_combined	A.DSDESYMEKSLY.Q/2 (CID)	AvePrecursorMz=734.2755 BestRawSpectrum=SYSMHC00014_F1_Agilent5_20150504_HLAI_GR_FM_SCX_combined.68597.68597 BinaryFileOffset=3854129 ConsFracAssignedPeaks=0.532 DotConsensus=0.86,0.14;1/3 FracUnassigned=0.65,3/5;0.75,15/20;0.54,36/77 Inst=0 MassDiff=0.0024 MassDiffCounts=1/0:3 MaxRepSN=17.0 Mods=0 NAA=12 NMC=1 NTT=0 Nreps=3/4 OrigMaxIntensity=1.5e+04 Parent=733.803 Pep=Non-tryp PrecursorIntensit…	-1	4263.07	02446d_GD2-TUM_HLA_134_01_01-2xIT_2xHCD-1h-R4	39734	CID	ITMS	DSDESYMEKSLY	33.975	166.7	35	32.8077	0.792789
SYSMHC00005	SYSMHC00023_20140306_EXQ6_MiBa_SA_MM12-HLAp-1_c	A.DSDESYMEKSLY.Q/2 (HCD)	AvePrecursorMz=734.2755 BestRawSpectrum=SYSMHC00023_20140306_EXQ6_MiBa_SA_MM12-HLAp-1_c.25842.25842 BinaryFileOffset=3858136 CollisionEnergy=25.0 ConsFracAssignedPeaks=0.540 DotConsensus=0.92,0.10;1/10 FracUnassigned=0.42,2/5;0.39,8/20;0.68,976/1084 Inst=1/0,0,0 MassDiff=0.0089 MassDiffCounts=1/0:10 MaxRepSN=200.0 Mods=0 NAA=12 NMC=1 NTT=0 Nreps=13/16 OrigMaxIntensity=1e+05 Parent=733.803 Pep=Non…	25	3926.13	02446d_GD2-TUM_HLA_134_01_01-3xHCD-1h-R4	31628	HCD	FTMS	DSDESYMEKSLY	34.066	216.84	30	28.1282	0.871845
SYSMHC00023	SYSMHC00023_20141213_QEp7_MiBa_SA_HLA-I-p_MM16_3_A_1_c	E.DSDFPIHNLPY.G/2 (HCD)	AvePrecursorMz=659.7176 BestRawSpectrum=SYSMHC00023_20141213_QEp7_MiBa_SA_HLA-I-p_MM16_3_A_1_c.54559.54559 BinaryFileOffset=3872086 CollisionEnergy=27.0 ConsFracAssignedPeaks=0.421 DotConsensus=0.99,0.00;0/2 FracUnassigned=0.00,0/5;0.06,2/20;0.37,92/150 Inst=0 MassDiff=0.0130 MassDiffCounts=1/0:2 MaxRepSN=8.8 Mods=0 NAA=11 NMC=0 NTT=0 Nreps=2/2 OrigMaxIntensity=1.6e+05 Parent=659.309 Pep=Non-tryp…	27	5066.5	02446d_GC10-TUM_HLA_130_01_01-3xHCD-1h-R4	42432	HCD	FTMS	DSDFPIHNLPY	42.98	178.54	30	27.4247	0.930854
SYSMHC00014	SYSMHC00014_F1_Agilent5_20150504_HLAI_GR_FM_SCX_combined	L.DSDFRKDDFY.Y/2 (CID)	AvePrecursorMz=654.6767 BestRawSpectrum=SYSMHC00014_F1_Agilent5_20150504_HLAI_GR_FM_SCX_combined.95539.95539 BinaryFileOffset=3878119 ConsFracAssignedPeaks=0.314 DotConsensus=0.84,0.16;1/2 FracUnassigned=0.82,4/5;0.87,18/20;0.63,95/149 Inst=1/0,0,0 MassDiff=0.0026 MassDiffCounts=1/0:2 MaxRepSN=200.0 Mods=0 NAA=10 NMC=2 NTT=0 Nreps=13/14 OrigMaxIntensity=4.9e+04 Parent=654.281 Pep=Non-tryp Precurs…	-1	3938.33	02446d_GC9-TUM_HLA_129_01_01-2xIT_2xHCD-1h-R4	29732	CID	ITMS	DSDFRKDDFY	27.554	141.91	35	32.125	0.856512
SYSMHC00011	SYSMHC00011_TT0038_C1866_HIV-1_579_201205	L.DSDFRKDDFY.Y/2 (CID-QTOF)	AvePrecursorMz=654.6767 BinaryFileOffset=3880562 FracUnassigned=0.17,1/5;0.11,2/20;0.19,63/150 MassDiff=-0.0020 Mods=0 NAA=10 NMC=2 NTT=0 Nreps=1/1 OrigMaxIntensity=7.3e+03 Parent=654.281 Pep=Non-tryp PrecursorIntensity=0 Prob=0.9999 Protein=1/sp|Q9HBM0|VEZA_HUMAN RawSpectrum=SYSMHC00011_TT0038_C1866_HIV-1_579_201205.85587.85587 RetentionTime=1784.9,1784.9,1784.9 Sample=1/_mnt_Systemhc_data_SYSMH…	-1	1784.9	02446d_GC9-TUM_HLA_129_01_01-3xHCD-1h-R4	21983	HCD	FTMS	DSDFRKDDFY	27.352	127.51	35	32.8889	0.768984
SYSMHC00005	SYSMHC00005_20120617_EXQ0_MiBa_SA_HCT116_1_mHLA_2hr_c	L.DSDFRKDDFY.Y/2 (HCD)	AvePrecursorMz=654.6767 BestRawSpectrum=SYSMHC00005_20120617_EXQ0_MiBa_SA_HCT116_1_mHLA_2hr_c.14735.14735 BinaryFileOffset=3884995 CollisionEnergy=25.0 ConsFracAssignedPeaks=0.654 DotConsensus=0.80,0.15;2/5 FracUnassigned=0.00,0/5;0.18,5/20;0.58,585/660 Inst=1/0,0,0 MassDiff=-0.0023 MassDiffCounts=1/0:5 MaxRepSN=200.0 Mods=0 NAA=10 NMC=2 NTT=0 Nreps=8/9 OrigMaxIntensity=2.6e+05 Parent=654.281 Pep…	25	3252.4	02446d_GC9-TUM_HLA_129_01_01-3xHCD-1h-R4	21982	HCD	FTMS	DSDFRKDDFY	27.351	180.15	30	27.8889	0.782513
SYSMHC00005	SYSMHC00005_20120619_EXQ6_MiBa_SA_HCT116_2_mHLA_2hr_c	S.DSDGELGSRY.S/2 (HCD)	AvePrecursorMz=550.0529 BestRawSpectrum=SYSMHC00005_20120619_EXQ6_MiBa_SA_HCT116_2_mHLA_2hr_c.15557.15557 BinaryFileOffset=3906317 CollisionEnergy=25.0 ConsFracAssignedPeaks=0.560 DotConsensus=0.80,0.03;0/2 FracUnassigned=0.00,0/5;0.12,3/20;0.30,78/150 Inst=0 MassDiff=-0.0020 MassDiffCounts=1/0:2 MaxRepSN=16.3 Mods=0 NAA=10 NMC=1 NTT=0 Nreps=2/2 OrigMaxIntensity=2.4e+05 Parent=549.739 Pep=Non-try…	25	2390.4	02446d_GC8-TUM_HLA_128_01_01-3xHCD-1h-R4	13911	HCD	FTMS	DSDGELGSRY	21.21	200.71	35	32.3108	0.920325
SYSMHC00023	SYSMHC00023_20141218_QEp7_MiBa_SA_HLA-I-p_MM_12_2_c	L.DSDGSFFLY.S/1 (HCD)	AvePrecursorMz=1051.0968 BestRawSpectrum=SYSMHC00023_20141218_QEp7_MiBa_SA_HLA-I-p_MM_12_2_c.43519.43519 BinaryFileOffset=3913056 CollisionEnergy=27.0 ConsFracAssignedPeaks=0.518 DotConsensus=0.95,0.03;0/11 FracUnassigned=0.00,0/5;0.23,6/20;0.61,379/449 Inst=1/0,0,0 MassDiff=-0.0015 MassDiffCounts=1/0:11 MaxRepSN=200.0 Mods=0 NAA=9 NMC=0 NTT=0 Nreps=87/91 OrigMaxIntensity=3.5e+05 Parent=1050.44 P…	27	6374.33	02446a_GB4-TUM_HLA_112_01_01-DDA-1h-R1	73372	HCD	FTMS	DSDGSFFLY	52.322	97.068	28	24	0.816792
SYSMHC00010	SYSMHC00010_pat_NT_16052014_rep3_c	A.DSDHLTIYNAY.L/2 (HCD)	AvePrecursorMz=656.6925 BestRawSpectrum=SYSMHC00010_pat_NT_16052014_rep3_c.20244.20244 BinaryFileOffset=3932980 CollisionEnergy=25.0 ConsFracAssignedPeaks=0.441 DotConsensus=0.93,0.10;1/9 FracUnassigned=0.10,1/5;0.26,8/20;0.57,300/370 Inst=1/0,0,0 MassDiff=-0.0026 MassDiffCounts=1/0:9 MaxRepSN=200.0 Mods=0 NAA=11 NMC=0 NTT=0 Nreps=12/12 OrigMaxIntensity=3.8e+05 Parent=656.296 Pep=Non-tryp Precurs…	25	4007.33	02446a_GC11-TUM_HLA_131_01_01-DDA-1h-R1	50253	HCD	FTMS	DSDHLTIYNAY	37.1	135.43	28	23.625	0.833001
SYSMHC00014	SYSMHC00014_F1_Agilent5_20150504_HLAI_GR_FM_SCX_combined	L.DSDHWAPIHY.A/2 (CID)	AvePrecursorMz=621.1559 BestRawSpectrum=SYSMHC00014_F1_Agilent5_20150504_HLAI_GR_FM_SCX_combined.109867.109867 BinaryFileOffset=3939388 ConsFracAssignedPeaks=0.250 DotConsensus=0.94,0.04;0/3 FracUnassigned=0.90,4/5;0.81,14/20;0.80,42/56 Inst=0 MassDiff=0.0038 MassDiffCounts=1/0:3 MaxRepSN=19.7 Mods=0 NAA=10 NMC=0 NTT=0 Nreps=3/3 OrigMaxIntensity=4.2e+04 Parent=620.773 Pep=Non-tryp PrecursorIntens…	-1	4175.37	02446a_GC8-TUM_HLA_128_01_01-DDA-1h-R1	44730	CID	ITMS	DSDHWAPIHY	33.707	146.81	35	30.3939	0.771948
SYSMHC00005	SYSMHC00023_20140304_EXQ6_MiBa_SA_MM12-HLAp-2_c	L.DSDHWAPIHY.A/2 (HCD)	AvePrecursorMz=621.1559 BestRawSpectrum=SYSMHC00023_20140304_EXQ6_MiBa_SA_MM12-HLAp-2_c.25609.25609 BinaryFileOffset=3942277 CollisionEnergy=25.0 ConsFracAssignedPeaks=0.439 DotConsensus=0.85,0.08;0/5 FracUnassigned=1.00,5/5;0.89,16/20;0.89,1082/1134 Inst=1/0,0,0 MassDiff=-0.0054 MassDiffCounts=1/0:5 MaxRepSN=200.0 Mods=0 NAA=10 NMC=0 NTT=0 Nreps=6/7 OrigMaxIntensity=6.7e+05 Parent=620.773 Pep=No…	25	3414.67	02446d_GC8-TUM_HLA_128_01_01-3xHCD-1h-R4	27847	HCD	FTMS	DSDHWAPIHY	32.027	153.08	30	27.3108	0.76388
SYSMHC00014	SYSMHC00014_F1_Agilent5_20150504_HLAI_GR_FM_SCX_combined	L.DSDHWAPIHY.A/3 (CID)	AvePrecursorMz=414.4397 BinaryFileOffset=3947548 FracUnassigned=0.85,4/5;0.79,15/20;0.65,53/97 MassDiff=0.0030 Mods=0 NAA=10 NMC=0 NTT=0 Nreps=1/1 OrigMaxIntensity=1.5e+04 Parent=414.184 Pep=Non-tryp PrecursorIntensity=1.8e+05 Prob=0.9987 Protein=1/sp|O00522|KRIT1_HUMAN RawSpectrum=SYSMHC00014_F1_Agilent5_20150504_HLAI_GR_FM_SCX_combined.109859.109859 RetentionTime=4153.5,4153.5,4153.5 Sample=1/_…	-1	4153.5	02446d_GC8-TUM_HLA_128_01_01-2xIT_2xHCD-1h-R4	37110	CID	ITMS	DSDHWAPIHY	32.07	117.4	35	31.8095	0.224245
SYSMHC00005	SYSMHC00005_20120617_EXQ0_MiBa_SA_HCT116_1_mHLA_2hr_c	L.DSDHWAPIHY.A/3 (HCD)	AvePrecursorMz=414.4397 BestRawSpectrum=SYSMHC00005_20120617_EXQ0_MiBa_SA_HCT116_1_mHLA_2hr_c.17895.17895 BinaryFileOffset=3950761 CollisionEnergy=25.0 ConsFracAssignedPeaks=0.481 DotConsensus=0.90,0.07;0/4 FracUnassigned=0.36,2/5;0.42,9/20;0.64,1351/1466 Inst=1/0,0,0 MassDiff=-0.0127 MassDiffCounts=1/0:4 MaxRepSN=200.0 Mods=0 NAA=10 NMC=0 NTT=0 Nreps=7/7 OrigMaxIntensity=6.7e+05 Parent=414.184 P…	25	3601.63	02446d_GC8-TUM_HLA_128_01_01-3xHCD-1h-R4	27934	HCD	FTMS	DSDHWAPIHY	32.096	76.064	30	27.3108	0.969122
SYSMHC00014	SYSMHC00014_F1_Agilent5_20150504_HLAI_GR_FM_SCX_combined	F.DSDINNRLVY.H/2 (CID)	AvePrecursorMz=605.1540 BestRawSpectrum=SYSMHC00014_F1_Agilent5_20150504_HLAI_GR_FM_SCX_combined.23611.23611 BinaryFileOffset=3956188 ConsFracAssignedPeaks=0.333 DotConsensus=0.89,0.06;0/2 FracUnassigned=0.72,4/5;0.84,18/20;0.71,75/128 Inst=1/0,0,0 MassDiff=0.0025 MassDiffCounts=1/0:2 MaxRepSN=200.0 Mods=0 NAA=10 NMC=1 NTT=0 Nreps=4/6 OrigMaxIntensity=2.2e+05 Parent=604.799 Pep=Non-tryp Precursor…	-1	3847.07	02446a_GC7-TUM_HLA_127_01_01-DDA-1h-R1	42210	CID	ITMS	DSDINNRLVY	32.053	120.27	35	30.4839	0.531219
SYSMHC00005	SYSMHC00010_pat_NT_03062014_rep5_c	F.DSDINNRLVY.H/2 (HCD)	AvePrecursorMz=605.1540 BestRawSpectrum=SYSMHC00010_pat_NT_03062014_rep5_c.16723.16723 BinaryFileOffset=3960189 CollisionEnergy=25.0 ConsFracAssignedPeaks=0.723 DotConsensus=0.87,0.08;0/16 FracUnassigned=0.12,1/5;0.24,7/20;0.45,336/458 Inst=1/0,0,0 MassDiff=0.0004 MassDiffCounts=1/0:16 MaxRepSN=200.0 Mods=0 NAA=10 NMC=1 NTT=0 Nreps=28/34 OrigMaxIntensity=3.2e+05 Parent=604.799 Pep=Non-tryp Precur…	25	3352.07	02446d_GC7-TUM_HLA_127_01_01-3xHCD-1h-R4	25841	HCD	FTMS	DSDINNRLVY	30.302	87.895	30	27.7077	0.755132
SYSMHC00023	SYSMHC00023_20140304_EXQ6_MiBa_SA_MM12-HLAp-2_c	S.DSDKVGVFY.V/2 (HCD)	AvePrecursorMz=515.5646 BestRawSpectrum=SYSMHC00023_20140304_EXQ6_MiBa_SA_MM12-HLAp-2_c.26200.26200 BinaryFileOffset=3965674 CollisionEnergy=25.0 ConsFracAssignedPeaks=0.348 DotConsensus=0.94,0.07;0/5 FracUnassigned=0.18,1/5;0.32,7/20;0.62,1361/1469 Inst=1/0,0,0 MassDiff=0.0028 MassDiffCounts=1/0:5 MaxRepSN=200.0 Mods=0 NAA=9 NMC=1 NTT=0 Nreps=6/6 OrigMaxIntensity=5.1e+05 Parent=515.248 Pep=Non-t…	25	3663.2	02446a_GB7-TUM_HLA_115_01_01-DDA-1h-R1	48562	HCD	FTMS	DSDKVGVFY	35.939	130.66	28	23.3103	0.876048
SYSMHC00023	SYSMHC00023_20140304_EXQ6_MiBa_SA_MM3-HLAp-2_c	G.DSDLQLDRISV.Y/2 (HCD)	AvePrecursorMz=631.1906 BestRawSpectrum=SYSMHC00023_20140304_EXQ6_MiBa_SA_MM3-HLAp-2_c.31265.31265 BinaryFileOffset=3977334 CollisionEnergy=25.0 ConsFracAssignedPeaks=0.433 DotConsensus=0.94,0.04;0/3 FracUnassigned=0.00,0/5;0.35,8/20;0.48,87/150 Inst=0 MassDiff=0.0051 MassDiffCounts=1/0:3 MaxRepSN=7.2 Mods=0 NAA=11 NMC=1 NTT=0 Nreps=3/3 OrigMaxIntensity=9.2e+04 Parent=630.825 Pep=Non-tryp Precurs…	25	4569.73	02445a_BB11-TUM_HLA_23_01_01-DDA-1h-R1	56206	HCD	FTMS	DSDLQLDRISV	41.443	196.16	28	24.3333	0.944413
SYSMHC00011	SYSMHC00011_TT0039_C1866_HIV-1_246_201205	G.DSDLQLDRISVY.Y/2 (CID-QTOF)	AvePrecursorMz=712.7786 BinaryFileOffset=3983513 FracUnassigned=0.13,1/5;0.30,8/20;0.54,105/150 MassDiff=-0.0110 Mods=0 NAA=12 NMC=1 NTT=0 Nreps=1/1 OrigMaxIntensity=5.6e+02 Parent=712.357 Pep=Non-tryp PrecursorIntensity=0 Prob=1.0000 Protein=1/sp|P07437|TBB5_HUMAN RawSpectrum=SYSMHC00011_TT0039_C1866_HIV-1_246_201205.98394.98394 RetentionTime=2447.3,2447.3,2447.3 Sample=1/_mnt_Systemhc_data_SYSM…	-1	2447.3	02446d_GD1-TUM_HLA_133_01_01-3xHCD-1h-R4	40797	HCD	FTMS	DSDLQLDRISVY	41.673	209.67	25	22.5625	0.788191
SYSMHC00005	SYSMHC00005_20120617_EXQ0_MiBa_SA_HCT116_1_mHLA_2hr_c	G.DSDLQLDRISVY.Y/2 (HCD)	AvePrecursorMz=712.7786 BestRawSpectrum=SYSMHC00005_20120617_EXQ0_MiBa_SA_HCT116_1_mHLA_2hr_c.25333.25333 BinaryFileOffset=3987457 CollisionEnergy=25.0 ConsFracAssignedPeaks=0.578 DotConsensus=0.95,0.05;0/10 FracUnassigned=0.00,0/5;0.07,2/20;0.63,1577/1715 Inst=1/0,0,0 MassDiff=-0.0010 MassDiffCounts=1/0:10 MaxRepSN=200.0 Mods=0 NAA=12 NMC=1 NTT=0 Nreps=15/15 OrigMaxIntensity=6.7e+04 Parent=712.3…	25	4910.7	02446a_GD1-TUM_HLA_133_01_01-DDA-1h-R1	59034	HCD	FTMS	DSDLQLDRISVY	43.34	186.76	28	23.5	0.889091
SYSMHC00014	SYSMHC00014_F1_Agilent5_20150504_HLAI_GR_FM_SCX_combined	T.DSDLRNDSY.S/2 (CID)	AvePrecursorMz=543.0395 BestRawSpectrum=SYSMHC00014_F1_Agilent5_20150504_HLAI_GR_FM_SCX_combined.19985.19985 BinaryFileOffset=3994712 ConsFracAssignedPeaks=0.348 DotConsensus=0.89,0.10;0/2 FracUnassigned=0.76,4/5;0.80,16/20;0.70,124/213 Inst=1/0,0,0 MassDiff=0.0034 MassDiffCounts=1/0:2 MaxRepSN=200.0 Mods=0 NAA=9 NMC=1 NTT=0 Nreps=6/7 OrigMaxIntensity=5.2e+04 Parent=542.731 Pep=Non-tryp Precursor…	-1	2317.2	02446d_GC3-TUM_HLA_123_01_01-2xIT_2xHCD-1h-R4	13078	CID	ITMS	DSDLRNDSY	18.15	128.27	35	32.1875	0.643527
SYSMHC00005	SYSMHC00005_20120617_EXQ0_MiBa_SA_HCT116_1_mHLA_2hr_c	T.DSDLRNDSY.S/2 (HCD)	AvePrecursorMz=543.0395 BestRawSpectrum=SYSMHC00005_20120617_EXQ0_MiBa_SA_HCT116_1_mHLA_2hr_c.08431.08431 BinaryFileOffset=3998337 CollisionEnergy=25.0 ConsFracAssignedPeaks=0.694 DotConsensus=0.85,0.13;4/18 FracUnassigned=0.00,0/5;0.23,6/20;0.58,953/1064 Inst=1/0,0,0 MassDiff=-0.0050 MassDiffCounts=1/0:18 MaxRepSN=200.0 Mods=0 NAA=9 NMC=1 NTT=0 Nreps=28/29 OrigMaxIntensity=3.1e+05 Parent=542.731…	25	2109.33	02446d_GC3-TUM_HLA_123_01_01-3xHCD-1h-R4	10166	HCD	FTMS	DSDLRNDSY	18.335	197.96	30	27.5571	0.917629
SYSMHC00005	SYSMHC00005_20120515_EXQ3_MiBa_SA_HCT116_mHLA-1_c	L.DSDMQTLVY.E/1 (HCD)	AvePrecursorMz=1072.1745 BestRawSpectrum=SYSMHC00005_20120515_EXQ3_MiBa_SA_HCT116_mHLA-1_c.29415.29415 BinaryFileOffset=4009786 CollisionEnergy=25.0 ConsFracAssignedPeaks=0.533 DotConsensus=0.94,0.05;0/13 FracUnassigned=0.00,0/5;0.17,4/20;0.61,470/541 Inst=1/0,0,0 MassDiff=0.0062 MassDiffCounts=1/0:13 MaxRepSN=200.0 Mods=0 NAA=9 NMC=0 NTT=0 Nreps=28/28 OrigMaxIntensity=1.3e+05 Parent=1071.47 Pep=…	25	4423.37	02446a_GB10-TUM_HLA_118_01_01-DDA-1h-R1	54599	HCD	FTMS	DSDMQTLVY	39.816	113.89	28	23.4	0.842267
SYSMHC00005	SYSMHC00005_20120515_EXQ3_MiBa_SA_HCT116_mHLA-1_c	L.DSDM[147]QTLVY.E/1 (HCD)	AvePrecursorMz=1088.1739 BestRawSpectrum=SYSMHC00005_20120515_EXQ3_MiBa_SA_HCT116_mHLA-1_c.23898.23898 BinaryFileOffset=4017237 CollisionEnergy=25.0 ConsFracAssignedPeaks=0.623 DotConsensus=0.90,0.08;1/10 FracUnassigned=0.00,0/5;0.32,7/20;0.69,1364/1529 Inst=1/0,0,0 MassDiff=0.0088 MassDiffCounts=1/0:10 MaxRepSN=200.0 Mods=1/3,M,Oxidation NAA=9 NMC=0 NTT=0 Nreps=17/17 OrigMaxIntensity=9.9e+04 Par…	25	3731.6	02446d_GB10-TUM_HLA_118_01_01-3xHCD-1h-R4	27059	HCD	FTMS	DSDMQTLVY	31.604	117.18	25	22.2794	0.840244
SYSMHC00023	SYSMHC00023_20140304_EXQ6_MiBa_SA_MM3-HLAp-2_c	Q.DSDPDSFQ.D/1 (HCD)	AvePrecursorMz=910.8689 BestRawSpectrum=SYSMHC00023_20140304_EXQ6_MiBa_SA_MM3-HLAp-2_c.16201.16201 BinaryFileOffset=4061259 CollisionEnergy=25.0 ConsFracAssignedPeaks=0.423 DotConsensus=0.99,0.01;0/4 FracUnassigned=0.00,0/5;0.41,10/20;0.63,335/397 Inst=1/0,0,0 MassDiff=0.0027 MassDiffCounts=1/0:4 MaxRepSN=200.0 Mods=0 NAA=8 NMC=0 NTT=0 Nreps=10/10 OrigMaxIntensity=4.9e+05 Parent=910.342 Pep=Non-t…	25	2361.1	02446d_GG9-TUM_HLA_177_01_01-3xHCD-1h-R4	15839	HCD	FTMS	DSDPDSFQ	20.69	198.25	25	23.2989	0.833146
SYSMHC00023	SYSMHC00023_20140304_EXQ6_MiBa_SA_MM3-HLAp-2_c	Q.DSDPDSFQDY.L/1 (HCD)	AvePrecursorMz=1189.1335 BestRawSpectrum=SYSMHC00023_20140304_EXQ6_MiBa_SA_MM3-HLAp-2_c.24274.24274 BinaryFileOffset=4074099 CollisionEnergy=25.0 ConsFracAssignedPeaks=0.401 DotConsensus=0.96,0.02;0/6 FracUnassigned=0.87,4/5;0.48,7/20;0.72,561/638 Inst=1/0,0,0 MassDiff=0.0024 MassDiffCounts=1/0:6 MaxRepSN=200.0 Mods=0 NAA=10 NMC=0 NTT=0 Nreps=16/16 OrigMaxIntensity=9.4e+04 Parent=1188.43 Pep=Non-…	25	3535.3	02446d_GC7-TUM_HLA_127_01_01-3xHCD-1h-R4	27087	HCD	FTMS	DSDPDSFQDY	31.262	251.23	25	22.7077	0.888973
SYSMHC00023	SYSMHC00023_20140304_EXQ6_MiBa_SA_MM12-HLAp-2_c	A.DSDPFSSFY.L/1 (HCD)	AvePrecursorMz=1065.0804 BestRawSpectrum=SYSMHC00023_20140304_EXQ6_MiBa_SA_MM12-HLAp-2_c.39171.39171 BinaryFileOffset=4087587 CollisionEnergy=25.0 ConsFracAssignedPeaks=0.371 DotConsensus=0.96,0.01;0/2 FracUnassigned=0.65,3/5;0.54,10/20;0.67,114/150 Inst=0 MassDiff=0.0044 MassDiffCounts=1/0:2 MaxRepSN=6.4 Mods=0 NAA=9 NMC=0 NTT=0 Nreps=2/2 OrigMaxIntensity=2e+04 Parent=1064.42 Pep=Non-tryp Precur…	25	5742.93	02446d_GB12-TUM_HLA_120_01_01-3xHCD-1h-R4	48797	HCD	FTMS	DSDPFSSFY	47.981	180	25	22.12	0.867518
SYSMHC00023	SYSMHC00023_20140306_EXQ6_MiBa_SA_MM12-HLAp-1_c	V.DSDPLQDHNMY.N/2 (HCD)	AvePrecursorMz=668.1972 BinaryFileOffset=4104625 CollisionEnergy=25.0 FracUnassigned=1.00,5/5;0.87,16/20;0.84,121/150 MassDiff=0.0010 Mods=0 NAA=11 NMC=0 NTT=0 Nreps=1/2 OrigMaxIntensity=6.3e+05 Parent=667.77 Pep=Non-tryp PrecursorIntensity=1.6e+06 Prob=0.9954 Protein=1/sp|P22304|IDS_HUMAN RawSpectrum=SYSMHC00023_20140306_EXQ6_MiBa_SA_MM12-HLAp-1_c.23570.23570 RetentionTime=3418.6,3418.6,3418.6 S…	25	3418.6	02446d_GC10-TUM_HLA_130_01_01-3xHCD-1h-R4	26003	HCD	FTMS	DSDPLQDHNMY	30.153	198.45	30	27.4247	0.889947
SYSMHC00008	SYSMHC00010_RT_rep6_021213_Fx50mM_c	V.DSDPLQDHNM[147]Y.N/2 (HCD)	AvePrecursorMz=676.1969 BestRawSpectrum=SYSMHC00010_RT_rep6_021213_Fx50mM_c.03935.03935 BinaryFileOffset=4108387 CollisionEnergy=28.0 ConsFracAssignedPeaks=0.720 DotConsensus=0.85,0.07;0/5 FracUnassigned=0.56,3/5;0.57,12/20;0.49,266/402 Inst=1/0,0,0 MassDiff=-0.0007 MassDiffCounts=1/0:5 MaxRepSN=200.0 Mods=1/9,M,Oxidation NAA=11 NMC=0 NTT=0 Nreps=7/7 OrigMaxIntensity=7.8e+04 Parent=675.767 Pep=No…	28	2289.23	02446a_GC10-TUM_HLA_130_01_01-DDA-1h-R1	34119	HCD	FTMS	DSDPLQDHNMY	26.98	111.86	28	23.4194	0.848362
SYSMHC00005	SYSMHC00023_20140306_EXQ6_MiBa_SA_MM5-HLAp-1_c	L.DSDPTGTAY.G/1 (HCD)	AvePrecursorMz=926.9117 BestRawSpectrum=SYSMHC00023_20140306_EXQ6_MiBa_SA_MM5-HLAp-1_c.16260.16260 BinaryFileOffset=4111822 CollisionEnergy=25.0 ConsFracAssignedPeaks=0.368 DotConsensus=0.98,0.01;0/4 FracUnassigned=0.00,0/5;0.28,7/20;0.69,635/711 Inst=1/0,0,0 MassDiff=0.0062 MassDiffCounts=1/0:4 MaxRepSN=200.0 Mods=0 NAA=9 NMC=0 NTT=0 Nreps=5/5 OrigMaxIntensity=7.8e+04 Parent=926.374 Pep=Non-tryp…	25	2285.77	02446d_GB5-TUM_HLA_113_01_01-3xHCD-1h-R4	13059	HCD	FTMS	DSDPTGTAY	20.177	182.95	25	22.8861	0.949443
SYSMHC00005	SYSMHC00005_20120617_EXQ0_MiBa_SA_HCT116_1_mHLA_2hr_c	E.DSDQNLKY.L/2 (HCD)	AvePrecursorMz=492.0147 BestRawSpectrum=SYSMHC00005_20120617_EXQ0_MiBa_SA_HCT116_1_mHLA_2hr_c.08664.08664 BinaryFileOffset=4118441 CollisionEnergy=25.0 ConsFracAssignedPeaks=0.380 DotConsensus=0.83,0.06;0/2 FracUnassigned=1.00,5/5;0.69,11/20;0.55,97/150 Inst=0 MassDiff=-0.0022 MassDiffCounts=1/0:2 MaxRepSN=18.1 Mods=0 NAA=8 NMC=1 NTT=0 Nreps=2/2 OrigMaxIntensity=8e+05 Parent=491.727 Pep=Non-tryp …	25	2199.87	02446a_GB8-TUM_HLA_116_01_01-DDA-1h-R1	26392	HCD	FTMS	DSDQNLKY	21.601	204.62	28	23.7931	0.895308
SYSMHC00014	SYSMHC00014_F1_Agilent5_20150504_HLAI_GR_FM_SCX_combined	V.DSDRDDLKLMAY.L/2 (CID)	AvePrecursorMz=721.7952 BestRawSpectrum=SYSMHC00014_F1_Agilent5_20150504_HLAI_GR_FM_SCX_combined.38854.38854 BinaryFileOffset=4124896 ConsFracAssignedPeaks=0.333 DotConsensus=0.87,0.13;0/2 FracUnassigned=0.84,4/5;0.85,16/20;0.75,99/151 Inst=1/0,0,0 MassDiff=0.0040 MassDiffCounts=1/0:2 MaxRepSN=200.0 Mods=0 NAA=12 NMC=2 NTT=0 Nreps=9/12 OrigMaxIntensity=2.4e+04 Parent=721.335 Pep=Non-tryp Precurso…	-1	4699.67	02446d_GD1-TUM_HLA_133_01_01-2xIT_2xHCD-1h-R4	40639	CID	ITMS	DSDRDDLKLMAY	34.509	180.66	35	32.1333	0.650249
SYSMHC00014	SYSMHC00023_20140305_EXQ6_MiBa_SA_MM8-HLAp-1_c	V.DSDRDDLKLMAY.L/2 (HCD)	AvePrecursorMz=721.7952 BestRawSpectrum=SYSMHC00023_20140305_EXQ6_MiBa_SA_MM8-HLAp-1_c.29129.29129 BinaryFileOffset=4127912 CollisionEnergy=25.0 ConsFracAssignedPeaks=0.508 DotConsensus=0.88,0.12;1/8 FracUnassigned=0.20,1/5;0.43,9/20;0.69,1311/1464 Inst=1/0,0,0 MassDiff=0.0045 MassDiffCounts=1/0:8 MaxRepSN=200.0 Mods=0 NAA=12 NMC=2 NTT=0 Nreps=10/10 OrigMaxIntensity=1.5e+05 Parent=721.335 Pep=Non…	25	3961.5	02446a_GD1-TUM_HLA_133_01_01-DDA-1h-R1	49477	HCD	FTMS	DSDRDDLKLMAY	36.878	78.964	28	23.5	0.937416
SYSMHC00014	SYSMHC00014_F1_Agilent5_20150504_HLAI_GR_FM_SCX_combined	V.DSDRDDLKLM[147]AY.L/2 (CID)	AvePrecursorMz=729.7949 BestRawSpectrum=SYSMHC00014_F1_Agilent5_20150504_HLAI_GR_FM_SCX_combined.36239.36239 BinaryFileOffset=4134434 ConsFracAssignedPeaks=0.468 DotConsensus=0.90,0.10;0/2 FracUnassigned=0.73,4/5;0.76,16/20;0.57,57/102 Inst=1/0,0,0 MassDiff=0.0042 MassDiffCounts=1/0:2 MaxRepSN=200.0 Mods=1/9,M,Oxidation NAA=12 NMC=2 NTT=0 Nreps=3/4 OrigMaxIntensity=2.6e+04 Parent=729.332 Pep=Non-…	-1	3769.37	02446d_GD1-TUM_HLA_133_01_01-2xIT_2xHCD-1h-R4	30373	CID	ITMS	DSDRDDLKLMAY	28.473	155.47	35	32.1333	0.811299
SYSMHC00014	SYSMHC00014_OR8_1307012_CF_GM_HLA_SCX_fr30_32_CID_HCD_c	V.DSDRDDLKLM[147]AY.L/2 (HCD)	AvePrecursorMz=729.7949 BestRawSpectrum=SYSMHC00014_OR8_1307012_CF_GM_HLA_SCX_fr30_32_CID_HCD_c.07988.07988 BinaryFileOffset=4137548 CollisionEnergy=32.0 ConsFracAssignedPeaks=0.492 DotConsensus=0.89,0.12;0/3 FracUnassigned=0.18,1/5;0.20,5/20;0.22,57/150 Inst=0 MassDiff=-0.0011 MassDiffCounts=1/0:3 MaxRepSN=18.8 Mods=1/9,M,Oxidation NAA=12 NMC=2 NTT=0 Nreps=3/3 OrigMaxIntensity=1e+05 Parent=729.3…	32	3574.7	02446d_GD1-TUM_HLA_133_01_01-3xHCD-1h-R4	23666	HCD	FTMS	DSDRDDLKLMAY	28.302	106.26	30	27.5625	0.932138
SYSMHC00014	SYSMHC00014_OR8_1307012_CF_GM_HLA_SCX_fr30_32_CID_HCD_c	V.DSDRDDLKLM[147]AY.L/3 (CID)	AvePrecursorMz=486.8657 BinaryFileOffset=4155740 CollisionEnergy=35.0 FracUnassigned=0.00,0/5;0.08,6/20;0.14,41/150 MassDiff=-0.0017 Mods=1/9,M,Oxidation NAA=12 NMC=2 NTT=0 Nreps=1/2 OrigMaxIntensity=5.1e+04 Parent=486.557 Pep=Non-tryp PrecursorIntensity=3.6e+05 Prob=0.9944 Protein=1/sp|Q6ZW49|PAXI1_HUMAN RawSpectrum=SYSMHC00014_OR8_1307012_CF_GM_HLA_SCX_fr30_32_CID_HCD_c.07998.07998 RetentionTim…	35	4444.3	02446d_GD1-TUM_HLA_133_01_01-2xIT_2xHCD-1h-R4	30379	CID	ITMS	DSDRDDLKLMAY	28.477	143.4	35	32.1333	0.901636
SYSMHC00001	SYSMHC00001_PBMC6_Tubingen_120903_CB_Buffy32_W_20_Rep_5_msms8_c	F.DSDRGLQEGY.E/2 (CID)	AvePrecursorMz=570.5792 BestRawSpectrum=SYSMHC00001_PBMC6_Tubingen_120903_CB_Buffy32_W_20_Rep_5_msms8_c.05592.05592 BinaryFileOffset=4167436 CollisionEnergy=35.0 ConsFracAssignedPeaks=0.724 DotConsensus=0.86,0.09;0/4 FracUnassigned=0.00,0/5;0.01,1/20;0.32,329/489 Inst=1/0,0,0 MassDiff=-0.0020 MassDiffCounts=1/0:4 MaxRepSN=200.0 Mods=0 NAA=10 NMC=1 NTT=0 Nreps=21/33 OrigMaxIntensity=3.3e+03 Parent…	35	3125.93	02446a_GC4-TUM_HLA_124_01_01-DDA-1h-R1	28797	CID	ITMS	DSDRGLQEGY	23.131	100.82	35	30.3548	0.737187
SYSMHC00011	SYSMHC00011_TT0040_C1866_neg_all_201305	F.DSDRGLQEGY.E/2 (CID-QTOF)	AvePrecursorMz=570.5792 BinaryFileOffset=4171992 FracUnassigned=0.09,1/5;0.25,9/20;0.24,79/150 MassDiff=0.0050 Mods=0 NAA=10 NMC=1 NTT=0 Nreps=1/1 OrigMaxIntensity=2.8e+03 Parent=570.252 Pep=Non-tryp PrecursorIntensity=0 Prob=0.9674 Protein=1/sp|Q9C0C9|UBE2O_HUMAN RawSpectrum=SYSMHC00011_TT0040_C1866_neg_all_201305.78236.78236 RetentionTime=1502.3,1502.3,1502.3 Sample=1/_mnt_Systemhc_data_SYSMHC0…	-1	1502.3	02446d_GC4-TUM_HLA_124_01_01-3xHCD-1h-R4	13631	HCD	FTMS	DSDRGLQEGY	20.902	122.57	30	27.1077	0.898858
SYSMHC00005	SYSMHC00010_pat_NT_03062014_rep6_c	F.DSDRGLQEGY.E/2 (HCD)	AvePrecursorMz=570.5792 BestRawSpectrum=SYSMHC00010_pat_NT_03062014_rep6_c.07097.07097 BinaryFileOffset=4176262 CollisionEnergy=25.0 ConsFracAssignedPeaks=0.701 DotConsensus=0.86,0.05;0/19 FracUnassigned=0.21,2/5;0.20,5/20;0.27,284/429 Inst=1/0,0,0 MassDiff=-0.0001 MassDiffCounts=1/0:19 MaxRepSN=200.0 Mods=0 NAA=10 NMC=1 NTT=0 Nreps=71/71 OrigMaxIntensity=1.1e+06 Parent=570.252 Pep=Non-tryp Precu…	25	2285.8	02446d_GC4-TUM_HLA_124_01_01-3xHCD-1h-R4	13211	HCD	FTMS	DSDRGLQEGY	20.582	125.7	35	32.1077	0.875913
SYSMHC00014	SYSMHC00014_F1_Agilent5_20150504_HLAI_GR_FM_SCX_combined	Y.DSDRYRDGY.R/2 (CID)	AvePrecursorMz=574.0765 BinaryFileOffset=4182837 FracUnassigned=0.45,3/5;0.55,13/20;0.52,59/101 MassDiff=0.0011 Mods=0 NAA=9 NMC=2 NTT=0 Nreps=1/1 OrigMaxIntensity=8.2e+04 Parent=573.744 Pep=Non-tryp PrecursorIntensity=2e+06 Prob=0.9980 Protein=1/sp|P23588|IF4B_HUMAN RawSpectrum=SYSMHC00014_F1_Agilent5_20150504_HLAI_GR_FM_SCX_combined.60359.60359 RetentionTime=1922.2,1922.2,1922.2 Sample=1/_mnt_S…	-1	1922.2	02446d_GB5-TUM_HLA_113_01_01-2xIT_2xHCD-1h-R4	8678	CID	ITMS	DSDRYRDGY	15.185	122.18	35	32.3556	0.290262
SYSMHC00023	SYSMHC00023_20140304_EXQ6_MiBa_SA_MM12-HLAp-1_c	N.DSDSDGPILY.T/1 (HCD)	AvePrecursorMz=1082.1083 BestRawSpectrum=SYSMHC00023_20140304_EXQ6_MiBa_SA_MM12-HLAp-1_c.27932.27932 BinaryFileOffset=4189999 CollisionEnergy=25.0 ConsFracAssignedPeaks=0.391 DotConsensus=0.96,0.03;0/5 FracUnassigned=0.39,2/5;0.50,10/20;0.68,378/450 Inst=1/0,0,0 MassDiff=0.0016 MassDiffCounts=1/0:5 MaxRepSN=200.0 Mods=0 NAA=10 NMC=0 NTT=0 Nreps=10/10 OrigMaxIntensity=3.1e+04 Parent=1081.47 Pep=No…	25	4101.53	02446d_GC5-TUM_HLA_125_01_01-3xHCD-1h-R4	35247	HCD	FTMS	DSDSDGPILY	37.571	167.24	25	22.4219	0.885084
SYSMHC00023	SYSMHC00023_20140304_EXQ6_MiBa_SA_MM12-HLAp-1_c	T.DSDSDLQLY.K/1 (HCD)	AvePrecursorMz=1056.0704 BestRawSpectrum=SYSMHC00023_20140304_EXQ6_MiBa_SA_MM12-HLAp-1_c.28011.28011 BinaryFileOffset=4203062 CollisionEnergy=25.0 ConsFracAssignedPeaks=0.512 DotConsensus=0.98,0.00;0/2 FracUnassigned=0.00,0/5;0.16,4/20;0.48,219/294 Inst=1/0,0,0 MassDiff=0.0063 MassDiffCounts=1/0:2 MaxRepSN=200.0 Mods=0 NAA=9 NMC=0 NTT=0 Nreps=4/4 OrigMaxIntensity=2.1e+04 Parent=1055.45 Pep=Non-tr…	25	4102.97	02446d_GC3-TUM_HLA_123_01_01-3xHCD-1h-R4	33992	HCD	FTMS	DSDSDLQLY	36.789	183.89	25	22.5571	0.88189
SYSMHC00023	SYSMHC00023_20140305_EXQ6_MiBa_SA_MM8-HLAp-2_c	Q.DSDSDQLFY.T/1 (HCD)	AvePrecursorMz=1090.0876 BinaryFileOffset=4216243 CollisionEnergy=25.0 FracUnassigned=0.65,3/5;0.38,7/20;0.43,79/150 MassDiff=0.0060 Mods=0 NAA=9 NMC=0 NTT=0 Nreps=1/1 OrigMaxIntensity=2.8e+04 Parent=1089.44 Pep=Non-tryp PrecursorIntensity=9.5e+05 Prob=0.9778 Protein=1/sp|Q02809|PLOD1_HUMAN RawSpectrum=SYSMHC00023_20140305_EXQ6_MiBa_SA_MM8-HLAp-2_c.33678.33678 RetentionTime=4389.4,4389.4,4389.4 S…	25	4389.4	02446d_GC1-TUM_HLA_121_01_01-3xHCD-1h-R4	37174	HCD	FTMS	DSDSDQLFY	39.49	179.16	25	22.0328	0.750306
SYSMHC00014	SYSMHC00014_F1_Agilent5_20150504_HLAI_GR_FM_SCX_combined	K.DSDSMEDTGHY.S/2 (CID)	AvePrecursorMz=629.1172 BinaryFileOffset=4230952 FracUnassigned=0.71,3/5;0.77,16/20;0.64,54/91 MassDiff=0.0039 Mods=0 NAA=11 NMC=0 NTT=1 Nreps=1/1 OrigMaxIntensity=3.5e+04 Parent=628.722 Pep=Semi-tryp PrecursorIntensity=8.4e+05 Prob=0.9999 Protein=1/sp|Q5TAQ9|DCAF8_HUMAN RawSpectrum=SYSMHC00014_F1_Agilent5_20150504_HLAI_GR_FM_SCX_combined.20193.20193 RetentionTime=2050.1,2050.1,2050.1 Sample=1/_m…	-1	2050.1	02446d_GC12-TUM_HLA_132_01_01-2xIT_2xHCD-1h-R4	16824	CID	ITMS	DSDSMEDTGHY	19.948	260.04	35	31.4615	0.523721
SYSMHC00023	SYSMHC00023_20141214_QEp7_MiBa_SA_HLA-I-p_MM21_3_c	M.DSDTTGKLGF.E/1 (HCD)	AvePrecursorMz=1041.1022 BestRawSpectrum=SYSMHC00023_20141214_QEp7_MiBa_SA_HLA-I-p_MM21_3_c.30627.30627 BinaryFileOffset=4242123 CollisionEnergy=27.0 ConsFracAssignedPeaks=0.507 DotConsensus=1.00,0.00;0/3 FracUnassigned=0.49,3/5;0.47,10/20;0.52,87/150 Inst=0 MassDiff=0.0005 MassDiffCounts=1/0:3 MaxRepSN=6.1 Mods=0 NAA=10 NMC=1 NTT=0 Nreps=3/3 OrigMaxIntensity=2.4e+05 Parent=1040.49 Pep=Non-tryp P…	27	3225.9	02446a_GE6-TUM_HLA_150_01_01-DDA-1h-R1	43207	HCD	FTMS	DSDTTGKLGF	32.837	138.98	28	23.2258	0.945269
SYSMHC00010	SYSMHC00010_pat_NT_16052014_rep4_c	M.DSDTTGKLGF.E/2 (HCD)	AvePrecursorMz=521.0548 BestRawSpectrum=SYSMHC00010_pat_NT_16052014_rep4_c.14963.14963 BinaryFileOffset=4248868 CollisionEnergy=25.0 ConsFracAssignedPeaks=0.656 DotConsensus=0.93,0.06;0/9 FracUnassigned=0.55,3/5;0.41,8/20;0.45,274/387 Inst=1/0,0,0 MassDiff=0.0032 MassDiffCounts=1/0:9 MaxRepSN=200.0 Mods=0 NAA=10 NMC=1 NTT=0 Nreps=10/10 OrigMaxIntensity=1.3e+06 Parent=520.748 Pep=Non-tryp Precurso…	25	3232.5	02446d_GE6-TUM_HLA_150_01_01-3xHCD-1h-R4	26712	HCD	FTMS	DSDTTGKLGF	30.872	134.23	35	32.8095	0.867364
SYSMHC00023	SYSMHC00023_20140304_EXQ6_MiBa_SA_MM12-HLAp-2_c	V.DSDYHDENMYY.S/2 (HCD)	AvePrecursorMz=726.7275 BestRawSpectrum=SYSMHC00023_20140304_EXQ6_MiBa_SA_MM12-HLAp-2_c.22697.22697 BinaryFileOffset=4267188 CollisionEnergy=25.0 ConsFracAssignedPeaks=0.325 DotConsensus=0.98,0.00;0/2 FracUnassigned=0.00,0/5;0.16,6/20;0.44,105/150 Inst=0 MassDiff=0.0044 MassDiffCounts=1/0:2 MaxRepSN=15.0 Mods=0 NAA=11 NMC=0 NTT=0 Nreps=2/2 OrigMaxIntensity=4.2e+05 Parent=726.256 Pep=Non-tryp Prec…	25	3115.23	02446d_GC10-TUM_HLA_130_01_01-3xHCD-1h-R4	23211	HCD	FTMS	DSDYHDENMYY	27.993	147.78	30	27.4247	0.9186
SYSMHC00014	SYSMHC00014_F1_Agilent5_20150504_HLAI_GR_FM_SCX_combined	E.DSDYHQEAY.K/2 (CID)	AvePrecursorMz=564.5518 BestRawSpectrum=SYSMHC00014_F1_Agilent5_20150504_HLAI_GR_FM_SCX_combined.47231.47231 BinaryFileOffset=4280910 ConsFracAssignedPeaks=0.357 DotConsensus=0.93,0.07;0/2 FracUnassigned=0.87,4/5;0.87,16/20;0.68,101/173 Inst=1/0,0,0 MassDiff=0.0011 MassDiffCounts=1/0:2 MaxRepSN=200.0 Mods=0 NAA=9 NMC=0 NTT=0 Nreps=13/16 OrigMaxIntensity=2.9e+05 Parent=564.217 Pep=Non-tryp Precurs…	-1	2258	02446d_GB9-TUM_HLA_117_01_01-2xIT_2xHCD-1h-R4	10776	CID	ITMS	DSDYHQEAY	17.387	213.85	35	32.0889	0.303418
SYSMHC00005	SYSMHC00010_PF1_rep3_021213_Fx50mM_c	E.DSDYHQEAY.K/2 (HCD)	AvePrecursorMz=564.5518 BestRawSpectrum=SYSMHC00010_PF1_rep3_021213_Fx50mM_c.02909.02909 BinaryFileOffset=4284305 CollisionEnergy=28.0 ConsFracAssignedPeaks=0.643 DotConsensus=0.86,0.11;2/11 FracUnassigned=0.27,2/5;0.22,5/20;0.30,305/439 Inst=1/0,0,0 MassDiff=-0.0069 MassDiffCounts=1/0:11 MaxRepSN=200.0 Mods=0 NAA=9 NMC=0 NTT=0 Nreps=40/42 OrigMaxIntensity=2.5e+05 Parent=564.217 Pep=Non-tryp Prec…	28	1893.6	02446a_GB9-TUM_HLA_117_01_01-DDA-1h-R1	24029	HCD	FTMS	DSDYHQEAY	20.268	121.64	28	23.125	0.901483
SYSMHC00005	SYSMHC00005_20120617_EXQ0_MiBa_SA_HCT116_1_mHLA_2hr_c	H.DSEEGQRYIQFY.K/2 (HCD)	AvePrecursorMz=768.3083 BestRawSpectrum=SYSMHC00005_20120617_EXQ0_MiBa_SA_HCT116_1_mHLA_2hr_c.22449.22449 BinaryFileOffset=4291040 CollisionEnergy=25.0 ConsFracAssignedPeaks=0.407 DotConsensus=0.78,0.03;0/2 FracUnassigned=0.00,0/5;0.00,0/20;0.32,89/150 Inst=0 MassDiff=-0.0081 MassDiffCounts=1/0:2 MaxRepSN=19.1 Mods=0 NAA=12 NMC=1 NTT=0 Nreps=2/2 OrigMaxIntensity=8.2e+04 Parent=767.844 Pep=Non-try…	25	4389.77	02446a_GD2-TUM_HLA_134_01_01-DDA-1h-R1	53184	HCD	FTMS	DSEEGQRYIQFY	39.559	217.22	28	24.125	0.829223
SYSMHC00014	SYSMHC00014_F1_Agilent5_20150504_HLAI_GR_FM_SCX_combined	E.DSEKLVGDTVSY.S/2 (CID)	AvePrecursorMz=657.2054 BinaryFileOffset=4301776 FracUnassigned=0.70,4/5;0.69,15/20;0.64,41/71 MassDiff=-0.0001 Mods=0 NAA=12 NMC=1 NTT=0 Nreps=1/1 OrigMaxIntensity=1.9e+04 Parent=656.817 Pep=Non-tryp PrecursorIntensity=5.4e+05 Prob=0.9976 Protein=1/sp|Q08357|S20A2_HUMAN RawSpectrum=SYSMHC00014_F1_Agilent5_20150504_HLAI_GR_FM_SCX_combined.23505.23505 RetentionTime=3491.0,3491.0,3491.0 Sample=1/_m…	-1	3491	02446a_GC10-TUM_HLA_130_01_01-DDA-1h-R1	42008	CID	ITMS	DSEKLVGDTVSY	32.155	153.49	35	30.4194	0.250514
SYSMHC00023	SYSMHC00023_20140305_EXQ6_MiBa_SA_MM8-HLAp-1_c	E.DSEKLVGDTVSY.S/2 (HCD)	AvePrecursorMz=657.2054 BestRawSpectrum=SYSMHC00023_20140305_EXQ6_MiBa_SA_MM8-HLAp-1_c.26368.26368 BinaryFileOffset=4304144 CollisionEnergy=25.0 ConsFracAssignedPeaks=0.346 DotConsensus=0.87,0.11;0/6 FracUnassigned=0.87,4/5;0.63,11/20;0.76,1862/2019 Inst=1/0,0,0 MassDiff=0.0011 MassDiffCounts=1/0:6 MaxRepSN=200.0 Mods=0 NAA=12 NMC=1 NTT=0 Nreps=8/8 OrigMaxIntensity=3.1e+05 Parent=656.817 Pep=Non-…	25	3393.03	02446a_GC10-TUM_HLA_130_01_01-DDA-1h-R1	42010	HCD	FTMS	DSEKLVGDTVSY	32.157	114.76	28	23.4194	0.924285
SYSMHC00005	SYSMHC00023_20141212_QEp7_MiBa_SA_HLA-I-p_MM16_1_A_c	E.DSEKVIAGLY.Q/2 (HCD)	AvePrecursorMz=548.1223 BestRawSpectrum=SYSMHC00023_20141212_QEp7_MiBa_SA_HLA-I-p_MM16_1_A_c.41145.41145 BinaryFileOffset=4310684 CollisionEnergy=27.0 ConsFracAssignedPeaks=0.303 DotConsensus=0.90,0.13;0/3 FracUnassigned=0.00,0/5;0.14,4/20;0.42,103/150 Inst=0 MassDiff=0.0080 MassDiffCounts=1/0:3 MaxRepSN=15.4 Mods=0 NAA=10 NMC=1 NTT=0 Nreps=3/3 OrigMaxIntensity=6.4e+05 Parent=547.79 Pep=Non-tryp …	27	3975.77	02446d_GC6-TUM_HLA_126_01_01-3xHCD-1h-R4	31994	HCD	FTMS	DSEKVIAGLY	35.564	110.38	30	26.7576	0.934934
SYSMHC00011	SYSMHC00011_TT0036_CD4_HIV-1_1357_201302	G.DSELEKSVYWDY.A/2 (CID-QTOF)	AvePrecursorMz=767.8130 BinaryFileOffset=4317122 FracUnassigned=0.35,2/5;0.38,9/20;0.54,68/91 MassDiff=-0.0010 Mods=0 NAA=12 NMC=1 NTT=0 Nreps=1/2 OrigMaxIntensity=90 Parent=767.341 Pep=Non-tryp PrecursorIntensity=0 Prob=0.9997 Protein=1/sp|O43147|SGSM2_HUMAN RawSpectrum=SYSMHC00011_TT0036_CD4_HIV-1_1357_201302.99076.99076 RetentionTime=2487.6,2487.6,2487.6 Sample=1/_mnt_Systemhc_data_SYSMHC00011…	-1	2487.6	02446d_GD1-TUM_HLA_133_01_01-3xHCD-1h-R4	39575	HCD	FTMS	DSELEKSVYWDY	40.712	187.78	30	27.5625	0.593107
SYSMHC00014	SYSMHC00023_20141216_QEp7_MiBa_SA_HLA-I-p_MMf_3_2_c	G.DSELEKSVYWDY.A/2 (HCD)	AvePrecursorMz=767.8130 BestRawSpectrum=SYSMHC00023_20141216_QEp7_MiBa_SA_HLA-I-p_MMf_3_2_c.41688.41688 BinaryFileOffset=4319723 CollisionEnergy=27.0 ConsFracAssignedPeaks=0.558 DotConsensus=0.90,0.10;0/4 FracUnassigned=0.38,2/5;0.43,9/20;0.51,92/150 Inst=0 MassDiff=-0.0017 MassDiffCounts=1/0:4 MaxRepSN=7.3 Mods=0 NAA=12 NMC=1 NTT=0 Nreps=4/6 OrigMaxIntensity=9.3e+04 Parent=767.341 Pep=Non-tryp P…	27	4683.33	02446d_GD1-TUM_HLA_133_01_01-3xHCD-1h-R4	39575	HCD	FTMS	DSELEKSVYWDY	40.712	187.78	30	27.5625	0.907102
SYSMHC00005	SYSMHC00005_20120518_EXQ0_MiBa_SA_HCT116_mHLA-2_c	Q.DSELKFNEY.W/2 (HCD)	AvePrecursorMz=573.1089 BestRawSpectrum=SYSMHC00005_20120518_EXQ0_MiBa_SA_HCT116_mHLA-2_c.24487.24487 BinaryFileOffset=4325320 CollisionEnergy=25.0 ConsFracAssignedPeaks=0.615 DotConsensus=0.92,0.04;0/3 FracUnassigned=0.00,0/5;0.34,9/20;0.56,554/641 Inst=1/0,0,0 MassDiff=0.0014 MassDiffCounts=1/0:3 MaxRepSN=200.0 Mods=0 NAA=9 NMC=1 NTT=0 Nreps=4/4 OrigMaxIntensity=2.3e+05 Parent=572.761 Pep=Non-t…	25	3650.7	02446a_GC3-TUM_HLA_123_01_01-DDA-1h-R1	46601	HCD	FTMS	DSELKFNEY	34.625	208.66	28	23.3548	0.845581
SYSMHC00014	SYSMHC00014_F1_Agilent5_20150504_HLAI_GR_FM_SCX_combined	W.DSELQREGVSHY.R/2 (CID)	AvePrecursorMz=710.7426 BinaryFileOffset=4330269 FracUnassigned=1.00,5/5;0.84,16/20;0.62,50/88 MassDiff=0.0020 Mods=0 NAA=12 NMC=1 NTT=0 Nreps=1/1 OrigMaxIntensity=1.7e+04 Parent=710.329 Pep=Non-tryp PrecursorIntensity=1.6e+06 Prob=0.9998 Protein=1/sp|Q969N2|PIGT_HUMAN RawSpectrum=SYSMHC00014_F1_Agilent5_20150504_HLAI_GR_FM_SCX_combined.48541.48541 RetentionTime=2588.9,2588.9,2588.9 Sample=1/_mnt…	-1	2588.9	02446d_GD1-TUM_HLA_133_01_01-2xIT_2xHCD-1h-R4	17429	CID	ITMS	DSELQREGVSHY	20.765	198.97	35	32.1333	0.276066
SYSMHC00005	SYSMHC00010_RT_rep4_021213_Fx75mM_c	W.DSELQREGVSHY.R/2 (HCD)	AvePrecursorMz=710.7426 BestRawSpectrum=SYSMHC00010_RT_rep4_021213_Fx75mM_c.03053.03053 BinaryFileOffset=4333075 CollisionEnergy=28.0 ConsFracAssignedPeaks=0.583 DotConsensus=0.93,0.09;1/24 FracUnassigned=0.12,1/5;0.17,5/20;0.21,232/349 Inst=1/0,0,0 MassDiff=-0.0020 MassDiffCounts=1/0:24 MaxRepSN=200.0 Mods=0 NAA=12 NMC=1 NTT=0 Nreps=43/44 OrigMaxIntensity=4.9e+05 Parent=710.329 Pep=Non-tryp Prec…	28	2240.6	02446a_GD1-TUM_HLA_133_01_01-DDA-1h-R1	27563	HCD	FTMS	DSELQREGVSHY	22.522	189.3	28	23.5	0.905504
SYSMHC00014	SYSMHC00014_F1_Agilent5_20150504_HLAI_GR_FM_SCX_combined	W.DSELQREGVSHY.R/3 (CID)	AvePrecursorMz=474.1642 BinaryFileOffset=4341557 FracUnassigned=0.52,3/5;0.58,12/20;0.53,80/150 MassDiff=0.0030 Mods=0 NAA=12 NMC=1 NTT=0 Nreps=1/1 OrigMaxIntensity=1.1e+05 Parent=473.888 Pep=Non-tryp PrecursorIntensity=2.1e+06 Prob=0.9999 Protein=1/sp|Q969N2|PIGT_HUMAN RawSpectrum=SYSMHC00014_F1_Agilent5_20150504_HLAI_GR_FM_SCX_combined.48539.48539 RetentionTime=2588.2,2588.2,2588.2 Sample=1/_mn…	-1	2588.2	02446d_GD1-TUM_HLA_133_01_01-2xIT_2xHCD-1h-R4	17427	CID	ITMS	DSELQREGVSHY	20.764	177.57	35	32.1333	0.254855
SYSMHC00023	SYSMHC00023_20140305_EXQ6_MiBa_SA_MM8-HLAp-1_c	W.DSELQREGVSHY.R/3 (HCD)	AvePrecursorMz=474.1642 BestRawSpectrum=SYSMHC00023_20140305_EXQ6_MiBa_SA_MM8-HLAp-1_c.18108.18108 BinaryFileOffset=4346144 CollisionEnergy=25.0 ConsFracAssignedPeaks=0.655 DotConsensus=0.92,0.06;0/5 FracUnassigned=0.34,2/5;0.29,6/20;0.64,4308/4704 Inst=1/0,0,0 MassDiff=0.0055 MassDiffCounts=1/0:5 MaxRepSN=200.0 Mods=0 NAA=12 NMC=1 NTT=0 Nreps=6/6 OrigMaxIntensity=1.4e+06 Parent=473.888 Pep=Non-t…	25	2251.53	02446a_GD1-TUM_HLA_133_01_01-DDA-1h-R1	27538	HCD	FTMS	DSELQREGVSHY	22.506	86.243	28	23.5	0.905515
SYSMHC00023	SYSMHC00023_20140306_EXQ6_MiBa_SA_MM5-HLAp-1_c	Y.DSELTPAEY.S/1 (HCD)	AvePrecursorMz=1025.0565 BestRawSpectrum=SYSMHC00023_20140306_EXQ6_MiBa_SA_MM5-HLAp-1_c.25162.25162 BinaryFileOffset=4355255 CollisionEnergy=25.0 ConsFracAssignedPeaks=0.241 DotConsensus=0.98,0.01;0/2 FracUnassigned=0.87,4/5;0.77,15/20;0.79,127/150 Inst=0 MassDiff=0.0035 MassDiffCounts=1/0:2 MaxRepSN=15.4 Mods=0 NAA=9 NMC=0 NTT=0 Nreps=2/2 OrigMaxIntensity=5.3e+05 Parent=1024.45 Pep=Non-tryp Prec…	25	3417.77	02446d_GB4-TUM_HLA_112_01_01-3xHCD-1h-R4	26081	HCD	FTMS	DSELTPAEY	30.636	235.27	25	22.9048	0.961281
SYSMHC00014	SYSMHC00014_F1_Agilent5_20150504_HLAI_GR_FM_SCX_combined	E.DSENQRLAY.V/2 (CID)	AvePrecursorMz=548.5743 BestRawSpectrum=SYSMHC00014_F1_Agilent5_20150504_HLAI_GR_FM_SCX_combined.20865.20865 BinaryFileOffset=4364376 ConsFracAssignedPeaks=0.321 DotConsensus=0.97,0.03;0/2 FracUnassigned=0.63,3/5;0.76,16/20;0.73,36/53 Inst=0 MassDiff=0.0022 MassDiffCounts=1/0:2 MaxRepSN=29.4 Mods=0 NAA=9 NMC=1 NTT=0 Nreps=2/2 OrigMaxIntensity=2.8e+04 Parent=548.257 Pep=Non-tryp PrecursorIntensity…	-1	2370.67	02446a_GB10-TUM_HLA_118_01_01-DDA-1h-R1	29285	CID	ITMS	DSENQRLAY	23.421	134.05	35	30.4	0.538909
SYSMHC00005	SYSMHC00005_20120518_EXQ0_MiBa_SA_HCT116_mHLA-2_c	E.DSENQRLAY.V/2 (HCD)	AvePrecursorMz=548.5743 BestRawSpectrum=SYSMHC00005_20120518_EXQ0_MiBa_SA_HCT116_mHLA-2_c.14272.14272 BinaryFileOffset=4367208 CollisionEnergy=25.0 ConsFracAssignedPeaks=0.589 DotConsensus=0.83,0.07;1/11 FracUnassigned=0.13,1/5;0.30,8/20;0.71,682/739 Inst=1/0,0,0 MassDiff=0.0021 MassDiffCounts=1/0:11 MaxRepSN=200.0 Mods=0 NAA=9 NMC=1 NTT=0 Nreps=13/14 OrigMaxIntensity=5.8e+05 Parent=548.257 Pep=N…	25	2158.4	02446a_GB10-TUM_HLA_118_01_01-DDA-1h-R1	29284	HCD	FTMS	DSENQRLAY	23.421	165.15	28	23.4	0.836563
SYSMHC00005	SYSMHC00005_20120617_EXQ0_MiBa_SA_HCT116_1_mHLA_2hr_c	S.DSEPNRGISY.Q/2 (HCD)	AvePrecursorMz=569.5929 BinaryFileOffset=4374876 CollisionEnergy=25.0 FracUnassigned=0.00,0/5;0.08,2/20;0.39,90/150 MassDiff=-0.0003 Mods=0 NAA=10 NMC=1 NTT=0 Nreps=1/2 OrigMaxIntensity=1.2e+05 Parent=569.262 Pep=Non-tryp PrecursorIntensity=8e+05 Prob=0.9999 Protein=1/sp|Q14517|FAT1_HUMAN RawSpectrum=SYSMHC00005_20120617_EXQ0_MiBa_SA_HCT116_1_mHLA_2hr_c.10724.10724 RetentionTime=1905.9,1905.9,190…	25	1905.9	02446d_GC6-TUM_HLA_126_01_01-3xHCD-1h-R4	13661	HCD	FTMS	DSEPNRGISY	21.37	118.6	35	31.7576	0.787331
SYSMHC00014	SYSMHC00014_OR8_1307012_CF_GM_HLA_CID_FT_c	A.DSEQADIARMLY.K/2 (CID)	AvePrecursorMz=706.7821 BestRawSpectrum=SYSMHC00014_OR8_1307012_CF_GM_HLA_CID_FT_c.12064.12064 BinaryFileOffset=4378969 CollisionEnergy=35.0 ConsFracAssignedPeaks=0.677 DotConsensus=0.92,0.02;0/3 FracUnassigned=0.19,1/5;0.24,5/20;0.13,54/121 Inst=0 MassDiff=-0.0040 MassDiffCounts=1/0:3 MaxRepSN=40.6 Mods=0 NAA=12 NMC=1 NTT=0 Nreps=3/4 OrigMaxIntensity=2.4e+04 Parent=706.33 Pep=Non-tryp PrecursorI…	35	5732.5	02446d_GD1-TUM_HLA_133_01_01-2xIT_2xHCD-1h-R4	56193	CID	ITMS	DSEQADIARMLY	44.035	155.86	35	32.1333	0.912414
SYSMHC00011	SYSMHC00011_TT0039_C1866_HIV-1_246_201205	A.DSEQADIARMLY.K/2 (CID-QTOF)	AvePrecursorMz=706.7821 BinaryFileOffset=4383197 FracUnassigned=0.60,3/5;0.56,11/20;0.69,115/150 MassDiff=-0.0210 Mods=0 NAA=12 NMC=1 NTT=0 Nreps=1/1 OrigMaxIntensity=4.7e+02 Parent=706.33 Pep=Non-tryp PrecursorIntensity=0 Prob=1.0000 Protein=1/sp|Q15326|ZMY11_HUMAN RawSpectrum=SYSMHC00011_TT0039_C1866_HIV-1_246_201205.99539.99539 RetentionTime=2574.6,2574.6,2574.6 Sample=1/_mnt_Systemhc_data_SYS…	-1	2574.6	02446a_GD1-TUM_HLA_133_01_01-DDA-1h-R1	62390	HCD	FTMS	DSEQADIARMLY	45.638	150.14	28	23.5	0.873616
SYSMHC00005	SYSMHC00005_20120617_EXQ0_MiBa_SA_HCT116_1_mHLA_2hr_c	A.DSEQADIARMLY.K/2 (HCD)	AvePrecursorMz=706.7821 BestRawSpectrum=SYSMHC00005_20120617_EXQ0_MiBa_SA_HCT116_1_mHLA_2hr_c.25910.25910 BinaryFileOffset=4387029 CollisionEnergy=25.0 ConsFracAssignedPeaks=0.560 DotConsensus=0.90,0.11;1/18 FracUnassigned=0.00,0/5;0.33,9/20;0.76,1587/1678 Inst=1/0,0,0 MassDiff=-0.0046 MassDiffCounts=1/0:18 MaxRepSN=200.0 Mods=0 NAA=12 NMC=1 NTT=0 Nreps=32/33 OrigMaxIntensity=1e+05 Parent=706.33 …	25	5039.4	02446a_GD1-TUM_HLA_133_01_01-DDA-1h-R1	62390	HCD	FTMS	DSEQADIARMLY	45.638	150.14	28	23.5	0.898737
SYSMHC00014	SYSMHC00014_F1_Agilent5_20150504_HLAI_GR_FM_SCX_combined	A.DSEQADIARM[147]LY.K/2 (CID)	AvePrecursorMz=714.7818 BestRawSpectrum=SYSMHC00014_F1_Agilent5_20150504_HLAI_GR_FM_SCX_combined.25079.25079 BinaryFileOffset=4395001 ConsFracAssignedPeaks=0.280 DotConsensus=0.94,0.02;0/4 FracUnassigned=0.81,4/5;0.80,16/20;0.75,18/25 Inst=0 MassDiff=0.0075 MassDiffCounts=1/0:4 MaxRepSN=14.1 Mods=1/9,M,Oxidation NAA=12 NMC=1 NTT=0 Nreps=4/5 OrigMaxIntensity=7.1e+03 Parent=714.327 Pep=Non-tryp Pre…	-1	4602.77	02446a_GD1-TUM_HLA_133_01_01-DDA-1h-R1	49560	CID	ITMS	DSEQADIARMLY	36.932	200.93	35	30.5	0.966172
SYSMHC00005	SYSMHC00023_20140305_EXQ6_MiBa_SA_MM8-HLAp-2_c	A.DSEQADIARM[147]LY.K/2 (HCD)	AvePrecursorMz=714.7818 BestRawSpectrum=SYSMHC00023_20140305_EXQ6_MiBa_SA_MM8-HLAp-2_c.30805.30805 BinaryFileOffset=4396758 CollisionEnergy=25.0 ConsFracAssignedPeaks=0.598 DotConsensus=0.96,0.04;0/22 FracUnassigned=0.37,2/5;0.52,11/20;0.65,1981/2284 Inst=1/0,0,0 MassDiff=0.0102 MassDiffCounts=1/0:22 MaxRepSN=200.0 Mods=1/9,M,Oxidation NAA=12 NMC=1 NTT=0 Nreps=51/51 OrigMaxIntensity=9.9e+04 Paren…	25	4038.5	02446a_GD1-TUM_HLA_133_01_01-DDA-1h-R1	49573	HCD	FTMS	DSEQADIARMLY	36.941	148.78	28	23.5	0.932555
SYSMHC00014	SYSMHC00014_F1_Agilent5_20150504_HLAI_GR_FM_SCX_combined	E.DSERFFIRY.Y/2 (CID)	AvePrecursorMz=617.1880 BestRawSpectrum=SYSMHC00014_F1_Agilent5_20150504_HLAI_GR_FM_SCX_combined.84704.84704 BinaryFileOffset=4418558 ConsFracAssignedPeaks=0.200 DotConsensus=0.93,0.02;0/2 FracUnassigned=0.76,4/5;0.81,17/20;0.80,20/25 Inst=0 MassDiff=0.0036 MassDiffCounts=1/0:2 MaxRepSN=13.9 Mods=0 NAA=9 NMC=2 NTT=0 Nreps=2/2 OrigMaxIntensity=6e+03 Parent=616.807 Pep=Non-tryp PrecursorIntensity=3…	-1	4757.87	02446d_GB12-TUM_HLA_120_01_01-2xIT_2xHCD-1h-R4	40738	CID	ITMS	DSERFFIRY	32.99	97.635	35	31.881	1
SYSMHC00005	SYSMHC00005_20120515_EXQ3_MiBa_SA_HCT116_mHLA-1_c	E.DSERFFIRY.Y/2 (HCD)	AvePrecursorMz=617.1880 BestRawSpectrum=SYSMHC00005_20120515_EXQ3_MiBa_SA_HCT116_mHLA-1_c.27307.27307 BinaryFileOffset=4420301 CollisionEnergy=25.0 ConsFracAssignedPeaks=0.365 DotConsensus=0.95,0.02;0/11 FracUnassigned=0.15,1/5;0.52,14/20;0.62,924/991 Inst=1/0,0,0 MassDiff=0.0020 MassDiffCounts=1/0:11 MaxRepSN=200.0 Mods=0 NAA=9 NMC=2 NTT=0 Nreps=14/14 OrigMaxIntensity=1.6e+06 Parent=616.807 Pep=…	25	4095.67	02446d_GB12-TUM_HLA_120_01_01-3xHCD-1h-R4	29545	HCD	FTMS	DSERFFIRY	32.893	179.81	30	27.12	0.830396
SYSMHC00005	SYSMHC00005_20120619_EXQ6_MiBa_SA_HCT116_2_mHLA_2hr_c	E.DSERFFIRY.Y/3 (HCD)	AvePrecursorMz=411.7944 BestRawSpectrum=SYSMHC00005_20120619_EXQ6_MiBa_SA_HCT116_2_mHLA_2hr_c.25993.25993 BinaryFileOffset=4426926 CollisionEnergy=25.0 ConsFracAssignedPeaks=0.553 DotConsensus=0.94,0.05;0/11 FracUnassigned=0.00,0/5;0.12,4/20;0.62,1527/1701 Inst=1/0,0,0 MassDiff=-0.0000 MassDiffCounts=1/0:11 MaxRepSN=200.0 Mods=0 NAA=9 NMC=2 NTT=0 Nreps=12/12 OrigMaxIntensity=1.1e+06 Parent=411.54…	25	4112.17	02446d_GB12-TUM_HLA_120_01_01-3xHCD-1h-R4	32071	HCD	FTMS	DSERFFIRY	34.842	113.62	30	27.12	0.640983
SYSMHC00014	SYSMHC00014_F1_Agilent5_20150504_HLAI_GR_FM_SCX_combined	S.DSMEDTGHY.S/2 (CID)	AvePrecursorMz=528.0338 BinaryFileOffset=4449438 FracUnassigned=0.66,3/5;0.68,14/20;0.58,100/150 MassDiff=0.0033 Mods=0 NAA=9 NMC=0 NTT=0 Nreps=1/2 OrigMaxIntensity=1.7e+05 Parent=527.693 Pep=Non-tryp PrecursorIntensity=3.2e+06 Prob=0.9999 Protein=1/sp|Q5TAQ9|DCAF8_HUMAN RawSpectrum=SYSMHC00014_F1_Agilent5_20150504_HLAI_GR_FM_SCX_combined.20021.20021 RetentionTime=1970.8,1970.8,1970.8 Sample=1/_m…	-1	1970.8	02446d_GB5-TUM_HLA_113_01_01-2xIT_2xHCD-1h-R4	15323	CID	ITMS	DSMEDTGHY	18.975	185.55	35	32.3556	0.597852
SYSMHC00014	SYSMHC00014_OR8_1307012_CF_GM_HLA_SCX_fr28_30_CID_HCD_c	S.DSMEDTGHY.S/2 (HCD)	AvePrecursorMz=528.0338 BinaryFileOffset=4453458 CollisionEnergy=32.0 FracUnassigned=0.52,3/5;0.53,12/20;0.63,122/150 MassDiff=-0.0001 Mods=0 NAA=9 NMC=0 NTT=0 Nreps=1/1 OrigMaxIntensity=6.5e+03 Parent=527.693 Pep=Non-tryp PrecursorIntensity=1.9e+05 Prob=0.9998 Protein=1/sp|Q5TAQ9|DCAF8_HUMAN RawSpectrum=SYSMHC00014_OR8_1307012_CF_GM_HLA_SCX_fr28_30_CID_HCD_c.02429.02429 RetentionTime=2952.6,2952…	32	2952.6	02446d_GB5-TUM_HLA_113_01_01-3xHCD-1h-R4	11653	HCD	FTMS	DSMEDTGHY	19.083	94.114	35	32.8861	0.812217
SYSMHC00014	SYSMHC00014_F1_Agilent5_20150504_HLAI_GR_FM_SCX_combined	S.DSM[147]EDTGHY.S/2 (CID)	AvePrecursorMz=536.0335 BinaryFileOffset=4457204 FracUnassigned=0.70,3/5;0.72,14/20;0.59,66/115 MassDiff=0.0034 Mods=1/2,M,Oxidation NAA=9 NMC=0 NTT=0 Nreps=1/1 OrigMaxIntensity=8.8e+04 Parent=535.69 Pep=Non-tryp PrecursorIntensity=1.4e+06 Prob=0.9998 Protein=1/sp|Q5TAQ9|DCAF8_HUMAN RawSpectrum=SYSMHC00014_F1_Agilent5_20150504_HLAI_GR_FM_SCX_combined.19295.19295 RetentionTime=1635.7,1635.7,1635.7…	-1	1635.7	02446a_GC12-TUM_HLA_132_01_01-DDA-1h-R1	15966	CID	ITMS	DSMEDTGHY	14.876	141.52	35	30.3793	0.55977
SYSMHC00001	SYSMHC00003_130513_SKUG_Buffy88_W_XpXXg_20_Rep_3_msms42_c	R.DSYSSSRSDLY.S/2 (CID)	AvePrecursorMz=640.6486 BestRawSpectrum=SYSMHC00003_130513_SKUG_Buffy88_W_XpXXg_20_Rep_3_msms42_c.03893.03893 BinaryFileOffset=4465152 CollisionEnergy=35.0 ConsFracAssignedPeaks=0.811 DotConsensus=0.78,0.14;2/5 FracUnassigned=0.00,0/5;0.06,2/20;0.32,249/413 Inst=1/0,0,0 MassDiff=-0.0001 MassDiffCounts=1/0:5 MaxRepSN=200.0 Mods=0 NAA=11 NMC=1 NTT=1 Nreps=15/28 OrigMaxIntensity=1.8e+03 Parent=640.2…	35	2960.23	02446d_GC12-TUM_HLA_132_01_01-2xIT_2xHCD-1h-R4	23782	CID	ITMS	DSYSSSRSDLY	24.119	189.17	35	31.4615	0.817234
SYSMHC00001	SYSMHC00011_TT0039_C1866_HIV-1_246_201205	R.DSYSSSRSDLY.S/2 (CID-QTOF)	AvePrecursorMz=640.6486 BestRawSpectrum=SYSMHC00011_TT0039_C1866_HIV-1_246_201205.90950.90950 BinaryFileOffset=4470772 ConsFracAssignedPeaks=0.843 DotConsensus=0.84,0.11;0/3 FracUnassigned=0.00,0/5;0.04,3/20;0.39,563/732 Inst=1/0,0,0 MassDiff=-0.0041 MassDiffCounts=1/0:3 MaxRepSN=200.0 Mods=0 NAA=11 NMC=1 NTT=1 Nreps=4/4 OrigMaxIntensity=2.3e+03 Parent=640.275 Pep=Semi-tryp PrecursorIntensity=0 P…	-1	1911.13	02446d_GC12-TUM_HLA_132_01_01-3xHCD-1h-R4	18281	HCD	FTMS	DSYSSSRSDLY	23.923	204.69	25	22.1014	0.937864
SYSMHC00005	SYSMHC00010_RT_rep6_021213_Fx50mM_c	R.DSYSSSRSDLY.S/2 (HCD)	AvePrecursorMz=640.6486 BestRawSpectrum=SYSMHC00010_RT_rep6_021213_Fx50mM_c.03979.03979 BinaryFileOffset=4474131 CollisionEnergy=28.0 ConsFracAssignedPeaks=0.769 DotConsensus=0.87,0.08;1/27 FracUnassigned=0.00,0/5;0.09,5/20;0.21,245/331 Inst=1/0,0,0 MassDiff=-0.0026 MassDiffCounts=1/0:27 MaxRepSN=200.0 Mods=0 NAA=11 NMC=1 NTT=1 Nreps=79/88 OrigMaxIntensity=6.6e+05 Parent=640.275 Pep=Semi-tryp Pre…	28	2530.37	02446d_GC12-TUM_HLA_132_01_01-3xHCD-1h-R4	18281	HCD	FTMS	DSYSSSRSDLY	23.923	204.69	25	22.1014	0.935858
SYSMHC00014	SYSMHC00014_F1_Agilent5_20150504_HLAI_GR_FM_SCX_combined	S.DTDAQQAFKY.L/2 (CID)	AvePrecursorMz=594.1290 BinaryFileOffset=4480237 FracUnassigned=0.78,4/5;0.75,15/20;0.68,91/150 MassDiff=0.0010 Mods=0 NAA=10 NMC=1 NTT=0 Nreps=1/2 OrigMaxIntensity=4.2e+04 Parent=593.772 Pep=Non-tryp PrecursorIntensity=2.1e+06 Prob=0.9988 Protein=1/sp|Q71RC2|LARP4_HUMAN RawSpectrum=SYSMHC00014_F1_Agilent5_20150504_HLAI_GR_FM_SCX_combined.22711.22711 RetentionTime=3155.3,3155.3,3155.3 Sample=1/_m…	-1	3155.3	02446a_GB4-TUM_HLA_112_01_01-DDA-1h-R1	38975	CID	ITMS	DTDAQQAFKY	29.448	237.51	35	31	0.450476
SYSMHC00005	SYSMHC00005_20120617_EXQ0_MiBa_SA_HCT116_1_mHLA_2hr_c	S.DTDAQQAFKY.L/2 (HCD)	AvePrecursorMz=594.1290 BestRawSpectrum=SYSMHC00005_20120617_EXQ0_MiBa_SA_HCT116_1_mHLA_2hr_c.14552.14552 BinaryFileOffset=4484525 CollisionEnergy=25.0 ConsFracAssignedPeaks=0.671 DotConsensus=0.77,0.11;3/7 FracUnassigned=1.00,5/5;0.78,13/20;0.70,613/692 Inst=1/0,0,0 MassDiff=-0.0030 MassDiffCounts=1/0:7 MaxRepSN=200.0 Mods=0 NAA=10 NMC=1 NTT=0 Nreps=12/14 OrigMaxIntensity=2.4e+05 Parent=593.772 …	25	3024.8	02446a_GD2-TUM_HLA_134_01_01-DDA-1h-R1	38629	HCD	FTMS	DTDAQQAFKY	29.691	84.738	28	24.125	0.824176
SYSMHC00014	SYSMHC00014_F1_Agilent5_20150504_HLAI_GR_FM_SCX_combined	L.DTDARFGHGSDY.S/2 (CID)	AvePrecursorMz=671.1715 BestRawSpectrum=SYSMHC00014_F1_Agilent5_20150504_HLAI_GR_FM_SCX_combined.47944.47944 BinaryFileOffset=4489742 ConsFracAssignedPeaks=0.484 DotConsensus=0.89,0.10;0/2 FracUnassigned=1.00,5/5;0.96,19/20;0.60,79/172 Inst=1/0,0,0 MassDiff=0.0033 MassDiffCounts=1/0:2 MaxRepSN=200.0 Mods=0 NAA=12 NMC=1 NTT=0 Nreps=6/7 OrigMaxIntensity=6.7e+04 Parent=670.779 Pep=Non-tryp Precursor…	-1	2779.2	02446a_GD1-TUM_HLA_133_01_01-DDA-1h-R1	25342	CID	ITMS	DTDARFGHGSDY	21.062	193.49	35	30.5	0.574474
SYSMHC00005	SYSMHC00010_RT_rep5_021213_Fx100mM_c	L.DTDARFGHGSDY.S/2 (HCD)	AvePrecursorMz=671.1715 BestRawSpectrum=SYSMHC00010_RT_rep5_021213_Fx100mM_c.02891.02891 BinaryFileOffset=4493427 CollisionEnergy=28.0 ConsFracAssignedPeaks=0.843 DotConsensus=0.90,0.07;0/21 FracUnassigned=0.00,0/5;0.09,2/20;0.23,139/246 Inst=1/0,0,0 MassDiff=-0.0020 MassDiffCounts=1/0:21 MaxRepSN=200.0 Mods=0 NAA=12 NMC=1 NTT=0 Nreps=32/36 OrigMaxIntensity=1.9e+05 Parent=670.779 Pep=Non-tryp Pre…	28	2307.73	02446a_GD1-TUM_HLA_133_01_01-DDA-1h-R1	25137	HCD	FTMS	DTDARFGHGSDY	20.926	218.4	28	23.5	0.916466
SYSMHC00014	SYSMHC00014_F1_Agilent5_20150504_HLAI_GR_FM_SCX_combined	D.DTDDEIAKY.D/2 (CID)	AvePrecursorMz=535.5524 BestRawSpectrum=SYSMHC00014_F1_Agilent5_20150504_HLAI_GR_FM_SCX_combined.21457.21457 BinaryFileOffset=4511636 ConsFracAssignedPeaks=0.434 DotConsensus=0.96,0.01;0/2 FracUnassigned=0.64,4/5;0.70,15/20;0.58,47/83 Inst=0 MassDiff=-0.0008 MassDiffCounts=1/0:2 MaxRepSN=29.7 Mods=0 NAA=9 NMC=1 NTT=0 Nreps=2/2 OrigMaxIntensity=1.6e+05 Parent=535.238 Pep=Non-tryp PrecursorIntensit…	-1	2627	02446d_GB10-TUM_HLA_118_01_01-2xIT_2xHCD-1h-R4	23292	CID	ITMS	DTDDEIAKY	23.926	205.12	35	31.5556	0.445952
SYSMHC00005	SYSMHC00005_20120619_EXQ6_MiBa_SA_HCT116_2_mHLA_2hr_c	D.DTDDEIAKY.D/2 (HCD)	AvePrecursorMz=535.5524 BestRawSpectrum=SYSMHC00005_20120619_EXQ6_MiBa_SA_HCT116_2_mHLA_2hr_c.18408.18408 BinaryFileOffset=4515759 CollisionEnergy=25.0 ConsFracAssignedPeaks=0.393 DotConsensus=0.82,0.18;1/2 FracUnassigned=1.00,5/5;0.80,14/20;0.70,2564/2748 Inst=1/0,0,0 MassDiff=0.0031 MassDiffCounts=1/0:2 MaxRepSN=200.0 Mods=0 NAA=9 NMC=1 NTT=0 Nreps=3/3 OrigMaxIntensity=2.5e+05 Parent=535.238 Pe…	25	2880	02446d_GB10-TUM_HLA_118_01_01-3xHCD-1h-R4	16676	HCD	FTMS	DTDDEIAKY	23.565	221.94	30	27.2794	0.778156
SYSMHC00014	SYSMHC00014_F1_Agilent5_20150504_HLAI_GR_FM_SCX_combined	V.DTDDRTEGY.L/2 (CID)	AvePrecursorMz=536.5185 BinaryFileOffset=4522393 FracUnassigned=0.54,3/5;0.66,14/20;0.64,80/123 MassDiff=0.0031 Mods=0 NAA=9 NMC=1 NTT=0 Nreps=1/1 OrigMaxIntensity=3.1e+04 Parent=536.215 Pep=Non-tryp PrecursorIntensity=1.1e+06 Prob=0.9942 Protein=1/sp|Q13433|S39A6_HUMAN RawSpectrum=SYSMHC00014_F1_Agilent5_20150504_HLAI_GR_FM_SCX_combined.19447.19447 RetentionTime=1706.5,1706.5,1706.5 Sample=1/_mn…	-1	1706.5	02446d_GB7-TUM_HLA_115_01_01-2xIT_2xHCD-1h-R4	8672	CID	ITMS	DTDDRTEGY	15.441	108.57	35	31.9111	0.311968
SYSMHC00005	SYSMHC00005_20120617_EXQ0_MiBa_SA_HCT116_1_mHLA_2hr_c	V.DTDDRTEGY.L/2 (HCD)	AvePrecursorMz=536.5185 BestRawSpectrum=SYSMHC00005_20120617_EXQ0_MiBa_SA_HCT116_1_mHLA_2hr_c.05876.05876 BinaryFileOffset=4526002 CollisionEnergy=25.0 ConsFracAssignedPeaks=0.626 DotConsensus=0.84,0.13;3/9 FracUnassigned=0.61,3/5;0.44,8/20;0.48,701/817 Inst=1/0,0,0 MassDiff=-0.0025 MassDiffCounts=1/0:9 MaxRepSN=200.0 Mods=0 NAA=9 NMC=1 NTT=0 Nreps=14/14 OrigMaxIntensity=2.8e+05 Parent=536.215 Pe…	25	1582.3	02446d_GB7-TUM_HLA_115_01_01-3xHCD-1h-R4	6612	HCD	FTMS	DTDDRTEGY	15.359	85.676	35	32.6375	0.790142
SYSMHC00023	SYSMHC00023_20140306_EXQ6_MiBa_SA_MM8-HLAp-2_c	L.DTDEYVLKY.M/1 (HCD)	AvePrecursorMz=1146.2386 BinaryFileOffset=4535781 CollisionEnergy=25.0 FracUnassigned=0.00,0/5;0.34,8/20;0.55,101/150 MassDiff=0.0092 Mods=0 NAA=9 NMC=1 NTT=0 Nreps=1/1 OrigMaxIntensity=8.4e+04 Parent=1145.54 Pep=Non-tryp PrecursorIntensity=1.1e+06 Prob=0.9978 Protein=1/sp|Q5JVL4|EFHC1_HUMAN RawSpectrum=SYSMHC00023_20140306_EXQ6_MiBa_SA_MM8-HLAp-2_c.29314.29314 RetentionTime=3768.0,3768.0,3768.0 …	25	3768	02446d_GB12-TUM_HLA_120_01_01-3xHCD-1h-R4	30209	HCD	FTMS	DTDEYVLKY	33.412	157.68	25	22.12	0.912691
SYSMHC00014	SYSMHC00014_F1_Agilent5_20150504_HLAI_GR_FM_SCX_combined	L.DTDEYVLKY.M/2 (CID)	AvePrecursorMz=573.6230 BestRawSpectrum=SYSMHC00014_F1_Agilent5_20150504_HLAI_GR_FM_SCX_combined.24902.24902 BinaryFileOffset=4539703 ConsFracAssignedPeaks=0.508 DotConsensus=0.92,0.07;0/2 FracUnassigned=0.48,3/5;0.57,13/20;0.41,83/158 Inst=1/0,0,0 MassDiff=0.0044 MassDiffCounts=1/0:2 MaxRepSN=200.0 Mods=0 NAA=9 NMC=1 NTT=0 Nreps=11/13 OrigMaxIntensity=1.6e+05 Parent=573.272 Pep=Non-tryp Precurso…	-1	4380.07	02446d_GB12-TUM_HLA_120_01_01-2xIT_2xHCD-1h-R4	41337	CID	ITMS	DTDEYVLKY	33.324	209.19	35	31.881	0.623704
SYSMHC00011	SYSMHC00011_TT0038_C1866_HIV-1_579_201205	L.DTDEYVLKY.M/2 (CID-QTOF)	AvePrecursorMz=573.6230 BestRawSpectrum=SYSMHC00011_TT0038_C1866_HIV-1_579_201205.88310.88310 BinaryFileOffset=4543697 ConsFracAssignedPeaks=0.643 DotConsensus=0.89,0.04;0/2 FracUnassigned=0.00,0/5;0.00,0/20;0.19,80/150 Inst=0 MassDiff=-0.0032 MassDiffCounts=1/0:2 MaxRepSN=17.6 Mods=0 NAA=9 NMC=1 NTT=0 Nreps=2/4 OrigMaxIntensity=5.8e+03 Parent=573.272 Pep=Non-tryp PrecursorIntensity=0 Prob=1.0000…	-1	2098.7	02446d_GB12-TUM_HLA_120_01_01-3xHCD-1h-R4	30049	HCD	FTMS	DTDEYVLKY	33.292	232.46	25	22.12	0.79589
SYSMHC00010	SYSMHC00010_pat_NT_03062014_rep5_c	L.DTDEYVLKY.M/2 (HCD)	AvePrecursorMz=573.6230 BestRawSpectrum=SYSMHC00010_pat_NT_03062014_rep5_c.20487.20487 BinaryFileOffset=4548122 CollisionEnergy=25.0 ConsFracAssignedPeaks=0.509 DotConsensus=0.90,0.09;2/18 FracUnassigned=0.70,3/5;0.45,7/20;0.49,275/373 Inst=1/0,0,0 MassDiff=0.0020 MassDiffCounts=1/0:18 MaxRepSN=200.0 Mods=0 NAA=9 NMC=1 NTT=0 Nreps=25/27 OrigMaxIntensity=9.2e+05 Parent=573.272 Pep=Non-tryp Precurs…	25	3711.7	02446d_GB12-TUM_HLA_120_01_01-2xIT_2xHCD-1h-R4	41241	HCD	FTMS	DTDEYVLKY	33.271	244.63	23	19.881	0.905364
SYSMHC00014	SYSMHC00014_F1_Agilent5_20150504_HLAI_GR_FM_SCX_combined	S.DTDFQSQKSLLY.D/2 (CID)	AvePrecursorMz=723.2878 BinaryFileOffset=4555942 FracUnassigned=0.19,1/5;0.46,11/20;0.49,37/71 MassDiff=0.0096 Mods=0 NAA=12 NMC=1 NTT=0 Nreps=1/1 OrigMaxIntensity=6.4e+03 Parent=722.851 Pep=Non-tryp PrecursorIntensity=4.9e+05 Prob=0.9974 Protein=1/sp|P51587|BRCA2_HUMAN RawSpectrum=SYSMHC00014_F1_Agilent5_20150504_HLAI_GR_FM_SCX_combined.25556.25556 RetentionTime=4364.0,4364.0,4364.0 Sample=1/_mn…	-1	4364	02446a_GD2-TUM_HLA_134_01_01-DDA-1h-R1	50825	CID	ITMS	DTDFQSQKSLLY	37.949	198.32	35	31.125	0.215337
SYSMHC00014	SYSMHC00014_OR8_1307012_CF_GM_HLA_CID_FT_c	S.DTDGKC[160]LEY.L/2 (CID)	AvePrecursorMz=551.0897 BinaryFileOffset=4558456 CollisionEnergy=35.0 FracUnassigned=0.00,0/5;0.10,5/20;0.18,78/150 MassDiff=-0.0017 Mods=1/5,C,Carbamidomethyl NAA=9 NMC=1 NTT=0 Nreps=1/2 OrigMaxIntensity=6.3e+04 Parent=550.732 Pep=Non-tryp PrecursorIntensity=8.6e+05 Prob=0.9909 Protein=1/sp|O15084|ANR28_HUMAN RawSpectrum=SYSMHC00014_OR8_1307012_CF_GM_HLA_CID_FT_c.03826.03826 RetentionTime=2760.2…	35	2760.2	02446d_GB5-TUM_HLA_113_01_01-2xIT_2xHCD-1h-R4	22335	CID	ITMS	DTDGKCLEY	22.813	169.65	35	32.3556	0.859778
SYSMHC00014	SYSMHC00014_OR8_1307012_CF_GM_HLA_SCX_combined_EThcD	N.DTDHYFLR.Y/2 (CID)	AvePrecursorMz=534.0765 BinaryFileOffset=4562997 FracUnassigned=0.59,3/5;0.50,10/20;0.37,71/150 MassDiff=-0.0007 Mods=0 NAA=8 NMC=0 NTT=1 Nreps=1/2 OrigMaxIntensity=3.7e+04 Parent=533.751 Pep=Semi-tryp PrecursorIntensity=6.1e+05 Prob=0.9998 Protein=1/sp|Q969N2|PIGT_HUMAN RawSpectrum=SYSMHC00014_OR8_1307012_CF_GM_HLA_SCX_combined_EThcD.21670.21670 RetentionTime=4703.9,4703.9,4703.9 Sample=1/_mnt_S…	-1	4703.9	02446a_GE11-TUM_HLA_155_01_01-DDA-1h-R1	39224	CID	ITMS	DTDHYFLR	29.272	153.04	35	30.25	0.576948
SYSMHC00014	SYSMHC00023_20140304_EXQ6_MiBa_SA_MM3-HLAp-1_c	N.DTDHYFLR.Y/2 (HCD)	AvePrecursorMz=534.0765 BestRawSpectrum=SYSMHC00023_20140304_EXQ6_MiBa_SA_MM3-HLAp-1_c.20009.20009 BinaryFileOffset=4567417 CollisionEnergy=25.0 ConsFracAssignedPeaks=0.812 DotConsensus=0.85,0.12;2/10 FracUnassigned=0.16,1/5;0.06,1/20;0.63,1410/1575 Inst=1/0,0,0 MassDiff=0.0022 MassDiffCounts=1/0:10 MaxRepSN=200.0 Mods=0 NAA=8 NMC=0 NTT=1 Nreps=11/11 OrigMaxIntensity=3.3e+05 Parent=533.751 Pep=Se…	25	3378.5	02446a_GE11-TUM_HLA_155_01_01-DDA-1h-R1	39227	HCD	FTMS	DTDHYFLR	29.274	219.72	28	23.25	0.901722
SYSMHC00001	SYSMHC00001_PBMC3_Tubingen_120712_CB_Buffy21_W_ReZipTipped_20_Rep_2_msms3_c	N.DTDHYFLRY.A/2 (CID)	AvePrecursorMz=615.6645 BestRawSpectrum=SYSMHC00001_PBMC3_Tubingen_120712_CB_Buffy21_W_ReZipTipped_20_Rep_2_msms3_c.09013.09013 BinaryFileOffset=4586494 CollisionEnergy=35.0 ConsFracAssignedPeaks=0.712 DotConsensus=0.94,0.03;0/3 FracUnassigned=0.00,0/5;0.13,4/20;0.26,128/228 Inst=1/0,0,0 MassDiff=-0.0003 MassDiffCounts=1/0:3 MaxRepSN=200.0 Mods=0 NAA=9 NMC=1 NTT=0 Nreps=114/166 OrigMaxIntensity=1…	35	4808.93	02446d_GB9-TUM_HLA_117_01_01-2xIT_2xHCD-1h-R4	37124	CID	ITMS	DTDHYFLRY	31.767	189.82	35	32.0889	0.817445
SYSMHC00011	SYSMHC00011_TT0038_C1866_HIV-1_579_201205	N.DTDHYFLRY.A/2 (CID-QTOF)	AvePrecursorMz=615.6645 BestRawSpectrum=SYSMHC00011_TT0038_C1866_HIV-1_579_201205.88097.88097 BinaryFileOffset=4591854 ConsFracAssignedPeaks=0.696 DotConsensus=0.93,0.03;0/3 FracUnassigned=0.10,1/5;0.11,3/20;0.27,2793/3055 Inst=1/0,0,0 MassDiff=-0.0053 MassDiffCounts=1/0:3 MaxRepSN=200.0 Mods=0 NAA=9 NMC=1 NTT=0 Nreps=5/5 OrigMaxIntensity=3.4e+04 Parent=615.283 Pep=Non-tryp PrecursorIntensity=0 P…	-1	2082.37	02446d_GB9-TUM_HLA_117_01_01-3xHCD-1h-R4	27053	HCD	FTMS	DTDHYFLRY	31.697	195.32	35	32.4342	0.873286
SYSMHC00005	SYSMHC00010_PF1_rep4_021213_Fx300mM_c	N.DTDHYFLRY.A/2 (HCD)	AvePrecursorMz=615.6645 BestRawSpectrum=SYSMHC00010_PF1_rep4_021213_Fx300mM_c.05319.05319 BinaryFileOffset=4596829 CollisionEnergy=28.0 ConsFracAssignedPeaks=0.653 DotConsensus=0.98,0.01;0/2 FracUnassigned=0.00,0/5;0.09,3/20;0.18,291/434 Inst=1/0,0,0 MassDiff=-0.0020 MassDiffCounts=1/0:2 MaxRepSN=200.0 Mods=0 NAA=9 NMC=1 NTT=0 Nreps=121/357 OrigMaxIntensity=3e+05 Parent=615.283 Pep=Non-tryp Precu…	28	3050.73	02446d_GB9-TUM_HLA_117_01_01-3xHCD-1h-R4	27052	HCD	FTMS	DTDHYFLRY	31.696	196.99	30	27.4342	0.923263
SYSMHC00001	SYSMHC00001_PBMC3_Tubingen_120712_CB_Buffy21_W_ReZipTipped_20_Rep_2_msms3_c	N.DTDHYFLRY.A/3 (CID)	AvePrecursorMz=410.7788 BestRawSpectrum=SYSMHC00001_PBMC3_Tubingen_120712_CB_Buffy21_W_ReZipTipped_20_Rep_2_msms3_c.09009.09009 BinaryFileOffset=4606265 CollisionEnergy=35.0 ConsFracAssignedPeaks=0.742 DotConsensus=0.86,0.08;0/7 FracUnassigned=0.21,1/5;0.21,4/20;0.14,64/160 Inst=1/0,0,0 MassDiff=0.0009 MassDiffCounts=1/0:7 MaxRepSN=200.0 Mods=0 NAA=9 NMC=1 NTT=0 Nreps=58/74 OrigMaxIntensity=1.2e+…	35	4731.47	02446a_GB9-TUM_HLA_117_01_01-DDA-1h-R1	47982	CID	ITMS	DTDHYFLRY	35.661	76.478	35	30.125	0.883868
SYSMHC00011	SYSMHC00011_TT0038_C1866_HIV-1_579_201205	N.DTDHYFLRY.A/3 (CID-QTOF)	AvePrecursorMz=410.7788 BestRawSpectrum=SYSMHC00011_TT0038_C1866_HIV-1_579_201205.88079.88079 BinaryFileOffset=4611666 ConsFracAssignedPeaks=0.556 DotConsensus=0.98,0.02;0/3 FracUnassigned=0.00,0/5;0.08,5/20;0.32,3844/4187 Inst=1/0,0,0 MassDiff=0.0000 MassDiffCounts=1/0:3 MaxRepSN=200.0 Mods=0 NAA=9 NMC=1 NTT=0 Nreps=8/8 OrigMaxIntensity=5e+04 Parent=410.524 Pep=Non-tryp PrecursorIntensity=0 Prob…	-1	3038.17	02446a_GB9-TUM_HLA_117_01_01-DDA-1h-R1	47983	HCD	FTMS	DTDHYFLRY	35.662	78.113	28	23.125	0.736854
SYSMHC00005	SYSMHC00010_pat_NT_13052014_rep1_c	N.DTDHYFLRY.A/3 (HCD)	AvePrecursorMz=410.7788 BestRawSpectrum=SYSMHC00010_pat_NT_13052014_rep1_c.19149.19149 BinaryFileOffset=4625540 CollisionEnergy=25.0 ConsFracAssignedPeaks=0.529 DotConsensus=0.88,0.04;0/10 FracUnassigned=0.41,2/5;0.26,5/20;0.32,260/400 Inst=1/0,0,0 MassDiff=-0.0030 MassDiffCounts=1/0:10 MaxRepSN=200.0 Mods=0 NAA=9 NMC=1 NTT=0 Nreps=103/160 OrigMaxIntensity=3.4e+06 Parent=410.524 Pep=Non-tryp Prec…	25	3752.23	02446a_GB9-TUM_HLA_117_01_01-DDA-1h-R1	47983	HCD	FTMS	DTDHYFLRY	35.662	78.113	28	23.125	0.79634
SYSMHC00014	SYSMHC00014_F1_Agilent5_20150504_HLAI_GR_FM_SCX_combined	L.DTDISLIRY.F/2 (CID)	AvePrecursorMz=548.6161 BestRawSpectrum=SYSMHC00014_F1_Agilent5_20150504_HLAI_GR_FM_SCX_combined.26630.26630 BinaryFileOffset=4634428 ConsFracAssignedPeaks=0.441 DotConsensus=0.95,0.01;0/2 FracUnassigned=0.32,2/5;0.52,12/20;0.49,33/59 Inst=0 MassDiff=0.0034 MassDiffCounts=1/0:2 MaxRepSN=21.9 Mods=0 NAA=9 NMC=1 NTT=0 Nreps=2/3 OrigMaxIntensity=2.2e+05 Parent=548.288 Pep=Non-tryp PrecursorIntensity…	-1	4856.43	02446d_GB8-TUM_HLA_116_01_01-2xIT_2xHCD-1h-R4	50421	CID	ITMS	DTDISLIRY	39.205	191.17	35	32.381	0.505636
SYSMHC00005	SYSMHC00010_pat_PF1_22072014_rep1_c	L.DTDISLIRY.F/2 (HCD)	AvePrecursorMz=548.6161 BestRawSpectrum=SYSMHC00010_pat_PF1_22072014_rep1_c.21074.21074 BinaryFileOffset=4637663 CollisionEnergy=25.0 ConsFracAssignedPeaks=0.500 DotConsensus=0.82,0.08;1/14 FracUnassigned=0.19,1/5;0.31,7/20;0.39,263/355 Inst=1/0,0,0 MassDiff=0.0023 MassDiffCounts=1/0:14 MaxRepSN=200.0 Mods=0 NAA=9 NMC=1 NTT=0 Nreps=35/36 OrigMaxIntensity=7.2e+05 Parent=548.288 Pep=Non-tryp Precur…	25	4671.53	02446d_GB8-TUM_HLA_116_01_01-2xIT_2xHCD-1h-R4	50461	HCD	FTMS	DTDISLIRY	39.228	228.05	20	17.381	0.888735
SYSMHC00014	SYSMHC00014_OR8_1307012_CF_GM_HLA_SCX_fr30_32_CID_HCD_c	K.DTDKFKGFC[160]Y.V/2 (CID)	AvePrecursorMz=641.2159 BinaryFileOffset=4643563 CollisionEnergy=35.0 FracUnassigned=0.57,2/5;0.33,4/20;0.27,60/150 MassDiff=-0.0019 Mods=1/8,C,Carbamidomethyl NAA=10 NMC=2 NTT=1 Nreps=1/2 OrigMaxIntensity=5.9e+03 Parent=640.784 Pep=Semi-tryp PrecursorIntensity=1.4e+05 Prob=0.9126 Protein=1/sp|Q15056|IF4H_HUMAN RawSpectrum=SYSMHC00014_OR8_1307012_CF_GM_HLA_SCX_fr30_32_CID_HCD_c.09648.09648 Retent…	35	4925.5	02446a_GC9-TUM_HLA_129_01_01-DDA-1h-R1	43892	CID	ITMS	DTDKFKGFCY	33.044	208.11	35	30.1333	0.888804
SYSMHC00014	SYSMHC00014_OR8_1307012_CF_GM_HLA_SCX_fr30_32_CID_HCD_c	K.DTDKFKGFC[160]Y.V/2 (HCD)	AvePrecursorMz=641.2159 BinaryFileOffset=4648373 CollisionEnergy=32.0 FracUnassigned=0.84,3/5;0.63,6/20;0.50,63/150 MassDiff=-0.0019 Mods=1/8,C,Carbamidomethyl NAA=10 NMC=2 NTT=1 Nreps=1/2 OrigMaxIntensity=1.5e+04 Parent=640.784 Pep=Semi-tryp PrecursorIntensity=1.4e+05 Prob=0.9630 Protein=1/sp|Q15056|IF4H_HUMAN RawSpectrum=SYSMHC00014_OR8_1307012_CF_GM_HLA_SCX_fr30_32_CID_HCD_c.09649.09649 Retent…	32	4926	02446d_GC9-TUM_HLA_129_01_01-3xHCD-1h-R4	26103	HCD	FTMS	DTDKFKGFCY	30.565	125.66	35	32.8889	0.882362
SYSMHC00014	SYSMHC00014_F1_Agilent5_20150504_HLAI_GR_FM_SCX_combined	E.DTDSQRLAY.V/2 (CID)	AvePrecursorMz=535.0615 BestRawSpectrum=SYSMHC00014_F1_Agilent5_20150504_HLAI_GR_FM_SCX_combined.21041.21041 BinaryFileOffset=4660935 ConsFracAssignedPeaks=0.402 DotConsensus=0.93,0.05;0/2 FracUnassigned=0.55,3/5;0.60,12/20;0.60,112/185 Inst=1/0,0,0 MassDiff=0.0030 MassDiffCounts=1/0:2 MaxRepSN=200.0 Mods=0 NAA=9 NMC=1 NTT=0 Nreps=4/6 OrigMaxIntensity=2.8e+05 Parent=534.751 Pep=Non-tryp Precursor…	-1	2775.8	02446a_GB6-TUM_HLA_114_01_01-DDA-1h-R1	29931	CID	ITMS	DTDSQRLAY	23.886	146.79	35	30.2903	0.283633
SYSMHC00005	SYSMHC00005_20120518_EXQ0_MiBa_SA_HCT116_mHLA-2_c	E.DTDSQRLAY.V/2 (HCD)	AvePrecursorMz=535.0615 BestRawSpectrum=SYSMHC00005_20120518_EXQ0_MiBa_SA_HCT116_mHLA-2_c.14890.14890 BinaryFileOffset=4665900 CollisionEnergy=25.0 ConsFracAssignedPeaks=0.676 DotConsensus=0.88,0.10;1/15 FracUnassigned=0.42,2/5;0.41,8/20;0.51,436/536 Inst=1/0,0,0 MassDiff=0.0020 MassDiffCounts=1/0:15 MaxRepSN=200.0 Mods=0 NAA=9 NMC=1 NTT=0 Nreps=21/23 OrigMaxIntensity=2.4e+05 Parent=534.751 Pep=N…	25	2267.23	02446a_GB6-TUM_HLA_114_01_01-DDA-1h-R1	30133	HCD	FTMS	DTDSQRLAY	24.012	194.84	28	23.2903	0.838444
SYSMHC00014	SYSMHC00014_OR8_1307012_CF_GM_HLA_SCX_fr28_30_CID_HCD_c	G.DTDSRFIPY.T/2 (CID)	AvePrecursorMz=557.6034 BinaryFileOffset=4673177 CollisionEnergy=35.0 FracUnassigned=0.00,0/5;0.11,10/20;0.18,41/73 MassDiff=0.0007 Mods=0 NAA=9 NMC=1 NTT=0 Nreps=1/2 OrigMaxIntensity=6e+04 Parent=557.264 Pep=Non-tryp PrecursorIntensity=8e+05 Prob=0.9835 Protein=1/sp|Q9Y6Y8|S23IP_HUMAN RawSpectrum=SYSMHC00014_OR8_1307012_CF_GM_HLA_SCX_fr28_30_CID_HCD_c.10549.10549 RetentionTime=5131.9,5131.9,5131…	35	5131.9	02446d_GB11-TUM_HLA_119_01_01-2xIT_2xHCD-1h-R4	43292	CID	ITMS	DTDSRFIPY	35.287	76.221	35	32.1957	0.933517
SYSMHC00014	SYSMHC00014_OR8_1307012_CF_GM_HLA_SCX_fr28_30_CID_HCD_c	G.DTDSRFIPY.T/2 (HCD)	AvePrecursorMz=557.6034 BinaryFileOffset=4675648 CollisionEnergy=32.0 FracUnassigned=0.33,2/5;0.41,10/20;0.30,79/126 MassDiff=0.0007 Mods=0 NAA=9 NMC=1 NTT=0 Nreps=1/1 OrigMaxIntensity=4.7e+04 Parent=557.264 Pep=Non-tryp PrecursorIntensity=8e+05 Prob=0.9905 Protein=1/sp|Q9Y6Y8|S23IP_HUMAN RawSpectrum=SYSMHC00014_OR8_1307012_CF_GM_HLA_SCX_fr28_30_CID_HCD_c.10550.10550 RetentionTime=5132.1,5132.1,5…	32	5132.1	02446d_GB11-TUM_HLA_119_01_01-3xHCD-1h-R4	31841	HCD	FTMS	DTDSRFIPY	35.336	85.676	30	27.3582	0.87694
SYSMHC00001	SYSMHC00003_130513_SKUG_Buffy88_W_XpXXg_20_Rep_5_msms44_c	Q.DTDYRSMEY.R/2 (CID)	AvePrecursorMz=590.6191 BestRawSpectrum=SYSMHC00003_130513_SKUG_Buffy88_W_XpXXg_20_Rep_5_msms44_c.04424.04424 BinaryFileOffset=4679169 CollisionEnergy=35.0 ConsFracAssignedPeaks=0.553 DotConsensus=0.83,0.04;0/2 FracUnassigned=0.00,0/5;0.21,8/20;0.51,322/487 Inst=1/0,0,0 MassDiff=0.0068 MassDiffCounts=1/0:2 MaxRepSN=200.0 Mods=0 NAA=9 NMC=1 NTT=0 Nreps=4/6 OrigMaxIntensity=2.3e+03 Parent=590.235 P…	35	3042.23	02446d_GB8-TUM_HLA_116_01_01-2xIT_2xHCD-1h-R4	26048	CID	ITMS	DTDYRSMEY	25.679	169.65	35	32.381	0.803262
SYSMHC00011	SYSMHC00011_TT0039_C1866_HIV-1_246_201205	Q.DTDYRSMEY.R/2 (CID-QTOF)	AvePrecursorMz=590.6191 BinaryFileOffset=4683462 FracUnassigned=0.00,0/5;0.21,7/20;0.42,96/150 MassDiff=-0.0043 Mods=0 NAA=9 NMC=1 NTT=0 Nreps=1/1 OrigMaxIntensity=1.4e+03 Parent=590.235 Pep=Non-tryp PrecursorIntensity=0 Prob=0.9962 Protein=1/sp|P78332|RBM6_HUMAN RawSpectrum=SYSMHC00011_TT0039_C1866_HIV-1_246_201205.92157.92157 RetentionTime=1750.3,1750.3,1750.3 Sample=1/_mnt_Systemhc_data_SYSMHC…	-1	1750.3	02446a_GB8-TUM_HLA_116_01_01-DDA-1h-R1	36896	HCD	FTMS	DTDYRSMEY	28.386	120.31	28	23.7931	0.905953
SYSMHC00023	SYSMHC00023_20141216_QEp7_MiBa_SA_HLA-I-p_MMf_3_2_c	Q.DTDYRSMEY.R/2 (HCD)	AvePrecursorMz=590.6191 BestRawSpectrum=SYSMHC00023_20141216_QEp7_MiBa_SA_HLA-I-p_MMf_3_2_c.24978.24978 BinaryFileOffset=4687468 CollisionEnergy=27.0 ConsFracAssignedPeaks=0.504 DotConsensus=0.98,0.00;0/2 FracUnassigned=0.20,1/5;0.46,9/20;0.57,95/150 Inst=0 MassDiff=0.0104 MassDiffCounts=1/0:2 MaxRepSN=6.2 Mods=0 NAA=9 NMC=1 NTT=0 Nreps=2/2 OrigMaxIntensity=9e+04 Parent=590.235 Pep=Non-tryp Precu…	27	2719.23	02446d_GB8-TUM_HLA_116_01_01-3xHCD-1h-R4	18944	HCD	FTMS	DTDYRSMEY	25.614	121.64	35	32.8382	0.875016
SYSMHC00014	SYSMHC00014_F1_Agilent5_20150504_HLAI_GR_FM_SCX_combined	Q.DTDYRSM[147]EY.R/2 (CID)	AvePrecursorMz=598.6188 BestRawSpectrum=SYSMHC00014_F1_Agilent5_20150504_HLAI_GR_FM_SCX_combined.47655.47655 BinaryFileOffset=4693174 ConsFracAssignedPeaks=0.373 DotConsensus=0.90,0.02;0/2 FracUnassigned=0.78,4/5;0.79,15/20;0.68,54/90 Inst=0 MassDiff=0.0016 MassDiffCounts=1/0:2 MaxRepSN=18.7 Mods=1/6,M,Oxidation NAA=9 NMC=1 NTT=0 Nreps=2/3 OrigMaxIntensity=1.8e+04 Parent=598.232 Pep=Non-tryp Prec…	-1	2614.13	02446d_GB8-TUM_HLA_116_01_01-2xIT_2xHCD-1h-R4	13740	CID	ITMS	DTDYRSMEY	18.894	232.83	35	32.381	0.704866
SYSMHC00008	SYSMHC00010_RT_rep6_021213_Fx50mM_c	Q.DTDYRSM[147]EY.R/2 (HCD)	AvePrecursorMz=598.6188 BestRawSpectrum=SYSMHC00010_RT_rep6_021213_Fx50mM_c.02833.02833 BinaryFileOffset=4696583 CollisionEnergy=28.0 ConsFracAssignedPeaks=0.652 DotConsensus=0.89,0.11;0/6 FracUnassigned=0.44,2/5;0.37,7/20;0.25,256/410 Inst=1/0,0,0 MassDiff=0.0012 MassDiffCounts=1/0:6 MaxRepSN=200.0 Mods=1/6,M,Oxidation NAA=9 NMC=1 NTT=0 Nreps=17/17 OrigMaxIntensity=2.2e+05 Parent=598.232 Pep=Non…	28	1986.33	02446d_GB8-TUM_HLA_116_01_01-3xHCD-1h-R4	10247	HCD	FTMS	DTDYRSMEY	18.871	145.9	30	27.8382	0.936936
SYSMHC00014	SYSMHC00014_F1_Agilent5_20150504_HLAI_GR_FM_SCX_combined	E.DTEENKLIY.T/2 (CID)	AvePrecursorMz=563.1137 BinaryFileOffset=4703068 FracUnassigned=0.70,4/5;0.79,17/20;0.69,98/150 MassDiff=0.0025 Mods=0 NAA=9 NMC=1 NTT=0 Nreps=1/1 OrigMaxIntensity=1.5e+05 Parent=562.777 Pep=Non-tryp PrecursorIntensity=5.2e+06 Prob=0.9964 Protein=1/sp|Q9Y2Y0|AR2BP_HUMAN RawSpectrum=SYSMHC00014_F1_Agilent5_20150504_HLAI_GR_FM_SCX_combined.23406.23406 RetentionTime=3450.8,3450.8,3450.8 Sample=1/_mn…	-1	3450.8	02446d_GC3-TUM_HLA_123_01_01-2xIT_2xHCD-1h-R4	33700	CID	ITMS	DTEENKLIY	29.431	190.62	35	32.1875	0.557917
SYSMHC00005	SYSMHC00023_20140304_EXQ6_MiBa_SA_MM3-HLAp-2_c	E.DTEENKLIY.T/2 (HCD)	AvePrecursorMz=563.1137 BestRawSpectrum=SYSMHC00023_20140304_EXQ6_MiBa_SA_MM3-HLAp-2_c.22231.22231 BinaryFileOffset=4707211 CollisionEnergy=25.0 ConsFracAssignedPeaks=0.622 DotConsensus=0.85,0.11;0/6 FracUnassigned=0.23,1/5;0.27,6/20;0.61,1293/1450 Inst=1/0,0,0 MassDiff=0.0047 MassDiffCounts=1/0:6 MaxRepSN=200.0 Mods=0 NAA=9 NMC=1 NTT=0 Nreps=7/7 OrigMaxIntensity=8.3e+05 Parent=562.777 Pep=Non-tr…	25	3364.53	02446d_GC3-TUM_HLA_123_01_01-3xHCD-1h-R4	26557	HCD	FTMS	DTEENKLIY	31.02	142.56	35	32.5571	0.894342
SYSMHC00014	SYSMHC00014_OR8_1307012_CF_GM_HLA_SCX_fr28_30_CID_HCD_c	C.DTEFPNFKY.R/2 (CID)	AvePrecursorMz=581.1315 BinaryFileOffset=4712603 CollisionEnergy=35.0 FracUnassigned=0.00,0/5;0.04,2/20;0.21,61/136 MassDiff=0.0007 Mods=0 NAA=9 NMC=1 NTT=0 Nreps=1/1 OrigMaxIntensity=6.3e+03 Parent=580.767 Pep=Non-tryp PrecursorIntensity=1.7e+05 Prob=1.0000 Protein=1/sp|P27694|RFA1_HUMAN RawSpectrum=SYSMHC00014_OR8_1307012_CF_GM_HLA_SCX_fr28_30_CID_HCD_c.11910.11910 RetentionTime=5521.0,5521.0,5…	35	5521	02446d_GB10-TUM_HLA_118_01_01-2xIT_2xHCD-1h-R4	49842	CID	ITMS	DTEFPNFKY	38.472	209.19	35	31.5556	0.924055
SYSMHC00005	SYSMHC00005_20120515_EXQ3_MiBa_SA_HCT116_mHLA-1_c	C.DTEFPNFKY.R/2 (HCD)	AvePrecursorMz=581.1315 BestRawSpectrum=SYSMHC00005_20120515_EXQ3_MiBa_SA_HCT116_mHLA-1_c.30395.30395 BinaryFileOffset=4717099 CollisionEnergy=25.0 ConsFracAssignedPeaks=0.564 DotConsensus=0.85,0.15;1/2 FracUnassigned=0.43,2/5;0.46,9/20;0.57,608/708 Inst=1/0,0,0 MassDiff=0.0070 MassDiffCounts=1/0:2 MaxRepSN=200.0 Mods=0 NAA=9 NMC=1 NTT=0 Nreps=9/9 OrigMaxIntensity=5.8e+05 Parent=580.767 Pep=Non-t…	25	4649.03	02446a_GB10-TUM_HLA_118_01_01-DDA-1h-R1	55972	HCD	FTMS	DTEFPNFKY	40.725	141.48	28	23.4	0.904663
SYSMHC00014	SYSMHC00014_F1_Agilent5_20150504_HLAI_GR_FM_SCX_combined	S.DTEKELQALY.A/2 (CID)	AvePrecursorMz=605.6666 BestRawSpectrum=SYSMHC00014_F1_Agilent5_20150504_HLAI_GR_FM_SCX_combined.25557.25557 BinaryFileOffset=4724061 ConsFracAssignedPeaks=0.366 DotConsensus=0.92,0.06;0/2 FracUnassigned=0.52,3/5;0.67,15/20;0.64,66/108 Inst=1/0,0,0 MassDiff=0.0026 MassDiffCounts=1/0:2 MaxRepSN=200.0 Mods=0 NAA=10 NMC=1 NTT=0 Nreps=7/7 OrigMaxIntensity=1.1e+05 Parent=605.304 Pep=Non-tryp Precursor…	-1	4591.83	02446a_GD2-TUM_HLA_134_01_01-DDA-1h-R1	51120	CID	ITMS	DTEKELQALY	38.153	156.16	35	31.125	0.428658
SYSMHC00005	SYSMHC00005_20120518_EXQ0_MiBa_SA_HCT116_mHLA-2_c	S.DTEKELQALY.A/2 (HCD)	AvePrecursorMz=605.6666 BestRawSpectrum=SYSMHC00005_20120518_EXQ0_MiBa_SA_HCT116_mHLA-2_c.27138.27138 BinaryFileOffset=4727751 CollisionEnergy=25.0 ConsFracAssignedPeaks=0.453 DotConsensus=0.88,0.01;0/2 FracUnassigned=0.00,0/5;0.15,4/20;0.39,86/150 Inst=0 MassDiff=0.0022 MassDiffCounts=1/0:2 MaxRepSN=13.2 Mods=0 NAA=10 NMC=1 NTT=0 Nreps=2/3 OrigMaxIntensity=2e+05 Parent=605.304 Pep=Non-tryp Precu…	25	3674.3	02446a_GD2-TUM_HLA_134_01_01-DDA-1h-R1	51125	HCD	FTMS	DTEKELQALY	38.156	123.79	28	24.125	0.912503
SYSMHC00023	SYSMHC00023_20140306_EXQ6_MiBa_SA_MM12-HLAp-2_c	E.DTELKQVAY.L/2 (HCD)	AvePrecursorMz=534.0954 BestRawSpectrum=SYSMHC00023_20140306_EXQ6_MiBa_SA_MM12-HLAp-2_c.20836.20836 BinaryFileOffset=4734333 CollisionEnergy=25.0 ConsFracAssignedPeaks=0.621 DotConsensus=0.84,0.08;1/7 FracUnassigned=0.00,0/5;0.10,3/20;0.55,1485/1671 Inst=1/0,0,0 MassDiff=0.0056 MassDiffCounts=1/0:7 MaxRepSN=200.0 Mods=0 NAA=9 NMC=1 NTT=0 Nreps=8/8 OrigMaxIntensity=3.2e+05 Parent=533.774 Pep=Non-t…	25	2912.6	02446a_GB5-TUM_HLA_113_01_01-DDA-1h-R1	37300	HCD	FTMS	DTELKQVAY	28.72	155.58	28	23.9412	0.93421
SYSMHC00023	SYSMHC00023_20140305_EXQ6_MiBa_SA_MM8-HLAp-1_c	S.DTENQNNKSVKY.T/2 (HCD)	AvePrecursorMz=720.7582 BestRawSpectrum=SYSMHC00023_20140305_EXQ6_MiBa_SA_MM8-HLAp-1_c.09384.09384 BinaryFileOffset=4739723 CollisionEnergy=25.0 ConsFracAssignedPeaks=0.414 DotConsensus=0.91,0.01;0/2 FracUnassigned=1.00,5/5;0.74,12/20;0.66,105/150 Inst=0 MassDiff=-0.0034 MassDiffCounts=1/0:2 MaxRepSN=10.8 Mods=0 NAA=12 NMC=2 NTT=0 Nreps=2/2 OrigMaxIntensity=4e+05 Parent=720.342 Pep=Non-tryp Precu…	25	1169.77	02446d_GD2-TUM_HLA_134_01_01-3xHCD-1h-R4	5369	HCD	FTMS	DTENQNNKSVKY	12.88	273.27	30	28.1282	0.945964
SYSMHC00014	SYSMHC00014_F1_Agilent5_20150504_HLAI_GR_FM_SCX_combined	S.DTENQNNKSVKY.T/3 (CID)	AvePrecursorMz=480.8412 BinaryFileOffset=4743978 FracUnassigned=0.41,2/5;0.51,11/20;0.50,71/132 MassDiff=0.0033 Mods=0 NAA=12 NMC=2 NTT=0 Nreps=1/1 OrigMaxIntensity=1.2e+04 Parent=480.564 Pep=Non-tryp PrecursorIntensity=2.7e+05 Prob=0.9734 Protein=1/sp|Q9BQI3|E2AK1_HUMAN RawSpectrum=SYSMHC00014_F1_Agilent5_20150504_HLAI_GR_FM_SCX_combined.46415.46415 RetentionTime=1763.6,1763.6,1763.6 Sample=1/_m…	-1	1763.6	02446d_GD2-TUM_HLA_134_01_01-2xIT_2xHCD-1h-R4	7032	CID	ITMS	DTENQNNKSVKY	12.858	144.7	35	32.8077	0.175245
SYSMHC00023	SYSMHC00023_20140306_EXQ6_MiBa_SA_MM8-HLAp-1_c	A.DTEPPPLLVY.K/1 (HCD)	AvePrecursorMz=1144.3094 BinaryFileOffset=4752106 CollisionEnergy=25.0 FracUnassigned=0.71,4/5;0.65,14/20;0.74,102/113 MassDiff=0.0077 Mods=0 NAA=10 NMC=0 NTT=0 Nreps=1/1 OrigMaxIntensity=4.9e+04 Parent=1143.59 Pep=Non-tryp PrecursorIntensity=1.3e+05 Prob=0.9991 Protein=1/sp|Q6P2Q9|PRP8_HUMAN RawSpectrum=SYSMHC00023_20140306_EXQ6_MiBa_SA_MM8-HLAp-1_c.40703.40703 RetentionTime=5684.0,5684.0,5684.0…	25	5684	02446d_GC7-TUM_HLA_127_01_01-3xHCD-1h-R4	51038	HCD	FTMS	DTEPPPLLVY	50.2	149.48	25	22.7077	0.899595
SYSMHC00014	SYSMHC00014_OR9_20130604_CF_GM_HLA_CID_HCD_Orbi_c	A.DTEPPPLLVY.K/2 (CID)	AvePrecursorMz=572.6584 BinaryFileOffset=4754962 CollisionEnergy=35.0 FracUnassigned=0.53,3/5;0.50,11/20;0.52,73/124 MassDiff=-0.0020 Mods=0 NAA=10 NMC=0 NTT=0 Nreps=1/1 OrigMaxIntensity=1.2e+04 Parent=572.3 Pep=Non-tryp PrecursorIntensity=1.6e+05 Prob=0.9998 Protein=1/sp|Q6P2Q9|PRP8_HUMAN RawSpectrum=SYSMHC00014_OR9_20130604_CF_GM_HLA_CID_HCD_Orbi_c.17501.17501 RetentionTime=5424.3,5424.3,5424.3…	35	5424.3	02446a_GC7-TUM_HLA_127_01_01-DDA-1h-R1	69850	CID	ITMS	DTEPPPLLVY	50.528	99.136	35	30.4839	0.765748
SYSMHC00023	SYSMHC00023_20141212_QEp7_MiBa_SA_HLA-I-p_MM16_1_A_c	A.DTEPPPLLVY.K/2 (HCD)	AvePrecursorMz=572.6584 BestRawSpectrum=SYSMHC00023_20141212_QEp7_MiBa_SA_HLA-I-p_MM16_1_A_c.57154.57154 BinaryFileOffset=4758700 CollisionEnergy=27.0 ConsFracAssignedPeaks=0.492 DotConsensus=0.91,0.09;0/11 FracUnassigned=0.00,0/5;0.12,3/20;0.59,894/996 Inst=1/0,0,0 MassDiff=0.0096 MassDiffCounts=1/0:11 MaxRepSN=200.0 Mods=0 NAA=10 NMC=0 NTT=0 Nreps=18/18 OrigMaxIntensity=1.5e+05 Parent=572.3 Pep…	27	5824	02446d_GC7-TUM_HLA_127_01_01-3xHCD-1h-R4	49848	HCD	FTMS	DTEPPPLLVY	49.237	96.624	30	27.7077	0.929923
SYSMHC00014	SYSMHC00014_OR8_1307012_CF_GM_HLA_SCX_fr40_42_CID_HCD_c	G.DTERKYHLRY.Y/3 (HCD)	AvePrecursorMz=461.1827 BestRawSpectrum=SYSMHC00014_OR8_1307012_CF_GM_HLA_SCX_fr40_42_CID_HCD_c.03055.03055 BinaryFileOffset=4766018 CollisionEnergy=32.0 ConsFracAssignedPeaks=0.784 DotConsensus=0.81,0.03;0/2 FracUnassigned=0.00,0/5;0.19,5/20;0.20,52/150 Inst=0 MassDiff=-0.0022 MassDiffCounts=1/0:2 MaxRepSN=7.3 Mods=0 NAA=10 NMC=3 NTT=0 Nreps=2/4 OrigMaxIntensity=2.7e+05 Parent=460.905 Pep=Non-tr…	32	2347.83	02446a_GC9-TUM_HLA_129_01_01-DDA-1h-R1	21164	HCD	FTMS	DTERKYHLRY	18.24	136.02	28	23.1333	0.9125
SYSMHC00005	SYSMHC00005_20120619_EXQ6_MiBa_SA_HCT116_2_mHLA_2hr_c	V.DTEVGHVIRY.V/2 (HCD)	AvePrecursorMz=595.1602 BestRawSpectrum=SYSMHC00005_20120619_EXQ6_MiBa_SA_HCT116_2_mHLA_2hr_c.20036.20036 BinaryFileOffset=4768790 CollisionEnergy=25.0 ConsFracAssignedPeaks=0.820 DotConsensus=0.75,0.06;1/3 FracUnassigned=0.00,0/5;0.08,2/20;0.23,45/150 Inst=0 MassDiff=0.0005 MassDiffCounts=1/0:3 MaxRepSN=10.0 Mods=0 NAA=10 NMC=1 NTT=0 Nreps=3/3 OrigMaxIntensity=2.9e+05 Parent=594.804 Pep=Non-tryp…	25	3148.73	02446d_GC9-TUM_HLA_129_01_01-3xHCD-1h-R4	18964	HCD	FTMS	DTEVGHVIRY	25.007	114.4	25	22.8889	0.830812
SYSMHC00005	SYSMHC00005_20120515_EXQ3_MiBa_SA_HCT116_mHLA-1_c	V.DTEVGHVIRY.V/3 (HCD)	AvePrecursorMz=397.1092 BinaryFileOffset=4775896 CollisionEnergy=25.0 FracUnassigned=1.00,5/5;0.63,11/20;0.42,68/150 MassDiff=0.0090 Mods=0 NAA=10 NMC=1 NTT=0 Nreps=1/1 OrigMaxIntensity=3.5e+05 Parent=396.872 Pep=Non-tryp PrecursorIntensity=2.4e+06 Prob=1.0000 Protein=1/sp|Q14517|FAT1_HUMAN RawSpectrum=SYSMHC00005_20120515_EXQ3_MiBa_SA_HCT116_mHLA-1_c.19976.19976 RetentionTime=3140.5,3140.5,3140.…	25	3140.5	02446a_GC9-TUM_HLA_129_01_01-DDA-1h-R1	36954	HCD	FTMS	DTEVGHVIRY	28.504	68.657	28	23.1333	0.802831
SYSMHC00001	SYSMHC00014_F1_Agilent5_20150504_HLAI_GR_FM_SCX_combined	F.DTSRPLGDSMY.S/2 (CID)	AvePrecursorMz=621.6764 BestRawSpectrum=SYSMHC00014_F1_Agilent5_20150504_HLAI_GR_FM_SCX_combined.23047.23047 BinaryFileOffset=4783916 ConsFracAssignedPeaks=0.378 DotConsensus=0.93,0.07;0/2 FracUnassigned=0.73,4/5;0.80,17/20;0.62,168/288 Inst=1/0,0,0 MassDiff=0.0010 MassDiffCounts=1/0:2 MaxRepSN=200.0 Mods=0 NAA=11 NMC=0 NTT=0 Nreps=14/25 OrigMaxIntensity=2.7e+05 Parent=621.277 Pep=Non-tryp Precur…	-1	3476.53	02446a_GC10-TUM_HLA_130_01_01-DDA-1h-R1	39509	CID	ITMS	DTSRPLGDSMY	30.513	63.864	35	30.4194	0.478927
SYSMHC00011	SYSMHC00011_TT0038_C1866_HIV-1_579_201205	F.DTSRPLGDSMY.S/2 (CID-QTOF)	AvePrecursorMz=621.6764 BestRawSpectrum=SYSMHC00011_TT0038_C1866_HIV-1_579_201205.85837.85837 BinaryFileOffset=4788759 ConsFracAssignedPeaks=0.571 DotConsensus=0.78,0.12;1/3 FracUnassigned=0.15,1/5;0.18,5/20;0.61,2723/2968 Inst=1/0,0,0 MassDiff=-0.0090 MassDiffCounts=1/0:3 MaxRepSN=200.0 Mods=0 NAA=11 NMC=0 NTT=0 Nreps=4/4 OrigMaxIntensity=4.1e+03 Parent=621.277 Pep=Non-tryp PrecursorIntensity=0 …	-1	1848.1	02446d_GC10-TUM_HLA_130_01_01-3xHCD-1h-R4	24002	HCD	FTMS	DTSRPLGDSMY	28.6	23.809	30	27.4247	0.874019
SYSMHC00005	SYSMHC00023_20140305_EXQ6_MiBa_SA_MM8-HLAp-2_c	F.DTSRPLGDSMY.S/2 (HCD)	AvePrecursorMz=621.6764 BestRawSpectrum=SYSMHC00023_20140305_EXQ6_MiBa_SA_MM8-HLAp-2_c.24664.24664 BinaryFileOffset=4792480 CollisionEnergy=25.0 ConsFracAssignedPeaks=0.575 DotConsensus=0.91,0.09;0/14 FracUnassigned=0.36,2/5;0.45,10/20;0.70,938/1046 Inst=1/0,0,0 MassDiff=0.0036 MassDiffCounts=1/0:14 MaxRepSN=200.0 Mods=0 NAA=11 NMC=0 NTT=0 Nreps=20/39 OrigMaxIntensity=7.8e+05 Parent=621.277 Pep=N…	25	3153	02446a_GC10-TUM_HLA_130_01_01-DDA-1h-R1	39522	HCD	FTMS	DTSRPLGDSMY	30.521	49.448	28	23.4194	0.91491
SYSMHC00014	SYSMHC00014_F1_Agilent5_20150504_HLAI_GR_FM_SCX_combined	F.DTSRPLGDSM[147]Y.S/2 (CID)	AvePrecursorMz=629.6761 BestRawSpectrum=SYSMHC00014_F1_Agilent5_20150504_HLAI_GR_FM_SCX_combined.23050.23050 BinaryFileOffset=4800931 ConsFracAssignedPeaks=0.344 DotConsensus=0.91,0.09;0/2 FracUnassigned=0.78,4/5;0.85,18/20;0.70,79/140 Inst=1/0,0,0 MassDiff=0.0006 MassDiffCounts=1/0:2 MaxRepSN=200.0 Mods=1/9,M,Oxidation NAA=11 NMC=0 NTT=0 Nreps=16/19 OrigMaxIntensity=9.9e+04 Parent=629.274 Pep=No…	-1	2860.47	02446d_GC10-TUM_HLA_130_01_01-2xIT_2xHCD-1h-R4	20714	CID	ITMS	DTSRPLGDSMY	22.798	93.839	35	32.2979	0.575457
SYSMHC00011	SYSMHC00011_TT0036_CD4_HIV-1_1357_201302	F.DTSRPLGDSM[147]Y.S/2 (CID-QTOF)	AvePrecursorMz=629.6761 BestRawSpectrum=SYSMHC00011_TT0036_CD4_HIV-1_1357_201302.91263.91263 BinaryFileOffset=4804784 ConsFracAssignedPeaks=0.838 DotConsensus=0.80,0.13;1/3 FracUnassigned=0.00,0/5;0.14,7/20;0.22,138/248 Inst=1/0,0,0 MassDiff=-0.0019 MassDiffCounts=1/0:3 MaxRepSN=200.0 Mods=1/9,M,Oxidation NAA=11 NMC=0 NTT=0 Nreps=4/4 OrigMaxIntensity=3e+03 Parent=629.274 Pep=Non-tryp PrecursorInt…	-1	1610.9	02446a_GC10-TUM_HLA_130_01_01-DDA-1h-R1	30114	HCD	FTMS	DTSRPLGDSMY	24.371	66.023	28	23.4194	0.862639
SYSMHC00008	SYSMHC00010_RT_rep6_021213_Fx50mM_c	F.DTSRPLGDSM[147]Y.S/2 (HCD)	AvePrecursorMz=629.6761 BestRawSpectrum=SYSMHC00010_RT_rep6_021213_Fx50mM_c.03612.03612 BinaryFileOffset=4807493 CollisionEnergy=28.0 ConsFracAssignedPeaks=0.841 DotConsensus=0.85,0.08;1/26 FracUnassigned=0.00,0/5;0.06,2/20;0.19,236/408 Inst=1/0,0,0 MassDiff=-0.0021 MassDiffCounts=1/0:26 MaxRepSN=200.0 Mods=1/9,M,Oxidation NAA=11 NMC=0 NTT=0 Nreps=55/55 OrigMaxIntensity=2.3e+05 Parent=629.274 Pep…	28	2507.97	02446a_GC10-TUM_HLA_130_01_01-DDA-1h-R1	30114	HCD	FTMS	DTSRPLGDSMY	24.371	66.023	28	23.4194	0.908385
SYSMHC00005	SYSMHC00005_20120518_EXQ0_MiBa_SA_HCT116_mHLA-2_c	D.DVDHGNFFTY.T/2 (HCD)	AvePrecursorMz=608.1355 BestRawSpectrum=SYSMHC00005_20120518_EXQ0_MiBa_SA_HCT116_mHLA-2_c.30196.30196 BinaryFileOffset=4813436 CollisionEnergy=25.0 ConsFracAssignedPeaks=0.500 DotConsensus=0.87,0.06;0/5 FracUnassigned=0.00,0/5;0.11,3/20;0.34,81/150 Inst=0 MassDiff=0.0040 MassDiffCounts=1/0:5 MaxRepSN=21.6 Mods=0 NAA=10 NMC=0 NTT=0 Nreps=5/5 OrigMaxIntensity=2.6e+05 Parent=607.759 Pep=Non-tryp Pre…	25	4498.5	02446a_GC6-TUM_HLA_126_01_01-DDA-1h-R1	56939	HCD	FTMS	DVDHGNFFTY	41.935	128.28	28	23.7419	0.813575
SYSMHC00001	SYSMHC00001_PBMC6_Tubingen_120903_CB_Buffy32_W_20_Rep_5_msms8_c	C.DVDIRKDLY.A/2 (CID)	AvePrecursorMz=569.1424 BestRawSpectrum=SYSMHC00001_PBMC6_Tubingen_120903_CB_Buffy32_W_20_Rep_5_msms8_c.08835.08835 BinaryFileOffset=4820171 CollisionEnergy=35.0 ConsFracAssignedPeaks=0.634 DotConsensus=0.81,0.12;2/6 FracUnassigned=0.21,1/5;0.34,8/20;0.42,332/534 Inst=1/0,0,0 MassDiff=-0.0020 MassDiffCounts=1/0:6 MaxRepSN=200.0 Mods=0 NAA=9 NMC=2 NTT=0 Nreps=28/31 OrigMaxIntensity=3.1e+03 Parent=…	35	4262.67	03036a_BE6-TUM_HLA2_150_01_01-DDA-1h-R1	36452	CID	ITMS	DVDIRKDLY	33.579	166.07	35	32.4286	0.847331
SYSMHC00014	SYSMHC00014_OR8_1307012_CF_GM_HLA_SCX_fr30_32_CID_HCD_c	S.DVDIRKDLY.T/2 (HCD)	AvePrecursorMz=569.1424 BinaryFileOffset=4825938 CollisionEnergy=32.0 FracUnassigned=0.50,1/5;0.35,4/20;0.18,62/150 MassDiff=-0.0020 Mods=0 NAA=9 NMC=2 NTT=0 Nreps=1/1 OrigMaxIntensity=4.2e+04 Parent=568.801 Pep=Non-tryp PrecursorIntensity=2.5e+05 Prob=0.9995 Protein=1/sp|Q9BYX7|ACTBM_HUMAN RawSpectrum=SYSMHC00014_OR8_1307012_CF_GM_HLA_SCX_fr30_32_CID_HCD_c.08839.08839 RetentionTime=4670.4,4670.4…	32	4670.4	03036a_BE6-TUM_HLA2_150_01_01-DDA-1h-R1	36286	HCD	FTMS	DVDIRKDLY	33.458	123.29	28	25.4286	0.837012
SYSMHC00005	SYSMHC00005_20120619_EXQ6_MiBa_SA_HCT116_2_mHLA_2hr_c	D.DVDPETLSY.A/1 (HCD)	AvePrecursorMz=1039.0834 BestRawSpectrum=SYSMHC00005_20120619_EXQ6_MiBa_SA_HCT116_2_mHLA_2hr_c.27038.27038 BinaryFileOffset=4834826 CollisionEnergy=25.0 ConsFracAssignedPeaks=0.359 DotConsensus=0.99,0.01;0/3 FracUnassigned=0.60,3/5;0.71,14/20;0.78,1732/1881 Inst=1/0,0,0 MassDiff=0.0004 MassDiffCounts=1/0:3 MaxRepSN=200.0 Mods=0 NAA=9 NMC=0 NTT=0 Nreps=8/8 OrigMaxIntensity=2.3e+05 Parent=1038.46 P…	25	4103.23	02446d_GB10-TUM_HLA_118_01_01-3xHCD-1h-R4	31250	HCD	FTMS	DVDPETLSY	34.867	138.24	25	22.2794	0.893838
SYSMHC00005	SYSMHC00005_20120515_EXQ3_MiBa_SA_HCT116_mHLA-1_c	E.DVDTSQVLY.E/1 (HCD)	AvePrecursorMz=1040.1145 BestRawSpectrum=SYSMHC00005_20120515_EXQ3_MiBa_SA_HCT116_mHLA-1_c.26947.26947 BinaryFileOffset=4847938 CollisionEnergy=25.0 ConsFracAssignedPeaks=0.493 DotConsensus=0.95,0.05;0/2 FracUnassigned=0.00,0/5;0.12,3/20;0.59,798/912 Inst=1/0,0,0 MassDiff=0.0030 MassDiffCounts=1/0:2 MaxRepSN=200.0 Mods=0 NAA=9 NMC=0 NTT=0 Nreps=3/3 OrigMaxIntensity=3.7e+04 Parent=1039.49 Pep=Non-…	25	3837.4	02446d_GB11-TUM_HLA_119_01_01-3xHCD-1h-R4	31458	HCD	FTMS	DVDTSQVLY	35.038	117.18	25	22.3582	0.86541
SYSMHC00023	SYSMHC00023_20141215_QEp7_MiBa_SA_HLA-I-p_MMf_16_2_c	T.DVEHTGATSEFY.D/2 (HCD)	AvePrecursorMz=678.6975 BinaryFileOffset=4859104 CollisionEnergy=27.0 FracUnassigned=0.15,1/5;0.24,5/20;0.47,100/150 MassDiff=-0.0023 Mods=0 NAA=12 NMC=0 NTT=0 Nreps=1/1 OrigMaxIntensity=2.3e+05 Parent=678.291 Pep=Non-tryp PrecursorIntensity=1.4e+06 Prob=0.9861 Protein=1/sp|O95155|UBE4B_HUMAN RawSpectrum=SYSMHC00023_20141215_QEp7_MiBa_SA_HLA-I-p_MMf_16_2_c.32867.32867 RetentionTime=3157.8,3157.8,…	27	3157.8	02446a_GD1-TUM_HLA_133_01_01-DDA-1h-R1	41130	HCD	FTMS	DVEHTGATSEFY	31.363	139.43	28	23.5	0.884574
SYSMHC00002	SYSMHC00002_carone_Y150824_001_THP1_DDA	T.EAAKGTLTY.S/2 (CID-QTOF)	AvePrecursorMz=477.5374 BestRawSpectrum=SYSMHC00002_carone_Y150824_001_THP1_DDA.02311.02311 BinaryFileOffset=4873623 ConsFracAssignedPeaks=0.567 DotConsensus=0.99,0.00;0/2 FracUnassigned=0.00,0/5;0.18,7/20;0.18,73/150 Inst=0 MassDiff=-0.0090 MassDiffCounts=1/0:2 MaxRepSN=26.4 Mods=0 NAA=9 NMC=1 NTT=0 Nreps=2/2 OrigMaxIntensity=8e+03 Parent=477.251 Pep=Non-tryp PrecursorIntensity=0 Prob=0.9988 Pro…	-1	1953.5	02446a_GB7-TUM_HLA_115_01_01-DDA-1h-R1	28682	HCD	FTMS	EAAKGTLTY	23.079	98.055	28	23.3103	0.865162
SYSMHC00002	SYSMHC00002_carone_20150801_QEp7_MiBa_SA_iRT_THP_1	T.EAAKGTLTY.S/2 (HCD)	AvePrecursorMz=477.5374 BestRawSpectrum=SYSMHC00002_carone_20150801_QEp7_MiBa_SA_iRT_THP_1.15955.15955 BinaryFileOffset=4879770 CollisionEnergy=27.0 ConsFracAssignedPeaks=0.444 DotConsensus=0.99,0.01;0/3 FracUnassigned=0.00,0/5;0.17,4/20;0.34,84/150 Inst=0 MassDiff=0.0075 MassDiffCounts=1/0:3 MaxRepSN=11.5 Mods=0 NAA=9 NMC=1 NTT=0 Nreps=3/3 OrigMaxIntensity=2.2e+06 Parent=477.251 Pep=Non-tryp Pre…	27	2149.53	02446a_GB7-TUM_HLA_115_01_01-DDA-1h-R1	28682	HCD	FTMS	EAAKGTLTY	23.079	98.055	28	23.3103	0.970666
SYSMHC00023	SYSMHC00023_20141215_QEp7_MiBa_SA_HLA-I-p_MMf_16_2_c	R.EAANFKLKY.G/2 (HCD)	AvePrecursorMz=542.6336 BinaryFileOffset=4886329 CollisionEnergy=27.0 FracUnassigned=0.67,3/5;0.42,6/20;0.50,92/150 MassDiff=0.0046 Mods=0 NAA=9 NMC=2 NTT=1 Nreps=1/1 OrigMaxIntensity=5.9e+05 Parent=542.295 Pep=Semi-tryp PrecursorIntensity=1.9e+06 Prob=0.9917 Protein=1/sp|O76094|SRP72_HUMAN RawSpectrum=SYSMHC00023_20141215_QEp7_MiBa_SA_HLA-I-p_MMf_16_2_c.27908.27908 RetentionTime=2678.2,2678.2,26…	27	2678.2	02446d_GB12-TUM_HLA_120_01_01-3xHCD-1h-R4	19939	HCD	FTMS	EAANFKLKY	25.487	166.09	25	22.12	0.679767
SYSMHC00002	SYSMHC00007_Seq44772_QE2_c	E.EAASVPVVY.S/1 (HCD)	AvePrecursorMz=935.0645 BestRawSpectrum=SYSMHC00007_Seq44772_QE2_c.42916.42916 BinaryFileOffset=4890417 CollisionEnergy=25.0 ConsFracAssignedPeaks=0.500 DotConsensus=0.95,0.02;0/6 FracUnassigned=0.00,0/5;0.20,8/20;0.27,76/129 Inst=1/0,0,0 MassDiff=0.0040 MassDiffCounts=1/0:6 MaxRepSN=200.0 Mods=0 NAA=9 NMC=0 NTT=0 Nreps=17/17 OrigMaxIntensity=1.8e+06 Parent=934.488 Pep=Non-tryp PrecursorIntensity…	25	6059.7	02446d_GC2-TUM_HLA_122_01_01-3xHCD-1h-R4	32979	HCD	FTMS	EAASVPVVY	35.917	162.21	25	22.6974	0.930804
SYSMHC00002	SYSMHC00002_carone_Y150824_001_THP1_rBCG_DDA	E.EAASVPVVY.S/2 (CID-QTOF)	AvePrecursorMz=468.0359 BestRawSpectrum=SYSMHC00002_carone_Y150824_001_THP1_rBCG_DDA.05742.05742 BinaryFileOffset=4894198 ConsFracAssignedPeaks=0.500 DotConsensus=0.91,0.03;0/2 FracUnassigned=0.15,1/5;0.21,6/20;0.35,57/101 Inst=0 MassDiff=-0.0086 MassDiffCounts=1/0:2 MaxRepSN=7.5 Mods=0 NAA=9 NMC=0 NTT=0 Nreps=2/2 OrigMaxIntensity=6.8e+02 Parent=467.748 Pep=Non-tryp PrecursorIntensity=0 Prob=0.99…	-1	3188.9	02446a_GC2-TUM_HLA_122_01_01-DDA-1h-R1	35255	HCD	FTMS	EAASVPVVY	27.333	35.295	28	23.5	0.709656
SYSMHC00002	SYSMHC00007_Seq44771_QE2_c	E.EAASVPVVY.S/2 (HCD)	AvePrecursorMz=468.0359 BestRawSpectrum=SYSMHC00007_Seq44771_QE2_c.42661.42661 BinaryFileOffset=4896934 CollisionEnergy=25.0 ConsFracAssignedPeaks=0.575 DotConsensus=0.92,0.03;0/8 FracUnassigned=0.13,1/5;0.28,9/20;0.35,235/349 Inst=1/0,0,0 MassDiff=0.0077 MassDiffCounts=1/0:8 MaxRepSN=200.0 Mods=0 NAA=9 NMC=0 NTT=0 Nreps=12/12 OrigMaxIntensity=2.4e+06 Parent=467.748 Pep=Non-tryp PrecursorIntensit…	25	5528.7	02446a_GC2-TUM_HLA_122_01_01-DDA-1h-R1	35255	HCD	FTMS	EAASVPVVY	27.333	35.295	28	23.5	0.882876
SYSMHC00014	SYSMHC00014_F1_Agilent5_20150504_HLAI_GR_FM_SCX_combined	K.EADEYLDKY.C/2 (CID)	AvePrecursorMz=573.6013 BinaryFileOffset=4900310 FracUnassigned=0.80,4/5;0.80,16/20;0.71,78/111 MassDiff=-0.0013 Mods=0 NAA=9 NMC=1 NTT=1 Nreps=1/1 OrigMaxIntensity=1.7e+04 Parent=573.253 Pep=Semi-tryp PrecursorIntensity=6.9e+05 Prob=0.9710 Protein=1/sp|P49454|CENPF_HUMAN RawSpectrum=SYSMHC00014_F1_Agilent5_20150504_HLAI_GR_FM_SCX_combined.22844.22844 RetentionTime=3211.4,3211.4,3211.4 Sample=1/_…	-1	3211.4	02446a_GB5-TUM_HLA_113_01_01-DDA-1h-R1	42970	CID	ITMS	EADEYLDKY	32.424	114.86	35	30.9412	0.355081
SYSMHC00005	SYSMHC00005_20120515_EXQ3_MiBa_SA_HCT116_mHLA-1_c	G.EADHNHYGY.P/2 (HCD)	AvePrecursorMz=553.5514 BinaryFileOffset=4905886 CollisionEnergy=25.0 FracUnassigned=0.41,2/5;0.56,12/20;0.59,96/150 MassDiff=0.0053 Mods=0 NAA=9 NMC=0 NTT=0 Nreps=1/1 OrigMaxIntensity=1.9e+05 Parent=553.22 Pep=Non-tryp PrecursorIntensity=2.6e+06 Prob=0.9798 Protein=1/sp|O43688|LPP2_HUMAN RawSpectrum=SYSMHC00005_20120515_EXQ3_MiBa_SA_HCT116_mHLA-1_c.08069.08069 RetentionTime=1553.2,1553.2,1553.2 …	25	1553.2	02446a_GC4-TUM_HLA_124_01_01-DDA-1h-R1	17486	HCD	FTMS	EADHNHYGY	15.809	156.62	28	23.3548	0.799141
SYSMHC00002	SYSMHC00008_Subject3_rep3_021213_Fx100mM_c	A.EADKTIKVY.R/2 (HCD)	AvePrecursorMz=534.1171 BestRawSpectrum=SYSMHC00008_Subject3_rep3_021213_Fx100mM_c.03347.03347 BinaryFileOffset=4909971 CollisionEnergy=28.0 ConsFracAssignedPeaks=0.606 DotConsensus=0.89,0.12;1/9 FracUnassigned=0.35,1/5;0.30,5/20;0.19,43/150 Inst=0 MassDiff=0.0020 MassDiffCounts=1/0:9 MaxRepSN=20.4 Mods=0 NAA=9 NMC=2 NTT=0 Nreps=9/11 OrigMaxIntensity=7.3e+05 Parent=533.793 Pep=Non-tryp PrecursorI…	28	2768.2	02446a_GC6-TUM_HLA_126_01_01-DDA-1h-R1	26631	HCD	FTMS	EADKTIKVY	22.201	147.78	28	23.7419	0.863053
SYSMHC00005	SYSMHC00005_20120617_EXQ0_MiBa_SA_HCT116_1_mHLA_2hr_c	P.EADRNPPVLY.H/2 (HCD)	AvePrecursorMz=587.6528 BinaryFileOffset=4920676 CollisionEnergy=25.0 FracUnassigned=0.00,0/5;0.16,4/20;0.42,89/150 MassDiff=-0.0010 Mods=0 NAA=10 NMC=1 NTT=0 Nreps=1/1 OrigMaxIntensity=1.1e+05 Parent=587.299 Pep=Non-tryp PrecursorIntensity=1.1e+06 Prob=0.9844 Protein=1/sp|Q8ND04|SMG8_HUMAN RawSpectrum=SYSMHC00005_20120617_EXQ0_MiBa_SA_HCT116_1_mHLA_2hr_c.15006.15006 RetentionTime=2544.5,2544.5,2…	25	2544.5	02446d_GC8-TUM_HLA_128_01_01-3xHCD-1h-R4	25949	HCD	FTMS	EADRNPPVLY	30.549	112.11	30	27.3108	0.87841
SYSMHC00014	SYSMHC00014_F1_Agilent5_20150504_HLAI_GR_FM_SCX_combined	R.EAEPHPLWEY.P/2 (CID)	AvePrecursorMz=636.1892 BestRawSpectrum=SYSMHC00014_F1_Agilent5_20150504_HLAI_GR_FM_SCX_combined.111832.111832 BinaryFileOffset=4929442 ConsFracAssignedPeaks=0.475 DotConsensus=0.93,0.07;0/2 FracUnassigned=0.84,4/5;0.85,17/20;0.76,69/107 Inst=1/0,0,0 MassDiff=0.0032 MassDiffCounts=1/0:2 MaxRepSN=200.0 Mods=0 NAA=10 NMC=0 NTT=1 Nreps=4/5 OrigMaxIntensity=3.2e+05 Parent=635.791 Pep=Semi-tryp Precur…	-1	5358	02446a_GC6-TUM_HLA_126_01_01-DDA-1h-R1	54424	CID	ITMS	EAEPHPLWEY	40.271	207.29	35	30.7419	0.469383
SYSMHC00011	SYSMHC00011_TT0039_C1866_HIV-1_246_201205	R.EAEPHPLWEY.P/2 (CID-QTOF)	AvePrecursorMz=636.1892 BinaryFileOffset=4933882 FracUnassigned=0.00,0/5;0.17,5/20;0.20,67/150 MassDiff=-0.0080 Mods=0 NAA=10 NMC=0 NTT=1 Nreps=1/1 OrigMaxIntensity=3.3e+03 Parent=635.791 Pep=Semi-tryp PrecursorIntensity=0 Prob=0.9934 Protein=1/sp|Q9NVM4|ANM7_HUMAN RawSpectrum=SYSMHC00011_TT0039_C1866_HIV-1_246_201205.97090.97090 RetentionTime=2302.4,2302.4,2302.4 Sample=1/_mnt_Systemhc_data_SYSM…	-1	2302.4	02446d_GC6-TUM_HLA_126_01_01-3xHCD-1h-R4	35016	HCD	FTMS	EAEPHPLWEY	37.928	177.91	25	21.7576	0.906166
SYSMHC00005	SYSMHC00010_pat_PF1_22072014_rep3_c	R.EAEPHPLWEY.P/2 (HCD)	AvePrecursorMz=636.1892 BestRawSpectrum=SYSMHC00010_pat_PF1_22072014_rep3_c.22462.22462 BinaryFileOffset=4938323 CollisionEnergy=25.0 ConsFracAssignedPeaks=0.727 DotConsensus=0.90,0.04;0/22 FracUnassigned=0.33,2/5;0.33,7/20;0.26,183/326 Inst=1/0,0,0 MassDiff=-0.0019 MassDiffCounts=1/0:22 MaxRepSN=200.0 Mods=0 NAA=10 NMC=0 NTT=1 Nreps=63/63 OrigMaxIntensity=5.7e+05 Parent=635.791 Pep=Semi-tryp Pre…	25	4260.87	02446a_GC6-TUM_HLA_126_01_01-DDA-1h-R1	54656	HCD	FTMS	EAEPHPLWEY	40.425	162.49	28	23.7419	0.898564
SYSMHC00023	SYSMHC00023_20141214_QEp7_MiBa_SA_HLA-I-p_MMf_5_1_c	R.EAMHGVFLY.H/2 (HCD)	AvePrecursorMz=534.1273 BestRawSpectrum=SYSMHC00023_20141214_QEp7_MiBa_SA_HLA-I-p_MMf_5_1_c.38701.38701 BinaryFileOffset=4949482 CollisionEnergy=27.0 ConsFracAssignedPeaks=0.442 DotConsensus=0.97,0.04;0/3 FracUnassigned=0.00,0/5;0.13,3/20;0.35,86/150 Inst=0 MassDiff=0.0084 MassDiffCounts=1/0:3 MaxRepSN=11.3 Mods=0 NAA=9 NMC=0 NTT=1 Nreps=3/3 OrigMaxIntensity=1.3e+06 Parent=533.755 Pep=Semi-tryp P…	27	4436.53	02446d_GB9-TUM_HLA_117_01_01-3xHCD-1h-R4	37428	HCD	FTMS	EAMHGVFLY	39.766	95.531	35	32.4342	0.843677
SYSMHC00023	SYSMHC00023_20141216_QEp7_MiBa_SA_HLA-I-p_MMf_10_1_c	R.EAM[147]HGVFLY.H/2 (HCD)	AvePrecursorMz=542.1270 BestRawSpectrum=SYSMHC00023_20141216_QEp7_MiBa_SA_HLA-I-p_MMf_10_1_c.34533.34533 BinaryFileOffset=4955875 CollisionEnergy=27.0 ConsFracAssignedPeaks=0.381 DotConsensus=0.96,0.01;0/3 FracUnassigned=0.00,0/5;0.05,2/20;0.44,109/150 Inst=0 MassDiff=0.0045 MassDiffCounts=1/0:3 MaxRepSN=11.4 Mods=1/2,M,Oxidation NAA=9 NMC=0 NTT=1 Nreps=3/3 OrigMaxIntensity=5.9e+05 Parent=541.752…	27	3797.43	02446d_GB9-TUM_HLA_117_01_01-3xHCD-1h-R4	31592	HCD	FTMS	EAMHGVFLY	35.22	106.36	30	27.4342	0.904032
SYSMHC00005	SYSMHC00005_20120515_EXQ3_MiBa_SA_HCT116_mHLA-1_c	M.EANPSADLY.Y/1 (HCD)	AvePrecursorMz=980.0185 BinaryFileOffset=4961745 CollisionEnergy=25.0 FracUnassigned=0.42,2/5;0.59,12/20;0.61,100/150 MassDiff=0.0033 Mods=0 NAA=9 NMC=0 NTT=0 Nreps=1/1 OrigMaxIntensity=1.5e+05 Parent=979.437 Pep=Non-tryp PrecursorIntensity=2.5e+06 Prob=0.9983 Protein=1/sp|P42356|PI4KA_HUMAN RawSpectrum=SYSMHC00005_20120515_EXQ3_MiBa_SA_HCT116_mHLA-1_c.21091.21091 RetentionTime=3285.6,3285.6,3285…	25	3285.6	02446d_GB9-TUM_HLA_117_01_01-3xHCD-1h-R4	23012	HCD	FTMS	EANPSADLY	28.565	149.91	25	22.4342	0.904634
SYSMHC00007	SYSMHC00007_Seq44779_QE2_c	Q.EAWHELAELY.L/2 (HCD)	AvePrecursorMz=631.1916 BestRawSpectrum=SYSMHC00007_Seq44779_QE2_c.56087.56087 BinaryFileOffset=4973858 CollisionEnergy=25.0 ConsFracAssignedPeaks=0.667 DotConsensus=0.82,0.09;0/2 FracUnassigned=0.38,2/5;0.56,12/20;0.61,107/147 Inst=0 MassDiff=0.0060 MassDiffCounts=1/0:2 MaxRepSN=15.5 Mods=0 NAA=10 NMC=0 NTT=0 Nreps=2/2 OrigMaxIntensity=9.8e+04 Parent=630.798 Pep=Non-tryp PrecursorIntensity=6.8e+…	25	6758.7	02446a_GC5-TUM_HLA_125_01_01-DDA-1h-R1	61822	HCD	FTMS	EAWHELAELY	45.481	120.15	28	23.6667	0.829897
SYSMHC00023	SYSMHC00023_20141212_QEp7_MiBa_SA_HLA-I-p_MM16_1_B_c	Y.EIDGGKLRY.Q/2 (HCD)	AvePrecursorMz=526.0972 BestRawSpectrum=SYSMHC00023_20141212_QEp7_MiBa_SA_HLA-I-p_MM16_1_B_c.22784.22784 BinaryFileOffset=4979137 CollisionEnergy=27.0 ConsFracAssignedPeaks=0.635 DotConsensus=0.98,0.01;0/3 FracUnassigned=0.80,4/5;0.66,12/20;0.31,67/150 Inst=0 MassDiff=0.0081 MassDiffCounts=1/0:3 MaxRepSN=7.8 Mods=0 NAA=9 NMC=2 NTT=0 Nreps=3/3 OrigMaxIntensity=8.1e+05 Parent=525.783 Pep=Non-tryp P…	27	2253	02446d_GC7-TUM_HLA_127_01_01-3xHCD-1h-R4	15063	HCD	FTMS	EIDGGKLRY	21.939	159.58	30	27.7077	0.869288
SYSMHC00023	SYSMHC00023_20141212_QEp7_MiBa_SA_HLA-I-p_MM16_1_B_c	Y.EIDGGKLRY.Q/3 (HCD)	AvePrecursorMz=351.0673 BestRawSpectrum=SYSMHC00023_20141212_QEp7_MiBa_SA_HLA-I-p_MM16_1_B_c.22752.22752 BinaryFileOffset=4985801 CollisionEnergy=27.0 ConsFracAssignedPeaks=0.533 DotConsensus=0.98,0.02;0/3 FracUnassigned=0.59,3/5;0.34,6/20;0.26,74/150 Inst=0 MassDiff=0.0072 MassDiffCounts=1/0:3 MaxRepSN=9.0 Mods=0 NAA=9 NMC=2 NTT=0 Nreps=3/3 OrigMaxIntensity=1.6e+06 Parent=350.857 Pep=Non-tryp Pr…	27	2278.6	02446a_GC7-TUM_HLA_127_01_01-DDA-1h-R1	29843	HCD	FTMS	EIDGGKLRY	24.046	87.251	28	23.4839	0.803269
SYSMHC00014	SYSMHC00014_F1_Agilent5_20150504_HLAI_GR_FM_SCX_combined	K.EIDKNDHLY.L/2 (CID)	AvePrecursorMz=574.1183 BestRawSpectrum=SYSMHC00014_F1_Agilent5_20150504_HLAI_GR_FM_SCX_combined.48355.48355 BinaryFileOffset=5014253 ConsFracAssignedPeaks=0.375 DotConsensus=0.93,0.05;0/2 FracUnassigned=1.00,5/5;0.94,18/20;0.72,126/213 Inst=1/0,0,0 MassDiff=0.0023 MassDiffCounts=1/0:2 MaxRepSN=200.0 Mods=0 NAA=9 NMC=1 NTT=1 Nreps=7/9 OrigMaxIntensity=2.5e+05 Parent=573.775 Pep=Semi-tryp Precurso…	-1	2928.93	02446a_GC3-TUM_HLA_123_01_01-DDA-1h-R1	28730	CID	ITMS	EIDKNDHLY	23.074	191.17	35	30.3548	0.479989
SYSMHC00005	SYSMHC00010_RT_rep3_021213_Fx100mM_c	K.EIDKNDHLY.L/2 (HCD)	AvePrecursorMz=574.1183 BestRawSpectrum=SYSMHC00010_RT_rep3_021213_Fx100mM_c.03302.03302 BinaryFileOffset=5018204 CollisionEnergy=28.0 ConsFracAssignedPeaks=0.867 DotConsensus=0.86,0.06;0/20 FracUnassigned=0.48,2/5;0.34,5/20;0.18,261/413 Inst=1/0,0,0 MassDiff=-0.0011 MassDiffCounts=1/0:20 MaxRepSN=200.0 Mods=0 NAA=9 NMC=1 NTT=1 Nreps=49/50 OrigMaxIntensity=3.9e+05 Parent=573.775 Pep=Semi-tryp Pre…	28	2280.47	02446a_GC3-TUM_HLA_123_01_01-DDA-1h-R1	26340	HCD	FTMS	EIDKNDHLY	21.545	134.51	28	23.3548	0.915605
SYSMHC00005	SYSMHC00023_20140304_EXQ6_MiBa_SA_MM12-HLAp-2_c	S.EIDMNDIKAFY.Q/2 (HCD)	AvePrecursorMz=680.2717 BestRawSpectrum=SYSMHC00023_20140304_EXQ6_MiBa_SA_MM12-HLAp-2_c.36864.36864 BinaryFileOffset=5044510 CollisionEnergy=25.0 ConsFracAssignedPeaks=0.534 DotConsensus=0.97,0.02;0/12 FracUnassigned=0.59,3/5;0.51,10/20;0.49,485/590 Inst=1/0,0,0 MassDiff=0.0051 MassDiffCounts=1/0:12 MaxRepSN=200.0 Mods=0 NAA=11 NMC=1 NTT=0 Nreps=19/19 OrigMaxIntensity=3.9e+05 Parent=679.818 Pep=N…	25	5171.47	02446d_GC12-TUM_HLA_132_01_01-3xHCD-1h-R4	45370	HCD	FTMS	EIDMNDIKAFY	45.079	143.97	30	27.1014	0.84093
SYSMHC00023	SYSMHC00023_20140305_EXQ6_MiBa_SA_MM8-HLAp-2_c	S.EIDM[147]NDIKAFY.Q/2 (HCD)	AvePrecursorMz=688.2714 BestRawSpectrum=SYSMHC00023_20140305_EXQ6_MiBa_SA_MM8-HLAp-2_c.32756.32756 BinaryFileOffset=5052228 CollisionEnergy=25.0 ConsFracAssignedPeaks=0.480 DotConsensus=0.96,0.04;0/3 FracUnassigned=0.14,1/5;0.30,7/20;0.63,1430/1591 Inst=1/0,0,0 MassDiff=0.0053 MassDiffCounts=1/0:3 MaxRepSN=200.0 Mods=1/3,M,Oxidation NAA=11 NMC=1 NTT=0 Nreps=4/4 OrigMaxIntensity=1.6e+05 Parent=687…	25	4266.33	02446a_GD1-TUM_HLA_133_01_01-DDA-1h-R1	52576	HCD	FTMS	EIDMNDIKAFY	38.958	84.188	28	23.5	0.891233
SYSMHC00005	SYSMHC00005_20120617_EXQ0_MiBa_SA_HCT116_1_mHLA_2hr_c	L.EIQKELLDY.K/2 (HCD)	AvePrecursorMz=576.1543 BinaryFileOffset=5058237 CollisionEnergy=25.0 FracUnassigned=0.00,0/5;0.37,9/20;0.34,70/150 MassDiff=-0.0006 Mods=0 NAA=9 NMC=1 NTT=0 Nreps=1/1 OrigMaxIntensity=7e+05 Parent=575.803 Pep=Non-tryp PrecursorIntensity=3.7e+06 Prob=0.9983 Protein=1/sp|Q9Y617|SERC_HUMAN RawSpectrum=SYSMHC00005_20120617_EXQ0_MiBa_SA_HCT116_1_mHLA_2hr_c.19653.19653 RetentionTime=3306.2,3306.2,3306…	25	3306.2	02446d_GC2-TUM_HLA_122_01_01-3xHCD-1h-R4	30703	HCD	FTMS	EIQKELLDY	34.149	137.69	35	32.6974	0.910607
SYSMHC00023	SYSMHC00023_20141213_QEp7_MiBa_SA_HLA-I-p_MM16_3_A_1_c	E.ELAKGWTQWY.D/2 (HCD)	AvePrecursorMz=641.7240 BinaryFileOffset=5074551 CollisionEnergy=27.0 FracUnassigned=0.00,0/5;0.41,10/20;0.52,100/150 MassDiff=0.0065 Mods=0 NAA=10 NMC=1 NTT=0 Nreps=1/1 OrigMaxIntensity=2.8e+05 Parent=641.317 Pep=Non-tryp PrecursorIntensity=1.9e+06 Prob=0.9659 Protein=1/sp|A0FGR8|ESYT2_HUMAN RawSpectrum=SYSMHC00023_20141213_QEp7_MiBa_SA_HLA-I-p_MM16_3_A_1_c.51612.51612 RetentionTime=4738.6,4738.…	27	4738.6	02446d_GC9-TUM_HLA_129_01_01-3xHCD-1h-R4	40128	HCD	FTMS	ELAKGWTQWY	41.612	128.03	35	32.8889	0.809402
SYSMHC00014	SYSMHC00014_F1_Agilent5_20150504_HLAI_GR_FM_SCX_combined	Q.ELDARHDKY.E/2 (CID)	AvePrecursorMz=574.1198 BinaryFileOffset=5078528 FracUnassigned=1.00,5/5;0.91,18/20;0.79,64/96 MassDiff=0.0024 Mods=0 NAA=9 NMC=2 NTT=0 Nreps=1/1 OrigMaxIntensity=4e+05 Parent=573.781 Pep=Non-tryp PrecursorIntensity=1.2e+07 Prob=0.9870 Protein=1/sp|Q99598|TSNAX_HUMAN RawSpectrum=SYSMHC00014_F1_Agilent5_20150504_HLAI_GR_FM_SCX_combined.76192.76192 RetentionTime=2012.7,2012.7,2012.7 Sample=1/_mnt_S…	-1	2012.7	02446a_GC6-TUM_HLA_126_01_01-DDA-1h-R1	14105	CID	ITMS	ELDARHDKY	14.067	133.99	35	30.7419	0.364442
SYSMHC00005	SYSMHC00005_20120617_EXQ0_MiBa_SA_HCT116_1_mHLA_2hr_c	Q.ELDARHDKY.E/2 (HCD)	AvePrecursorMz=574.1198 BestRawSpectrum=SYSMHC00005_20120617_EXQ0_MiBa_SA_HCT116_1_mHLA_2hr_c.04841.04841 BinaryFileOffset=5081450 CollisionEnergy=25.0 ConsFracAssignedPeaks=0.872 DotConsensus=0.88,0.09;1/20 FracUnassigned=0.35,2/5;0.41,9/20;0.41,271/346 Inst=1/0,0,0 MassDiff=-0.0011 MassDiffCounts=1/0:20 MaxRepSN=200.0 Mods=0 NAA=9 NMC=2 NTT=0 Nreps=36/36 OrigMaxIntensity=4.8e+05 Parent=573.781 …	25	1376.57	02446a_GC6-TUM_HLA_126_01_01-DDA-1h-R1	14110	HCD	FTMS	ELDARHDKY	14.07	155.57	28	23.7419	0.923592
SYSMHC00023	SYSMHC00023_20141213_QEp7_MiBa_SA_HLA-I-p_MM16_3_A_1_c	Q.ELDARHDKY.E/3 (HCD)	AvePrecursorMz=383.0823 BinaryFileOffset=5093266 CollisionEnergy=27.0 FracUnassigned=0.40,2/5;0.30,6/20;0.22,58/150 MassDiff=0.0087 Mods=0 NAA=9 NMC=2 NTT=0 Nreps=1/1 OrigMaxIntensity=5.3e+06 Parent=382.856 Pep=Non-tryp PrecursorIntensity=4.6e+07 Prob=0.9768 Protein=1/sp|Q99598|TSNAX_HUMAN RawSpectrum=SYSMHC00023_20141213_QEp7_MiBa_SA_HLA-I-p_MM16_3_A_1_c.10041.10041 RetentionTime=1055.8,1055.8,1…	27	1055.8	02446a_GC6-TUM_HLA_126_01_01-DDA-1h-R1	14055	HCD	FTMS	ELDARHDKY	14.034	79.427	28	23.7419	0.874145
SYSMHC00014	SYSMHC00014_F1_Agilent5_20150504_HLAI_GR_FM_SCX_combined	N.ELDAVQREY.Q/2 (CID)	AvePrecursorMz=562.1073 BinaryFileOffset=5097799 FracUnassigned=0.76,4/5;0.77,15/20;0.76,85/116 MassDiff=0.0030 Mods=0 NAA=9 NMC=1 NTT=0 Nreps=1/1 OrigMaxIntensity=4.6e+04 Parent=561.775 Pep=Non-tryp PrecursorIntensity=1.2e+06 Prob=0.9985 Protein=1/sp|O14777|NDC80_HUMAN RawSpectrum=SYSMHC00014_F1_Agilent5_20150504_HLAI_GR_FM_SCX_combined.21663.21663 RetentionTime=2694.2,2694.2,2694.2 Sample=1/_mn…	-1	2694.2	02446d_GC2-TUM_HLA_122_01_01-2xIT_2xHCD-1h-R4	23809	CID	ITMS	ELDAVQREY	24.195	240.13	35	31.4667	0.595857
SYSMHC00005	SYSMHC00005_20120619_EXQ6_MiBa_SA_HCT116_2_mHLA_2hr_c	M.ELDDTLKY.S/1 (HCD)	AvePrecursorMz=997.0894 BestRawSpectrum=SYSMHC00005_20120619_EXQ6_MiBa_SA_HCT116_2_mHLA_2hr_c.21468.21468 BinaryFileOffset=5109097 CollisionEnergy=25.0 ConsFracAssignedPeaks=0.448 DotConsensus=0.91,0.12;0/3 FracUnassigned=0.39,2/5;0.41,9/20;0.66,674/760 Inst=1/0,0,0 MassDiff=-0.0003 MassDiffCounts=1/0:3 MaxRepSN=200.0 Mods=0 NAA=8 NMC=1 NTT=0 Nreps=7/7 OrigMaxIntensity=3.6e+05 Parent=996.488 Pep=…	25	3310.43	02446a_GB4-TUM_HLA_112_01_01-DDA-1h-R1	43811	HCD	FTMS	ELDDTLKY	32.593	139.88	28	24	0.888613
SYSMHC00014	SYSMHC00014_F1_Agilent5_20150504_HLAI_GR_FM_SCX_combined	M.ELDDTLKY.S/2 (CID)	AvePrecursorMz=499.0484 BinaryFileOffset=5115443 FracUnassigned=0.75,4/5;0.78,16/20;0.66,89/150 MassDiff=0.0044 Mods=0 NAA=8 NMC=1 NTT=0 Nreps=1/1 OrigMaxIntensity=2.4e+05 Parent=498.748 Pep=Non-tryp PrecursorIntensity=7e+06 Prob=0.9775 Protein=1/sp|P67775|PP2AA_HUMAN RawSpectrum=SYSMHC00014_F1_Agilent5_20150504_HLAI_GR_FM_SCX_combined.23609.23609 RetentionTime=3532.2,3532.2,3532.2 Sample=1/_mnt_…	-1	3532.2	02446a_GC8-TUM_HLA_128_01_01-DDA-1h-R1	42290	CID	ITMS	ELDDTLKY	32.11	82.75	35	30.3939	0.520186
SYSMHC00005	SYSMHC00005_20120617_EXQ0_MiBa_SA_HCT116_1_mHLA_2hr_c	M.ELDDTLKY.S/2 (HCD)	AvePrecursorMz=499.0484 BestRawSpectrum=SYSMHC00005_20120617_EXQ0_MiBa_SA_HCT116_1_mHLA_2hr_c.16451.16451 BinaryFileOffset=5119657 CollisionEnergy=25.0 ConsFracAssignedPeaks=0.435 DotConsensus=0.98,0.02;0/2 FracUnassigned=1.00,5/5;0.74,13/20;0.56,790/893 Inst=1/0,0,0 MassDiff=-0.0019 MassDiffCounts=1/0:2 MaxRepSN=200.0 Mods=0 NAA=8 NMC=1 NTT=0 Nreps=6/6 OrigMaxIntensity=9.5e+05 Parent=498.748 Pep…	25	3236	02446d_GB4-TUM_HLA_112_01_01-3xHCD-1h-R4	24270	HCD	FTMS	ELDDTLKY	29.233	118.32	30	27.9048	0.877505
SYSMHC00014	SYSMHC00014_F1_Agilent5_20150504_HLAI_GR_FM_SCX_combined	R.ELDEHELDY.D/2 (CID)	AvePrecursorMz=582.0948 BinaryFileOffset=5126426 FracUnassigned=0.84,4/5;0.88,17/20;0.78,61/89 MassDiff=0.0021 Mods=0 NAA=9 NMC=0 NTT=1 Nreps=1/1 OrigMaxIntensity=9.9e+04 Parent=581.749 Pep=Semi-tryp PrecursorIntensity=2.7e+06 Prob=0.9906 Protein=1/sp|Q86VM9|ZCH18_HUMAN RawSpectrum=SYSMHC00014_F1_Agilent5_20150504_HLAI_GR_FM_SCX_combined.52015.52015 RetentionTime=3778.9,3778.9,3778.9 Sample=1/_mn…	-1	3778.9	02446d_GB11-TUM_HLA_119_01_01-2xIT_2xHCD-1h-R4	32533	CID	ITMS	ELDEHELDY	29.302	209.84	35	32.1957	0.336819
SYSMHC00014	SYSMHC00014_F1_Agilent5_20150504_HLAI_GR_FM_SCX_combined	E.ELDERGHTLY.T/2 (CID)	AvePrecursorMz=617.1650 BinaryFileOffset=5129109 FracUnassigned=1.00,5/5;0.93,17/20;0.66,58/95 MassDiff=0.0037 Mods=0 NAA=10 NMC=1 NTT=0 Nreps=1/1 OrigMaxIntensity=9.1e+04 Parent=616.799 Pep=Non-tryp PrecursorIntensity=2.6e+06 Prob=0.9730 Protein=1/sp|Q8IWW6|RHG12_HUMAN RawSpectrum=SYSMHC00014_F1_Agilent5_20150504_HLAI_GR_FM_SCX_combined.49472.49472 RetentionTime=2933.3,2933.3,2933.3 Sample=1/_mn…	-1	2933.3	02446d_GC5-TUM_HLA_125_01_01-2xIT_2xHCD-1h-R4	21425	CID	ITMS	ELDERGHTLY	22.731	219.72	35	32.4651	0.325648
SYSMHC00005	SYSMHC00005_20120619_EXQ6_MiBa_SA_HCT116_2_mHLA_2hr_c	E.ELDERGHTLY.T/2 (HCD)	AvePrecursorMz=617.1650 BestRawSpectrum=SYSMHC00005_20120619_EXQ6_MiBa_SA_HCT116_2_mHLA_2hr_c.16460.16460 BinaryFileOffset=5132080 CollisionEnergy=25.0 ConsFracAssignedPeaks=0.770 DotConsensus=0.94,0.04;0/18 FracUnassigned=0.19,1/5;0.41,9/20;0.51,1502/1748 Inst=1/0,0,0 MassDiff=0.0004 MassDiffCounts=1/0:18 MaxRepSN=200.0 Mods=0 NAA=10 NMC=1 NTT=0 Nreps=23/23 OrigMaxIntensity=3.3e+05 Parent=616.79…	25	2465.87	02446d_GC5-TUM_HLA_125_01_01-3xHCD-1h-R4	16512	HCD	FTMS	ELDERGHTLY	22.893	146.17	30	27.4219	0.886991
SYSMHC00023	SYSMHC00023_20140304_EXQ6_MiBa_SA_MM12-HLAp-1_c	M.ELDGPKGTGY.L/1 (HCD)	AvePrecursorMz=1037.1138 BestRawSpectrum=SYSMHC00023_20140304_EXQ6_MiBa_SA_MM12-HLAp-1_c.15925.15925 BinaryFileOffset=5145266 CollisionEnergy=25.0 ConsFracAssignedPeaks=0.277 DotConsensus=0.97,0.03;0/4 FracUnassigned=0.15,1/5;0.33,8/20;0.67,219/253 Inst=1/0,0,0 MassDiff=0.0077 MassDiffCounts=1/0:4 MaxRepSN=200.0 Mods=0 NAA=10 NMC=1 NTT=0 Nreps=7/7 OrigMaxIntensity=2.9e+05 Parent=1036.49 Pep=Non-t…	25	2338.77	02446a_GC9-TUM_HLA_129_01_01-DDA-1h-R1	26876	HCD	FTMS	ELDGPKGTGY	21.949	121.8	28	23.1333	0.904855
SYSMHC00014	SYSMHC00014_F1_Agilent5_20150504_HLAI_GR_FM_SCX_combined	M.ELDGPKGTGY.L/2 (CID)	AvePrecursorMz=519.0606 BestRawSpectrum=SYSMHC00014_F1_Agilent5_20150504_HLAI_GR_FM_SCX_combined.20556.20556 BinaryFileOffset=5150841 ConsFracAssignedPeaks=0.375 DotConsensus=0.87,0.13;0/2 FracUnassigned=0.74,4/5;0.79,17/20;0.63,127/197 Inst=1/0,0,0 MassDiff=0.0039 MassDiffCounts=1/0:2 MaxRepSN=200.0 Mods=0 NAA=10 NMC=1 NTT=0 Nreps=3/4 OrigMaxIntensity=2.4e+05 Parent=518.751 Pep=Non-tryp Precurso…	-1	2561.77	02446a_GC9-TUM_HLA_129_01_01-DDA-1h-R1	27036	CID	ITMS	ELDGPKGTGY	22.054	141.91	35	30.1333	0.730276
SYSMHC00008	SYSMHC00010_RT_rep6_021213_Fx50mM_c	M.ELDGPKGTGY.L/2 (HCD)	AvePrecursorMz=519.0606 BestRawSpectrum=SYSMHC00010_RT_rep6_021213_Fx50mM_c.03243.03243 BinaryFileOffset=5155404 CollisionEnergy=28.0 ConsFracAssignedPeaks=0.713 DotConsensus=0.83,0.12;5/20 FracUnassigned=0.27,1/5;0.54,12/20;0.57,351/448 Inst=1/0,0,0 MassDiff=-0.0021 MassDiffCounts=1/0:20 MaxRepSN=200.0 Mods=0 NAA=10 NMC=1 NTT=0 Nreps=35/45 OrigMaxIntensity=5.6e+05 Parent=518.751 Pep=Non-tryp Pre…	28	2081.4	02446d_GC9-TUM_HLA_129_01_01-3xHCD-1h-R4	12646	HCD	FTMS	ELDGPKGTGY	20.087	103.18	30	27.8889	0.938296
SYSMHC00014	SYSMHC00014_F1_Agilent5_20150504_HLAI_GR_FM_SCX_combined	E.ELDHTVSMQY.G/2 (CID)	AvePrecursorMz=612.1749 BestRawSpectrum=SYSMHC00014_F1_Agilent5_20150504_HLAI_GR_FM_SCX_combined.23222.23222 BinaryFileOffset=5163803 ConsFracAssignedPeaks=0.411 DotConsensus=0.90,0.10;0/2 FracUnassigned=0.80,4/5;0.82,17/20;0.58,123/221 Inst=1/0,0,0 MassDiff=-0.0007 MassDiffCounts=1/0:2 MaxRepSN=200.0 Mods=0 NAA=10 NMC=0 NTT=0 Nreps=5/5 OrigMaxIntensity=7.8e+04 Parent=611.774 Pep=Non-tryp Precurs…	-1	3685.27	02446a_GC4-TUM_HLA_124_01_01-DDA-1h-R1	40643	CID	ITMS	ELDHTVSMQY	30.796	119.22	35	30.3548	0.371947
SYSMHC00005	SYSMHC00005_20120515_EXQ3_MiBa_SA_HCT116_mHLA-1_c	E.ELDHTVSMQY.G/2 (HCD)	AvePrecursorMz=612.1749 BestRawSpectrum=SYSMHC00005_20120515_EXQ3_MiBa_SA_HCT116_mHLA-1_c.22378.22378 BinaryFileOffset=5167075 CollisionEnergy=25.0 ConsFracAssignedPeaks=0.646 DotConsensus=0.97,0.01;0/4 FracUnassigned=0.00,0/5;0.10,3/20;0.62,1414/1601 Inst=1/0,0,0 MassDiff=0.0084 MassDiffCounts=1/0:4 MaxRepSN=200.0 Mods=0 NAA=10 NMC=0 NTT=0 Nreps=5/6 OrigMaxIntensity=7.1e+05 Parent=611.774 Pep=No…	25	3107.3	02446d_GC4-TUM_HLA_124_01_01-3xHCD-1h-R4	24102	HCD	FTMS	ELDHTVSMQY	28.997	105.52	30	27.1077	0.880885
SYSMHC00014	SYSMHC00014_F1_Agilent5_20150504_HLAI_GR_FM_SCX_combined	E.ELDHTVSM[147]QY.G/2 (CID)	AvePrecursorMz=620.1746 BestRawSpectrum=SYSMHC00014_F1_Agilent5_20150504_HLAI_GR_FM_SCX_combined.20861.20861 BinaryFileOffset=5174423 ConsFracAssignedPeaks=0.431 DotConsensus=0.98,0.00;0/2 FracUnassigned=0.63,3/5;0.75,16/20;0.65,29/51 Inst=0 MassDiff=0.0036 MassDiffCounts=1/0:2 MaxRepSN=21.8 Mods=1/7,M,Oxidation NAA=10 NMC=0 NTT=0 Nreps=2/2 OrigMaxIntensity=5.4e+04 Parent=619.772 Pep=Non-tryp Pre…	-1	2327.7	02446a_GC4-TUM_HLA_124_01_01-DDA-1h-R1	29179	CID	ITMS	ELDHTVSMQY	23.377	135.55	35	30.3548	0.343033
SYSMHC00023	SYSMHC00023_20140304_EXQ6_MiBa_SA_MM12-HLAp-2_c	E.ELDHTVSM[147]QY.G/2 (HCD)	AvePrecursorMz=620.1746 BestRawSpectrum=SYSMHC00023_20140304_EXQ6_MiBa_SA_MM12-HLAp-2_c.17931.17931 BinaryFileOffset=5177343 CollisionEnergy=25.0 ConsFracAssignedPeaks=0.607 DotConsensus=0.95,0.05;0/2 FracUnassigned=0.19,1/5;0.33,7/20;0.60,2592/2971 Inst=1/0,0,0 MassDiff=0.0019 MassDiffCounts=1/0:2 MaxRepSN=200.0 Mods=1/7,M,Oxidation NAA=10 NMC=0 NTT=0 Nreps=3/3 OrigMaxIntensity=1.3e+05 Parent=61…	25	2470.7	02446a_GC4-TUM_HLA_124_01_01-DDA-1h-R1	29197	HCD	FTMS	ELDHTVSMQY	23.388	113.62	28	23.3548	0.875801
SYSMHC00014	SYSMHC00014_F1_Agilent5_20150504_HLAI_GR_FM_SCX_combined	L.ELDISDSKIRY.E/2 (CID)	AvePrecursorMz=670.2475 BinaryFileOffset=5188647 FracUnassigned=0.62,3/5;0.79,17/20;0.56,29/50 MassDiff=0.0000 Mods=0 NAA=11 NMC=2 NTT=0 Nreps=1/1 OrigMaxIntensity=1e+04 Parent=669.849 Pep=Non-tryp PrecursorIntensity=4.6e+05 Prob=0.9932 Protein=1/sp|P16435|NCPR_HUMAN RawSpectrum=SYSMHC00014_F1_Agilent5_20150504_HLAI_GR_FM_SCX_combined.52938.52938 RetentionTime=4088.6,4088.6,4088.6 Sample=1/_mnt_S…	-1	4088.6	02446d_GC10-TUM_HLA_130_01_01-2xIT_2xHCD-1h-R4	34003	CID	ITMS	ELDISDSKIRY	30.526	252.14	35	32.2979	0.521652
SYSMHC00023	SYSMHC00023_20141212_QEp7_MiBa_SA_HLA-I-p_MM16_1_A_c	L.ELDISDSKIRY.E/2 (HCD)	AvePrecursorMz=670.2475 BinaryFileOffset=5190501 CollisionEnergy=27.0 FracUnassigned=0.73,4/5;0.66,13/20;0.57,91/150 MassDiff=0.0103 Mods=0 NAA=11 NMC=2 NTT=0 Nreps=1/1 OrigMaxIntensity=2.4e+05 Parent=669.849 Pep=Non-tryp PrecursorIntensity=2.3e+06 Prob=0.9990 Protein=1/sp|P16435|NCPR_HUMAN RawSpectrum=SYSMHC00023_20141212_QEp7_MiBa_SA_HLA-I-p_MM16_1_A_c.34938.34938 RetentionTime=3469.7,3469.7,34…	27	3469.7	02446d_GC10-TUM_HLA_130_01_01-3xHCD-1h-R4	26095	HCD	FTMS	ELDISDSKIRY	30.229	212.28	30	27.4247	0.957154
SYSMHC00014	SYSMHC00014_F1_Agilent5_20150504_HLAI_GR_FM_SCX_combined	L.ELDISDSKIRY.E/3 (CID)	AvePrecursorMz=447.1674 BinaryFileOffset=5194579 FracUnassigned=1.00,5/5;0.84,16/20;0.58,79/150 MassDiff=0.0047 Mods=0 NAA=11 NMC=2 NTT=0 Nreps=1/1 OrigMaxIntensity=5.3e+04 Parent=446.902 Pep=Non-tryp PrecursorIntensity=2.3e+06 Prob=0.9971 Protein=1/sp|P16435|NCPR_HUMAN RawSpectrum=SYSMHC00014_F1_Agilent5_20150504_HLAI_GR_FM_SCX_combined.52929.52929 RetentionTime=4084.9,4084.9,4084.9 Sample=1/_mn…	-1	4084.9	02446d_GC10-TUM_HLA_130_01_01-2xIT_2xHCD-1h-R4	34001	CID	ITMS	ELDISDSKIRY	30.525	74.533	35	32.2979	0.141338
SYSMHC00023	SYSMHC00023_20141216_QEp7_MiBa_SA_HLA-I-p_MMf_2_1_c	L.ELDISDSKIRY.E/3 (HCD)	AvePrecursorMz=447.1674 BestRawSpectrum=SYSMHC00023_20141216_QEp7_MiBa_SA_HLA-I-p_MMf_2_1_c.26519.26519 BinaryFileOffset=5199221 CollisionEnergy=27.0 ConsFracAssignedPeaks=0.634 DotConsensus=0.95,0.01;0/8 FracUnassigned=0.76,4/5;0.66,13/20;0.42,84/150 Inst=0 MassDiff=0.0039 MassDiffCounts=1/0:8 MaxRepSN=7.5 Mods=0 NAA=11 NMC=2 NTT=0 Nreps=8/8 OrigMaxIntensity=4.4e+05 Parent=446.902 Pep=Non-tryp P…	27	3386.47	02446a_GC10-TUM_HLA_130_01_01-DDA-1h-R1	42345	HCD	FTMS	ELDISDSKIRY	32.375	154.24	28	23.4194	0.915489
SYSMHC00023	SYSMHC00023_20140305_EXQ6_MiBa_SA_MM8-HLAp-1_c	L.ELDKTGTHLKY.F/2 (HCD)	AvePrecursorMz=653.2402 BestRawSpectrum=SYSMHC00023_20140305_EXQ6_MiBa_SA_MM8-HLAp-1_c.15642.15642 BinaryFileOffset=5205484 CollisionEnergy=25.0 ConsFracAssignedPeaks=0.509 DotConsensus=0.94,0.05;0/6 FracUnassigned=1.00,5/5;0.65,9/20;0.67,1687/1929 Inst=1/0,0,0 MassDiff=0.0055 MassDiffCounts=1/0:6 MaxRepSN=200.0 Mods=0 NAA=11 NMC=2 NTT=0 Nreps=7/7 OrigMaxIntensity=8.4e+05 Parent=652.846 Pep=Non-t…	25	1908.13	02446d_GC11-TUM_HLA_131_01_01-2xIT_2xHCD-1h-R4	14605	HCD	ITMS	ELDKTGTHLKY	18.551	88.596	28	25.7955	0.232361
SYSMHC00023	SYSMHC00023_20140305_EXQ6_MiBa_SA_MM8-HLAp-1_c	L.ELDKTGTHLKY.F/3 (HCD)	AvePrecursorMz=435.8293 BestRawSpectrum=SYSMHC00023_20140305_EXQ6_MiBa_SA_MM8-HLAp-1_c.15651.15651 BinaryFileOffset=5211427 CollisionEnergy=25.0 ConsFracAssignedPeaks=0.505 DotConsensus=0.89,0.08;0/6 FracUnassigned=0.64,3/5;0.59,11/20;0.42,77/150 Inst=0 MassDiff=0.0033 MassDiffCounts=1/0:6 MaxRepSN=9.1 Mods=0 NAA=11 NMC=2 NTT=0 Nreps=6/6 OrigMaxIntensity=1.3e+06 Parent=435.566 Pep=Non-tryp Precur…	25	1905.17	02446a_GC11-TUM_HLA_131_01_01-DDA-1h-R1	24655	HCD	FTMS	ELDKTGTHLKY	20.343	81.625	28	23.625	0.876407
SYSMHC00023	SYSMHC00023_20141213_QEp7_MiBa_SA_HLA-I-p_MM16_3_A_1_c	S.ELDPAVMDQFY.M/2 (HCD)	AvePrecursorMz=664.7431 BinaryFileOffset=5216719 CollisionEnergy=27.0 FracUnassigned=0.00,0/5;0.07,3/20;0.43,96/150 MassDiff=0.0052 Mods=0 NAA=11 NMC=0 NTT=0 Nreps=1/1 OrigMaxIntensity=1.8e+05 Parent=664.297 Pep=Non-tryp PrecursorIntensity=6.5e+05 Prob=0.9767 Protein=1/sp|P17707|DCAM_HUMAN RawSpectrum=SYSMHC00023_20141213_QEp7_MiBa_SA_HLA-I-p_MM16_3_A_1_c.59903.59903 RetentionTime=5740.4,5740.4,5…	27	5740.4	02446d_GC10-TUM_HLA_130_01_01-3xHCD-1h-R4	49599	HCD	FTMS	ELDPAVMDQFY	48.659	27.481	25	22.4247	0.862129
SYSMHC00014	SYSMHC00014_OR8_1307012_CF_GM_HLA_SCX_fr28_30_CID_HCD_c	F.ELDPLTGEWHY.K/2 (CID)	AvePrecursorMz=680.7362 BestRawSpectrum=SYSMHC00014_OR8_1307012_CF_GM_HLA_SCX_fr28_30_CID_HCD_c.13391.13391 BinaryFileOffset=5220760 CollisionEnergy=35.0 ConsFracAssignedPeaks=0.968 DotConsensus=0.98,0.00;0/2 FracUnassigned=0.00,0/5;0.04,2/20;0.03,17/94 Inst=0 MassDiff=0.0009 MassDiffCounts=1/0:2 MaxRepSN=25.6 Mods=0 NAA=11 NMC=0 NTT=0 Nreps=2/2 OrigMaxIntensity=1.9e+04 Parent=680.314 Pep=Non-try…	35	5492.6	02446a_GC10-TUM_HLA_130_01_01-DDA-1h-R1	62127	CID	ITMS	ELDPLTGEWHY	45.633	235.66	35	30.4194	0.945771
SYSMHC00001	SYSMHC00001_Jurkat_Oxford_TT0236a_DDA_MHC-I_Jurkat_iRT	F.ELDPLTGEWHY.K/2 (CID-QTOF)	AvePrecursorMz=680.7362 BestRawSpectrum=SYSMHC00001_Jurkat_Oxford_TT0236a_DDA_MHC-I_Jurkat_iRT.109749.109749 BinaryFileOffset=5224720 ConsFracAssignedPeaks=0.629 DotConsensus=0.79,0.01;0/3 FracUnassigned=0.00,0/5;0.08,4/20;0.40,101/150 Inst=0 MassDiff=-0.0026 MassDiffCounts=1/0:3 MaxRepSN=11.6 Mods=0 NAA=11 NMC=0 NTT=0 Nreps=3/4 OrigMaxIntensity=5.2e+02 Parent=680.314 Pep=Non-tryp PrecursorIntens…	-1	3525.57	02446a_GC10-TUM_HLA_130_01_01-DDA-1h-R1	62138	HCD	FTMS	ELDPLTGEWHY	45.64	141.25	28	23.4194	0.851171
SYSMHC00005	SYSMHC00005_20120515_EXQ3_MiBa_SA_HCT116_mHLA-1_c	F.ELDPLTGEWHY.K/2 (HCD)	AvePrecursorMz=680.7362 BestRawSpectrum=SYSMHC00005_20120515_EXQ3_MiBa_SA_HCT116_mHLA-1_c.33520.33520 BinaryFileOffset=5228583 CollisionEnergy=25.0 ConsFracAssignedPeaks=0.673 DotConsensus=0.91,0.10;3/41 FracUnassigned=1.00,5/5;0.67,10/20;0.86,1936/2011 Inst=1/0,0,0 MassDiff=0.0110 MassDiffCounts=1/0:41 MaxRepSN=200.0 Mods=0 NAA=11 NMC=0 NTT=0 Nreps=56/59 OrigMaxIntensity=1.3e+05 Parent=680.314 P…	25	5680.07	02446a_GC10-TUM_HLA_130_01_01-DDA-1h-R1	62138	HCD	FTMS	ELDPLTGEWHY	45.64	141.25	28	23.4194	0.950358
SYSMHC00014	SYSMHC00014_F1_Agilent5_20150504_HLAI_GR_FM_SCX_combined	L.ELDPMAMTQKY.E/2 (CID)	AvePrecursorMz=664.2801 BestRawSpectrum=SYSMHC00014_F1_Agilent5_20150504_HLAI_GR_FM_SCX_combined.26097.26097 BinaryFileOffset=5239466 ConsFracAssignedPeaks=0.286 DotConsensus=0.83,0.17;1/2 FracUnassigned=0.82,4/5;0.83,17/20;0.68,66/100 Inst=1/0,0,0 MassDiff=0.0048 MassDiffCounts=1/0:2 MaxRepSN=200.0 Mods=0 NAA=11 NMC=1 NTT=0 Nreps=3/5 OrigMaxIntensity=1.2e+04 Parent=663.807 Pep=Non-tryp Precursor…	-1	4738.07	02446d_GC11-TUM_HLA_131_01_01-2xIT_2xHCD-1h-R4	46242	CID	ITMS	ELDPMAMTQKY	36.828	202.16	35	32.7955	0.788766
SYSMHC00005	SYSMHC00005_20120617_EXQ0_MiBa_SA_HCT116_1_mHLA_2hr_c	L.ELDPMAMTQKY.E/2 (HCD)	AvePrecursorMz=664.2801 BestRawSpectrum=SYSMHC00005_20120617_EXQ0_MiBa_SA_HCT116_1_mHLA_2hr_c.21954.21954 BinaryFileOffset=5241460 CollisionEnergy=25.0 ConsFracAssignedPeaks=0.616 DotConsensus=0.93,0.10;2/21 FracUnassigned=1.00,5/5;0.68,12/20;0.59,1251/1430 Inst=1/0,0,0 MassDiff=-0.0009 MassDiffCounts=1/0:21 MaxRepSN=200.0 Mods=0 NAA=11 NMC=1 NTT=0 Nreps=32/33 OrigMaxIntensity=4.6e+05 Parent=663.…	25	4152.17	02446a_GC11-TUM_HLA_131_01_01-DDA-1h-R1	52532	HCD	FTMS	ELDPMAMTQKY	38.62	128.51	28	23.625	0.931359
SYSMHC00014	SYSMHC00014_OR8_1307012_CF_GM_HLA_SCX_fr26_28_CID_HCD_c	L.ELDPM[147]AMTQKY.E/2 (CID)	AvePrecursorMz=672.2798 BinaryFileOffset=5250255 CollisionEnergy=35.0 FracUnassigned=0.00,0/5;0.00,0/20;0.13,45/132 MassDiff=-0.0004 Mods=1/4,M,Oxidation NAA=11 NMC=1 NTT=0 Nreps=1/1 OrigMaxIntensity=1.5e+04 Parent=671.805 Pep=Non-tryp PrecursorIntensity=2.5e+05 Prob=0.9999 Protein=1/sp|Q13435|SF3B2_HUMAN RawSpectrum=SYSMHC00014_OR8_1307012_CF_GM_HLA_SCX_fr26_28_CID_HCD_c.06693.06693 RetentionTim…	35	3986.9	02446a_GC11-TUM_HLA_131_01_01-DDA-1h-R1	41651	CID	ITMS	ELDPMAMTQKY	31.402	171.92	35	30.625	0.807344
SYSMHC00005	SYSMHC00005_20120617_EXQ0_MiBa_SA_HCT116_1_mHLA_2hr_c	L.ELDPM[147]AMTQKY.E/2 (HCD)	AvePrecursorMz=672.2798 BestRawSpectrum=SYSMHC00005_20120617_EXQ0_MiBa_SA_HCT116_1_mHLA_2hr_c.17008.17008 BinaryFileOffset=5254899 CollisionEnergy=25.0 ConsFracAssignedPeaks=0.651 DotConsensus=0.86,0.13;3/21 FracUnassigned=0.63,3/5;0.72,15/20;0.74,1557/1714 Inst=1/0,0,0 MassDiff=-0.0043 MassDiffCounts=1/0:21 MaxRepSN=200.0 Mods=1/4,M,Oxidation NAA=11 NMC=1 NTT=0 Nreps=46/46 OrigMaxIntensity=3.3e+…	25	3193.37	02446a_GC11-TUM_HLA_131_01_01-DDA-1h-R1	41659	HCD	FTMS	ELDPMAMTQKY	31.407	95.618	28	23.625	0.849619
SYSMHC00014	SYSMHC00014_OR8_1307012_CF_GM_HLA_SCX_combined_EThcD	L.ELDPMAM[147]TQKY.E/2 (CID)	AvePrecursorMz=672.2798 BinaryFileOffset=5262882 FracUnassigned=0.85,4/5;0.77,14/20;0.49,79/150 MassDiff=-0.0009 Mods=1/6,M,Oxidation NAA=11 NMC=1 NTT=0 Nreps=1/1 OrigMaxIntensity=3.3e+03 Parent=671.805 Pep=Non-tryp PrecursorIntensity=1.5e+05 Prob=0.9777 Protein=1/sp|Q13435|SF3B2_HUMAN RawSpectrum=SYSMHC00014_OR8_1307012_CF_GM_HLA_SCX_combined_EThcD.04548.04548 RetentionTime=4093.8,4093.8,4093.8 …	-1	4093.8	02446a_GC11-TUM_HLA_131_01_01-DDA-1h-R1	41415	CID	ITMS	ELDPMAMTQKY	31.247	234.9	35	30.625	0.526222
SYSMHC00005	SYSMHC00005_20120617_EXQ0_MiBa_SA_HCT116_1_mHLA_2hr_c	L.ELDPMAM[147]TQKY.E/2 (HCD)	AvePrecursorMz=672.2798 BestRawSpectrum=SYSMHC00005_20120617_EXQ0_MiBa_SA_HCT116_1_mHLA_2hr_c.16553.16553 BinaryFileOffset=5267369 CollisionEnergy=25.0 ConsFracAssignedPeaks=0.664 DotConsensus=0.92,0.12;1/15 FracUnassigned=1.00,5/5;0.79,15/20;0.62,829/968 Inst=1/0,0,0 MassDiff=-0.0043 MassDiffCounts=1/0:15 MaxRepSN=200.0 Mods=1/6,M,Oxidation NAA=11 NMC=1 NTT=0 Nreps=31/32 OrigMaxIntensity=2.3e+05…	25	3228.67	02446a_GC11-TUM_HLA_131_01_01-DDA-1h-R1	41424	HCD	FTMS	ELDPMAMTQKY	31.253	98.754	28	23.625	0.816309
SYSMHC00008	SYSMHC00023_20140304_EXQ6_MiBa_SA_MM12-HLAp-2_c	L.ELDPM[147]AM[147]TQKY.E/2 (HCD)	AvePrecursorMz=680.2795 BestRawSpectrum=SYSMHC00023_20140304_EXQ6_MiBa_SA_MM12-HLAp-2_c.18363.18363 BinaryFileOffset=5275028 CollisionEnergy=25.0 ConsFracAssignedPeaks=0.640 DotConsensus=0.92,0.10;1/15 FracUnassigned=0.36,2/5;0.55,12/20;0.60,1150/1339 Inst=1/0,0,0 MassDiff=0.0042 MassDiffCounts=1/0:15 MaxRepSN=200.0 Mods=2/4,M,Oxidation/6,M,Oxidation NAA=11 NMC=1 NTT=0 Nreps=41/42 OrigMaxIntensit…	25	2299	02446d_GC11-TUM_HLA_131_01_01-3xHCD-1h-R4	15720	HCD	FTMS	ELDPMAMTQKY	21.938	123.62	30	27.6111	0.944427
SYSMHC00014	SYSMHC00014_F1_Agilent5_20150504_HLAI_GR_FM_SCX_combined	L.ELDPNNAVYY.C/2 (CID)	AvePrecursorMz=599.6406 BinaryFileOffset=5283016 FracUnassigned=0.68,4/5;0.63,13/20;0.59,57/86 MassDiff=0.0004 Mods=0 NAA=10 NMC=0 NTT=0 Nreps=1/1 OrigMaxIntensity=2.4e+04 Parent=599.275 Pep=Non-tryp PrecursorIntensity=6.3e+05 Prob=0.9459 Protein=1/sp|Q96EQ0|SGTB_HUMAN RawSpectrum=SYSMHC00014_F1_Agilent5_20150504_HLAI_GR_FM_SCX_combined.69067.69067 RetentionTime=4426.3,4426.3,4426.3 Sample=1/_mnt…	-1	4426.3	02446d_GC5-TUM_HLA_125_01_01-2xIT_2xHCD-1h-R4	44226	CID	ITMS	ELDPNNAVYY	35.724	38.804	35	32.4651	0.469689
SYSMHC00023	SYSMHC00023_20140305_EXQ6_MiBa_SA_MM5-HLAp-1_c	L.ELDPQSSNLY.S/1 (HCD)	AvePrecursorMz=1166.2292 BestRawSpectrum=SYSMHC00023_20140305_EXQ6_MiBa_SA_MM5-HLAp-1_c.26605.26605 BinaryFileOffset=5285662 CollisionEnergy=25.0 ConsFracAssignedPeaks=0.392 DotConsensus=0.95,0.03;0/8 FracUnassigned=0.85,4/5;0.69,12/20;0.78,865/974 Inst=1/0,0,0 MassDiff=0.0045 MassDiffCounts=1/0:8 MaxRepSN=200.0 Mods=0 NAA=10 NMC=0 NTT=0 Nreps=11/11 OrigMaxIntensity=1.2e+05 Parent=1165.54 Pep=Non…	25	3647.27	02446d_GC7-TUM_HLA_127_01_01-3xHCD-1h-R4	28497	HCD	FTMS	ELDPQSSNLY	32.355	131.11	25	22.7077	0.936525
SYSMHC00014	SYSMHC00014_F1_Agilent5_20150504_HLAI_GR_FM_SCX_combined	L.ELDPQSSNLY.S/2 (CID)	AvePrecursorMz=583.6183 BinaryFileOffset=5292410 FracUnassigned=0.81,4/5;0.80,16/20;0.56,61/107 MassDiff=0.0040 Mods=0 NAA=10 NMC=0 NTT=0 Nreps=1/1 OrigMaxIntensity=1.6e+04 Parent=583.272 Pep=Non-tryp PrecursorIntensity=7e+05 Prob=0.9991 Protein=1/sp|Q95460|HMR1_HUMAN RawSpectrum=SYSMHC00014_F1_Agilent5_20150504_HLAI_GR_FM_SCX_combined.13048.13048 RetentionTime=3801.7,3801.7,3801.7 Sample=1/_mnt_…	-1	3801.7	02446a_GC7-TUM_HLA_127_01_01-DDA-1h-R1	44991	CID	ITMS	ELDPQSSNLY	33.87	88.134	35	30.4839	0.320987
SYSMHC00023	SYSMHC00023_20140304_EXQ6_MiBa_SA_MM3-HLAp-2_c	L.ELDPQSSNLY.S/2 (HCD)	AvePrecursorMz=583.6183 BestRawSpectrum=SYSMHC00023_20140304_EXQ6_MiBa_SA_MM3-HLAp-2_c.25303.25303 BinaryFileOffset=5295835 CollisionEnergy=25.0 ConsFracAssignedPeaks=0.505 DotConsensus=0.88,0.07;0/5 FracUnassigned=1.00,5/5;0.87,14/20;0.85,1187/1311 Inst=1/0,0,0 MassDiff=-0.0006 MassDiffCounts=1/0:5 MaxRepSN=200.0 Mods=0 NAA=10 NMC=0 NTT=0 Nreps=7/7 OrigMaxIntensity=5e+05 Parent=583.272 Pep=Non-t…	25	3659.87	02446a_GC7-TUM_HLA_127_01_01-DDA-1h-R1	45000	HCD	FTMS	ELDPQSSNLY	33.876	72.2	28	23.4839	0.899218
SYSMHC00014	SYSMHC00014_F1_Agilent5_20150504_HLAI_GR_FM_SCX_combined	L.ELDPSNTKALY.R/2 (CID)	AvePrecursorMz=626.1928 BestRawSpectrum=SYSMHC00014_F1_Agilent5_20150504_HLAI_GR_FM_SCX_combined.23422.23422 BinaryFileOffset=5304972 ConsFracAssignedPeaks=0.442 DotConsensus=0.94,0.02;0/2 FracUnassigned=0.79,4/5;0.78,16/20;0.62,84/150 Inst=0 MassDiff=0.0030 MassDiffCounts=1/0:2 MaxRepSN=36.5 Mods=0 NAA=11 NMC=1 NTT=0 Nreps=2/3 OrigMaxIntensity=4.8e+04 Parent=625.817 Pep=Non-tryp PrecursorIntensi…	-1	3736.77	02446d_GD2-TUM_HLA_134_01_01-2xIT_2xHCD-1h-R4	33578	CID	ITMS	ELDPSNTKALY	30.106	199.03	35	32.8077	0.390668
SYSMHC00005	SYSMHC00010_pat_NT_03062014_rep5_c	L.ELDPSNTKALY.R/2 (HCD)	AvePrecursorMz=626.1928 BestRawSpectrum=SYSMHC00010_pat_NT_03062014_rep5_c.16703.16703 BinaryFileOffset=5309806 CollisionEnergy=25.0 ConsFracAssignedPeaks=0.820 DotConsensus=0.81,0.10;2/9 FracUnassigned=0.44,2/5;0.35,5/20;0.47,431/558 Inst=1/0,0,0 MassDiff=0.0064 MassDiffCounts=1/0:9 MaxRepSN=200.0 Mods=0 NAA=11 NMC=1 NTT=0 Nreps=19/23 OrigMaxIntensity=1.5e+05 Parent=625.817 Pep=Non-tryp Precurso…	25	3163.63	02446a_GD2-TUM_HLA_134_01_01-DDA-1h-R1	41631	HCD	FTMS	ELDPSNTKALY	31.715	134.3	28	24.125	0.824952
SYSMHC00005	SYSMHC00005_20120518_EXQ0_MiBa_SA_HCT116_mHLA-2_c	K.ELDPTNMTY.L/1 (HCD)	AvePrecursorMz=1084.1855 BestRawSpectrum=SYSMHC00005_20120518_EXQ0_MiBa_SA_HCT116_mHLA-2_c.27241.27241 BinaryFileOffset=5314280 CollisionEnergy=25.0 ConsFracAssignedPeaks=0.493 DotConsensus=0.98,0.02;0/2 FracUnassigned=0.59,3/5;0.63,13/20;0.72,1448/1620 Inst=1/0,0,0 MassDiff=0.0017 MassDiffCounts=1/0:2 MaxRepSN=200.0 Mods=0 NAA=9 NMC=0 NTT=1 Nreps=5/5 OrigMaxIntensity=1.6e+05 Parent=1083.47 Pep=S…	25	4185.67	02446d_GC4-TUM_HLA_124_01_01-3xHCD-1h-R4	31921	HCD	FTMS	ELDPTNMTY	35.079	180.93	25	22.1077	0.954288
SYSMHC00014	SYSMHC00014_OR8_1307012_CF_GM_HLA_SCX_fr32_34_CID_HCD_c	Q.ELDRFMHYY.T/2 (CID)	AvePrecursorMz=637.7217 BinaryFileOffset=5331761 CollisionEnergy=35.0 FracUnassigned=0.36,2/5;0.32,6/20;0.05,62/149 MassDiff=-0.0020 Mods=0 NAA=9 NMC=1 NTT=0 Nreps=1/2 OrigMaxIntensity=2e+04 Parent=637.287 Pep=Non-tryp PrecursorIntensity=1.1e+05 Prob=0.9695 Protein=1/sp|Q9P2G1|AKIB1_HUMAN RawSpectrum=SYSMHC00014_OR8_1307012_CF_GM_HLA_SCX_fr32_34_CID_HCD_c.11206.11206 RetentionTime=5375.9,5375.9,5…	35	5375.9	02446d_GB8-TUM_HLA_116_01_01-2xIT_2xHCD-1h-R4	40833	CID	ITMS	ELDRFMHYY	33.774	138.06	35	32.381	0.942594
SYSMHC00014	SYSMHC00014_OR8_1307012_CF_GM_HLA_SCX_combined_EThcD	Q.ELDRFM[147]HYY.T/2 (CID)	AvePrecursorMz=645.7214 BinaryFileOffset=5336359 FracUnassigned=1.00,5/5;0.83,15/20;0.53,72/150 MassDiff=-0.0016 Mods=1/5,M,Oxidation NAA=9 NMC=1 NTT=0 Nreps=1/1 OrigMaxIntensity=1.5e+04 Parent=645.285 Pep=Non-tryp PrecursorIntensity=2.5e+05 Prob=0.9969 Protein=1/sp|Q9P2G1|AKIB1_HUMAN RawSpectrum=SYSMHC00014_OR8_1307012_CF_GM_HLA_SCX_combined_EThcD.21784.21784 RetentionTime=4776.4,4776.4,4776.4 S…	-1	4776.4	02446d_GB8-TUM_HLA_116_01_01-2xIT_2xHCD-1h-R4	29207	CID	ITMS	ELDRFMHYY	27.406	134.77	35	32.381	0.415785
SYSMHC00023	SYSMHC00023_20140306_EXQ6_MiBa_SA_MM8-HLAp-1_c	L.ELDRQELTY.Q/1 (HCD)	AvePrecursorMz=1167.2604 BestRawSpectrum=SYSMHC00023_20140306_EXQ6_MiBa_SA_MM8-HLAp-1_c.23054.23054 BinaryFileOffset=5340692 CollisionEnergy=25.0 ConsFracAssignedPeaks=0.208 DotConsensus=0.99,0.00;0/2 FracUnassigned=0.59,3/5;0.63,13/20;0.75,334/374 Inst=1/0,0,0 MassDiff=0.0087 MassDiffCounts=1/0:2 MaxRepSN=200.0 Mods=0 NAA=9 NMC=1 NTT=0 Nreps=4/4 OrigMaxIntensity=1.1e+06 Parent=1166.57 Pep=Non-tr…	25	3051.57	02446d_GC2-TUM_HLA_122_01_01-2xIT_2xHCD-1h-R4	29846	HCD	ITMS	ELDRQELTY	27.521	171.99	28	24.4667	0.774684
SYSMHC00014	SYSMHC00014_F1_Agilent5_20150504_HLAI_GR_FM_SCX_combined	L.ELDRQELTY.Q/2 (CID)	AvePrecursorMz=584.1339 BinaryFileOffset=5346312 FracUnassigned=0.66,3/5;0.82,17/20;0.78,51/71 MassDiff=0.0033 Mods=0 NAA=9 NMC=1 NTT=0 Nreps=1/1 OrigMaxIntensity=6.3e+04 Parent=583.788 Pep=Non-tryp PrecursorIntensity=1.2e+06 Prob=0.9582 Protein=1/sp|Q6AI12|ANR40_HUMAN RawSpectrum=SYSMHC00014_F1_Agilent5_20150504_HLAI_GR_FM_SCX_combined.22783.22783 RetentionTime=3186.8,3186.8,3186.8 Sample=1/_mnt…	-1	3186.8	02446a_GC2-TUM_HLA_122_01_01-DDA-1h-R1	38537	CID	ITMS	ELDRQELTY	29.465	186.41	35	30.5	0.314246
SYSMHC00005	SYSMHC00023_20140305_EXQ6_MiBa_SA_MM8-HLAp-1_c	L.ELDRQELTY.Q/2 (HCD)	AvePrecursorMz=584.1339 BestRawSpectrum=SYSMHC00023_20140305_EXQ6_MiBa_SA_MM8-HLAp-1_c.23429.23429 BinaryFileOffset=5348551 CollisionEnergy=25.0 ConsFracAssignedPeaks=0.619 DotConsensus=0.99,0.01;0/3 FracUnassigned=0.16,1/5;0.16,4/20;0.56,1515/1742 Inst=1/0,0,0 MassDiff=0.0067 MassDiffCounts=1/0:3 MaxRepSN=200.0 Mods=0 NAA=9 NMC=1 NTT=0 Nreps=5/5 OrigMaxIntensity=7.8e+05 Parent=583.788 Pep=Non-tr…	25	2948.37	02446a_GC2-TUM_HLA_122_01_01-DDA-1h-R1	38335	HCD	FTMS	ELDRQELTY	29.336	147.4	28	23.5	0.891489
SYSMHC00005	SYSMHC00005_20120619_EXQ6_MiBa_SA_HCT116_2_mHLA_2hr_c	K.ELDRSNQAEY.D/2 (HCD)	AvePrecursorMz=613.1320 BestRawSpectrum=SYSMHC00005_20120619_EXQ6_MiBa_SA_HCT116_2_mHLA_2hr_c.12639.12639 BinaryFileOffset=5355715 CollisionEnergy=25.0 ConsFracAssignedPeaks=0.860 DotConsensus=0.84,0.02;0/2 FracUnassigned=0.00,0/5;0.08,2/20;0.25,46/150 Inst=0 MassDiff=0.0009 MassDiffCounts=1/0:2 MaxRepSN=9.2 Mods=0 NAA=10 NMC=1 NTT=1 Nreps=2/2 OrigMaxIntensity=1.2e+05 Parent=612.778 Pep=Semi-tryp…	25	2298.2	02446a_GC5-TUM_HLA_125_01_01-DDA-1h-R1	22097	HCD	FTMS	ELDRSNQAEY	19.161	151.83	28	23.6667	0.845375
SYSMHC00014	SYSMHC00014_F1_Agilent5_20150504_HLAI_GR_FM_SCX_combined	F.ELDSEQVRY.E/2 (CID)	AvePrecursorMz=570.1070 BinaryFileOffset=5362800 FracUnassigned=0.72,4/5;0.74,15/20;0.61,96/148 MassDiff=0.0043 Mods=0 NAA=9 NMC=1 NTT=0 Nreps=1/2 OrigMaxIntensity=7.5e+04 Parent=569.772 Pep=Non-tryp PrecursorIntensity=1.7e+06 Prob=0.9967 Protein=1/sp|Q5VZE5|NAA35_HUMAN RawSpectrum=SYSMHC00014_F1_Agilent5_20150504_HLAI_GR_FM_SCX_combined.21652.21652 RetentionTime=2689.2,2689.2,2689.2 Sample=1/_mn…	-1	2689.2	02446d_GB11-TUM_HLA_119_01_01-2xIT_2xHCD-1h-R4	22721	CID	ITMS	ELDSEQVRY	23.935	199.46	35	32.1957	0.437827
SYSMHC00014	SYSMHC00014_OR8_1307012_CF_GM_HLA_SCX_fr28_30_CID_HCD_c	F.ELDSEQVRY.E/2 (HCD)	AvePrecursorMz=570.1070 BinaryFileOffset=5367042 CollisionEnergy=32.0 FracUnassigned=0.40,2/5;0.46,11/20;0.42,50/78 MassDiff=-0.0005 Mods=0 NAA=9 NMC=1 NTT=0 Nreps=1/1 OrigMaxIntensity=2.4e+04 Parent=569.772 Pep=Non-tryp PrecursorIntensity=5.3e+05 Prob=0.9902 Protein=1/sp|Q5VZE5|NAA35_HUMAN RawSpectrum=SYSMHC00014_OR8_1307012_CF_GM_HLA_SCX_fr28_30_CID_HCD_c.05221.05221 RetentionTime=3699.6,3699.6…	32	3699.6	02446a_GB11-TUM_HLA_119_01_01-DDA-1h-R1	30570	HCD	FTMS	ELDSEQVRY	24.378	154.49	28	23.7333	0.897846
SYSMHC00023	SYSMHC00023_20140305_EXQ6_MiBa_SA_MM8-HLAp-1_c	M.ELDSNDGLLK.V/1 (HCD)	AvePrecursorMz=1104.2016 BestRawSpectrum=SYSMHC00023_20140305_EXQ6_MiBa_SA_MM8-HLAp-1_c.22708.22708 BinaryFileOffset=5369448 CollisionEnergy=25.0 ConsFracAssignedPeaks=0.331 DotConsensus=0.99,0.00;0/2 FracUnassigned=0.00,0/5;0.28,8/20;0.70,1415/1593 Inst=1/0,0,0 MassDiff=0.0034 MassDiffCounts=1/0:2 MaxRepSN=200.0 Mods=0 NAA=10 NMC=0 NTT=1 Nreps=4/4 OrigMaxIntensity=9.6e+05 Parent=1103.56 Pep=Semi…	25	2956.23	02445a_BC10-TUM_HLA_34_01_01-DDA-1h-R1	39493	HCD	FTMS	ELDSNDGLLK	29.604	167.12	28	23.0833	0.853101
SYSMHC00023	SYSMHC00023_20140305_EXQ6_MiBa_SA_MM8-HLAp-1_c	M.ELDSNDGLLK.V/2 (HCD)	AvePrecursorMz=552.6045 BestRawSpectrum=SYSMHC00023_20140305_EXQ6_MiBa_SA_MM8-HLAp-1_c.22683.22683 BinaryFileOffset=5375301 CollisionEnergy=25.0 ConsFracAssignedPeaks=0.554 DotConsensus=0.92,0.10;0/3 FracUnassigned=0.60,3/5;0.67,13/20;0.55,1245/1423 Inst=1/0,0,0 MassDiff=0.0027 MassDiffCounts=1/0:3 MaxRepSN=200.0 Mods=0 NAA=10 NMC=0 NTT=1 Nreps=5/5 OrigMaxIntensity=3.7e+06 Parent=552.283 Pep=Semi…	25	2940.23	02445d_BC10-TUM_HLA_34_01_01-3xHCD-1h-R4	26440	HCD	FTMS	ELDSNDGLLK	29	142.43	30	26.9143	0.906587
[truncated: 152,477 more rows]
