# Supplementary material for: Deep learning boosts sensitivity of mass spectrometry-based immunopeptidomics
Source: Nat Commun. 2021 Jun 7;12:3346. doi: 10.1038/s41467-021-23713-9 (PMC8184761; doi:10.1038/s41467-021-23713-9)
Supplement: Supplementary file 6 — Supplementary Data 3 [file 41467_2021_23713_MOESM6_ESM.xlsx]

## Sheet: Legend
Supplementary Table 3 | Results of the re-analysis of 92 monoallelic cell lines.
		Column	Description
		Sequence	Unmodified peptide sequence.
		Allele	Allele
		Measurement	Measurement annotation
		Maximal SpectrumMill v2 (old) score	Maximum observed SpectrumMill v2 (old) score within the allele as extracted from Sarkizova & Klaeger et al.
		Maximal SpectrumMill v3 (new) score	Maximum observed SpectrumMill v3 (new) score within the allele.
		Maximal SpectrumMill v3 rescored score	Maximum observed Percolator score from the rescored SpectrumMill v3 (new) results within one allele.
		Maximal MaxQuant/Andromeda score	Maximum observed MaxQuant/Andromeda score within one allele.
		Maximal MaxQuant rescored score	Maximum observed Percolator score from the rescored MaxQuant/Andromeda results within one allele.
		Maximal spectral angle MaxQuant search	Maximum observed spectral angle (prediction vs experimental) within one allele for the rescored MaxQuant search.
		Maximal spectral angle Spectrum Mill HLA v3 search	Maximum observed spectral angle (prediction vs experimental) within one allele for the rescored Spectrum Mill HLA v3 search.

## Sheet: Combined results
Sequence	Allele	Measurement	Maximal SpectrumMill HLA v2 score (original study)	Maximal SpectrumMill HLA v3 score (this study)	Maximal rescored SpectrumMill HLA v3 score (Prosit rescoring)	Maximal MaxQuant/Andromeda score	Maximal rescored MaxQuant score (Prosit rescoring)	Maximal spectral angle MaxQuant sequence	Maximal spectral angle Spectrum Mill HLA v3 sequence
AAAAAAAAAAAATGTEAGPG	B5703	20180828	10.5	9.94	NA	NA	NA	NA	0.41004
AAAAAAAAAAA	A0205	20180519	10.15	NA	0.646241	98.807	0.265954	0.94342	0.97305
AAAAAAAAAAA	B5502	20171017	NA	NA	0.290381	98.807	0.265954	0.94221	0.9009
AAAAAAAAAAA	B5601	2017	NA	NA	0.384913	98.807	0.265954	0.95285	0.90407
AAAAAAAAAAGG	B5703	20180828	6.6	NA	0.441074	NA	NA	NA	0.81015
AAAAAAAAAAKV	A2301	20170504	NA	8.17	NA	NA	NA	NA	0.48242
AAAAAAAAAAKV	C0403	20170301	NA	NA	0.256344	NA	NA	NA	0.55749
AAAAAAAAAAKV	C1701	2017	NA	NA	0.283615	NA	NA	NA	0.5576
AAAAAAAAAF	C1202	20170627	NA	7.54	0.680277	NA	NA	NA	0.84805
AAAAAAAAAMS	B5703	20180828	7.33	8.36	1.37002	NA	NA	NA	0.8017
AAAAAAAAAPA	A0205	20180519	NA	NA	0.521434	NA	0.331558	0.9706	0.9305
AAAAAAAAAVEAS	B5701	2015	7.39	7.04	NA	NA	NA	NA	0.20129
AAAAAAAAAW	B5701	2015	9.22	10.98	NA	NA	NA	0.6839	0.6602
AAAAAAAAAW	B5703	20180828	9.62	11.34	0.725121	NA	0.201278	0.90178	0.94276
AAAAAAAAAYG	C1202	20170627	NA	NA	0.43983	NA	NA	NA	0.83967
AAAAAAAAAY	C0202	20170602	6.27	9.03	0.755768	NA	NA	NA	0.85594
AAAAAAAAAY	C1202	20170627	8.13	10.15	0.568619	92.785	0.237282	0.95508	0.86522
AAAAAAAAF	C1202	20170627	NA	NA	0.31475	NA	NA	NA	0.91242
AAAAAAAAGGDAG	B1501	2017	7.34	NA	NA	NA	NA	NA	0.22799
AAAAAAAAGTF	A0205	20180519	NA	NA	0.246994	NA	NA	0.84593	0.85446
AAAAAAAAI	B0702	20170504	NA	NA	0.303359	NA	NA	NA	0.95154
AAAAAAAAI	C0801	2017	NA	NA	0.36079	NA	NA	NA	0.85642
AAAAAAAAI	C1202	20170627	6.57	NA	0.561008	NA	NA	NA	0.894
AAAAAAAALLY	C0202	20170602	6.72	8.64	0.892508	NA	NA	NA	0.75224
AAAAAAAAL	B0702	20170504	NA	NA	NA	NA	0.152159	0.92415	NA
AAAAAAAAL	C1202	20170627	NA	NA	NA	NA	0.152159	0.95534	NA
AAAAAAAAMS	C1202	20170627	6.88	NA	0.652485	NA	NA	NA	0.93035
AAAAAAAAM	C1202	20170627	NA	NA	0.286711	NA	NA	NA	0.92476
AAAAAAAAQY	C0202	20170602	9.58	11.22	0.559563	NA	NA	0.65544	0.62493
AAAAAAAAQY	C1202	20170627	8.94	11.55	NA	NA	NA	0.62882	0.62647
AAAAAAAASM	C1202	20170627	NA	7.74	0.452739	NA	NA	NA	0.88438
AAAAAAAATGTE	B5301	20170721	NA	NA	0.705679	NA	0.283315	0.88094	0.82356
AAAAAAAATGTE	B5703	20180828	NA	NA	1.18829	NA	NA	NA	0.91062
AAAAAAAATM	C0202	20170602	9.5	11.79	0.659209	NA	0.227583	0.94104	0.84985
AAAAAAAATM	C1202	20170627	10.75	NA	0.48533	NA	0.227583	0.93617	0.84445
AAAAAAAAVAA	A0205	20180519	9.69	NA	0.415012	NA	NA	NA	0.87231
AAAAAAAAVAA	B5601	2017	NA	NA	0.277735	NA	NA	NA	0.84877
AAAAAAAAY	B1501	2017	10.14	10.61	0.607358	98.54	0.191831	0.93388	0.91311
AAAAAAAAY	B4601	20170704	8.46	10.35	0.37579	NA	0.191831	0.92761	0.87517
AAAAAAAAY	C1202	20170627	NA	NA	0.377285	NA	0.191831	0.91873	0.93304
AAAAAAAGQVAA	B1501	2017	8.51	8.15	NA	NA	NA	NA	0.54715
AAAAAAAGSPY	B1501	2017	5.72	NA	NA	NA	NA	NA	NA
AAAAAAAGSSGAGVPGGAAAASAAS	C1202	20170627	9.72	11.58	NA	NA	NA	NA	0.48082
AAAAAAAKVPA	B5502	20171017	NA	16.32	NA	NA	NA	0.60868	0.74643
AAAAAAAKVPA	B5601	2017	15.09	15.82	NA	NA	NA	0.63157	0.61333
AAAAAAALLY	A2902	2015	11.82	12.98	0.471599	58.815	0.131769	0.83484	0.83753
AAAAAAALLY	C0202	20170602	9.89	12.06	0.595296	NA	0.19934	0.95351	0.85594
AAAAAAALL	C1701	2017	NA	NA	0.18274	NA	NA	0.91646	0.87633
AAAAAAALQAK	A0205	20180519	NA	NA	NA	NA	0.246746	0.6552	NA
AAAAAAALQAK	A2301	20170504	12.24	14.1	0.808084	86.898	0.246746	0.53778	0.56642
AAAAAAALQAK	B1302	20171016	12.07	13.94	0.393721	86.898	0.246746	0.54696	0.57308
AAAAAAALQAK	C0303	20170301	11.51	13.89	0.440903	93.667	0.246746	0.60493	0.59965
AAAAAAALQAK	C0403	20170301	NA	NA	NA	NA	0.246746	0.59921	NA
AAAAAAALQAK	C0602	20161008	NA	NA	NA	NA	0.204887	0.58694	NA
AAAAAAALQAK	C1701	2017	NA	NA	NA	NA	0.246746	0.5853	NA
AAAAAAAPTVLVGPTAMVGPAASGTVPRVMLVVLLDEL	B1501	2017	7.61	8.36	NA	NA	NA	NA	NA
AAAAAAAQY	B1501	2017	10.21	12.11	0.528068	NA	NA	NA	0.85849
AAAAAAAQY	C1202	20170627	NA	NA	NA	NA	0.22075	0.94113	NA
AAAAAAATARY	C0202	20170602	7.59	8.75	0.253087	NA	NA	0.48247	0.51147
AAAAAAATMA	C0202	20170602	6.46	NA	NA	NA	0.150734	0.81716	NA
AAAAAAATM	C1202	20170627	9.54	11.7	0.412652	NA	0.21702	0.9633	0.88455
AAAAAAAVGSV	A0205	20180519	NA	NA	0.521265	NA	NA	NA	0.94129
AAAAAAAVSSSAP	B5701	2015	NA	NA	NA	42.843	NA	0.09168	NA
AAAAAAAVTAA	A0205	20180519	9.61	NA	0.619268	NA	0.222321	0.93488	0.94768
AAAAAAAYAAA	A0205	20180519	NA	NA	0.386293	NA	NA	NA	0.83875
AAAAAAKVPA	B5502	20171017	14.2	16	NA	NA	NA	0.56325	0.56156
AAAAAAKVPA	B5601	2017	15.19	14.88	NA	NA	NA	0.56075	0.5535
AAAAAAKVPA	C0801	2017	13.07	14.42	0.282558	NA	NA	0.55428	0.53417
AAAAAALLY	A2902	2015	8.65	10.04	0.250719	NA	0.178183	0.81394	0.80984
AAAAAALLY	C1601	20161010	9.5	10.97	0.485999	NA	0.178183	0.93265	0.85205
AAAAAAPAAPA	A0205	20180519	10.05	NA	NA	NA	NA	NA	0.36838
AAAAAAPPDP	B1501	2017	5.56	NA	NA	NA	NA	NA	0.21609
AAAAAAPPDP	B1503	2017	5.43	5.29	NA	NA	NA	NA	0.20294
AAAAAAQSVY	B1501	2017	9.69	12.54	0.747951	107.32	0.279471	0.93113	0.85949
AAAAAAQSVY	B1503	2017	NA	NA	NA	NA	0.279471	0.76286	0.77019
AAAAAAQSVY	B4601	20170704	NA	NA	NA	NA	0.279471	0.78547	NA
AAAAAAQSVY	C0202	20170602	8.02	9.79	0.756063	102.71	0.279471	0.93521	0.84635
AAAAAAQSVY	C1202	20170627	10.46	11.64	0.576622	102.71	0.279471	0.93049	0.86633
AAAAAASLL	C1701	2017	NA	NA	0.370958	NA	0.128004	0.91009	0.87812
AAAAAATAKR	A1101	2017	6.21	NA	NA	NA	NA	NA	0.53005
AAAAAATAKR	A1102	20180507	7.52	7.57	NA	NA	NA	NA	0.50445
AAAAAATPGL	C0102	20170601	9.12	9.09	NA	NA	NA	NA	0.40576
AAAAAAVHEQQIDEDEMKTFVPIAWAAAYGNNSDGIE	A7401	20170720	NA	6.78	NA	NA	NA	NA	NA
AAAAAGAFAGR	A6801	20180503	10.82	11.49	0.598106	105.52	0.260977	0.80106	0.7903
AAAAAGTATSQR	B1302	20171016	NA	8.44	NA	NA	NA	NA	0.60729
AAAAAHHLP	A6801	20180503	NA	6.64	NA	NA	NA	NA	0.27443
AAAAAIVFL	C1701	2017	11.14	11.47	0.189429	NA	0.146411	0.93313	0.86678
AAAAAMNL	C1701	2017	8.04	8.99	0.291235	NA	NA	NA	0.90782
AAAAANPTL	C0801	2017	10.45	12.47	0.504969	NA	NA	0.73318	0.8685
AAAAAPALAAA	A0205	20180519	10.16	NA	NA	NA	NA	NA	0.47572
AAAAAQSVY	B1501	2017	8.86	10.28	0.659501	98.418	0.277433	0.90881	0.89061
AAAAAQSVY	B1503	2017	7.45	9.12	0.723483	97.473	0.277433	0.90859	0.87968
AAAAAQSVY	C1202	20170627	9.11	11.1	0.365819	100.74	0.277433	0.92831	0.89809
AAAAATAAW	B5301	20170721	10.18	10.72	0.587875	102.98	0.253214	0.92908	0.84351
AAAAATMAL	C0102	20170601	7.72	10.32	0.21937	NA	0.192721	0.88127	0.88127
AAAAATMAL	C0303	20170301	9.53	9.64	0.342204	NA	0.192721	0.87862	0.94655
AAAAATMAL	C0304	20161104	9.46	10.25	0.332971	NA	0.135804	0.8911	0.8911
AAAAATMAL	C0801	2017	8.28	8.85	0.582938	NA	NA	0.71985	0.8992
AAAAAVDPH	A0205	20180519	7.52	6.63	NA	NA	NA	0.17247	0.19893
AAAAAVDPH	B5502	20171017	10.79	12.17	NA	111.01	NA	0.18695	0.16906
AAAAAVDPH	B5601	2017	NA	8.71	NA	75.213	NA	0.18799	0.17408
AAAADIATMVSGSSGLAAARLLSRSFLLP	B5502	20171017	NA	5.63	NA	NA	NA	NA	0.14473
AAAAFAEK	A3402	20180517	11.87	11.51	NA	NA	NA	NA	0.69184
AAAAGGLAL	C0303	20170301	NA	11.39	0.184907	NA	NA	0.83454	0.86727
AAAAGGLAL	C1701	2017	NA	NA	0.250029	NA	NA	NA	0.86901
AAAAGLAVY	C1202	20170627	7.29	6.8	0.305676	NA	0.168308	0.91297	0.85075
AAAAGLHRY	A3002	20170720	10.44	10.28	1.15287	71.501	0.196219	0.49784	0.50354
AAAAGMLLL	C0801	2017	NA	NA	0.248339	NA	NA	NA	0.81378
AAAAGMLLL	C1701	2017	5.75	7.11	0.196968	NA	0.188072	0.95823	0.90787
AAAAGRIAI	C1601	20161010	9.33	NA	NA	NA	NA	NA	0.64373
AAAAIEAAAAA	B5601	2017	NA	NA	NA	NA	0.233791	0.73409	0.65909
AAAAKYAAAVA	C1203	20170112	9.02	10.66	NA	NA	NA	NA	0.51312
AAAALGNLVSDLAGLGLAGYVEALASRL	A0206	20180724	6.55	6.41	NA	NA	NA	NA	0.12613
AAAALHPAL	C0304	20161104	14.42	15.56	NA	NA	NA	0.55092	0.54915
AAAALHPAL	C0801	2017	12.09	13.49	0.241148	NA	NA	0.55471	0.52421
AAAALHPAL	C1203	20170112	13.02	14.39	NA	NA	NA	0.53351	0.53786
AAAALHPAL	C1601	20161010	10.69	12.33	NA	NA	NA	0.54504	0.54236
AAAALPGAR	B4601	20170704	NA	NA	NA	86.794	NA	0.33895	NA
AAAALPGAR	C1202	20170627	NA	NA	NA	98.997	NA	0.34004	NA
AAAALPTLY	B1501	2017	NA	12.09	0.349324	NA	NA	NA	0.7548
AAAALPTLY	C0202	20170602	14.26	15.65	0.501617	117.7	0.234072	0.95047	0.72707
AAAALPTLY	C1202	20170627	13.27	15.7	0.242915	NA	0.234072	0.92528	0.74004
AAAALPTL	C0302	20161104	NA	10.37	0.352252	NA	NA	0.827	0.827
AAAALVLKA	C1203	20170112	14.49	16.15	0.28678	93.374	NA	0.57249	0.57305
AAAALYQQL	A0205	20180519	NA	NA	0.640531	NA	0.277426	0.93347	0.8808
AAAALYQQL	C0202	20170602	8.69	10.91	0.669707	NA	0.277426	0.84213	0.79178
AAAANPLAL	C0304	20161104	NA	10.74	0.32883	NA	NA	0.83688	0.83688
AAAAPAAATAA	A0205	20180519	13.3	NA	NA	132.09	NA	0.64855	0.64391
AAAAPAAPAA	B5502	20171017	15.12	NA	NA	NA	NA	0.5534	0.49138
AAAAPAAPAA	B5601	2017	16.08	NA	NA	NA	NA	0.55855	0.55301
AAAAPAFL	C1701	2017	13.31	14.86	0.260083	NA	NA	NA	0.92226
AAAAPHLLLL	C1502	20161010	14.1	14.25	0.20581	NA	NA	0.5614	0.5614
AAAAPHLLL	C1502	20161010	8.23	8.82	NA	NA	NA	0.55472	0.55472
AAAAPPLTL	C0303	20170301	NA	4.29	NA	NA	NA	0.66795	0.65433
AAAAPPLTL	C0304	20161104	9.23	11.69	0.352813	NA	0.261466	0.95317	0.94913
AAAAPRAVA	B4601	20170704	NA	NA	0.18168	97.798	NA	0.58006	0.59566
AAAAPRAVA	C0802	2017	9.26	9.68	NA	NA	NA	NA	0.69317
AAAAPRAVA	C1202	20170627	NA	12.09	NA	111.01	NA	0.58028	0.5893
AAAAPRLW	C1601	20161010	10.29	11.72	0.208663	NA	NA	0.68801	0.68919
AAAAPSLAR	A3401	20171013	NA	NA	NA	56.013	0.183274	0.76955	NA
AAAAPSLAR	A6601	20180430	13.08	14.26	0.383034	106.68	0.183274	0.81859	0.81935
AAAAPSPVL	B0702	20170504	11.18	11.82	0.480909	NA	NA	NA	0.93361
AAAAPSPVL	C0303	20170301	14.64	17.87	0.313694	152.26	0.15969	0.85592	0.91632
AAAAPSPVL	C0304	20161104	13.93	15.68	0.577746	NA	0.257981	0.93618	0.92821
AAAAPSPVL	C0801	2017	14.7	16.22	0.743388	168.82	0.15969	0.90088	0.92466
AAAAPSPVM	B0702	20170504	10.95	16.17	0.575678	NA	0.291137	0.94315	0.95349
AAAAPSPVM	C0801	2017	13.47	15.22	0.801379	NA	0.294482	0.89209	0.89644
AAAAQIRY	C1601	20161010	9.92	10.33	NA	NA	NA	0.58646	0.59131
AAAARIEAM	C1601	20161010	11.69	12.9	0.326644	93.649	NA	0.66477	0.66812
AAAASWQVV	C1203	20170112	NA	6.4	NA	NA	NA	0.64925	0.65473
AAAASYPAL	C1701	2017	9.55	11.33	0.393618	NA	0.229228	0.93144	0.9182
AAAATAAAAAA	B5502	20171017	NA	NA	NA	83.783	NA	0.75562	NA
AAAATAAAM	C1202	20170627	NA	NA	NA	96.048	NA	0.37854	NA
AAAAVAGGGGLLGPHLLGAPPPPPPPPPPLA	A0205	20180519	6.45	6.92	NA	NA	NA	NA	NA
AAAAVAGGGGLLGPHLLGAPPPPPPPPPPLA	B1801	20170720	5.8	7.04	NA	NA	NA	NA	NA
AAAAVAGGGGLLGPHLLGAPPPPPPPPPPLA	B3802	20180519	5.46	4.96	NA	NA	NA	NA	NA
AAAAVAGGGGLLGPHLLGAPPPPPPPPPPLA	B5802	20180531	6.5	7.67	NA	NA	NA	NA	NA
AAAAVARLW	C1601	20161010	9.99	12.02	NA	95.909	NA	0.66825	0.66957
AAAAVGGAL	B0702	20170504	NA	9.8	0.415755	NA	NA	NA	0.87627
AAAAVGGAL	C0303	20170301	9.26	12.12	0.20981	NA	0.157728	0.86725	0.90347
AAAAVGGAL	C1202	20170627	8.59	NA	0.176891	126.6	0.157728	0.90423	0.83251
AAAAVGLAL	B0702	20170504	NA	NA	0.337641	NA	NA	NA	0.88114
AAAAVGLAL	C0303	20170301	9.61	8.83	0.187921	NA	NA	0.84499	0.90564
AAAAVGLAL	C0801	2017	NA	NA	0.351404	NA	NA	NA	0.88981
AAAAVGLAL	C0802	2017	NA	NA	0.36758	NA	NA	NA	0.77435
AAAAVGLAL	C1202	20170627	9.15	NA	0.299639	NA	NA	NA	0.82947
AAAAVGPAM	C0801	2017	11.79	12.11	0.744767	NA	NA	0.7864	0.90364
AAAAVIPTV	A0206	20180724	12.03	13.91	0.337054	NA	0.190999	0.93915	0.8901
AAAAVIPTV	C1203	20170112	12.12	13.03	0.515821	NA	0.190999	0.9417	0.75943
AAAAVSGXFREPDRPWLPSPYPSSS	A3002	20170720	5.31	NA	NA	NA	NA	NA	NA
AAACAVFL	C1701	2017	6.9	6.36	0.266732	NA	0.182836	0.91368	0.95026
AAADASPSL	C0801	2017	11.59	13.65	0.647362	147.83	0.234652	0.94239	0.94653
AAADASPSL	C0802	2017	9.98	11.82	0.600332	NA	0.234652	0.81223	0.88415
AAADETLRLW	B5701	2015	NA	4.64	0.52419	NA	NA	0.66478	0.64945
AAADHHSLY	C0202	20170602	NA	12.76	1.20201	84.498	0.580728	0.74792	0.81023
AAADHHSLY	C1202	20170627	13.94	18.03	1.25275	134.15	0.580728	0.82879	0.80525
AAADHNYQSY	A2501	20180504	11.91	12.83	1.27928	133.13	0.50144	0.9333	0.92117
AAADICFTK	A1101	2017	13.78	13.72	0.755855	NA	0.482363	0.93788	0.92436
AAADIFKHY	C0202	20170602	9.82	9.54	0.989952	57.859	0.503175	0.77128	0.83973
AAADIFKHY	C1202	20170627	NA	NA	NA	NA	0.503175	0.68184	NA
AAADIFKHY	C1203	20170112	14.2	15.43	1.22464	NA	0.503175	0.75793	0.78104
AAADIFKHY	C1601	20161010	14.47	14.83	0.906207	NA	0.65868	0.77864	0.78161
AAADILQL	C1701	2017	11.63	11.14	0.241554	NA	NA	0.91212	0.92428
AAADITSSL	A0205	20180519	11.65	13.01	0.601035	NA	0.277076	0.93224	0.88048
AAADITSSL	C0801	2017	10.58	10.97	0.502914	NA	0.277076	0.77416	0.93452
AAADITSSL	C1202	20170627	11.94	13.01	0.319518	120.52	0.277076	0.96922	0.86952
AAADIVNFL	A0202	20180428	12.04	13.13	0.410298	NA	0.236222	0.83553	0.83553
AAADIVNFL	A0205	20180519	13.27	13.44	0.43977	NA	0.236222	0.88147	0.82414
AAADIVNFL	C1203	20170112	11.12	12.51	0.480354	NA	0.236222	0.89259	0.86379
AAADIVNFL	C1701	2017	8.71	9.77	0.325948	NA	0.236222	0.88921	0.8752
AAADLERFF	C1601	20161010	13.32	14.66	0.517117	124.95	0.281432	0.81225	0.82512
AAADPKVAF	C1202	20170627	15.86	17.22	0.771374	104.2	0.371612	0.88043	0.90876
AAADPKVAF	C1601	20161010	17.56	18.02	0.651017	104.2	0.428224	0.92602	0.93459
AAADPNAAWAA	A0211	20180514	NA	NA	0.250436	NA	NA	0.76579	0.76579
AAADREDDPNFFK	C0602	20161008	NA	9.41	0.491158	NA	0.430846	0.8364	0.71334
AAADSAVRLW	B5701	2015	16.02	20.18	0.878368	128.03	0.315614	0.70747	0.69268
AAADSAVRL	C1701	2017	12.7	13.35	0.349269	NA	0.217464	0.84356	0.83411
AAADSIKIW	C1203	20170112	12.98	15.57	0.865006	117.53	0.281156	0.79916	0.86211
AAADSIKIW	C1601	20161010	8.6	11.53	0.586702	NA	0.319192	0.83961	0.86411
AAADVGLTR	A3401	20171013	13.84	14.34	0.61702	111.61	0.470767	0.88775	0.87976
AAADVGLTR	A6601	20180430	13.89	15.22	0.735582	136.57	0.470767	0.97246	0.96733
AAADVLEAL	C0303	20170301	10.67	11.5	0.362296	NA	0.158718	0.93167	0.9262
AAADVLEAL	C0304	20161104	9.89	12.73	0.300024	NA	NA	0.91022	0.91022
AAADVLEAL	C0801	2017	11.27	11.97	0.553904	NA	0.158718	0.90493	0.91717
AAADVLEFV	A6802	2015	NA	5.64	0.70716	NA	0.172174	0.89043	0.87536
AAAEAAAAVV	C1202	20170627	8.23	NA	0.526127	NA	0.131325	0.88413	0.78257
AAAEADRTLF	C1202	20170627	7.78	9.32	0.801305	NA	0.36541	0.83443	0.85514
AAAEAGGDDAR	C0202	20170602	NA	9.44	0.650745	NA	NA	NA	0.75469
AAAEALQL	C1701	2017	NA	NA	0.218554	NA	NA	NA	0.86583
AAAEAVKL	C1701	2017	6.85	7.37	0.558283	NA	0.289065	0.87427	0.90018
AAAEFSSLL	C1203	20170112	NA	5.23	0.373826	NA	0.173349	0.8963	0.83514
AAAEGLMSL	C0302	20161104	NA	8.61	NA	NA	NA	NA	0.67559
AAAEGTVGR	A3401	20171013	7.96	14.27	0.538635	92.051	0.335308	0.90841	0.91811
AAAEILQCF	C1202	20170627	NA	4.62	0.45325	NA	0.242572	0.85211	0.80555
AAAEITRKL	C0602	20161008	13.95	15.67	1.0668	NA	0.509457	0.86146	0.86822
AAAEIYEEFL	C0801	2017	7.21	8.94	0.456871	NA	NA	0.73301	0.8726
AAAEIYEEF	C0202	20170602	NA	4.59	0.691261	NA	0.317549	0.88826	0.9201
AAAEIYEEF	C1202	20170627	12.05	13.44	0.441008	NA	0.317549	0.93828	0.94734
AAAEPGAGSQHL	C0801	2017	14.02	15.38	0.86331	NA	0.425466	0.88082	0.84046
AAAERDVVY	C1601	20161010	NA	NA	0.368505	NA	0.293056	0.83317	0.82328
AAAERMIL	C1601	20161010	12.88	13.75	0.426982	NA	0.191031	0.87452	0.86348
AAAERPPRL	C1701	2017	5	5.66	0.366067	NA	0.13877	0.72232	0.79862
AAAESGAKEEL	C0801	2017	13.16	15.16	0.926363	95.618	0.495441	0.92591	0.90907
AAAEVAGQF	C1202	20170627	11.03	12.79	0.360645	108.92	0.319103	0.93585	0.84808
AAAEVFIVE	C0401	20170112	NA	NA	0.286251	NA	NA	NA	0.75097
AAAEVLGLILRY	A3402	20180517	5.57	5.09	NA	NA	NA	NA	0.65728
AAAEVLGLIL	C0801	2017	5.55	6.1	0.513045	NA	0.163501	0.80504	0.87356
AAAEVLQVY	C1202	20170627	13.19	13.79	0.493335	131.3	0.308006	0.92187	0.9348
AAAEVRISF	C1601	20161010	10.19	10.74	0.510513	NA	0.310238	0.82508	0.82079
AAAFARRVL	C1601	20161010	8.58	11.77	0.64822	NA	0.350712	0.88731	0.8505
AAAFEEAVRRV	A0205	20180519	NA	5.36	0.839938	NA	0.155023	0.90902	0.87424
AAAFEKQVL	C1601	20161010	13.57	14.72	0.784227	118.41	0.413861	0.8786	0.89343
AAAFGRIAF	C1601	20161010	16.88	18.43	0.574386	105.14	0.296639	0.8941	0.90641
AAAFHPEEY	C1601	20161010	14.7	16.53	0.830342	119.41	0.522148	0.78566	0.8044
AAAFQPLII	C1203	20170112	7.76	9.5	0.387132	NA	NA	NA	0.7252
AAAFQPLII	C1502	20161010	NA	8.86	0.360273	NA	NA	NA	0.85864
AAAFQPLII	C1601	20161010	7.78	6.34	0.523446	NA	NA	NA	0.8678
AAAFTISYVYSAELFPTI	A6802	2015	NA	5	NA	NA	NA	NA	NA
AAAGAAATHL	C1202	20170627	14.64	14.51	0.873343	99.442	0.450751	0.88875	0.89005
AAAGAAPAL	C1701	2017	NA	NA	0.293229	NA	NA	0.845	0.85158
AAAGAFAGR	A3401	20171013	14.21	15.77	0.60283	116.37	0.426372	0.91802	0.93437
AAAGAFAGR	A3402	20180517	NA	NA	NA	77.072	0.426372	0.91522	NA
AAAGAFAGR	A6601	20180430	14.8	16	0.719019	129.47	0.426372	0.96528	0.95717
AAAGAFAGR	A6801	20180503	15.79	17.75	0.797312	155.82	0.426372	0.97319	0.95259
AAAGAGNRAAVAVAVA	A0211	20180514	5.06	NA	NA	NA	NA	NA	NA
AAAGAPALL	C1701	2017	15.01	16.18	0.433241	NA	0.221826	0.94727	0.88644
AAAGCATTY	C1202	20170627	NA	NA	NA	NA	0.167249	0.77438	NA
AAAGDHVSL	C0801	2017	14.16	15.33	0.624368	105.81	0.234483	0.78111	0.86743
AAAGFLLQVL	C1203	20170112	8.62	10.33	0.306805	NA	0.141974	0.76159	0.76466
AAAGFTEAL	C0801	2017	NA	NA	0.350023	NA	NA	NA	0.79288
AAAGFTEAL	C1202	20170627	NA	4.29	NA	NA	NA	0.69489	0.61834
AAAGGGAAAVPPGAAAGG	C0303	20170301	5.96	7.53	NA	NA	NA	NA	0.04352
AAAGGGGGGGRYY	C1601	20161010	17.17	20.02	0.844668	108.7	0.550424	0.83597	0.87053
AAAGGHEPL	C0801	2017	11.29	11.15	0.550126	NA	0.136204	0.7508	0.83477
AAAGGLHEF	B4601	20170704	12.55	14.51	0.710199	93.374	0.289453	0.85458	0.84033
AAAGGLHEF	C0202	20170602	8.19	8.14	0.619896	NA	0.289453	0.88648	0.91014
AAAGGLHEF	C0302	20161104	6.9	9.76	0.539438	NA	0.289302	0.85596	0.85596
AAAGGLHEF	C1202	20170627	11.8	14.89	0.620375	84.568	0.289453	0.83301	0.84708
AAAGLAGPR	A3401	20171013	11.84	12.84	NA	NA	NA	NA	0.55387
AAAGLAGPR	A6601	20180430	11.24	13.11	NA	NA	NA	NA	0.54084
AAAGLAGPR	A6801	20180503	10.82	12.19	NA	NA	NA	0.547	0.54796
AAAGLGGVA	C1202	20170627	NA	NA	0.211482	NA	NA	NA	0.78711
AAAGLHRYL	C1203	20170112	5.44	9.21	0.685353	NA	0.189966	0.74253	0.66224
AAAGLHRYL	C1601	20161010	NA	9.63	0.727333	NA	0.293274	0.63578	0.6279
AAAGLHSNV	C0202	20170602	13.14	13.6	0.622172	107.1	0.266654	0.88812	0.89912
AAAGPGAAL	B0702	20170504	6.12	9.65	0.144066	NA	NA	0.8165	0.83519
AAAGPGAAL	B4601	20170704	6.71	9.43	0.414008	NA	NA	0.82371	0.83905
AAAGPGAAL	C0801	2017	NA	9.44	0.591364	NA	NA	0.81811	0.86174
AAAGPGAAL	C0802	2017	NA	9.72	0.577313	NA	NA	0.73447	0.77563
AAAGPGAAL	C1202	20170627	10.23	11.68	0.327514	NA	NA	0.86717	0.86353
AAAGPGEVL	C0801	2017	10.16	12.02	0.745956	NA	0.232154	0.91386	0.9242
AAAGPGEVL	C0802	2017	NA	NA	0.750435	NA	NA	NA	0.88252
AAAGPGEVL	C1202	20170627	11.92	13.01	0.366905	NA	0.232154	0.89148	0.86766
AAAGPGKTSW	A2501	20180504	8.1	10.26	1.01161	NA	0.17769	0.79892	0.8194
AAAGPPLVAA	C0303	20170301	NA	NA	NA	NA	0.151856	0.86104	NA
AAAGRLAGP	A3401	20171013	NA	NA	NA	98.997	NA	0.55652	NA
AAAGSPLSL	C0303	20170301	16.2	17.62	0.305759	189.31	0.218848	0.94744	0.9664
AAAGSPLSL	C0304	20161104	13.17	15.31	0.411464	179.97	0.174673	0.95729	0.95729
AAAGSPLSL	C0802	2017	10.57	13.93	0.741913	143.02	0.218848	0.95175	0.89736
AAAGSPLSL	C1701	2017	15.16	16.58	0.386955	179.97	0.218848	0.97739	0.95064
AAAGSPVFL	C0303	20170301	NA	NA	0.223106	NA	NA	NA	0.86444
AAAGSPVFL	C0304	20161104	NA	NA	0.407129	NA	NA	0.79618	0.9056
AAAGSPVFL	C0403	20170301	NA	NA	NA	NA	0.288013	0.90456	NA
AAAGSPVFL	C0501	20170602	NA	NA	0.252421	NA	NA	NA	0.77634
AAAGSPVFL	C0704	2017	12.38	NA	0.421189	NA	0.288013	0.94739	0.92124
AAAGSPVFL	C0802	2017	13.18	14.73	0.622137	114.54	0.288013	0.93895	0.85165
AAAGSPVFL	C1701	2017	14.95	16.46	0.306678	169.69	0.288013	0.96611	0.88364
AAAGTATSQRFF	C1601	20161010	5.59	5.59	NA	NA	0.21668	0.7976	0.81795
AAAGTFKVL	C0304	20161104	NA	7.31	NA	NA	NA	NA	0.86319
AAAGVFALL	A0205	20180519	NA	NA	0.350244	NA	NA	NA	0.84593
AAAGVFALL	A6802	2015	NA	NA	0.482226	NA	NA	0.92247	0.92247
AAAGVFALL	C0202	20170602	7.49	7.49	0.490727	NA	NA	0.88184	0.84845
AAAGVFALL	C0303	20170301	7.63	NA	0.281333	NA	NA	0.89177	0.9498
AAAGVFALL	C0304	20161104	NA	NA	0.39881	NA	NA	0.90406	0.89817
AAAGVFALL	C0801	2017	NA	7.38	0.439242	NA	NA	0.83072	0.90434
AAAGVFALL	C1202	20170627	7.56	7.2	0.326776	NA	NA	NA	0.84155
AAAGVFALL	C1203	20170112	NA	NA	0.315595	NA	NA	NA	0.84325
AAAGVFALL	C1701	2017	NA	NA	0.273648	NA	NA	0.88875	0.93584
AAAGVVHAV	A0205	20180519	14.4	16.31	0.48166	NA	0.382678	0.95926	0.94001
AAAGVVHAV	A0206	20180724	12.51	13.84	0.600869	NA	0.382678	0.94945	0.93721
AAAGWLLRL	C0202	20170602	NA	4.44	0.644254	NA	0.270901	0.87021	0.90745
AAAGWLLRL	C1203	20170112	12.18	13.19	0.765581	113.41	0.270901	0.85666	0.88594
AAAHCAHVF	C1202	20170627	16.66	19.48	1.19135	120.9	0.599211	0.84885	0.78319
AAAHFYFEL	C0303	20170301	15.86	17.26	0.356131	NA	0.262558	0.84485	0.78854
AAAHFYFEL	C0304	20161104	15.67	17.77	0.355176	NA	0.155131	0.83098	0.83098
AAAHFYFEL	C0704	2017	8.36	8.09	0.335515	NA	0.262558	0.76469	0.79945
AAAHFYFEL	C0801	2017	14.89	15.77	0.568706	NA	NA	NA	0.88225
AAAHFYFEL	C1203	20170112	16.27	17.67	0.465269	NA	0.262558	0.80191	0.84303
AAAHFYFEL	C1601	20161010	11.79	12.53	0.257679	NA	NA	NA	0.80871
AAAHLPTQP	C1202	20170627	NA	10.52	NA	NA	NA	NA	0.02086
AAAHSVRL	C1701	2017	14	15.66	0.560188	NA	0.313586	0.86468	0.89031
AAAHSVVL	C1701	2017	NA	NA	0.296654	NA	0.166026	0.88312	0.88404
AAAHTHPVY	C1202	20170627	13.9	17.31	1.19331	132.08	0.619366	0.8649	0.8357
AAAIAGYVF	C1202	20170627	NA	NA	0.460066	NA	0.210246	0.93663	0.95258
AAAIDARIF	C1601	20161010	NA	NA	0.345756	NA	0.14426	0.88852	0.90034
AAAIFVII	C1701	2017	10.42	8.45	0.189505	NA	NA	NA	0.96947
AAAIGLVIY	C1203	20170112	8.1	8.28	0.266514	NA	NA	NA	0.78212
AAAIKALEL	C0303	20170301	15.19	17.56	0.486968	138.98	0.361639	0.87636	0.862
AAAIKALEL	C0304	20161104	15.5	16.47	0.496102	126.24	0.329671	0.8744	0.86858
AAAIKALEL	C1502	20161010	9.48	10.87	0.596566	NA	0.329671	0.89536	0.89536
AAAIKALEL	C1601	20161010	6.67	7.03	0.606466	88.181	0.329671	0.88402	0.89134
AAAIPKVAV	C1601	20161010	NA	4.86	0.24367	NA	0.209067	0.92698	0.92334
AAAIRDAFL	C1601	20161010	NA	NA	NA	NA	0.290251	0.82339	NA
AAAISHGRVF	C1601	20161010	13.5	17.58	1.0204	91.867	0.8259	0.90167	0.92819
AAAKAALIY	C1601	20161010	10.49	11.35	0.401758	NA	0.158845	0.90598	0.88837
AAAKALRIL	C1203	20170112	7.85	7.58	0.489568	NA	0.128802	0.85908	0.8334
AAAKALRI	B1517	20180726	7.49	NA	0.555047	NA	0.283965	0.93376	0.91143
AAAKALRI	C1701	2017	6.51	7.99	0.429613	NA	NA	NA	0.8519
AAAKCLLEL	C0801	2017	6.06	8.66	0.620073	NA	0.211629	0.82616	0.86286
AAAKDTHEDHDTSTENTDESNHD	A0206	20180724	NA	17.95	NA	89.663	NA	NA	0.57236
AAAKDTHEDHDTSTENTDESNHD	A1102	20180507	NA	12.23	0.555358	53.359	NA	NA	0.58029
AAAKDTHEDHDTSTENTDESNHD	A2301	20170504	NA	NA	NA	65.954	NA	NA	NA
AAAKDTHEDHDTSTENTDESNHD	A3402	20180517	NA	10.67	NA	NA	NA	NA	0.55785
AAAKDTHEDHDTSTENTDESNHD	B1503	2017	NA	14.19	1.22811	NA	NA	NA	0.61922
AAAKDTHEDHDTSTENTDESNHD	B1510	20180830	NA	16.95	1.11833	150.94	NA	NA	0.60406
AAAKDTHEDHDTSTENTDESNHD	B1517	20180726	NA	18.56	0.540416	121.21	NA	NA	0.57609
AAAKDTHEDHDTSTENTDESNHD	B1801	20170720	NA	16.25	1.02193	114.46	NA	NA	0.62277
AAAKDTHEDHDTSTENTDESNHD	B3503	20180504	NA	12.99	NA	45.885	NA	NA	0.58441
AAAKDTHEDHDTSTENTDESNHD	B4001	20180507	NA	7.27	0.496748	NA	NA	NA	0.55355
AAAKDTHEDHDTSTENTDESNHD	B4002	2017	NA	18.32	1.23466	189.07	NA	NA	0.48997
AAAKDTHEDHDTSTENTDESNHD	B4006	20171016	NA	4.47	0.37412	NA	NA	NA	0.58038
AAAKDTHEDHDTSTENTDESNHD	B4501	20180724	NA	11.57	NA	41.615	NA	NA	0.57787
AAAKDTHEDHDTSTENTDESNHD	B4601	20170704	NA	19.66	1.23648	158	NA	NA	0.6286
AAAKDTHEDHDTSTENTDESNHD	B5601	2017	NA	10.95	0.303309	NA	NA	NA	0.59712
AAAKDTHEDHDTSTENTDESNHD	B5703	20180828	NA	18.91	0.771636	101.17	NA	NA	0.6047
AAAKDTHEDHDTSTENTDESNHD	C0303	20170301	NA	18.05	1.05317	177.08	NA	NA	0.58976
AAAKDTHEDHDTSTENTDESNHD	C0401	20170112	NA	18.96	0.747529	109.32	NA	NA	0.62227
AAAKDTHEDHDTSTENTDESNHD	C0501	20170602	NA	18.78	0.934749	150.94	NA	NA	0.62838
AAAKDTHEDHDTSTENTDESNHD	C0704	2017	NA	18.86	1.11399	122.53	NA	NA	0.44205
AAAKDTHEDHDTSTENTDESNHD	C1203	20170112	NA	15.39	NA	77.221	NA	NA	0.59716
AAAKDTHEDHDTSTENTDESNHD	C1403	20170112	NA	13.7	0.64042	46.953	NA	NA	0.60711
AAAKDTHEDHDTSTENTDESNHD	C1701	2017	NA	NA	NA	65.184	NA	NA	NA
AAAKDTHEDHDTSTENTDESNHD	G0103	20170722	NA	7.73	NA	NA	NA	NA	0.62621
AAAKFYSFL	C1701	2017	NA	NA	0.232054	NA	0.256658	0.82772	0.79843
AAAKHLIL	C1701	2017	13.57	14.64	0.494456	NA	0.428364	0.93932	0.9174
AAAKIQASF	B5703	20180828	15.04	16.86	0.808417	158.37	0.314523	0.93161	0.93526
AAAKIQASF	B5801	20180519	10.31	11.8	0.609454	137.14	0.314523	0.93188	0.94807
AAAKIQASF	C0202	20170602	NA	NA	0.637352	NA	0.314523	0.86971	0.88739
AAAKIQASF	C1202	20170627	9.84	11.13	0.459627	122.44	0.314523	0.87674	0.88645
AAAKLLAL	C1701	2017	NA	NA	0.283494	NA	NA	NA	0.83226
AAAKNIRVW	C1203	20170112	9.56	11.6	0.779765	NA	0.356187	0.83729	0.81797
AAAKNIRVW	C1601	20161010	11.07	11.29	0.605669	103.83	0.359314	0.78104	0.76229
AAAKTFEQL	C0801	2017	8.79	10.27	0.973976	125.83	0.451182	0.90077	0.93581
AAAKVILKK	A1101	2017	15.95	20.84	0.965719	131.06	0.525131	0.90046	0.86828
AAAKVILKK	A1102	20180507	17.45	21.12	1.15972	133.23	0.525131	0.91572	0.87661
AAAKVILKK	A3402	20180517	17.45	20.84	0.712053	121.05	0.525131	0.88835	0.87639
AAALEIEL	C1701	2017	NA	NA	0.260143	NA	0.181497	0.93649	0.92972
AAALFVLLG	C1701	2017	NA	4.57	NA	NA	NA	0.83727	0.76692
AAALFVLL	C1701	2017	NA	NA	NA	NA	0.135777	0.92009	NA
AAALHYAL	C1601	20161010	11.59	NA	0.742989	NA	0.4032	0.88336	0.87792
AAALIAGSVFF	B5703	20180828	NA	NA	0.691793	NA	NA	NA	0.89374
AAALIIHHV	A0205	20180519	16.67	19.58	0.861772	126.24	0.627049	0.94971	0.94476
AAALIIHHV	A0206	20180724	9.27	16.34	0.750682	NA	0.627049	0.92216	0.90487
AAALIIHHV	A0211	20180514	17.22	19.62	1.01904	128.75	0.627049	0.96369	0.94607
AAALIIHHV	A6802	2015	NA	8.21	0.405015	NA	0.677485	0.77413	0.77413
AAALIIHHV	C0602	20161008	14.91	15.63	0.999205	97.071	0.677485	0.86846	0.83004
AAALLPK	C1601	20161010	9.19	9.75	NA	NA	NA	NA	0.79181
AAALNILAL	C1601	20161010	NA	NA	0.43545	NA	0.1636	0.91997	0.92637
AAALNLPSASAVQAHSPSSFSDTYPTATAL	A3002	20170720	5.17	5.14	NA	NA	NA	NA	0.18461
AAALPAAALW	B5701	2015	14.68	15.55	NA	87.323	NA	0.71859	0.72081
AAALPAAALW	B5703	20180828	10.22	12.08	0.501795	NA	NA	0.6972	0.73739
AAALPAAAL	B0702	20170504	NA	NA	NA	NA	0.184146	0.86256	NA
AAALPAAAL	C0303	20170301	NA	NA	0.311736	109.15	0.184146	0.91641	0.96591
AAALPAAAL	C0304	20161104	NA	NA	0.442435	114.35	0.202259	0.95022	0.93181
AAALPPPAY	C1601	20161010	7.43	12.72	0.402721	86.866	0.143394	0.91298	0.71064
AAALPSNSF	C1202	20170627	13.54	14.48	0.493567	138.55	0.283355	0.98421	0.88786
AAALRDLSF	C1601	20161010	16.84	NA	0.670367	145.72	0.366852	0.86935	0.86726
AAALRIQNM	C1601	20161010	12.42	NA	0.622048	129.47	0.363056	0.8159	0.83786
AAALRNLM	C1601	20161010	NA	NA	NA	NA	0.200427	0.83433	NA
AAALRQAL	C1601	20161010	13.46	14.62	0.523883	138.37	0.224538	0.88878	0.88478
AAALRVEL	C1601	20161010	13.95	16.15	0.449871	137.62	0.220126	0.88994	0.89448
AAALSGLAV	C0304	20161104	NA	NA	0.418165	NA	0.145943	0.92141	0.91465
AAALWRTFF	C1601	20161010	9.35	10.35	0.338729	NA	0.215106	0.83731	0.86199
AAAMNWRLF	C1601	20161010	10.79	11.12	0.443915	NA	0.18038	0.80736	0.82648
AAAMTLRTV	C1601	20161010	10.21	12.09	0.473935	NA	0.253987	0.88037	0.89195
AAAMVPGRSES	A6802	2015	NA	10.82	NA	NA	NA	NA	0.83205
AAANAIRVY	C1202	20170627	14.66	15.16	0.865062	178.99	0.399242	0.87079	0.89166
AAANAIRVY	C1203	20170112	13.55	14.62	0.919905	178.99	0.399242	0.8506	0.8809
AAANAIRVY	C1601	20161010	14.83	17	0.73461	195.81	0.469054	0.87127	0.88345
AAANAQLHW	B5801	20180519	9.6	11.27	0.780418	95.531	0.465834	0.89387	0.89938
AAANEQLTR	C0602	20161008	NA	NA	0.554825	NA	NA	NA	0.76276
AAANLTKIV	C1203	20170112	14.22	16.04	1.13563	122.44	0.432172	0.85159	0.90996
AAANLYAQM	C0202	20170602	NA	5.25	0.687391	NA	0.192003	0.90789	0.83894
AAANPISGHYDRSKSL	B1510	20180830	17.98	21.53	2.77917	118.21	1.01266	0.90425	0.85664
AAANPLAL	C1502	20161010	NA	NA	0.302039	NA	NA	0.89677	0.89113
AAANPLAL	C1701	2017	9.38	9.57	0.245426	NA	NA	0.9095	0.91429
AAANPTLAF	A3401	20171013	8.2	8.13	0.842742	132.53	0.291683	0.95131	0.85725
AAANPTLAF	A6601	20180430	5.51	7.28	0.509639	NA	0.291683	0.78471	0.82704
AAANPTLAF	B1501	2017	6.91	8.04	0.651694	125.62	0.291683	0.94686	0.7828
AAANPTLAF	B1503	2017	7.1	6.66	0.482143	104.76	0.291683	0.86791	0.73933
AAANPTLAF	B1517	20180726	NA	5.65	0.452275	NA	0.291683	0.80987	0.80241
AAANPTLAF	B4601	20170704	8.3	8.99	0.38695	135.6	0.291683	0.95493	0.9611
AAANPTLAF	C0302	20161104	7.61	8.59	0.711046	NA	0.267868	0.95833	0.90837
AAANPTLAF	C0303	20170301	10.11	12.51	0.37682	138.33	0.291683	0.95928	0.95635
AAANPTLAF	C0304	20161104	7.17	7.68	0.580573	141.83	0.267868	0.95979	0.8906
AAANPTLAF	C1202	20170627	9.23	9.5	0.477856	135.6	0.291683	0.96407	0.95806
AAANPTLAF	C1601	20161010	9.87	10.35	0.554421	111.73	0.267868	0.96149	0.79221
AAANVVRNI	C0602	20161008	8.55	9.75	0.52223	113.26	0.206241	0.88666	0.86423
AAAPAAPAA	B5601	2017	NA	NA	0.252214	NA	NA	NA	0.93315
AAAPAAPAA	C0801	2017	NA	NA	0.555207	NA	NA	NA	0.89289
AAAPAAPTL	C0303	20170301	15.27	16.46	0.426965	153.61	0.31577	0.92303	0.92306
AAAPAAPTL	C0304	20161104	NA	15.32	0.498022	122.15	0.214817	0.89632	0.89632
AAAPAGTTF	B1501	2017	13.45	15.57	0.558476	151.7	0.259342	0.9719	0.82922
AAAPAGTTF	B1502	20171019	12.49	13.33	0.639302	115.78	0.259342	0.94996	0.8406
AAAPAGTTF	B1503	2017	13.01	14.98	0.577054	170.4	0.259342	0.96647	0.84384
AAAPAGTTF	B1517	20180726	7.46	12.88	0.701183	NA	0.259342	0.94281	0.95182
AAAPAGTTF	B4601	20170704	13.59	15.63	0.347024	151.7	0.259342	0.96188	0.806
AAAPAGTTF	C0202	20170602	13.13	15	0.718643	160.68	0.259342	0.96212	0.83281
AAAPAGTTF	C0302	20161104	NA	8.8	0.422463	NA	NA	0.84958	0.84958
AAAPAGTTF	C0303	20170301	13.52	15.48	0.29653	128.75	0.259342	0.9088	0.93848
AAAPAGTTF	C0701	2017	8.57	13.71	0.672609	103.28	0.259342	0.93823	0.9167
AAAPAGTTF	C0801	2017	8.97	9.47	0.52531	120.86	0.259342	0.75695	0.89469
AAAPAGTTF	C1202	20170627	14.03	15.18	0.430102	170.4	0.259342	0.96236	0.96588
AAAPAIMSYAE	C0304	20161104	7.86	NA	NA	NA	NA	NA	0.22032
AAAPAIMSY	B1517	20180726	8.56	13.92	0.678576	NA	0.272905	0.88051	0.85848
AAAPAIMSY	B3507	20171016	12.58	13.49	0.792391	105.22	0.272905	0.86329	0.70753
AAAPAKVEA	C1601	20161010	NA	NA	0.508965	NA	NA	NA	0.94148
AAAPALPFY	C1601	20161010	14.62	16.27	0.490055	NA	0.156476	0.88329	0.80263
AAAPAPASV	C1202	20170627	9.94	9.81	NA	NA	NA	NA	0.50852
AAAPAPEEEMDECEQALAAEPK	C0202	20170602	11.29	10.73	1.16611	NA	NA	NA	0.77078
AAAPASGAL	C0801	2017	13.52	16.52	0.769762	NA	NA	0.8496	0.91474
AAAPASGEM	C0801	2017	10.98	13.44	0.66356	NA	NA	NA	0.91089
AAAPASGEM	C1202	20170627	14.13	16.32	0.380244	114.02	0.232294	0.93056	0.92165
AAAPASVPAQAPKRTQAPTKASE	A0207	20150219	NA	NA	NA	NA	0.727454	0.77506	NA
AAAPASVPAQAPKRTQAPTKASE	A6802	2015	NA	NA	NA	NA	0.727454	0.84295	NA
AAAPASVPAQAPKRTQAPTKASE	G0104	20171011	17.63	20.34	0.780255	86.557	0.672695	0.72786	0.80445
AAAPASVPAQAPK	A1101	2017	14.8	17.5	1.13204	117.86	0.575959	0.93027	0.93027
AAAPASVPAQAPK	A1102	20180507	12.38	14.62	1.11745	53.6	0.575959	0.8747	0.83248
AAAPASVPA	C1202	20170627	NA	NA	NA	91.584	0.129798	0.93864	0.54607
AAAPAVSL	C1701	2017	13.2	14.62	0.330819	NA	NA	0.87951	0.91088
AAAPERVVL	C1601	20161010	11.65	13.22	0.473256	NA	0.290091	0.89495	0.89255
AAAPEYKTL	C0303	20170301	NA	7.81	NA	NA	NA	0.60861	0.62158
AAAPEYKTL	C0304	20161104	8.32	9.86	NA	NA	NA	0.59873	0.59873
AAAPGAHYR	A3401	20171013	13.68	13.83	0.234468	NA	0.411372	0.66571	0.59474
AAAPGALVRDVHSLSEYF	B1503	2017	NA	7.24	NA	NA	NA	NA	0.43185
AAAPGGPGL	C0801	2017	NA	NA	1.06038	NA	NA	NA	0.89907
AAAPGLGPR	A3401	20171013	13.63	14.04	0.394834	91.853	0.282322	0.88365	0.82895
AAAPGLGPR	A3402	20180517	8.72	9.56	0.283504	NA	0.282322	0.89555	0.86287
AAAPGPAGAASPH	A3303	20170629	8.58	8.87	NA	NA	NA	NA	0.56666
AAAPGPAGAASPH	A6801	20180503	7.74	7.44	NA	NA	NA	NA	0.52847
AAAPGQLRR	A6801	20180503	NA	NA	0.57327	NA	NA	0.73438	0.88085
AAAPGSRSL	C1202	20170627	NA	NA	0.284891	NA	0.182845	0.83507	0.79099
AAAPGTPHL	C1701	2017	NA	NA	NA	NA	0.243686	0.78421	NA
AAAPHLLLL	C0202	20170602	NA	6.09	1.06907	71.141	0.420294	0.87854	0.91095
AAAPHLLLL	C0303	20170301	5.1	6.76	0.447148	NA	0.420294	0.82725	0.81573
AAAPHLLLL	C0304	20161104	9.34	11.89	0.605805	NA	0.380762	0.85123	0.84698
AAAPHLLLL	C0704	2017	17.4	20	0.713964	111.28	0.420294	0.93953	0.92058
AAAPHLLLL	C0801	2017	13.74	15.6	0.848719	NA	0.420294	0.81068	0.87279
AAAPHLLLL	C1203	20170112	17.6	20.48	0.885404	111.28	0.420294	0.85135	0.87369
AAAPHLLLL	C1502	20161010	15.57	16.48	0.523717	NA	0.380762	0.86431	0.86431
AAAPHLLLL	C1601	20161010	10.2	13.12	0.69926	88.643	0.380762	0.85952	0.86907
AAAPHLLLL	C1701	2017	16.69	19.39	0.492888	122.98	0.420294	0.86466	0.85566
AAAPHLLL	C0303	20170301	NA	5.31	0.285653	NA	0.303919	0.86017	0.85099
AAAPHLLL	C0304	20161104	5.95	7.19	0.669121	NA	0.372517	0.8898	0.8898
AAAPHLLL	C1701	2017	13.15	14.77	0.50528	NA	0.303919	0.88719	0.87456
AAAPHSIESF	B4601	20170704	13.12	14.97	0.905782	143.28	0.46764	0.86466	0.91681
AAAPHTVSY	B1501	2017	NA	8.19	0.897465	134.81	0.444585	0.83628	0.90987
AAAPHTVSY	C0202	20170602	12.86	15.25	1.07915	134.81	0.444585	0.88144	0.93355
AAAPHTVSY	C1202	20170627	NA	13.17	0.711382	151.56	0.444585	0.84213	0.89274
AAAPIISSV	C0202	20170602	7.66	9.86	0.311893	NA	NA	NA	0.72685
AAAPIISSV	C0304	20161104	NA	8.68	0.396636	NA	NA	NA	0.87113
AAAPIISSV	C1202	20170627	11.23	13.58	0.359679	109.63	0.302158	0.94452	0.79881
AAAPIISSV	C1203	20170112	13.54	14.86	0.606174	118.69	0.302158	0.92788	0.74964
AAAPLLPMI	C0302	20161104	12.98	14.79	0.546426	NA	0.177221	0.90225	0.87515
AAAPLLPMI	C1601	20161010	12.6	14.35	0.415341	104.11	0.177221	0.82501	0.81875
AAAPLRLIA	C1203	20170112	10.8	12.48	0.736734	NA	0.284884	0.90357	0.90957
AAAPLRPGM	C1601	20161010	10.07	10.49	0.361183	NA	0.306244	0.85008	0.84759
AAAPPAKEI	B5201	20171013	14.54	15.44	0.554932	76.1	0.325362	0.87599	0.85595
AAAPPAKEI	C0801	2017	13.95	15.29	0.882487	NA	0.325362	0.90847	0.92894
AAAPPAKEI	C1202	20170627	12.41	14.25	0.519851	NA	0.325362	0.89335	0.87235
AAAPPALCY	B1501	2017	12.58	17.08	0.757269	70.912	0.289314	0.82005	0.92125
AAAPPALCY	B4601	20170704	NA	NA	0.429486	NA	0.289314	0.82254	0.80496
AAAPPALCY	C1202	20170627	15.53	18.23	0.51604	107.15	0.289314	0.96215	0.92594
AAAPPALI	C1701	2017	13.36	14.77	0.285648	NA	NA	NA	0.98174
AAAPPALL	C1701	2017	NA	NA	NA	NA	0.210963	0.97871	NA
AAAPPAPAA	B5502	20171017	NA	NA	0.268769	NA	0.26494	0.78427	0.95123
AAAPPAPAA	B5601	2017	NA	NA	0.326645	NA	0.26494	0.78139	0.94216
AAAPPAPAA	C0801	2017	14.29	15.19	0.64377	109.6	0.26494	0.95988	0.94283
AAAPPLTL	C0302	20161104	NA	10.26	0.754781	NA	0.646784	0.96234	0.96234
AAAPPLTL	C0303	20170301	14.64	16.84	0.250764	143.37	0.72376	0.96292	0.97531
AAAPPLTL	C0304	20161104	14.73	17.72	0.545463	NA	0.646784	0.97646	0.9692
AAAPPLTL	C0704	2017	13.41	13.71	1.15121	NA	0.72376	0.98293	0.9766
AAAPPLTL	C0801	2017	14.2	16.28	0.926952	NA	0.72376	0.97971	0.95848
AAAPPLTL	C1502	20161010	9.9	16.83	1.45771	NA	0.646784	0.97174	0.96823
AAAPPLTL	C1601	20161010	14.63	17.23	1.31308	NA	0.646784	0.96821	0.9512
AAAPPLTL	C1701	2017	14.69	16.83	0.279292	NA	0.72376	0.9829	0.98173
AAAPPPTPL	C0303	20170301	NA	7.6	0.342512	NA	0.250488	0.8604	0.85504
AAAPPSGSR	A3401	20171013	NA	NA	0.414403	NA	NA	0.84295	0.82908
AAAPPSPAW	B5301	20170721	NA	NA	0.416624	NA	0.280619	0.79699	0.7651
AAAPPSPAW	B5801	20180519	14.17	18	0.887285	177.84	0.280619	0.96222	0.95966
AAAPPSPAW	C0303	20170301	11.9	12.23	0.353245	NA	0.280619	0.92336	0.77259
AAAPPSPAW	C0304	20161104	10	14.57	0.327639	NA	0.137242	0.79907	0.92169
AAAPPSPPFSFQL	C0304	20161104	12.95	13.03	0.481938	NA	0.359128	0.68734	0.68734
AAAPPSPPFSF	C0303	20170301	13.81	14.04	0.634805	166.07	0.406285	0.79288	0.77287
AAAPPSPPFSF	C0304	20161104	15.53	17.56	0.678708	178.94	0.396646	0.97013	0.79546
AAAPPSPPFSF	C0801	2017	13.6	14.55	0.834635	105.52	0.406285	0.8294	0.80661
AAAPQLLIVLLG	C1203	20170112	15.1	16.93	0.850728	NA	NA	NA	0.92216
AAAPQLLIVLL	C1203	20170112	11.05	12.27	0.716713	NA	0.445479	0.90167	0.92717
AAAPQLLIVL	C1203	20170112	15.58	16.83	0.591741	NA	0.22029	0.88048	0.9472
AAAPQLLIV	C0801	2017	11.15	13.29	0.540667	NA	0.186491	0.88591	0.87454
AAAPQLLIV	C1203	20170112	13.22	14.08	0.642306	86.794	0.186491	0.91469	0.93463
AAAPQLLIV	C1502	20161010	12.63	13.47	0.287686	NA	0.16073	0.89548	0.88687
AAAPQLLIV	C1601	20161010	9.84	10.15	0.420907	NA	0.16073	0.89755	0.90546
AAAPQRQAY	C1601	20161010	NA	NA	0.405594	NA	NA	NA	0.83804
AAAPQSLEF	C0304	20161104	7.38	8.4	0.45163	NA	NA	NA	0.85318
AAAPRGPR	A3401	20171013	13.14	13.06	NA	120.49	NA	0.66253	0.57638
AAAPRLWRL	C0202	20170602	NA	NA	0.219526	NA	NA	0.70923	0.78095
AAAPSLANI	A0206	20180724	NA	NA	0.460999	NA	NA	NA	0.84727
AAAPSLLIL	C0302	20161104	5.89	5.91	NA	NA	NA	NA	0.82815
AAAPSLLIL	C0303	20170301	11.75	12.84	0.293722	NA	NA	NA	0.9027
AAAPSLLIL	C0304	20161104	11.47	13.18	0.404393	NA	NA	NA	0.86054
AAAPSLLIL	C0704	2017	10.1	11.43	0.449329	NA	NA	NA	0.87352
AAAPSLLIL	C0801	2017	9.93	12.12	0.490761	NA	NA	NA	0.87849
AAAPSLLIL	C1203	20170112	7.22	10.13	0.355037	NA	NA	NA	0.70442
AAAPSLLIL	C1601	20161010	9.73	10.06	0.394006	NA	NA	NA	0.89728
AAAPSLLIL	C1701	2017	11.89	12.44	NA	NA	NA	NA	0.8697
AAAPSLLLL	C0303	20170301	NA	NA	NA	107.22	NA	0.8087	NA
AAAPSPVL	C0303	20170301	12.29	13.86	0.190614	NA	NA	0.83798	0.88733
AAAPSSLAVRA	A0205	20180519	NA	11.83	0.396507	NA	0.402715	0.9168	0.87625
AAAPSSLLL	C1701	2017	NA	NA	0.220129	NA	NA	0.88976	0.85835
AAAPTANLL	A0205	20180519	13.25	14.29	0.539025	NA	0.295095	0.93603	0.93378
AAAPTANLL	C1701	2017	12.36	12.83	0.323224	NA	0.295095	0.92397	0.89619
AAAPVIKAY	B1501	2017	13.12	13.48	0.806998	NA	0.21149	0.84904	0.91492
AAAPVIKAY	B1503	2017	10.14	10.47	0.493765	NA	0.21149	0.8244	0.86005
AAAPVIKAY	B1517	20180726	16.34	17.27	0.397159	NA	0.21149	0.94077	0.87828
AAAPVIKAY	B3507	20171016	13.61	14.19	0.911962	NA	0.21149	0.87146	0.89673
AAAPVIKAY	C0202	20170602	13.73	15.61	0.6924	NA	0.21149	0.90367	0.90023
AAAPVIKAY	C1203	20170112	15.32	16.73	0.606884	NA	0.21149	0.88104	0.87666
AAAPVIKAY	C1601	20161010	14.15	15.08	0.356366	NA	0.222416	0.89177	0.88227
AAAPVLTPA	B5502	20171017	NA	10.86	0.310746	NA	NA	NA	0.94237
AAAPVLTPA	C0801	2017	11.28	11.95	0.547724	NA	0.238366	0.87118	0.89931
AAAPVLTPA	C1202	20170627	NA	12.25	0.288777	NA	0.238366	0.92018	0.79764
AAAPVPTTTL	C0303	20170301	15.27	17.75	0.470639	187.63	0.32225	0.93474	0.84542
AAAPVPTTTL	C0304	20161104	14.18	16.63	0.535237	176.65	0.278609	0.93824	0.85926
AAAPVPTTTL	C1701	2017	15.18	16.7	0.38934	166.86	0.32225	0.96784	0.94942
AAAPVTPLR	A1101	2017	12.44	14.05	0.713235	NA	0.415225	0.95047	0.93953
AAAPVTPLR	A1102	20180507	10.51	10.28	0.996124	NA	0.415225	0.92333	0.92333
AAAPVVPAV	A0201	20160113	10.56	10.62	0.56709	NA	0.219218	0.87618	0.85821
AAAPVVPAV	C0801	2017	NA	NA	NA	NA	0.175437	0.92967	NA
AAAPVVPQA	A0206	20180724	NA	11.1	0.56926	NA	NA	NA	0.94894
AAAQAASQHVF	C0202	20170602	12.02	13.84	1.23867	108.43	0.521589	0.78951	0.91509
AAAQAASQHVF	C1202	20170627	12.78	14.13	1.15492	118.91	0.521589	0.78443	0.86465
AAAQEPLQL	C0801	2017	NA	NA	0.780693	NA	0.313572	0.85644	0.86143
AAAQEPLQL	C1701	2017	7.22	7.91	NA	NA	0.313572	0.66395	0.66746
AAAQGSIFL	C1701	2017	NA	NA	0.214847	NA	NA	0.87734	0.87911
AAAQKAVSAL	C1601	20161010	6.33	NA	NA	NA	NA	0.58209	0.55794
AAAQKMEEV	A0206	20180724	NA	10.61	0.619095	NA	0.235362	0.86648	0.84171
AAAQLPSL	C0302	20161104	8.85	10.98	0.384804	NA	NA	0.87474	0.83749
AAAQLPSL	C1601	20161010	8.27	8.56	NA	NA	NA	NA	0.84756
AAAQLVRNL	C0602	20161008	NA	NA	NA	NA	0.214772	0.86619	NA
AAAQLVRNL	C1203	20170112	NA	NA	0.529198	NA	NA	NA	0.88078
AAAQPQPSV	C0801	2017	12.8	14.19	0.664768	NA	0.311843	0.85545	0.90896
AAAQPSGRFF	C1601	20161010	NA	NA	0.465863	NA	0.3831	0.95667	0.9502
AAAQPTEEQVL	C0801	2017	12.94	14.3	1.00098	112.71	0.474666	0.88442	0.9464
AAAQSREIDCL	C0801	2017	14.75	17.65	1.20287	161.19	0.607103	0.8679	0.82376
AAAQVGTSV	C1202	20170627	NA	NA	0.170109	NA	NA	NA	0.78041
AAARAADALL	B1517	20180726	NA	NA	0.253857	NA	NA	NA	0.887
AAARDVTL	C1701	2017	12.21	12.85	0.423777	NA	0.252234	0.85005	0.8495
AAAREKELVNV	A0206	20180724	NA	NA	0.205688	NA	NA	0.72515	0.67077
AAARELVL	C1701	2017	NA	9.46	0.345369	NA	0.142746	0.87816	0.8545
AAARLAAA	B5501	20170720	NA	NA	0.265296	NA	0.276222	0.91789	0.89711
AAARPKSAF	B1501	2017	NA	10.1	0.581928	NA	0.464153	0.71684	0.60671
AAARPKSAF	B4601	20170704	13.7	20.07	1.11197	105.52	0.464153	0.86592	0.8771
AAARPKSAF	C1202	20170627	16.77	20.27	1.07896	140.88	0.464153	0.86851	0.87893
AAARPKSAF	C1601	20161010	13.79	14.96	0.31717	NA	NA	0.57787	0.54392
AAARRFYQY	C1601	20161010	11.48	14.48	0.747753	116.9	0.477568	0.81465	0.61701
AAARVRTQF	B5703	20180828	NA	8.51	0.74521	NA	NA	0.78574	0.87655
AAASAAAISGA	A0205	20180519	NA	NA	0.284302	NA	NA	NA	0.85691
AAASAFTSL	C0303	20170301	6.76	10.96	0.351603	140.98	0.267969	0.95336	0.86905
AAASAFTSL	C0304	20161104	9.66	10.96	0.473471	139.92	0.138976	0.89149	0.87565
AAASAFTSL	C0801	2017	9.23	10.61	0.529819	114.59	0.267969	0.88984	0.8607
AAASAFTSL	C1202	20170627	10	9.99	0.32933	139.92	0.267969	0.92444	0.81158
AAASAFTSL	C1701	2017	NA	11.91	0.26767	133.47	0.267969	0.91104	0.85549
AAASAKLAF	C1601	20161010	7.71	8.09	0.542912	NA	0.295858	0.90322	0.91977
AAASDVLEL	C0801	2017	NA	5.71	0.392294	NA	NA	0.63333	0.85267
AAASFPWSA	C1203	20170112	11.61	14.49	0.681316	NA	0.255432	0.97141	0.86496
AAASHFFNL	C0303	20170301	14.57	16.67	0.558179	157.2	0.451887	0.87211	0.84257
AAASHFFNL	C0304	20161104	15.86	17.74	0.760424	137.06	0.515761	0.86232	0.86232
AAASHFFNL	C0704	2017	15.07	16.61	0.778757	146.03	0.451887	0.84557	0.86992
AAASHFFNL	C0801	2017	13.05	14.28	0.939432	NA	0.451887	0.80478	0.86239
AAASHFFNL	C1601	20161010	11.71	12.14	0.748915	100.84	0.515761	0.85515	0.82907
AAASHPLLL	C0303	20170301	NA	6.15	0.549719	NA	0.512888	0.85039	0.8419
AAASHPLLL	C0304	20161104	NA	NA	0.725475	NA	0.526814	0.83749	0.83749
AAASHPLLL	C0704	2017	NA	NA	0.845741	93.992	0.512888	0.85895	0.85576
AAASHPLLL	C0801	2017	NA	NA	NA	NA	0.512888	0.77259	NA
AAASHPLLL	C1502	20161010	13.67	15.22	0.701662	NA	0.526814	0.86846	0.86846
AAASHPLLL	C1601	20161010	NA	8	0.752254	107.19	0.526814	0.82844	0.83457
AAASHPLLL	C1701	2017	15.41	17.84	0.750614	135.77	0.512888	0.88156	0.8501
AAASHSYYW	B5701	2015	NA	NA	0.591947	63.565	0.162012	0.83363	0.82607
AAASHSYYW	B5801	20180519	NA	14.87	0.520514	NA	0.413904	0.93501	0.93388
AAASIANIVKSSL	C0304	20161104	11.95	13.97	1.19163	153.52	0.896178	0.91108	0.90782
AAASIANIV	C1202	20170627	8.99	9.24	0.234734	110.61	0.208886	0.9059	0.81944
AAASIANIV	C1203	20170112	7.96	9.99	0.486708	128.38	0.208886	0.92633	0.86595
AAASIGAIW	B5703	20180828	NA	NA	0.529085	NA	NA	0.81123	0.83466
AAASKLGEF	C0202	20170602	12.64	14.01	0.699665	85.862	0.231465	0.88469	0.91697
AAASKLGEF	C1202	20170627	11.68	13.19	0.537576	83.783	0.231465	0.86564	0.89955
AAASKVLNL	C1701	2017	14.68	15.27	0.651067	132.13	0.425126	0.92914	0.92814
AAASLIRLV	C0602	20161008	14.88	16.76	0.677243	148.52	0.197271	0.87041	0.84958
AAASLIRLV	C1203	20170112	14.72	15.78	0.741918	148.52	0.230726	0.86956	0.87413
AAASLIRLV	C1601	20161010	12.49	13.09	0.463173	117.89	0.197271	0.86943	0.87944
AAASLVPVV	C1203	20170112	9.29	9.84	0.528865	NA	0.164735	0.91518	0.78182
AAASPLLLL	C0303	20170301	NA	7.47	NA	NA	NA	NA	0.52587
AAASPLLLL	C0304	20161104	9.96	10.41	NA	NA	NA	NA	0.50962
AAASPVHL	C1701	2017	14.25	15.74	0.489601	NA	0.261271	0.82692	0.85743
AAASPVSL	C1701	2017	NA	14.63	0.360767	NA	0.206016	0.95199	0.92777
AAASPVTL	C1701	2017	15.1	17.16	0.29779	NA	0.210714	0.95329	0.90858
AAASQFTLL	C1701	2017	8.04	7.64	0.317764	NA	0.286212	0.9387	0.91811
AAASRDITL	C1601	20161010	NA	11.99	0.473619	117.01	0.267312	0.84495	0.84616
AAASSAMTY	C1202	20170627	NA	8.13	0.165256	126.24	0.16476	0.88577	0.88684
AAASTLVTW	B5801	20180519	NA	4.89	0.595811	NA	0.248134	0.91857	0.85447
AAASYLHMY	C1601	20161010	NA	9.21	0.578759	NA	NA	NA	0.79087
AAATAAAAAAA	B5502	20171017	NA	NA	NA	154.35	0.175422	0.8539	NA
AAATDFESL	C0801	2017	11.04	9.95	0.389962	NA	NA	0.58611	0.85713
AAATGGSVL	C0802	2017	NA	NA	0.405827	NA	NA	NA	0.77213
AAATGGSVL	C1202	20170627	8.05	7.41	0.369489	116.11	0.261695	0.91089	0.84424
AAATGLHPA	B4601	20170704	9.53	10.38	0.357695	75.213	0.267964	0.82374	0.80931
AAATGLHPA	C1202	20170627	9.41	8.77	0.427505	86.794	0.267964	0.85529	0.81278
AAATHLEV	C1601	20161010	15.8	17.16	0.570184	NA	0.322764	0.87925	0.86607
AAATLTSKL	C1701	2017	14.72	15.67	0.56138	NA	0.340715	0.8676	0.85127
AAATPAIKK	A1101	2017	9.64	13.09	0.693407	NA	0.418289	0.92745	0.92745
AAATPEPAMA	B5801	20180519	NA	9.41	NA	NA	NA	NA	0.0319
AAATPESQEPQAK	A0205	20180519	NA	6.49	0.497024	NA	0.494354	0.81291	0.80121
AAATPESQEPQAK	A3002	20170720	15.77	18.87	1.91833	174.9	0.494354	0.75132	0.91293
AAATPESQEPQAK	B5703	20180828	6.64	12.1	1.20753	NA	0.494354	0.88727	0.90388
AAATRTTSF	B4601	20170704	14.34	15.48	0.742135	122.96	0.32654	0.85419	0.85577
AAATRTTSF	C0202	20170602	13.6	15.54	0.840458	107.79	0.32654	0.91775	0.92195
AAATRTTSF	C1202	20170627	15.44	16.87	0.572558	130.66	0.32654	0.85611	0.85824
AAATRTTSF	C1601	20161010	14.02	15.07	0.566231	134.25	0.25337	0.84733	0.85281
AAATSALLL	C0304	20161104	5.26	6.31	0.212806	NA	NA	0.88087	0.88087
AAATSALLL	C0704	2017	NA	NA	0.312929	NA	NA	NA	0.88391
AAATSALLL	C1701	2017	8.16	9.28	0.297498	NA	0.229943	0.94576	0.90241
AAATSVHVV	C1203	20170112	11.52	13.51	0.689994	NA	0.304363	0.85812	0.84634
AAATSVLKT	A1101	2017	8.48	8.34	NA	NA	NA	0.66152	0.66189
AAATSVLKT	A1102	20180507	7.54	7.55	NA	NA	NA	0.73731	0.73034
AAATSVLKT	A6801	20180503	NA	6.67	NA	NA	NA	0.74068	0.69149
AAATVAVAR	A6801	20180503	NA	NA	0.602662	NA	0.27788	0.86876	0.8851
AAATXAXLRXALAXXDHQKXL	C0704	2017	NA	5.29	NA	NA	NA	NA	NA
AAATYILEA	A0205	20180519	NA	NA	0.339149	NA	NA	NA	0.85262
AAATYILEA	C1202	20170627	9.86	11.13	0.358572	126.24	0.273007	0.95985	0.81112
AAATYILEA	C1601	20161010	NA	11.77	0.31767	NA	NA	0.84638	0.76227
AAAVAAAAAAA	A0205	20180519	NA	NA	NA	NA	0.147404	0.8194	NA
AAAVAGNIPGPGSVG	B4501	20180724	NA	6.55	NA	NA	NA	NA	0.16336
AAAVDIRTW	C1601	20161010	8.4	9.79	0.391597	75.652	0.134887	0.85772	0.86868
AAAVDVKTW	C1203	20170112	NA	5.98	NA	NA	NA	0.76152	0.80931
AAAVGAFLI	A6802	2015	6.2	NA	0.553314	NA	NA	NA	0.7825
AAAVGAVF	C1202	20170627	9.48	NA	NA	NA	NA	0.88231	0.76512
AAAVGAVF	C1601	20161010	NA	NA	0.204096	NA	NA	0.81122	0.7486
AAAVGLEL	C0304	20161104	9.23	11.99	0.438965	NA	0.149605	0.92786	0.92786
AAAVGLEL	C1601	20161010	9.93	12.27	0.292188	NA	0.149605	0.91497	0.86783
AAAVGRLL	C1601	20161010	NA	NA	0.370186	NA	NA	NA	0.92316
AAAVIPTV	C1601	20161010	NA	NA	0.285052	NA	NA	0.84448	0.78463
AAAVLFRM	C0302	20161104	6.61	7.22	0.613598	NA	0.301674	0.90179	0.90179
AAAVLFRM	C1601	20161010	9.04	9.85	0.396224	NA	0.301674	0.90302	0.91541
AAAVPRAAF	B1501	2017	12.92	16.33	0.536778	107.9	0.178062	0.90904	0.93478
AAAVPRAAF	B4601	20170704	13.88	17.36	0.418076	119.41	0.178062	0.90241	0.9306
AAAVPRAAF	C0202	20170602	11.41	12.05	0.489415	NA	0.178062	0.9334	0.93802
AAAVPRAAF	C0302	20161104	9.21	10.31	0.39182	NA	0.159832	0.91678	0.91678
AAAVPRAAF	C0303	20170301	NA	NA	0.273693	NA	0.178062	0.89695	0.89834
AAAVPRAAF	C0304	20161104	10.32	12.41	0.429604	NA	0.159832	0.92584	0.91421
AAAVPRAAF	C1202	20170627	14.28	17.37	0.377439	136.89	0.178062	0.91971	0.93922
AAAVPRAAF	C1601	20161010	14.79	17	0.487677	136.89	0.159832	0.92304	0.87949
AAAVPTRSY	B1501	2017	13.87	15.5	0.7692	95.502	0.246629	0.93905	0.94761
AAAVPTRSY	B1517	20180726	NA	8.35	0.567485	NA	0.246629	0.94059	0.93764
AAAVPTRSY	B4601	20170704	8.52	12.64	0.51138	NA	0.246629	0.94569	0.93997
AAAVPTRSY	C1202	20170627	14.16	14.73	0.529553	113.71	0.246629	0.95107	0.94944
AAAVPTRSY	C1601	20161010	10.21	10.48	0.476236	NA	0.222877	0.9289	0.92672
AAAVPTTPR	A6601	20180430	13.59	14.82	0.677873	105.94	0.303925	0.9819	0.98625
AAAVQAFYL	C0704	2017	8.42	9.04	0.439255	NA	0.190347	0.89697	0.94549
AAAVQAFYL	C1701	2017	6.53	8.26	0.196602	NA	NA	NA	0.857
AAAVRHVL	C1601	20161010	14.81	18.91	0.938218	NA	0.599663	0.86618	0.85001
AAAVRITL	C1601	20161010	9.84	11.25	0.439513	NA	0.258972	0.9029	0.9077
AAAVSGAQPILSKL	B1302	20171016	NA	4.4	NA	NA	NA	NA	0.30051
AAAVSLENV	A0206	20180724	NA	NA	0.248174	NA	NA	NA	0.71615
AAAVVFPMM	C1203	20170112	NA	5.39	0.582541	NA	0.239596	0.87707	0.88129
AAAVVGLLYPCIDSH	C1403	20170112	6.11	NA	NA	NA	NA	0.23706	NA
AAAVVLSVATF	C1601	20161010	NA	NA	NA	70.028	NA	0.60255	NA
AAAWPLLL	C0303	20170301	NA	NA	NA	NA	0.177164	0.86747	NA
AAAWPLLL	C0304	20161104	11.59	12.94	0.473723	NA	0.138153	0.88344	0.88344
AAAWPLLL	C0801	2017	8.21	10.41	NA	NA	NA	0.52597	0.71036
AAAWPLLL	C1601	20161010	10.79	12.45	0.374553	NA	0.138153	0.86374	0.81695
AAAWPLLL	C1701	2017	13.28	14.27	0.252553	NA	0.177164	0.8958	0.87859
AAAYPHTSL	C0303	20170301	10.9	11.16	0.49351	106.04	0.323479	0.87532	0.85306
AAAYPHTSL	C0304	20161104	NA	6.61	0.387624	NA	0.239638	0.87849	0.87849
AAAYPHTSL	C0801	2017	12.81	14.89	0.857149	NA	0.323479	0.89519	0.92614
AAAYPHTSL	C1203	20170112	NA	7.64	0.437761	NA	0.323479	0.77568	0.84307
AAAYPHTSL	C1601	20161010	NA	10.04	0.565805	NA	0.239638	0.84993	0.82381
AAAYRVTL	C1601	20161010	11.98	12.88	0.424116	121.85	0.1961	0.87873	0.88366
AACDILSQL	C0801	2017	9.62	10.17	0.508923	NA	0.343414	0.9005	0.87755
AACDLLQSL	C0801	2017	8.55	8.63	0.354718	NA	NA	0.54434	0.80743
AACDLVQRF	B5301	20170721	7.08	8.26	1.03972	109.71	0.524895	0.87517	0.89906
AACDLVQRF	C0202	20170602	13.43	14.66	1.05705	149.57	0.524895	0.92428	0.91601
AACDLVQRF	C1202	20170627	13.27	15.14	1.01959	131.06	0.524895	0.91594	0.9151
AACDPRHGRYL	C0202	20170602	NA	11.59	0.938461	NA	0.312951	0.92731	0.9613
AACDPRHGRYL	C0303	20170301	NA	8.08	0.549745	NA	0.312951	0.94241	0.91929
AACDPRHGRYL	C0501	20170602	10.1	11.5	0.754132	NA	0.312951	0.92258	0.93964
AACDPRHGRYL	C0801	2017	10.16	11.23	1.29155	NA	0.312951	0.91435	0.94948
AACDPRHGRYL	C0802	2017	NA	7.01	0.755405	NA	0.312951	0.88653	0.93159
AACDYIREL	C0303	20170301	13.56	14.67	0.714776	104.42	0.46125	0.88164	0.90084
AACDYIREL	C0801	2017	NA	4.64	0.432874	NA	0.46125	0.80804	0.82089
AACDYIREL	C1203	20170112	NA	NA	NA	NA	0.46125	0.83022	0.84206
AACELLHSM	C0801	2017	13.08	15.03	1.12125	NA	0.438381	0.80744	0.92074
AACETFLKL	C0303	20170301	12.16	13.23	0.641541	NA	0.494392	0.78386	0.76061
AACETFLKL	C0304	20161104	NA	5.07	NA	NA	NA	NA	NA
AACETFLKL	C0801	2017	13.36	16.86	1.26208	97.635	0.494392	0.85	0.93435
AACGGHVEL	C0501	20170602	12.66	13.91	1.11509	NA	0.543534	0.82813	0.85723
AACGGHVEL	C0801	2017	14	14.8	1.11204	NA	0.543534	0.87879	0.90984
AACGGHVEL	C0802	2017	12.3	12.94	1.1885	NA	0.543534	0.87521	0.93337
AACGGHVEL	C1701	2017	14.4	14.9	0.731061	NA	0.543534	0.80063	0.79473
AACGVFSIV	C0801	2017	NA	4.14	0.528035	NA	NA	0.74531	0.90743
AACILQVEL	C0801	2017	NA	5.86	0.41986	NA	NA	0.73216	0.74586
AACKSILEI	B1302	20171016	NA	NA	0.227627	NA	NA	NA	0.74795
AACKVLIEF	B5703	20180828	13.82	16.24	1.11553	120.15	0.388238	0.94294	0.95157
AACKVLIEF	C0202	20170602	NA	4.18	0.68389	NA	0.388238	0.83372	0.9125
AACLHSLAL	C0303	20170301	NA	NA	0.587578	107.9	0.404207	0.82283	0.80375
AACLLPK	A2301	20170504	9.72	9.78	0.876146	NA	NA	NA	0.85261
AACLLPK	A3402	20180517	10.93	11.32	0.566063	NA	NA	NA	0.97974
AACNIYSTL	C0801	2017	8.05	9.34	0.543849	NA	0.347562	0.93625	0.8532
AACNIYSTL	C1202	20170627	NA	NA	NA	NA	0.347562	0.82375	NA
AACPDPSLSVW	B5801	20180519	7.25	10.34	0.72883	NA	0.42974	0.90944	0.74396
AACPFCAHQL	C0801	2017	NA	NA	NA	NA	0.462102	0.83964	NA
AACPVLVGNKW	B5301	20170721	8.45	9.91	1.18145	90.15	0.65736	0.81574	0.88915
AACPVLVGNKW	B5703	20180828	NA	NA	NA	68.335	0.65736	0.93766	NA
AACPVLVGNKW	B5801	20180519	12.83	14.51	0.950971	119.75	0.65736	0.93356	0.91815
AACPYFKSM	C0303	20170301	5.73	6.98	0.611089	NA	0.446498	0.84891	0.81959
AACPYFKSM	C0801	2017	NA	11.54	1.03504	NA	0.446498	0.7375	0.8541
AACQIARAY	B1501	2017	12.19	13.41	1.21122	138.54	0.510812	0.90854	0.90641
AACRVIARL	B5703	20180828	10.61	10.81	1.24773	142.79	0.484214	0.89273	0.90475
AACRVIARL	C0801	2017	11.59	12.02	1.07077	148.04	0.484214	0.89095	0.81446
AACRVIARL	C1701	2017	12.36	15.47	0.569286	164.72	0.484214	0.88932	0.86773
AACSAFATL	C0801	2017	5.19	6.37	0.523464	NA	0.292947	0.93558	0.88103
AACSFFILL	C1701	2017	6.52	9.53	0.202172	NA	0.304206	0.93606	0.89839
AACSKFFYK	A1101	2017	14.81	16.35	1.05753	131.52	0.636257	0.92168	0.92168
AACTIVEAL	C0801	2017	NA	5.25	NA	NA	NA	0.62976	0.78465
AACVIQSYW	B5703	20180828	NA	6.74	0.439035	NA	NA	NA	0.77865
AACVMPSRL	C1701	2017	NA	10.42	0.511572	NA	0.302913	0.94897	0.9547
AACYNNQQVFK	A1101	2017	9.96	11.42	0.84876	121.73	0.587078	0.88108	0.88108
AADAALRVL	C0304	20161104	10.77	11.09	0.333859	NA	0.177618	0.83944	0.83196
AADAALRVL	C0802	2017	14.27	15.56	0.640507	138.98	0.222805	0.86632	0.8756
AADAALRV	C0501	20170602	NA	NA	0.543276	NA	0.245469	0.93863	0.92076
AADAEAEVASLNRR	A3101	2015	NA	8.5	NA	NA	NA	NA	0.35269
AADAEAEVASLNRR	B5401	2015	NA	5.55	NA	NA	NA	NA	0.34083
AADAEAEVASLNRR	B5701	2015	NA	9.32	0.327513	NA	NA	NA	0.39313
AADAEAEVASLNR	A6802	2015	NA	9.72	0.796265	NA	NA	NA	0.74072
AADAEAEVASLNR	B5101	2015	NA	7.44	NA	NA	NA	NA	0.62942
AADAEAEVASLNR	B5701	2015	NA	6.81	0.541511	NA	NA	NA	0.58955
AADAEMTTRM	C0501	20170602	6.79	7.32	0.703094	NA	0.270292	0.84787	0.87495
AADAEPLEIILH	C0802	2017	15.1	16.33	1.53698	113.93	0.759611	0.89628	0.88165
AADAEPLEIIL	C0802	2017	14.99	17.59	1.01118	NA	0.444372	0.88086	0.88938
AADAEPLEI	C0501	20170602	14.58	16.54	0.586394	NA	0.29867	0.93054	0.78598
AADAEPLEI	C0802	2017	15.15	16.43	0.523992	130.77	0.29867	0.9262	0.76222
AADAGFALF	C0501	20170602	8.55	9.73	0.577653	NA	NA	NA	0.84007
AADAGFALF	C0802	2017	NA	7.86	0.61522	NA	0.15304	0.90509	0.88049
AADAGLLQFL	C0802	2017	NA	NA	0.319951	NA	NA	0.82846	0.84499
AADAGTFL	C0403	20170301	9.69	9.98	0.323381	NA	NA	NA	0.9122
AADAGTFL	C0501	20170602	8.36	9.4	0.584281	NA	NA	0.88944	0.92199
AADAGTFL	C0802	2017	9.41	10.25	0.437409	NA	NA	NA	0.93229
AADAKPESL	C0501	20170602	9.14	11.38	0.925538	83.358	0.41337	0.91068	0.87481
AADAKPESL	C0801	2017	14.16	15.67	0.93627	141.25	0.41337	0.87914	0.926
AADAKPESL	C0802	2017	15.23	15.65	0.867833	152.37	0.41337	0.85878	0.91918
AADALGKLISI	C0802	2017	12.83	14.64	1.33494	101.89	0.513692	0.84183	0.87152
AADAVASLL	C0403	20170301	NA	4.3	0.310763	NA	0.153996	0.85307	0.86142
AADAVASL	C0501	20170602	NA	NA	0.291743	NA	NA	NA	0.79191
AADAVKQIL	C0801	2017	NA	4.84	0.774014	NA	0.298952	0.77081	0.81728
AADAVREL	C0802	2017	10.13	10.59	0.468407	NA	0.209713	0.91389	0.93579
AADDCAKAVM	C0501	20170602	11.73	16.6	1.18923	NA	0.454799	0.80747	0.85098
AADDDVKCL	C0802	2017	7.91	11.01	1.05448	NA	0.477224	0.86443	0.92237
AADDFLEDL	C0802	2017	7.57	6.98	0.601452	NA	0.228749	0.88899	0.90344
AADDHQALIW	B5703	20180828	NA	NA	0.886007	NA	0.342682	0.91636	0.93279
AADDHQALIW	C0501	20170602	NA	10.79	0.524983	NA	0.342682	0.91835	0.94795
AADDHQALIW	C0802	2017	NA	NA	0.492681	NA	0.342682	0.88954	0.81267
AADDHQALI	C0802	2017	13.97	15.45	0.644109	137.06	0.271375	0.80891	0.83974
AADDHQAL	C0802	2017	NA	NA	0.611639	NA	0.183217	0.71313	0.78385
AADDHTVKL	C0501	20170602	15.11	18.14	1.65591	139.02	0.707418	0.85658	0.87702
AADDHTVKL	C0802	2017	8.99	11.02	1.49563	132.84	0.707418	0.78661	0.84979
AADDHTVKL	C1701	2017	NA	11.03	0.635273	NA	0.707418	0.70505	0.63322
AADDIHRSL	C0501	20170602	7.69	6.95	0.303299	NA	NA	NA	0.64827
AADDIHRSL	C0801	2017	14.01	14.13	1.08147	72.325	NA	NA	0.90848
AADDIHRSL	C0802	2017	17.1	19.21	1.03395	176.79	0.503317	0.84906	0.90799
AADDIMDPTSL	C0802	2017	13.34	15.22	0.803342	114.5	0.442254	0.91323	0.7751
AADDKEACF	C0501	20170602	7.38	8.66	0.627685	NA	0.177482	0.71154	0.78995
AADDLYSML	C0802	2017	6.92	7.08	0.473992	NA	NA	0.67147	0.79124
AADDPLVHESLL	C0802	2017	11.65	12.31	0.913665	74.841	0.339263	0.78167	0.82022
AADDPLVHESL	C0501	20170602	16.91	19.85	0.99399	94.309	0.480527	0.8084	0.83925
AADDPLVHESL	C0802	2017	18.5	21	1.19728	164.66	0.480527	0.86509	0.90635
AADDRLRIS	C0501	20170602	5.56	NA	0.523642	NA	NA	NA	0.78532
AADDRTVRI	C0501	20170602	6.15	6.82	1.00109	NA	0.438353	0.89331	0.81311
AADDSKLVLL	C0501	20170602	NA	6.58	0.548221	NA	NA	0.75036	0.79973
AADDSKLVL	C0501	20170602	8.25	7.89	0.452264	NA	NA	NA	0.80172
AADDSKLVL	C0801	2017	14.51	16.01	1.02679	117.3	0.456794	0.88874	0.91514
AADDSKLVL	C0802	2017	9.67	12.15	1.1112	NA	0.456794	0.87219	0.91577
AADDSSVKL	C0501	20170602	13.17	14.65	0.922699	NA	0.397173	0.8958	0.90169
AADDSSVKL	C0801	2017	11.8	12.18	0.958294	NA	0.397173	0.88733	0.9249
AADDSSVKL	C0802	2017	12.36	13.78	0.900465	105.94	0.397173	0.85989	0.93216
AADDTEISF	C0501	20170602	9.66	11.38	0.379649	NA	NA	NA	0.76167
AADDTEISF	C0802	2017	NA	8.5	0.438466	NA	NA	NA	0.79585
AADEEAFEDNSEEYIRR	A3101	2015	NA	NA	NA	33.872	NA	NA	NA
AADEEAFEDNSEEYIRR	B5101	2015	NA	NA	NA	37.177	0.619714	0.80674	NA
AADEEAFEDNSEEYIRR	C0202	20170602	16.81	17.67	1.27801	134.14	0.90996	0.85877	0.91279
AADEITHCI	C0501	20170602	8.41	8.97	0.74042	NA	NA	NA	0.79481
AADEITHCI	C0801	2017	5.74	5.81	0.887402	NA	0.484551	0.86024	0.89481
AADEITHCI	C0802	2017	14.66	16.24	1.20786	106.36	0.484551	0.86639	0.93751
AADEKSVSI	C0501	20170602	13.93	15.62	1.16541	123.6	0.489022	0.9214	0.92752
AADELEAFL	C0403	20170301	NA	4.88	0.221161	NA	0.318622	0.94991	0.87102
AADEPSSL	C0501	20170602	13.2	14.23	0.452123	NA	0.220003	0.95458	0.86661
AADEPSSL	C0802	2017	NA	12.76	0.412317	NA	NA	NA	0.87654
AADEPVTVL	C0403	20170301	10.12	10.11	0.256357	NA	0.259964	0.7333	0.83238
AADEPVTVL	C0501	20170602	11.71	13.18	0.636014	NA	0.259964	0.90633	0.7725
AADEPVTVL	C0802	2017	12.89	14.12	0.558799	NA	0.259964	0.92347	0.75479
AADEPVTV	C0501	20170602	12.64	13.65	0.54522	NA	0.17665	0.91996	0.77609
AADEPVYI	C0403	20170301	12.5	12.9	0.361584	NA	0.23476	0.90812	0.91687
AADESCAPRGYLAATMQFVPGHFSCDVVWGTVIRV	B1501	2017	7.19	NA	NA	NA	NA	NA	NA
AADESFTQM	C0501	20170602	NA	5.04	0.396676	NA	NA	0.85135	0.86889
AADESFTQM	C0802	2017	NA	NA	0.585756	NA	NA	NA	0.89634
AADESTGSIA	C0802	2017	NA	4.89	0.685054	NA	NA	0.67488	0.82575
AADESTISW	C0802	2017	NA	7.98	0.494748	NA	0.201059	0.90327	0.81298
AADETAVQL	C0403	20170301	NA	NA	0.322265	NA	NA	NA	0.88805
AADETAVQL	C0501	20170602	NA	NA	0.783929	NA	0.285381	0.90568	0.93565
AADETAVQL	C0801	2017	5.22	6.45	0.420443	NA	0.285381	0.67553	0.83846
AADETAVQL	C0802	2017	NA	5.87	0.456187	NA	NA	0.64715	0.79656
AADETLRLW	B5301	20170721	8.22	12.59	0.867863	113.62	0.385363	0.81739	0.80842
AADETLRLW	B5701	2015	10.35	14.96	1.20643	82.287	0.423545	0.80694	0.80093
AADEVFSHI	A0207	20150219	5.22	6.61	0.862708	NA	0.473675	0.82063	0.82844
AADEVLAVL	A0207	20150219	12.52	12.67	0.431525	NA	0.229719	0.92441	0.91403
AADEVLAVL	C0403	20170301	NA	NA	0.295497	NA	0.223498	0.90283	0.8652
AADEVLAVL	C0501	20170602	9.08	10.48	0.458042	NA	0.223498	0.90995	0.82815
AADEVLAVL	C0801	2017	12.23	12.86	0.515161	NA	0.223498	0.88098	0.91619
AADEVLAVL	C0802	2017	13.04	12.79	0.632247	NA	0.223498	0.933	0.90995
AADEVREKL	C0802	2017	14.23	15.23	1.09288	NA	0.478494	0.83312	0.86917
AADEVTAHL	C0501	20170602	5.1	8.39	1.1036	76.478	0.454076	0.88956	0.93231
AADEVTAHL	C0802	2017	NA	7.29	1.0981	65.246	0.454076	0.85122	0.95409
AADFAQMEL	C0403	20170301	NA	NA	NA	NA	0.37313	0.827	NA
AADFAQMEL	C0501	20170602	13.34	13.98	0.443461	NA	0.37313	0.94045	0.88141
AADFAQMEL	C0801	2017	9.07	9.68	0.570599	NA	0.37313	0.7288	0.91463
AADFAQMEL	C0802	2017	13.43	15.52	0.695105	NA	0.37313	0.93592	0.94269
AADFEIGHFL	C0501	20170602	13.04	14.55	0.813979	NA	0.539775	0.73123	0.80676
AADFEIGHFL	C0802	2017	17.1	18.68	1.346	119.21	0.539775	0.81779	0.90226
AADFEIGHF	C0401	20170112	NA	NA	0.730765	NA	0.380569	0.64687	0.74956
AADFEIGHF	C0403	20170301	17.08	17.68	0.637542	133.12	0.380569	0.82719	0.8018
AADFEIGHF	C0501	20170602	15.55	16.12	0.970268	124.83	0.380569	0.88106	0.91097
AADFEIGHF	C0802	2017	16.56	17.06	0.931609	173.38	0.380569	0.79329	0.88749
AADFQRAQF	C0501	20170602	NA	NA	0.526997	NA	0.194546	0.82575	0.82999
AADFSGFGSTL	C0802	2017	9.85	9.62	0.942015	164.53	0.421015	0.86345	0.85353
AADFSITQF	C0403	20170301	NA	NA	0.415385	NA	0.266792	0.87989	0.87342
AADFSVPL	C0802	2017	NA	NA	0.485559	NA	NA	0.88292	0.9141
AADFTAKV	C0501	20170602	7.43	7.12	0.733379	NA	0.279381	0.91192	0.88107
AADFTLLAM	C0802	2017	NA	NA	0.432237	NA	0.129679	0.85618	0.79438
AADFVKAFI	C0802	2017	8.95	9.99	0.950928	NA	0.35666	0.87494	0.91773
AADGAKVLCL	C0802	2017	NA	NA	NA	NA	0.368655	0.84109	NA
AADGAVAGEVRAL	C0802	2017	17.29	18.85	1.32515	153.75	0.699704	0.95651	0.94709
AADGEFLHEL	C0801	2017	NA	NA	NA	NA	0.413267	0.67351	NA
AADGEFLHEL	C0802	2017	17.5	19.02	0.997997	129.38	0.413267	0.79361	0.86973
AADGEKATAL	C0802	2017	NA	8.19	0.512756	NA	NA	NA	0.85012
AADGFSLL	C0403	20170301	5.17	6.86	0.287132	NA	NA	0.87479	0.9089
AADGFSLL	C0802	2017	NA	4.61	0.438102	NA	NA	0.85903	0.8732
AADGGLRASVTLL	C0403	20170301	8.1	8.69	0.792105	NA	0.593362	0.90226	0.8927
AADGGLRASVTLL	C0501	20170602	13.41	15.02	1.10666	NA	0.593362	0.87615	0.86228
AADGGLRASVTLL	C0802	2017	16.62	18.45	1.38814	141.37	0.593362	0.90123	0.90906
AADGGLRASVTL	C0501	20170602	16.85	18.69	1.33527	144.57	0.680452	0.90844	0.88815
AADGGLRASVTL	C0802	2017	16.82	19.1	1.3444	144.28	0.680452	0.95367	0.86461
AADGGLRASVT	C0802	2017	14.37	15.75	1.03993	90.689	0.490149	0.84603	0.84159
AADGGLRASV	C0501	20170602	10.32	11.15	0.534975	NA	0.283431	0.94082	0.92195
AADGGLRASV	C0802	2017	15.01	16.97	0.521133	108.7	0.283431	0.92992	0.94111
AADGGPKLV	C0501	20170602	7.22	8.57	0.288724	NA	NA	0.84821	0.78948
AADGGPKL	C0501	20170602	10.4	10.88	0.419459	NA	0.249528	0.90042	0.83047
AADGGPKL	C0802	2017	10.23	10.02	0.487374	NA	0.249528	0.83023	0.85685
AADGGPRVSF	C0501	20170602	12.17	13.17	0.810347	NA	0.403174	0.89651	0.90347
AADGGPRVSF	C0802	2017	14.3	15.24	0.669054	91.701	0.403174	0.8877	0.90492
AADGGTVDL	C0501	20170602	NA	7.31	0.444261	NA	NA	NA	0.77482
AADGIRLYNSL	C0802	2017	NA	12.06	1.05679	99.752	0.407997	0.78623	0.79185
AADGKGVVVV	C0403	20170301	NA	NA	0.43219	NA	NA	NA	0.87289
AADGKGVVVV	C0501	20170602	12.66	15.68	0.731459	NA	0.275093	0.92758	0.87064
AADGKGVVVV	C0802	2017	13.24	14.17	0.622498	NA	0.275093	0.85951	0.89226
AADGKGVVV	C0501	20170602	13.19	16.26	1.10041	NA	0.430891	0.91104	0.89529
AADGKGVVV	C0801	2017	11.24	13.64	0.895789	NA	0.430891	0.82874	0.90047
AADGKGVVV	C0802	2017	11.56	13.42	0.854881	109.44	0.430891	0.80818	0.86727
AADGKLLKL	C0501	20170602	16.56	19.53	1.33743	129.63	0.525409	0.83142	0.88312
AADGKLLKL	C0801	2017	9.57	12.41	1.33919	NA	0.525409	0.82172	0.91319
AADGKLLKL	C0802	2017	12.33	14.97	1.31664	108.15	0.525409	0.85181	0.89524
AADGKVQVL	C0501	20170602	NA	NA	0.224167	NA	NA	NA	0.67192
AADGKVQVL	C0802	2017	12.36	12.62	0.995155	117.84	0.327753	0.85636	0.9326
AADGPGGPPAPAAGAW	C0303	20170301	6.54	NA	NA	NA	NA	NA	0.55476
AADGPMPFL	C0802	2017	8.71	8.89	0.438335	NA	0.178702	0.92454	0.86913
AADGPQKLL	C0501	20170602	17.4	18.91	1.44045	144.5	0.546076	0.87102	0.90362
AADGPQKLL	C0802	2017	17.8	18.75	1.47061	160.74	0.546076	0.87215	0.91484
AADGPQKL	C0501	20170602	12.42	13.46	0.79668	NA	0.265453	0.94019	0.9156
AADGPQKL	C0802	2017	9.32	10.54	0.448053	NA	0.265453	0.74893	0.83096
AADGQLHTL	C0801	2017	7.25	7.89	0.726538	NA	0.335564	0.81973	0.94216
AADGQTQVEI	C0802	2017	NA	NA	0.677657	NA	0.248961	0.85807	0.85844
AADGRGLQTV	C0501	20170602	14.48	15.46	0.941897	125.68	0.488737	0.86748	0.87478
AADGRGLQTV	C0802	2017	13.04	14.07	0.936698	130.98	0.488737	0.90952	0.91963
AADGSDTVVL	C0802	2017	NA	NA	0.693932	NA	NA	0.68752	0.85043
AADGSLGRLA	C0802	2017	8.49	NA	NA	NA	NA	NA	0.64411
AADGSPGLKSVL	C0802	2017	15.22	17.25	1.34596	120.03	0.602677	0.88466	0.89338
AADGSVKLWSL	C0802	2017	13.82	15.34	1.51176	127.52	0.614818	0.88648	0.94792
AADGSVKLW	C0501	20170602	15.09	16.99	0.733338	68.016	0.245568	0.79073	0.86839
AADGSVKL	C0501	20170602	11.07	12.21	0.599406	NA	0.253464	0.90388	0.78253
AADGSVKL	C0802	2017	8.14	11.1	0.574069	NA	0.253464	0.78982	0.90931
AADGTNVVKL	C0501	20170602	10.74	12.85	1.05792	NA	0.429999	0.83855	0.89038
AADGTPKHSF	C0501	20170602	NA	14.72	1.15003	NA	0.156205	0.70519	0.7737
AADGTVEL	C0501	20170602	7.15	7.7	0.401875	NA	NA	NA	0.75109
AADGTVEL	C0802	2017	NA	NA	0.487227	NA	NA	NA	0.8481
AADGTVVLW	B5301	20170721	NA	NA	0.513091	NA	NA	NA	0.75897
AADGVIRL	C0403	20170301	6.65	NA	0.483924	NA	0.241569	0.85784	0.87638
AADGVIRL	C0501	20170602	7.48	7.55	0.71202	NA	0.241569	0.94198	0.93936
AADGVLSEV	C0501	20170602	8.14	10.09	0.630225	NA	0.259173	0.92268	0.81849
AADGVLSEV	C0802	2017	NA	5.01	0.5216	NA	NA	NA	0.7913
AADHTGPKF	C0501	20170602	10.85	11.3	0.567184	NA	0.432484	0.85748	0.77511
AADHTVYKL	C0501	20170602	9.71	13.32	0.685121	NA	0.558396	0.75727	0.73372
AADHTVYKL	C0801	2017	14.66	16.93	1.39915	153.24	0.558396	0.81399	0.88545
AADHWAWLL	C0403	20170301	9.95	11.24	NA	NA	0.180845	0.82666	0.83924
AADHWAWLL	C0802	2017	NA	8.24	0.457181	NA	0.180845	0.79644	0.78693
AADHWAWLL	C1701	2017	NA	NA	NA	NA	0.180845	0.83099	NA
AADIAEAL	C0501	20170602	NA	NA	0.651495	NA	NA	NA	0.93991
AADIASKV	C0501	20170602	7.32	7.19	0.43562	NA	0.258839	0.90701	0.86034
AADIAVGVL	C0802	2017	NA	NA	0.412486	NA	0.21004	0.94397	0.80764
AADIAVQL	C0403	20170301	11.79	12.63	0.285791	NA	0.159654	0.89074	0.91282
AADIAVQL	C0501	20170602	8.57	12.44	0.471214	NA	0.159654	0.95979	0.84182
AADIAVQL	C0802	2017	NA	NA	0.370781	NA	0.159654	0.91423	0.82977
AADIDHKL	A0205	20180519	17.43	20	0.802269	NA	0.496286	0.92702	0.9528
AADIDTRSEF	C0501	20170602	15.85	17.45	0.82058	112.83	0.402512	0.86974	0.91563
AADIDTRSEF	C0802	2017	15.93	16.83	0.823667	110.84	0.402512	0.85126	0.88723
AADIENRVLELN	C0802	2017	17.06	19.96	1.36554	231.67	0.732154	0.85134	0.89113
AADIENRVLEL	C0802	2017	17.05	19.56	1.32967	153.34	0.635016	0.8864	0.91759
AADIENRVL	C0501	20170602	13.31	13.83	0.628981	125.82	0.352659	0.91116	0.91821
AADIENRVL	C0802	2017	15.45	18.45	0.711155	158.76	0.352659	0.94021	0.93511
AADIFYSRY	A0101	2015	7.19	6.95	1.09796	52.725	0.28954	0.88076	0.85849
AADIISVL	C0802	2017	NA	7.57	0.420938	NA	NA	NA	0.83251
AADIPINI	C0501	20170602	10.86	11.39	0.431757	NA	0.169119	0.96965	0.82608
AADIPQTAV	C0802	2017	8.26	10.33	NA	NA	NA	0.54554	0.70883
AADIPRILV	C0403	20170301	NA	NA	NA	NA	0.150128	0.88531	NA
AADIPRILV	C0501	20170602	NA	4.46	0.4656	NA	0.150128	0.93046	0.94023
AADIQDLVSCL	C0802	2017	NA	NA	NA	NA	0.179255	0.79637	NA
AADISIIV	C0802	2017	7.16	7.96	NA	NA	NA	NA	0.73824
AADITSSL	C0802	2017	9.31	9.64	0.538097	NA	NA	0.85964	0.95046
AADKAAVVKF	C0501	20170602	15.51	17.95	1.06294	NA	0.518193	0.89127	0.82803
AADKAAVVKF	C0802	2017	12.07	12.64	0.874493	NA	0.518193	0.76096	0.83972
AADKAIEKM	C0501	20170602	14.14	14.73	1.12271	NA	0.386107	0.78961	0.84148
AADKEVFSSF	C0501	20170602	NA	NA	0.432871	NA	NA	0.82653	0.84636
AADKGAPYV	C0501	20170602	NA	NA	0.777675	NA	0.330455	0.86131	0.86428
AADKGHYKF	C0501	20170602	12.73	15.05	0.82767	NA	0.445021	0.75354	0.61885
AADKGNVKAAWGKVGGHAAEYGAEAL	C0802	2017	20.61	24.06	1.83521	NA	NA	NA	0.79249
AADKGVYII	C0501	20170602	NA	NA	0.277385	NA	NA	0.83353	0.84454
AADKGVYII	C0801	2017	12.64	14.64	0.527969	NA	0.225453	0.90412	0.91042
AADKIHSSF	B5703	20180828	NA	6.83	0.362853	NA	0.744543	0.64746	0.64205
AADKIHSSF	C0501	20170602	18.39	20.73	1.72221	162.64	0.744543	0.82701	0.8707
AADKIHSSF	C0802	2017	14.8	18.33	1.90013	191.67	0.744543	0.85677	0.9221
AADKIPGLL	C0501	20170602	NA	11.84	0.788143	NA	0.167514	0.83432	0.85899
AADKIPGLL	C0802	2017	NA	NA	0.593976	NA	0.167514	0.84309	0.85391
AADKPLAF	C0501	20170602	NA	9.82	0.92177	NA	0.366289	0.953	0.93275
AADKRLTVL	C0501	20170602	15.53	19.21	1.0199	63.216	0.471675	0.81846	0.81102
AADKRLTVL	C0802	2017	13.66	15.06	1.24601	128.28	0.471675	0.78116	0.87132
AADKRPPKF	C0501	20170602	13.2	13.68	1.20174	NA	0.568555	0.83342	0.72388
AADKSAVVAA	C0802	2017	6.09	6.5	NA	NA	NA	0.86195	0.91568
AADKVVFLL	C0403	20170301	NA	11.94	0.346238	NA	0.175705	0.84063	0.82359
AADKVVFL	C0403	20170301	13.13	13.82	0.530187	NA	0.275675	0.84987	0.88792
AADKVVFL	C0501	20170602	NA	NA	0.793108	NA	0.275675	0.94764	0.93273
AADLAHITA	C0802	2017	9.63	10.14	0.72249	NA	0.298105	0.83213	0.90061
AADLDAVPMSL	C0802	2017	8.41	11	1.00611	NA	0.411882	0.87471	0.88741
AADLGSPSL	C0501	20170602	10.15	12	0.623005	172.97	0.255008	0.97408	0.90047
AADLGSPSL	C0801	2017	8.84	11.05	0.634208	157.9	0.255008	0.96761	0.91463
AADLGSPSL	C0802	2017	8.49	11.46	0.624922	172.97	0.255008	0.94992	0.89569
AADLGSVV	C0501	20170602	5.49	NA	0.575823	NA	NA	0.8742	0.92844
AADLGSVV	C0802	2017	NA	7.51	0.392565	NA	NA	0.7702	0.87866
AADLISRTA	C0802	2017	NA	NA	NA	71.451	NA	NA	NA
AADLKQFCL	C0802	2017	13.06	14.47	1.3483	133.32	0.517063	0.84826	0.91717
AADLLVVHL	C0403	20170301	15.34	17.25	0.785906	122.13	0.386842	0.87433	0.8703
AADLLVVHL	C0501	20170602	NA	4.57	0.799701	NA	0.386842	0.86133	0.87609
AADLLVVHL	C0802	2017	13.82	15.77	0.856474	111.01	0.386842	0.85005	0.92825
AADLNLVLY	A0101	2015	7.85	9.36	1.08966	64.42	0.206584	0.9299	0.93808
AADLPARGF	C0403	20170301	11.68	10.49	0.495243	106.42	0.262163	0.92168	0.91591
AADLPARGF	C0501	20170602	9.46	11.42	0.676215	111.95	0.262163	0.93877	0.93276
AADLPARGF	C0802	2017	11.39	12.73	0.516934	127.56	0.262163	0.94744	0.95087
AADLPTKPT	C0802	2017	9.63	12.58	0.661848	NA	0.27471	0.84929	0.91278
AADLQGEGL	C0802	2017	NA	10.64	0.634375	NA	NA	0.77859	0.90014
AADLRCSLF	C0501	20170602	NA	NA	0.724374	NA	0.281256	0.84217	0.85892
AADLSEIEI	C0403	20170301	6.14	5.87	0.358906	NA	0.311704	0.93495	0.91422
AADLSEIEI	C0802	2017	10.09	10.88	0.635161	NA	0.311704	0.92904	0.8579
AADLSHIET	C0802	2017	NA	NA	0.554251	NA	0.193323	0.77112	0.84046
AADLSLHSF	C0501	20170602	9.47	14.12	0.75015	83.206	0.352331	0.82849	0.87098
AADLSLHSF	C0802	2017	17.1	19.04	0.960831	128.61	0.352331	0.8257	0.91
AADLSMLVL	C0802	2017	7.51	8.21	0.457754	NA	0.194426	0.91425	0.81359
AADLVEALY	A0101	2015	9.43	9.8	0.798597	NA	NA	0.86446	0.86093
AADLVEALY	A3601	20180517	7.74	9.04	0.487953	NA	0.14028	0.87579	0.78287
AADLVEKSF	C0501	20170602	NA	5.23	0.545591	NA	NA	NA	0.85743
AADLVEKSF	C0802	2017	8.5	10.88	0.734584	NA	0.318405	0.82443	0.90334
AADMLGLSL	C0802	2017	8.14	7.59	0.408746	NA	0.191938	0.92765	0.79681
AADMLGSYGSL	C0802	2017	7.33	7.54	0.847024	NA	0.219846	0.88252	0.84754
AADMNECCL	C0501	20170602	NA	4.92	NA	NA	0.41041	0.90269	NA
AADMNECCL	C0802	2017	10.79	10.56	NA	NA	0.41041	0.84763	NA
AADNCLRELSP	B4501	20180724	NA	NA	0.276286	NA	NA	NA	0.65984
AADNCLREL	C0802	2017	12.78	15.23	0.77593	162.34	0.372625	0.93772	0.93386
AADNLRLI	C1701	2017	NA	NA	0.212512	NA	NA	NA	0.80537
AADNQIYI	C0403	20170301	8.61	9.95	0.354884	NA	0.270327	0.93186	0.94053
AADNQIYI	C0501	20170602	6.61	9.61	0.354636	NA	0.270327	0.95828	0.83293
AADPCASRL	C1701	2017	NA	10.09	0.412019	NA	0.302192	0.87453	0.87105
AADPEAPEI	C0501	20170602	11.54	13.69	0.526473	NA	0.288718	0.93767	0.86151
AADPEAPEI	C0801	2017	13.02	14.7	0.687248	NA	0.288718	0.82616	0.92535
AADPGLHETL	C0304	20161104	7.71	7.18	0.598112	NA	0.340708	0.79181	0.79181
AADPGLHETL	C0501	20170602	12.71	14.62	0.676728	NA	0.451131	0.82536	0.88402
AADPGLHETL	C0801	2017	14.14	15.88	0.810077	NA	0.451131	0.92884	0.92046
AADPGLHETL	C0802	2017	16.42	18.72	0.858933	121.64	0.451131	0.92257	0.95138
AADPGLHET	C0801	2017	13.19	14.64	0.974103	66.351	0.367868	0.91136	0.95745
AADPGLPARL	C0403	20170301	14.18	15.05	0.707151	NA	0.302631	0.87931	0.91101
AADPGLPARL	C0501	20170602	13.35	14.93	0.68759	NA	0.302631	0.91912	0.92646
AADPGLPARL	C0802	2017	14.43	15.84	0.531906	108.57	0.302631	0.91443	0.90294
AADPGLPAR	A3303	20170629	5.1	5.41	NA	NA	NA	0.43365	0.43303
AADPGLPAR	A3401	20171013	NA	5.54	NA	NA	NA	NA	0.45684
AADPGPGAEL	C0802	2017	12.3	14.19	0.349938	NA	NA	0.6468	0.67941
AADPIITRW	C0501	20170602	10.01	9.84	0.689343	NA	0.27201	0.82343	0.88509
AADPLASKL	C0403	20170301	16.07	18.21	0.973741	95.642	0.4078	0.87427	0.88329
AADPLASKL	C0501	20170602	15.68	17.54	0.913642	86.882	0.4078	0.90592	0.92595
AADPLAVKL	C0403	20170301	NA	NA	0.76034	NA	0.394679	0.86003	0.85086
AADPNAAWAAYY	A0101	2015	9.56	9.31	0.861506	NA	0.180674	0.84257	0.84229
AADPNAAWAAYY	A3601	20180517	14.54	14.1	0.669435	94.82	0.432445	0.85796	0.77851
AADPNAAWAAY	A0101	2015	NA	5.07	0.561191	NA	NA	0.83419	0.85314
AADPPAENSSAPEAEQGGAE	A6802	2015	7.73	8.39	0.854012	NA	NA	0.6252	0.73281
AADPPAENSSAPEAEQGGAE	C0202	20170602	15.49	17.48	1.82774	95.414	1.13295	0.76714	0.76008
AADPQIRQF	C0202	20170602	5.42	8.16	0.88692	NA	0.36656	0.88221	0.86852
AADPQIRQF	C0303	20170301	13.13	13.45	0.563581	NA	0.36656	0.87997	0.88009
AADPQIRQF	C0304	20161104	12.23	13.67	0.758213	NA	0.498394	0.88382	0.86327
AADPRVACL	C0403	20170301	12.93	14.38	0.484826	NA	0.314297	0.85076	0.85527
AADPRVACL	C0501	20170602	NA	NA	0.673454	NA	0.314297	0.89388	0.9095
AADPRVACL	C0801	2017	NA	9.2	0.746676	NA	0.314297	0.89292	0.92679
AADPRVACL	C1701	2017	NA	10.72	0.322632	72.042	0.314297	0.8793	0.8657
AADPSVVNL	C0401	20170112	NA	4.18	0.530004	NA	0.305784	0.80635	0.81186
AADPSVVNL	C0403	20170301	13.24	15.01	0.483238	144.35	0.305784	0.85423	0.90041
AADPSVVNL	C0501	20170602	12.27	14.62	0.740345	138.83	0.305784	0.95866	0.81319
AADPSVVNL	C0801	2017	11.8	13.56	0.592513	144.35	0.305784	0.94838	0.83584
AADPSVVNL	C0802	2017	12.53	13.97	0.649651	156.4	0.305784	0.94101	0.79242
AADPSVVNL	C1701	2017	13.17	15.31	0.380032	147.16	0.305784	0.95388	0.95018
AADPSWNSL	C0802	2017	12.54	13.41	0.750069	176.84	0.362777	0.91436	0.74837
AADPVSPLL	C0303	20170301	15.37	16.67	0.472363	127.56	0.329039	0.91208	0.89231
AADPVSPLL	C0304	20161104	14.18	15.5	0.632521	128.86	0.333193	0.92446	0.91807
AADPVSPLL	C0403	20170301	16.11	17.94	0.74766	130.27	0.329039	0.90062	0.92057
AADPVSPLL	C0501	20170602	13.44	14.99	0.927594	126.2	0.329039	0.95683	0.89331
AADPVSPLL	C0801	2017	13.06	15.34	0.73653	143.02	0.329039	0.94176	0.89059
AADPVSPLL	C0802	2017	14.74	16.8	0.837534	146.94	0.329039	0.95765	0.86601
AADPVSPLL	C1701	2017	14.02	15.43	0.520965	117.4	0.329039	0.9068	0.88328
AADQAKQLL	C0501	20170602	9.98	12.26	1.29963	120.99	0.516501	0.86647	0.91313
AADQAKQLL	C0802	2017	10.86	12.05	1.14252	170.69	0.516501	0.87584	0.9037
AADQAKQL	C0802	2017	10.2	12.6	0.901486	182.09	0.373734	0.85587	0.87483
AADRCGAAL	C0501	20170602	14.01	15.14	1.07459	NA	0.446842	0.93085	0.91561
AADRCGAAL	C0801	2017	13.16	14.52	0.897896	123.86	0.446842	0.85391	0.86016
AADRCGAAL	C0802	2017	12.87	14.7	0.80557	133.13	0.446842	0.82856	0.86609
AADRKLFY	C0202	20170602	NA	NA	0.210281	NA	NA	NA	0.64899
AADRPGVSL	C0501	20170602	16.03	17.99	0.782915	123.86	0.404602	0.91507	0.87917
AADRPGVSL	C0801	2017	11.87	12.16	0.782623	117.31	0.404602	0.82268	0.84959
AADRPGVSL	C0802	2017	15.01	16.57	0.672302	122.94	0.404602	0.87358	0.8957
AADSAILEV	C0801	2017	NA	5.47	NA	NA	NA	NA	0.83199
AADSAVRLW	B5301	20170721	14.04	17.08	0.864143	149.72	0.411927	0.83454	0.84555
AADSAVRLW	C0403	20170301	12.29	13.62	0.898184	120.99	0.411927	0.8528	0.86139
AADSAVRLW	C0501	20170602	16.85	17.62	1.08187	149.72	0.411927	0.92018	0.92241
AADSAVRLW	C0802	2017	10.25	11.58	1.03802	NA	0.411927	0.91133	0.91754
AADSAVRL	C0403	20170301	10.24	10.62	0.539393	NA	0.26229	0.82598	0.83947
AADSAVRL	C0501	20170602	12.03	12.39	0.752241	NA	0.26229	0.93537	0.92844
AADSAVRL	C0802	2017	9.95	10.98	0.580638	NA	0.26229	0.92986	0.95188
AADSGTECL	C0802	2017	NA	NA	0.708316	NA	0.191584	0.77937	0.88129
AADSKSLVL	C0501	20170602	NA	NA	0.408496	NA	NA	0.64838	0.80913
AADSKSLVL	C0802	2017	13.1	13.58	0.87635	NA	0.352801	0.83167	0.90791
AADSPGSGL	C0501	20170602	9.46	13.02	0.431513	NA	0.230927	0.95663	0.93942
AADSPGSGL	C0802	2017	10.45	13.49	0.45181	NA	0.230927	0.89996	0.92957
AADSPSQNL	C0501	20170602	11.78	14.21	0.855119	183.9	0.35761	0.93604	0.8901
AADSPSQNL	C0802	2017	10.53	11.57	0.779731	177.78	0.35761	0.87029	0.7743
AADSSPSEL	C0801	2017	8.28	10.03	0.475069	NA	0.137435	0.83026	0.89324
AADSSQKNGCQL	C0802	2017	15.07	15.46	1.7188	200.93	0.773448	0.82192	0.88685
AADSWYLAL	C0802	2017	6.99	7.73	NA	NA	NA	NA	0.73245
AADSYFSLL	C0802	2017	8.4	9.05	0.488506	NA	0.153308	0.86792	0.85253
AADSYTDSY	A3601	20180517	8.42	10.54	0.735796	97.473	0.365042	0.90142	0.84366
AADTDMTTQL	C0802	2017	NA	5.01	0.565952	NA	0.289307	0.78373	0.80433
AADTGSEAKPGAL	C0802	2017	14.75	15.85	1.12731	140.01	0.693464	0.889	0.91731
AADTIGYPVMIR	A1101	2017	14.43	17.27	0.914795	191.52	0.552674	0.95253	0.95253
AADTIGYPVMIR	A3601	20180517	15.18	17.26	0.772987	174.4	0.552674	0.96034	0.95858
AADTLVTKF	C0403	20170301	18.03	19.34	0.899372	185.6	0.383774	0.85456	0.84134
AADTLVTKF	C0501	20170602	13.92	14.88	1.04817	NA	0.383774	0.78601	0.90023
AADTLVTKF	C0802	2017	NA	NA	NA	NA	0.383774	0.79262	NA
AADTPAIM	C0501	20170602	10.62	11.55	0.568368	NA	NA	0.8567	0.81767
AADTPDTRHPCSL	C0802	2017	12.66	15.04	1.94641	NA	0.664039	0.66088	0.7583
AADTPPLETL	C0501	20170602	6.35	7.89	0.797415	NA	0.525531	0.94486	0.88758
AADTPPLETL	C0802	2017	14.94	17.22	1.07673	189.7	0.525531	0.96634	0.8985
AADTSEARPF	C0801	2017	15.07	17.5	0.805695	125.75	0.509024	0.91654	0.91985
AADTVLATLY	A0101	2015	NA	4.89	0.69885	NA	NA	0.85526	0.85374
AADTVVIFDSDW	C0403	20170301	13.88	16.21	0.733204	93.561	0.646732	0.91487	0.89674
AADTVVIFD	C0403	20170301	7.47	8.97	0.374121	NA	0.297994	0.8739	0.87714
AADTVVIFD	C0501	20170602	NA	7.41	0.245103	NA	NA	NA	0.73658
AADTVVIF	C0403	20170301	13.41	14.55	0.293104	NA	0.234123	0.9663	0.94526
AADTVVIF	C0501	20170602	10.83	11.48	0.440902	NA	0.234123	0.88232	0.83643
AADVAQSTHVL	C0801	2017	10.66	12.15	0.991475	NA	0.534986	0.89273	0.88945
AADVAQSTHVL	C0802	2017	14.68	16.78	0.953778	118.6	0.534986	0.86997	0.95366
AADVAQSTHV	C0501	20170602	9.16	9.18	0.749561	NA	0.450472	0.79455	0.85008
AADVAQSTHV	C0802	2017	13.87	15.22	0.890583	128.27	0.450472	0.87239	0.92318
AADVFSLGL	C0802	2017	NA	NA	0.410642	NA	NA	NA	0.83333
AADVGISL	C0802	2017	10.02	10.83	0.364349	NA	NA	0.90214	0.88631
AADVILKTL	C0802	2017	12.86	14.22	0.790438	125.97	0.319019	0.82938	0.8671
AADVLVYL	C0403	20170301	13.29	13.68	0.311778	NA	0.15436	0.87314	0.9004
AADVQGENF	C0501	20170602	NA	5.85	0.348632	NA	0.139372	0.85571	0.87595
AADWHNLIL	C0303	20170301	11.68	12.76	0.395995	96.948	0.281662	0.8572	0.86733
AADWHNLIL	C0304	20161104	12.3	13.15	0.547568	NA	0.290158	0.86101	0.85975
AADWHNLIL	C0501	20170602	NA	NA	0.435396	NA	0.281662	0.82566	0.85558
AADWHNLIL	C0801	2017	11.9	14.16	0.645385	111.74	0.281662	0.81555	0.88664
AADWHNLIL	C0802	2017	14.09	16.39	0.775769	110.41	0.281662	0.8495	0.8823
AADWHNLIL	C1601	20161010	14.09	16.78	0.573642	97.431	0.290158	0.86654	0.8389
AADWHNLIL	C1701	2017	NA	NA	NA	NA	0.281662	0.81832	0.80057
AADWIRISEM	C0802	2017	16.3	16.62	1.20949	118.28	0.529573	0.84636	0.86249
AADYSQLEL	C0801	2017	10.03	11.11	0.608367	NA	0.272575	0.84908	0.87891
AADYSQLEL	C0802	2017	7.78	9.81	0.526889	NA	NA	NA	0.80218
AAEAAAAVV	C0501	20170602	8	10.16	0.460151	NA	0.159308	0.89919	0.85588
AAEAAAAVV	C0802	2017	NA	NA	0.34068	NA	NA	NA	0.80212
AAEAAEVIL	C0501	20170602	8.39	9.47	0.530643	NA	0.159101	0.8638	0.83625
AAEAAEVIL	C0802	2017	9.79	11.12	0.43443	NA	0.159101	0.90075	0.83525
AAEAEPRAL	C0802	2017	10.59	11.77	0.352731	NA	0.171416	0.88051	0.9044
AAEAGAMTL	C0802	2017	7.26	7.8	0.390692	NA	NA	0.60133	0.74842
AAEALGSADCELSAKLLRR	B0702	20170504	15.15	16.66	0.944949	85.362	0.731572	0.84664	0.86607
AAEALGSADCELSAKLLRR	C0501	20170602	13.06	15.66	0.911645	NA	0.731572	0.89916	0.9254
AAEATPVAL	C0501	20170602	9.27	13.74	0.671456	NA	0.261976	0.93439	0.87407
AAEATPVAL	C0802	2017	6.32	8.19	0.435114	NA	NA	0.67838	0.80298
AAEDAIRNL	C0303	20170301	13.89	14.8	0.59894	139.02	0.310608	0.84985	0.87306
AAEDAIRNL	C0304	20161104	14.54	15.38	0.647141	128.27	0.357927	0.84807	0.84807
AAEDDEDDDVDTKKQKTDEDD	A6802	2015	NA	NA	NA	88.574	0.830441	0.52918	NA
AAEDDEDDDVDTKK	A0207	20150219	14.19	17.54	2.23456	NA	1.33355	0.84623	0.74285
AAEDDEDDDVDTKK	A2902	2015	10.23	13.73	4.89286	75.764	1.33355	0.73531	0.78265
AAEDDEDDDVDTKK	A3101	2015	17.89	20.82	1.95621	153.39	1.33355	0.6336	0.49633
AAEDDEDDDVDTKK	B1302	20171016	16.87	20.47	1.48967	143.98	1.09546	0.70269	0.8393
AAEDDEDDDVDTKK	B3701	20171019	15.69	17.11	2.05493	99.834	1.09546	0.69635	0.81252
AAEDDEDDDVDTKK	B4002	2017	14.06	16.14	2.0147	103.76	1.09546	0.71815	0.82068
AAEDDEDDDVDTKK	B4901	20171021	17.5	20.49	2.50497	108.58	1.09546	0.68767	0.84818
AAEDDEDDDVDTKK	B5101	2015	11.46	15.37	1.13025	128.76	1.33355	0.81183	0.81183
AAEDDEDDDVDTKK	B5401	2015	16.64	19.63	1.13593	103.76	1.33355	0.6239	0.58355
AAEDDEDDDVDTKK	B5701	2015	17.9	20.07	2.83084	139.3	1.33355	0.59147	0.59015
AAEDDEDDDVDTKK	C0501	20170602	13.69	17.44	1.93269	NA	1.09546	0.74452	0.84646
AAEDDEDDDVDTKK	C1202	20170627	15.65	18.16	2.47128	105.19	1.09546	0.73079	0.78264
AAEDDEDDDVDTK	A0205	20180519	NA	NA	0.425002	NA	0.77303	0.70834	0.70849
AAEDDEDDDVDTK	A0207	20150219	NA	6.21	0.401532	NA	0.959682	0.62374	0.58915
AAEDDEDDDVDTK	A2902	2015	16.53	17.48	2.05333	137.95	0.959682	0.88243	0.90199
AAEDDEDDDVDTK	A3101	2015	11.43	15.97	1.03888	71.879	0.959682	0.63911	0.63037
AAEDDEDDDVDTK	A6802	2015	NA	4.83	NA	NA	0.959682	0.53033	NA
AAEDDEDDDVDTK	B1302	20171016	17.16	19.91	0.942336	123.28	0.77303	0.75182	0.85063
AAEDDEDDDVDTK	B4002	2017	17.25	18.31	1.34071	97.69	0.77303	0.76177	0.84695
AAEDDEDDDVDTK	B4901	20171021	18.4	20.58	1.65951	78.814	0.77303	0.74776	0.85134
AAEDDEDDDVDTK	B5101	2015	13.49	16.49	1.07722	133.15	0.959682	0.87532	0.87532
AAEDDEDDDVDTK	B5401	2015	7.91	9.34	0.702447	49.298	0.959682	0.622	0.61673
AAEDDEDDDVDTK	B5701	2015	17.2	18.45	1.37693	107.99	0.959682	0.64387	0.60511
AAEDDEDDDVDTK	B5703	20180828	NA	NA	0.429093	NA	0.77303	0.67307	0.6895
AAEDDEDDDVDTK	C0202	20170602	18.4	21.4	1.27978	168.43	0.77303	0.83874	0.90715
AAEDDEDDDVDTK	C0501	20170602	18.4	20.8	1.26844	137.88	0.77303	0.81721	0.90743
AAEDDEDDDVDTK	NA		NA	NA	NA	NA	0.959682	0.63036	NA
AAEDFTIFK	A1102		NA	4.74	0.798032	NA	0.384159	0.88632	0.88106
AAEDIINYTEPKLGY	A0101		13.46	17.53	1.88133	67.136	0.676477	0.81775	0.75094
AAEDKSWRV	C0501		11.31	13.67	1.02451	NA	0.373478	0.81806	0.83437
AAEDPKRNKQSSL	C0802		NA	NA	0.478899	NA	0.165974	0.74644	0.81554
AAEDPLVQSL	C0802		NA	7.23	0.52357	NA	NA	0.78351	0.77331
AAEDYGVIK	C0303		10.61	10.63	0.581539	NA	0.376704	0.87557	0.88998
AAEEAASTL	C0802		NA	NA	0.542328	NA	NA	0.66539	0.84569
AAEEAMKAL	C0802		14.2	14.52	1.08293	140.11	0.463675	0.84684	0.85547
AAEEANAVL	C0501		9.99	10.52	0.60441	NA	0.216697	0.90996	0.83663
AAEEANAVL	C0801		9.22	9.03	0.406136	NA	0.216697	0.67732	0.88317
AAEEANAVL	C0802		8.16	9.45	0.605127	NA	0.216697	0.70681	0.87001
AAEEEDEADPKR	B5701		NA	4.26	0.941193	NA	0.181173	0.70361	0.73244
AAEEESRVL	C0802		13.59	14.39	0.787638	97.565	0.425662	0.90594	0.9078
AAEEFKVPA	C0802		7.5	8.11	0.513707	NA	0.336212	0.91016	0.93053
AAEEGLREL	C0303		14.88	15.37	0.466754	125.97	0.296174	0.8378	0.85958
AAEEGLREL	C0304		12.71	13.64	0.483078	NA	0.190874	0.83574	0.82856
AAEEGLREL	C0801		11.31	12.35	0.836759	NA	0.296174	0.9071	0.88211
AAEEGLREL	C0802		NA	7.57	0.467127	NA	0.296174	0.84003	0.85327
AAEEKGGLV	C0501		NA	NA	0.528528	NA	NA	NA	0.82849
AAEELITRI	C0501		NA	NA	0.393339	NA	NA	0.85898	0.86968
AAEEPHALEL	C0802		9.5	11.45	1.11631	92.051	0.580314	0.86272	0.86927
AAEEPLSLL	C0501		12.26	15.17	0.640964	NA	0.251585	0.89043	0.79404
AAEEPLSLL	C0802		14.41	15.72	0.682706	NA	0.251585	0.94625	0.7973
AAEEPNAAV	C0501		10.33	10.59	0.616469	NA	0.254278	0.93931	0.82864
AAEEPNAAV	C0802		10.38	11.56	0.435925	NA	0.254278	0.76211	0.78949
AAEEPVSEV	C0501		13.95	15.31	0.639018	NA	0.346624	0.94643	0.84614
AAEEPVSEV	C0802		12.5	13.43	0.494145	NA	NA	0.62202	0.76623
AAEEREASL	C0501		7.24	8.52	0.894285	68.626	NA	NA	0.89833
AAEERPWLW	B5701		13.28	14.43	1.24378	NA	0.499873	0.86747	0.85619
AAEFGGESF	C0802		8.29	9.4	0.80511	NA	0.215788	0.80077	0.89568
AAEFHARFV	C1502		16.73	18.05	1.05424	NA	0.668798	0.84716	0.84716
AAEFLTSKL	C0802		8.23	8.04	0.429892	NA	NA	0.73302	0.77124
AAEFVPSFL	C0403		14.69	15.57	0.532335	115.46	0.363194	0.93286	0.91724
AAEFVPSFL	C0501		10.55	10.76	0.514286	NA	0.363194	0.89174	0.90062
AAEFVPSFL	C0802		13.72	15.03	0.7328	NA	0.363194	0.95111	0.91734
AAEGKLEQWLSARRGERIPLVFPEKCAKYLI	C0602		NA	6.54	NA	NA	NA	NA	NA
AAEGRAVYV	C0501		NA	8.84	0.461768	NA	0.234145	0.81835	0.80158
AAEGSFTSL	C0801		NA	NA	0.625644	NA	0.198422	0.81967	0.86874
AAEGSFTSL	C0802		NA	NA	0.648524	NA	0.198422	0.64873	0.81247
AAEILELAGNA	B4006		NA	NA	0.342728	NA	NA	NA	0.57425
AAEILELAGNA	B4501		NA	NA	0.470556	NA	NA	NA	0.79246
AAEIVLSAL	B5101		NA	7.64	NA	NA	NA	0.7458	0.73539
AAEKGDVGL	C0501		6.23	8.04	0.814144	77.533	0.190172	0.8548	0.87842
AAEKKVVKI	C0501		16.37	19.88	1.18314	137.95	0.505116	0.89623	0.84435
AAEKSITIL	C0403		NA	NA	0.395704	79.986	0.297607	0.88427	0.85677
AAEKSITIL	C0501		13.03	14.01	0.650767	116.05	0.297607	0.90369	0.92976
AAEKSITIL	C0802		12.45	13.97	0.549107	117.89	0.297607	0.855	0.89459
AAELEAANL	C0501		NA	NA	NA	NA	0.207936	0.83475	NA
AAELETDIRAK	A1101		5.86	7.71	1.22194	NA	0.62762	0.76686	0.76686
AAELGGLLKY	A0101		NA	9.4	0.72568	NA	NA	0.58743	0.55336
AAELIANSL	C0802		NA	NA	0.359433	NA	NA	NA	0.86462
AAELPGSSA	C0802		11.31	12.33	0.484777	NA	0.1291	0.82542	0.90787
AAELQDAEVESSAK	C1601		6.25	NA	NA	NA	NA	0.41592	0.43084
AAEMVAVKL	C0501		NA	NA	0.558502	NA	0.179966	0.81304	0.88793
AAENIGSEL	C0802		6.96	6.4	0.505254	NA	NA	0.68958	0.85383
AAENPGKYNIL	C0801		16.4	19.5	1.16952	162.38	0.549754	0.89635	0.86318
AAENPGKYNIL	C0802		16.64	18.92	1.4193	155.53	0.549754	0.89574	0.92714
AAENSDELA	B5601		NA	4.11	NA	NA	NA	NA	0.59363
AAENVVTYL	C0403		NA	NA	0.442715	NA	0.312939	0.89406	0.90218
AAENVVTYL	C0501		NA	NA	0.238977	NA	NA	NA	0.74287
AAEPHVVTV	C0501		11.04	12.21	0.827238	101.54	0.38802	0.89837	0.91188
AAEPKVNR	A3301		9.2	10.5	0.692786	NA	0.31587	0.95321	0.9365
AAEPTPTQV	C0501		6.51	14.27	0.772214	NA	0.310876	0.92548	0.89136
AAEPTPTQV	C0802		9.66	10.51	0.545673	NA	0.310876	0.85587	0.87208
AAEQKVTRL	C0501		11.49	12.93	0.9716	81.972	0.363274	0.8427	0.87902
AAEQSFAEL	C0801		8.83	9.08	0.565985	NA	0.30964	0.91744	0.93106
AAEQSFAEL	C0802		NA	4.36	0.378377	NA	NA	0.6539	0.82287
AAERDVVYF	C0501		NA	NA	0.357869	NA	0.23291	0.92214	0.94688
AAERPGEAA	C0802		11.19	11.91	NA	NA	NA	NA	NA
AAERRGPL	B0702		12.73	13.64	0.351123	NA	NA	NA	0.76029
AAERRGPL	B1402		11.38	13.37	0.627292	NA	NA	NA	0.74843
AAESGIIKV	C0501		NA	NA	0.76747	NA	0.388551	0.91779	0.90797
AAESMPLLL	C0802		6.12	9.07	0.584873	NA	0.2561	0.94007	0.79279
AAESNFRIY	C0302		NA	6.51	0.72598	NA	0.46328	0.8238	0.8238
AAESPAGRA	B1503		7.74	NA	NA	NA	NA	0.27778	NA
AAESPNAGL	B4501		NA	NA	0.3597	NA	0.172932	0.89639	0.8848
AAETGSGKTL	C0802		12.37	14.6	0.79997	103.31	0.555702	0.88734	0.93879
AAETPALEL	C0802		12.06	12.33	0.669021	143	0.295702	0.93085	0.81148
AAETQSPSL	C0802		12.11	14.34	0.534018	134.48	0.237785	0.79968	0.80536
AAEVAATEI	C0501		8.23	9.57	0.550303	NA	0.255968	0.95418	0.87101
AAEVAATEI	C0802		7.79	8.63	0.532095	NA	0.255968	0.71835	0.86109
AAEYGAEAL	C0801		8.57	10.04	0.540979	NA	0.277814	0.87827	0.89519
AAEYGLVVL	C0802		6.27	5.64	0.462137	NA	NA	0.87408	0.79858
AAEYLYFFR	A3101		13.97	15.08	0.656467	144.09	0.306781	0.76617	0.76062
AAEYPAVKF	C0403		8.35	10.58	0.883897	NA	0.375295	0.82471	0.80741
AAEYPAVKF	C0501		14.95	16.01	0.775506	NA	0.375295	0.82558	0.86395
AAFADALEF	B4601		6.1	7.97	0.298692	NA	NA	NA	0.80265
AAFADALEF	C0302		5.23	5.67	0.384375	NA	NA	NA	0.85225
AAFADALEF	C1202		8.41	8.82	0.370786	NA	NA	NA	0.86206
AAFADALEF	C1203		5.59	6.85	0.49016	NA	NA	NA	0.84507
AAFAGGTSL	C1202		9	8.94	0.47479	114.59	0.310011	0.92911	0.88081
AAFAGLTTL	C1701		NA	NA	0.284192	NA	0.226497	0.9077	0.87775
AAFAGQGIVY	C1202		NA	NA	0.302112	NA	NA	NA	0.91182
AAFAGRATA	B5502		10.41	10.92	0.308176	NA	0.233489	0.94629	0.91912
AAFAGRATA	B5601		NA	NA	0.348169	NA	0.233489	0.94258	0.94194
AAFAGRATA	C1202		NA	9.5	0.365236	87.476	0.233489	0.936	0.92732
AAFAGTPEHGQF	C0202		NA	10.93	0.661095	NA	NA	NA	0.86043
AAFAHFPEL	C0302		NA	11.32	0.900546	105.14	0.575625	0.83209	0.81855
AAFAHFPEL	C0303		15.13	16.47	0.675764	NA	NA	NA	0.7915
AAFAHFPEL	C0304		NA	12.88	0.779819	NA	0.575625	0.79375	0.80442
AAFAHFPEL	C0801		NA	NA	0.967913	NA	0.441501	0.86189	0.93847
AAFAHFPEL	C1203		NA	11.19	0.98429	105.81	0.441501	0.78698	0.80249
AAFAHFPEL	C1502		NA	NA	0.419067	NA	0.575625	0.73625	0.73625
AAFAHFPEL	C1601		NA	NA	0.511037	NA	0.575625	0.79208	0.8005
AAFAHNYDL	C1601		8.47	10.81	0.853699	NA	0.465544	0.80036	0.81695
AAFALGNGTDI	C1203		NA	4.27	NA	NA	NA	0.3878	0.42576
AAFAYTVKYVLR	C1203		17.92	21.64	2.23936	91.961	0.953465	0.79123	0.86196
AAFAYTVKY	C0202		11.89	14.86	0.96771	106.42	0.391319	0.93462	0.93405
AAFAYTVKY	C0602		10.77	9.94	0.804782	73.157	0.506079	0.83473	0.79424
AAFAYTVKY	C1202		11.99	14.01	0.914864	106.42	0.391319	0.91909	0.86787
AAFAYTVKY	C1203		11.07	14.58	0.969753	129.47	0.391319	0.93966	0.87625
AAFAYTVKY	C1601		8.14	7.17	0.505326	NA	NA	NA	0.74232
AAFCKLIVY	C0202		13.89	14.9	1.13855	95.909	0.422485	0.86676	0.91102
AAFCKLIVY	C1202		12.87	13.58	0.746253	NA	0.422485	0.83516	0.86323
AAFCKLIVY	C1203		15.31	16.37	0.842189	95.909	0.422485	0.81919	0.86374
AAFCKLIVY	C1601		NA	9.53	NA	NA	NA	NA	NA
AAFDAAWMV	C1203		7.13	7.34	0.394856	NA	0.206329	0.89633	0.79962
AAFDASRTSF	B4601		5.28	4.87	0.621014	NA	0.306061	0.84159	0.83939
AAFDASRTSF	C0202		NA	5.17	0.248847	NA	0.306061	0.80519	0.81881
AAFDASRTSF	C1202		10.24	13.42	0.52264	96.229	0.306061	0.8953	0.90345
AAFDDAIAELDTLSEESYK	B5101		NA	NA	NA	60.764	0.892164	0.81025	NA
AAFDDAIAELDTLSEESYK	C0202		17.34	18.82	1.6807	NA	NA	NA	0.88143
AAFDDAIAEL	A0205		NA	NA	0.541461	NA	NA	0.87159	0.8893
AAFDFLLQRV	A0205		10.89	11.83	0.766787	NA	0.508094	0.93797	0.91809
AAFDFPTSF	C0302		14.61	15.18	1.00729	134.12	0.360159	0.9416	0.93436
AAFDFPTSF	C1202		12.51	14.48	0.581111	NA	0.283042	0.91405	0.91848
AAFDGGFTVK	A1101		13.8	15.09	0.872576	90.827	0.445609	0.96735	0.96735
AAFDGGFTVK	A1102		14.31	16.37	1.16883	98.04	0.445609	0.97524	0.96438
AAFDGGFTV	A0206		NA	NA	0.499013	NA	0.217569	0.84076	0.76601
AAFDGGFTV	C1203		6.64	5.6	0.498323	NA	0.217569	0.81659	0.80469
AAFDGGFTV	C1601		6.67	6.64	0.327801	NA	NA	0.78145	0.78175
AAFDHICTFEVK	C1601		5.22	5.74	NA	NA	NA	NA	NA
AAFDHICTF	B1501		NA	NA	0.497939	NA	0.49625	0.76394	0.78968
AAFDHICTF	C0202		13.65	15	1.02493	123.98	0.49625	0.86807	0.9
AAFDHICTF	C1202		14.87	15.89	0.863805	121.09	0.49625	0.84078	0.86317
AAFDHICTF	C1203		8.54	9.28	0.697153	NA	NA	NA	0.80052
AAFDKIQQL	C1203		13.2	13.83	0.848022	131.62	0.287168	0.70436	0.79125
AAFDNFKEV	A0206		NA	10.49	0.772908	74.267	0.430933	0.9021	0.92659
AAFDNFKEV	C0302		11.49	12.61	0.749865	81.525	0.463137	0.77817	0.7572
AAFDPEGHGKISVF	C0202		NA	NA	0.932827	NA	0.886471	0.84143	0.90494
AAFDPEGHGKISVF	C1202		17.8	19.76	2.24646	128.73	0.886471	0.87201	0.86816
AAFDPEGHGKISVF	C1203		NA	5.68	0.736484	NA	0.886471	0.77992	0.76904
AAFDQRMKTW	A2501		NA	10.05	1.69449	70.399	0.645892	0.90312	0.90892
AAFDQRMKTW	B5701		10.18	10.21	1.68447	NA	0.709711	0.77775	0.71294
AAFDQWREW	C1203		16.77	19.17	0.926564	204.79	0.48081	0.89058	0.88491
AAFDQWREW	C1601		17.3	21.3	0.723213	218.55	0.466621	0.87357	0.86611
AAFDVNNKDVSVM	C1202		NA	12.12	0.898854	NA	0.362112	0.82751	0.8471
AAFEAEVLHTVL	B1402		9.69	11.28	0.937968	92.445	0.551548	0.75974	0.82272
AAFEALGTAL	C0303		9.57	10.86	0.427259	NA	0.264177	0.88765	0.88846
AAFEALGTAL	C0304		9.43	10.87	0.37839	NA	0.155214	0.88539	0.8632
AAFEFDIHQV	A0202		14.43	16.34	1.05153	NA	0.59789	0.94218	0.93167
AAFEFDIHQV	A0203		15.07	17	1.59965	NA	0.62642	0.92493	0.93963
AAFEFDIHQV	A0205		16.31	18.54	0.991642	146.88	0.59789	0.93908	0.9328
AAFEFDIHQV	A0206		10.27	11.22	0.659152	NA	0.59789	0.89011	0.91592
AAFEGHRLI	C0602		NA	6.07	0.765522	NA	0.402516	0.81121	0.82002
AAFEGHRLI	C1203		NA	NA	NA	NA	0.4054	0.84931	NA
AAFEGTVFF	C1202		NA	NA	0.363081	NA	0.27095	0.92852	0.85965
AAFEGTVFF	C1203		8.13	8.91	0.547915	NA	0.27095	0.94254	0.96554
AAFEKALEV	B1302		10.78	12.15	0.705755	NA	0.385226	0.77534	0.86228
AAFEKALEV	C0801		NA	NA	0.592081	NA	0.385226	0.72622	0.81431
AAFEKALEV	C1203		16	18.48	0.868322	125.57	0.385226	0.77964	0.84997
AAFEKALEV	C1502		14.08	14.06	0.60396	NA	NA	NA	0.81299
AAFESDKSSYF	C0202		NA	12.81	0.899996	NA	0.515083	0.78089	0.86822
AAFESDKSSYF	C1202		15.51	17.75	1.02774	117.09	0.515083	0.78706	0.86934
AAFFAADEL	C0801		7.19	9.61	0.472435	NA	NA	0.81623	0.94065
AAFFARDEL	C0801		12.24	14.24	0.931707	113.74	0.345996	0.94466	0.92634
AAFFTGQIF	C1202		7.33	9.14	0.459384	NA	0.260816	0.94761	0.9422
AAFFVRKKSSL	C1203		13.91	15.03	0.838009	84.507	0.412875	0.8737	0.72458
AAFGAPGIISA	C1203		13.96	15.29	0.553292	NA	0.301312	0.86046	0.91707
AAFGAPGII	C1203		11.11	11.96	0.600661	NA	0.25432	0.9617	0.87372
AAFGDKIFY	C1203		11.54	13.11	0.898995	NA	0.329207	0.7315	0.83333
AAFGEIVLY	C1203		NA	5.04	NA	NA	NA	NA	0.80205
AAFGGFLYF	C0302		NA	4.12	0.409668	NA	NA	0.88118	0.85106
AAFGGFLYF	C1203		5.94	7.25	0.408457	NA	NA	0.8861	0.83002
AAFGGHPQCL	B4601		NA	5.77	0.43234	NA	0.507436	0.75836	0.82518
AAFGGHPQCL	C0303		7.76	11.74	0.610795	NA	0.507436	0.84383	0.8357
AAFGGHPQCL	C1202		13.72	14.52	1.12005	116.37	0.507436	0.80475	0.86222
AAFGGHPQCL	C1203		11.33	13.83	1.01643	116.05	0.507436	0.7874	0.85896
AAFGGNPKSVTL	C1203		10.4	13.04	0.954661	91.961	0.457916	0.79693	0.88278
AAFGGNPKSV	A0203		14.66	16.73	1.23108	NA	0.484591	0.93732	0.85909
AAFGGNPKSV	B4601		12.95	15.48	1.01232	83.862	0.371955	0.8733	0.85961
AAFGGNPKSV	C0202		13.81	16.76	0.81324	93.096	0.371955	0.91797	0.89518
AAFGGNPKSV	C1202		13.76	17.74	0.852121	100.88	0.371955	0.8949	0.894
AAFGGNPKSV	C1203		13.96	17.04	0.731144	95.483	0.371955	0.88735	0.85226
AAFGGSGGRGSSSGGGYSSGSSS	A0203		NA	NA	1.11583	NA	NA	NA	0.75907
AAFGGSGGRGSSSGGGYSSGSS	A0203		NA	6.92	0.391675	NA	0.333886	0.61167	0.57244
AAFGGSGGRGSSSGGGYSS	A0203		NA	9.04	0.485658	NA	0.214305	0.67504	0.70063
AAFGGSGGRGSSSGGGY	A0203		17.31	21.31	2.01583	83.252	1.02154	0.88606	0.9018
AAFGGTFKKV	A0205		10.38	12.75	0.462972	NA	0.245172	0.87746	0.91309
AAFGGTFKK	A1101		16.11	17.99	0.994504	106.68	0.392093	0.94742	0.89103
AAFGGTFKK	A3402		6.11	6.74	0.515229	NA	0.392093	0.91698	0.9447
AAFGHVQRAEM	C1502		NA	NA	NA	NA	0.37841	0.76764	NA
AAFGKSPEI	C0304		5.61	6.66	0.64811	NA	NA	NA	0.85774
AAFGLFLRL	C0304		NA	NA	NA	NA	0.165998	0.84606	NA
AAFGLVSFL	C1701		NA	4.64	0.336886	NA	0.22978	0.93204	0.91948
AAFGPGQTL	C1202		NA	NA	0.35714	NA	NA	0.8559	0.85604
AAFGQLHKV	A0205		16.53	17.3	1.36455	126.62	0.508421	0.93019	0.93716
AAFGQLHKV	A0206		NA	12.58	0.654959	NA	0.508421	0.87609	0.84053
AAFGQLHKV	A0211		NA	6.96	0.417743	NA	0.508421	0.82475	0.82475
AAFGQVRRY	C1601		NA	NA	0.371322	NA	0.24321	0.9026	0.89023
AAFGRDLFLA	A0205		13.54	15.11	0.504707	NA	0.262987	0.91989	0.89935
AAFGRDLFL	C0202		12.18	13.91	0.717178	89.047	0.261418	0.89135	0.86692
AAFGRDLFL	C0304		NA	8.36	0.393452	NA	0.149393	0.78725	0.78725
AAFGRDLFL	C0801		12.83	13.77	0.695435	NA	0.261418	0.87221	0.8901
AAFGRDLFL	C1203		10.62	11.8	0.454883	NA	0.261418	0.78875	0.78557
AAFGRDLFL	C1502		NA	10.2	0.292089	NA	0.149393	0.72009	0.72009
AAFGRDLFL	C1701		15.26	16	0.357023	90.15	0.261418	0.8468	0.8273
AAFGSEKPQSMF	C1202		NA	13.01	1.22594	84.605	0.518076	0.82427	0.9023
AAFGSEKPQSM	C1202		14.62	17.31	1.23514	129.69	0.572948	0.85532	0.93882
AAFGTVTSGSSVF	C1202		NA	4.61	0.535367	NA	0.323936	0.93561	0.92814
AAFHEEFVV	C1203		15.91	17.82	0.587156	NA	0.236389	0.86582	0.87648
AAFHLALYT	C1203		10.38	12.77	0.433186	NA	0.197858	0.8373	0.83645
AAFHNFIKV	A0206		18.15	18.99	1.06911	NA	0.629158	0.9158	0.88818
AAFHNFIKV	C1203		11.06	13.84	0.922643	91.853	0.629158	0.87058	0.87635
AAFHPTMPLIV	C1502		10.41	11.26	0.473624	NA	0.284064	0.85656	0.85656
AAFHQIEAV	A0205		NA	NA	0.568512	NA	0.33402	0.86938	0.8957
AAFHQIEAV	C0801		16.68	17.07	0.617122	NA	0.33402	0.8221	0.85697
AAFIAKLLEL	A0205		NA	12.07	0.619971	NA	0.320037	0.84803	0.83924
AAFIPTGSVL	C1203		8.01	9.87	0.790183	94.006	0.286787	0.93254	0.89886
AAFIQRL	A0202		NA	NA	0.424173	NA	NA	NA	0.85619
AAFIWPMLI	C1203		15.56	16.16	0.793898	100.07	0.314081	0.87573	0.90975
AAFKELQSTFK	A1101		10.04	9.41	1.18583	NA	0.786501	0.88167	0.88167
AAFKELQSTFK	C0501		NA	13.45	1.34113	NA	0.786501	0.82197	0.80369
AAFKELQ	C0501		NA	12.3	0.583527	NA	NA	NA	0.80223
AAFKIFLKY	A2902		8.97	11.8	0.907527	NA	0.473286	0.79827	0.7289
AAFKLEQ	C0501		NA	NA	0.216757	NA	NA	NA	0.82126
AAFKPTSQHY	C1202		13.15	12.97	1.07036	NA	0.482611	0.84886	0.75786
AAFLAKDFNFL	C0303		9.86	9.49	0.405595	NA	NA	NA	0.79948
AAFLAKDFNFL	C0304		10.35	11.31	0.610072	112.36	0.371159	0.7662	0.76035
AAFLGERVF	C1203		7.72	8.39	0.489903	NA	0.177825	0.91506	0.9126
AAFLGHLEVL	A0205		10.03	12.71	0.708457	90.601	0.48061	0.91455	0.91328
AAFLGHLEVL	C0801		14.98	18.08	0.983123	122.19	0.48061	0.82508	0.87525
AAFLGHLEV	C1502		NA	NA	0.714437	NA	0.285916	0.7832	0.80015
AAFLILPEL	C1601		11.76	14.3	0.226632	NA	0.187246	0.91467	0.9004
AAFLIPLL	C1203		NA	NA	0.37708	NA	NA	NA	0.76516
AAFLKAIGY	C0202		12.02	12.03	1.13575	105.14	0.406518	0.90373	0.91631
AAFLKAIGY	C1202		NA	11.14	1.02446	105.14	0.406518	0.87558	0.90518
AAFLKAIGY	C1203		13.48	16.27	1.09667	116.73	0.406518	0.9229	0.90184
AAFLKAIGY	C1601		14.16	16.94	0.796085	116.73	0.474029	0.95209	0.88723
AAFLLPVIM	C1203		7.5	7.76	0.686635	NA	0.293992	0.91941	0.9219
AAFLLVRKL	C0602		12.07	11.86	0.933196	NA	0.356264	0.92502	0.91818
AAFLLVRKL	C1203		NA	NA	0.626929	NA	0.260391	0.8793	0.85408
AAFLRHWKL	C1601		11.51	12.63	0.835698	NA	0.440701	0.62159	0.55161
AAFMGITML	C1701		NA	4.36	0.24627	NA	0.281018	0.85863	0.75963
AAFNALVTF	C1202		NA	NA	0.463779	NA	0.217253	0.95221	0.91455
AAFNALVTF	C1203		10.38	10.92	0.523492	96.492	0.217253	0.95823	0.93718
AAFNIIEV	C1601		5.69	5.8	0.38274	NA	0.21789	0.97624	0.94648
AAFNKDALLNW	B5701		9.31	9.38	0.839684	NA	0.250692	0.85913	0.85733
AAFNKDALLNW	B5703		11.04	12.83	1.12372	66.486	0.62472	0.89861	0.88444
AAFNKDALLNW	B5801		16.2	17.83	1.10274	190.57	0.62472	0.9206	0.93041
AAFNSGKVDIV	C0801		11.72	13.45	0.978272	NA	0.520867	0.86654	0.84898
AAFPAEKESEW	B5701		13.36	17.32	1.20734	48.284	0.559859	0.90771	0.87978
AAFPAEKESEW	B5801		18.65	20.21	0.760019	121.29	0.517335	0.8998	0.92025
AAFPAEKESEW	C0202		NA	6.02	0.427176	NA	0.517335	0.8676	0.84857
AAFPALDGGDAL	C0801		11.18	12.7	0.676616	NA	0.437918	0.90601	0.91738
AAFPEGFHPR	A3101		NA	NA	0.344054	NA	0.149328	0.68566	0.68566
AAFPGASLYL	A0205		NA	NA	0.616568	NA	0.353182	0.90088	0.87219
AAFPGASLYL	A0206		NA	NA	0.602454	NA	NA	NA	0.90704
AAFPGASLYL	C0202		6.1	8.02	0.617887	NA	0.353182	0.85953	0.87396
AAFPGASLYL	C0303		10.56	11.2	0.40373	NA	0.353182	0.86151	0.85092
AAFPGASLYL	C0304		9.68	10.64	0.598761	NA	0.224514	0.90092	0.89391
AAFPGASLYL	C1203		8.32	10.85	0.697998	NA	0.353182	0.93059	0.86112
AAFPGASLYL	C1701		5.02	4.43	0.322328	NA	0.353182	0.84446	0.81254
AAFPGASLY	B1501		9.97	11.58	0.65764	93.883	0.292601	0.97258	0.91323
AAFPGASLY	B4601		10.23	12.48	0.396768	109.7	0.292601	0.96556	0.92945
AAFPGASLY	C0202		10.01	11.67	0.707825	107.49	0.292601	0.96929	0.90284
AAFPGASLY	C0602		10.05	11.57	0.425992	NA	0.221288	0.94263	0.94221
AAFPGASLY	C1202		10.62	12.52	0.516295	105.22	0.292601	0.96669	0.92684
AAFPGASLY	C1203		10.63	12.63	0.779905	106.85	0.292601	0.96786	0.90584
AAFPGASL	C0303		8.72	10.3	NA	NA	0.258137	0.95646	0.95988
AAFPGASL	C0304		9.97	12.33	0.367185	NA	0.22431	0.95553	0.94753
AAFPGENAL	C1203		9.71	11.46	1.1032	107.59	0.706411	0.95891	0.94786
AAFPIAVVA	C1202		9.73	12.1	0.304127	NA	0.146356	0.88429	0.82482
AAFPIAVVA	C1203		10.33	11.39	0.308993	NA	0.146356	0.89315	0.69085
AAFPIAVV	C1203		9.73	12.08	0.506759	NA	NA	0.9206	0.73913
AAFPKKLAF	C0202		16.51	18.27	1.11547	103.83	0.506975	0.90314	0.93251
AAFPLAPLL	C1203		13.23	16.23	0.712251	114.02	0.34323	0.93057	0.87149
AAFPLPFVK	A0301		NA	4.27	0.832814	NA	0.463807	0.91549	0.93587
AAFPLPFVK	A1101		NA	9.83	0.405519	NA	0.21079	0.77573	0.7607
AAFPLPVVV	C1202		10.7	12	0.554606	NA	0.335134	0.93202	0.87819
AAFPLPVVV	C1203		11.64	13.58	0.537323	NA	0.335134	0.93851	0.91781
AAFPMASSF	C1202		11.22	12.49	0.554855	144.58	0.262726	0.9463	0.93104
AAFPPFPEGHPAVL	C1203		12.6	14.56	1.19675	NA	0.460563	0.89944	0.85916
AAFPRLRTI	C0602		7.81	9.78	0.422717	NA	0.141643	0.77399	0.77979
AAFPRMLTT	C1203		NA	6.47	0.504735	NA	NA	NA	0.73643
AAFPSSLRL	C1203		NA	10.69	0.335943	NA	0.227051	0.94265	0.86146
AAFPSSLRL	C1701		7.92	7.6	0.418099	NA	0.227051	0.88225	0.89869
AAFPYGGVL	C0304		11.96	13.27	0.629073	NA	0.25895	0.95652	0.94563
AAFPYGGVL	C1202		11.51	13.34	0.525783	NA	0.25548	0.9744	0.9182
AAFPYGGVL	C1203		11.96	13.82	0.949184	NA	0.25548	0.96864	0.89576
AAFPYPMMH	C1202		NA	8.47	0.487848	NA	0.324806	0.79542	0.76188
AAFPYPMMH	C1203		12.3	13.33	0.817848	NA	0.348412	0.82865	0.76228
AAFQAALAL	C0303		8.6	NA	0.193144	NA	0.143146	0.86629	0.84946
AAFQEAFYV	C1203		13.21	15.62	0.688	93.992	0.265902	0.94471	0.88601
AAFQETLETL	A0205		8.77	10.06	0.696818	NA	0.352143	0.8791	0.83932
AAFQGFPSM	C0302		8.89	9.12	0.510855	NA	0.175305	0.8935	0.88762
AAFQGLLLL	C1203		NA	4.9	0.367414	NA	NA	NA	0.80032
AAFQHLLLL	C1203		12.59	13.03	0.652188	NA	0.233061	0.83454	0.86267
AAFQHLLLL	C1701		NA	NA	NA	NA	0.233061	0.78188	NA
AAFQNVLTHV	A0205		NA	5.41	0.78609	NA	0.478147	0.90774	0.92647
AAFQPNQYQML	C0202		9.02	9.92	0.737867	NA	0.555874	0.78291	0.86057
AAFQPNQYQML	C0303		12.5	12.23	0.67847	98.048	0.555874	0.89184	0.87412
AAFQPNQYQML	C0304		10.8	11.37	0.773157	NA	0.533033	0.87134	0.8588
AAFQPNQYQML	C1202		NA	7.44	NA	NA	NA	NA	0.72127
AAFQYGIKM	C1203		11.85	11.94	0.989296	95.909	0.38322	0.78826	0.85945
AAFREPRLLVV	B1302		NA	5	0.743481	NA	0.366461	0.86243	0.83374
AAFREPRLL	C0602		13.71	14.81	0.660012	97.635	0.401911	0.91687	0.86915
AAFREPRLL	C1601		NA	NA	0.241494	NA	0.401911	0.82153	0.73256
AAFRIVVM	C1203		15.61	16.75	0.722846	NA	0.270577	0.89671	0.89459
AAFRWIWSR	A3301		NA	NA	NA	NA	0.198574	0.76925	NA
AAFSHPQAA	B5502		11.57	13.4	0.435777	NA	0.28584	0.8277	0.82505
AAFSHPQAA	B5601		9.09	9.85	0.428166	NA	0.28584	0.78648	0.82175
AAFSHTQVIEL	C1203		12.87	15.26	0.826177	104.22	0.495808	0.88553	0.87869
AAFSKLIIY	C0202		NA	NA	0.775168	NA	0.41325	0.92161	0.8949
AAFSKLIIY	C1203		11.32	13.85	0.891742	NA	0.41325	0.81972	0.86427
AAFSKYLTA	C1203		7.58	8.45	0.607744	NA	NA	0.75944	0.79994
AAFSLTSHL	C1701		13.34	14.85	0.616871	161.11	0.402867	0.87689	0.87188
AAFSRLYQL	B4201		NA	9.67	NA	63.216	NA	0.72469	0.72469
AAFSRLYQL	C1601		NA	7.52	0.632206	NA	0.277511	0.77691	0.80816
AAFSRQLNV	B1302		NA	NA	0.369933	NA	0.162522	0.77011	0.75581
AAFSRQLNV	C1203		NA	6.85	0.534107	NA	0.162522	0.70651	0.66341
AAFSVISVV	C1203		NA	5.28	0.401756	NA	0.206894	0.90856	0.88653
AAFTADPLSLL	C0303		13.1	14.19	0.550366	140.83	0.547084	0.89363	0.86135
AAFTADPLSLL	C0304		NA	8.99	NA	NA	NA	0.74905	0.74905
AAFTADPLSLL	C1203		11.52	11.4	0.796779	106.18	0.547084	0.8423	0.89483
AAFTADPLSLL	C1701		11.87	13.33	0.598372	138.08	0.547084	0.90022	0.83209
AAFTADPLSL	C0303		NA	NA	NA	NA	0.354104	0.80946	NA
AAFTADPLSL	C1203		13.92	16.07	0.816485	181.81	0.354104	0.93952	0.84628
AAFTAFEEA	A0206		NA	NA	0.40151	NA	NA	0.85974	0.84718
AAFTECCQAADK	A2301		NA	NA	NA	153.34	0.820816	0.8566	NA
AAFTECCQAADK	A3402		NA	NA	NA	241.31	0.820816	0.92323	NA
AAFTECCQAADK	A6601		NA	NA	NA	69.03	0.820816	0.89796	NA
AAFTECCQAADK	A6801		NA	NA	NA	NA	0.820816	0.88574	NA
AAFTECCQAADK	B3802		NA	NA	NA	133.05	0.820816	0.90438	NA
AAFTECCQAADK	B5802		NA	NA	NA	145.09	0.820816	0.89027	NA
AAFTECCQAADK	C0802		NA	NA	NA	NA	0.820816	0.83387	NA
AAFTLPAL	C0302		NA	9.06	0.509352	NA	NA	0.94361	0.9236
AAFTLPAL	C0801		NA	6.52	NA	NA	NA	NA	0.89936
AAFTLRTQY	B1501		NA	4.44	0.643192	NA	0.420713	0.74932	0.7564
AAFTLRTQY	B1503		9.3	9.99	0.849674	105.98	0.420713	0.87455	0.88838
AAFTLRTQY	C1203		9.29	9.16	0.917401	122.96	0.420713	0.89362	0.89606
AAFTRALEY	C0202		11.35	13.8	0.929162	NA	0.389625	0.90537	0.90894
AAFTRALEY	C0302		14.87	15.06	0.605561	NA	0.336896	0.84071	0.83151
AAFTRALEY	C1203		16.16	16.93	0.659494	106.18	0.389625	0.82368	0.81812
AAFTRALEY	C1601		16.38	17.2	0.524613	119.21	0.336896	0.81358	0.80222
AAFVEELDKV	A0205		10.53	13.28	0.752882	106.4	0.529711	0.93894	0.93942
AAFVGLYY	C1601		NA	7.16	0.403662	NA	NA	0.94301	0.89952
AAFVKAVGF	C1203		11.89	13.03	1.00191	105.14	0.386962	0.87473	0.88809
AAFVKAVGF	C1601		14.16	15.12	0.740232	106.36	0.501676	0.86943	0.85106
AAFVKKLVY	C1203		11.71	14.14	1.15839	103.83	0.437489	0.78322	0.79366
AAFVKKLVY	C1601		17.28	19.47	0.912123	130.27	0.61261	0.82112	0.83382
AAFVLPEF	C0302		NA	4.31	0.45819	NA	NA	0.89612	0.86192
AAFVLPIL	C1203		NA	NA	0.481166	NA	NA	NA	0.81505
AAFVPLLLK	A0301		13.21	13.57	0.823586	NA	0.397454	0.95772	0.96051
AAFVPLLLK	A1101		9.59	12.01	0.521571	NA	0.240098	0.91423	0.91423
AAFVQTHR	A6601		11.17	14.52	0.695923	NA	0.456815	0.91934	0.94133
AAFWAFTVF	C0302		11.26	12.12	0.438518	NA	0.215215	0.93646	0.93646
AAFWGQMQM	C0303		15.6	15.42	0.628412	101.33	0.47912	0.94992	0.92746
AAFWGQMQM	C0304		14.32	15.35	0.873045	126.24	0.502633	0.95246	0.94242
AAFWGQMQM	C1203		14.72	14.81	0.819906	155.73	0.47912	0.94764	0.93875
AAFYEDKKGVL	C0801		16.64	18.68	1.6396	99.985	0.698875	0.82948	0.8034
AAFYGCLYA	C1203		7.57	7.47	0.65439	NA	0.279571	0.92887	0.81964
AAFYHHLPAA	A0205		18.94	21.46	1.12447	138.24	0.789587	0.93527	0.94971
AAFYHHLPAA	A0206		14.17	16.63	1.27067	121.52	0.789587	0.92577	0.908
AAFYHPVRY	C1203		12.95	14.07	1.00986	NA	0.375388	0.90697	0.88377
AAGAAVRIGSVL	B4201		11.32	14.25	0.736771	89.805	0.518602	0.89854	0.91018
AAGALGPSGPLLVCLCFGTLAAQA	A1101		6.65	6.72	NA	NA	NA	NA	NA
AAGAPDAVL	C1202		NA	NA	NA	112.66	NA	0.78271	NA
AAGASAGASAGLA	B1301		NA	8.17	NA	NA	NA	NA	0.38184
AAGAVFLSV	B1302		7.4	8.16	NA	NA	NA	NA	0.85312
AAGAVFLSV	C1502		NA	NA	0.182352	NA	NA	NA	0.91146
AAGCDFTNVVK	A1101		14.63	17.73	1.05349	163.46	0.6086	0.89791	0.89791
AAGCDFTNVVK	A3601		14.85	16.09	0.812463	148.19	0.6086	0.91441	0.91749
AAGEASAVAAA	B4002		NA	NA	0.377511	NA	NA	NA	0.81882
AAGEASAVAAA	B4006		NA	7.58	0.274023	NA	0.195147	0.83307	0.8299
AAGEASAVL	C0802		NA	6.84	0.465892	NA	NA	NA	0.8226
AAGELIAAFQLI	C1202		7.03	6.85	NA	NA	NA	NA	0.27299
AAGELPLKD	A1101		NA	NA	0.309613	NA	NA	NA	0.81044
AAGEPGTSM	B4601		8.15	9.13	0.24023	NA	NA	NA	0.90013
AAGEPGTSM	C0802		8.34	10.22	0.338683	NA	0.824827	0.83981	0.8748
AAGEPGTSM	C1202		14.62	16.73	0.587078	155.53	0.824827	0.97939	0.94246
AAGEPLKL	C1701		NA	NA	0.454983	NA	0.251615	0.8673	0.88129
AAGETFLVL	C0304		NA	NA	0.372493	NA	NA	0.89867	0.89867
AAGGGIDPDVFKILVDLLKLNVAPLAVFQMLKS	B1510		5.49	5.28	NA	NA	NA	NA	NA
AAGGHITFK	A1101		NA	7.86	0.844437	NA	0.47361	0.84721	0.84721
AAGGIELFVGGI	C0801		NA	6.05	NA	NA	NA	NA	0.48053
AAGGPQRIPA	B5502		17.47	19.89	0.370601	NA	0.449697	0.85092	0.82695
AAGGPQRIPA	B5601		17.99	20.03	0.406506	106.42	0.449697	0.85363	0.83817
AAGHAELAWT	B5301		NA	6.61	NA	NA	NA	NA	0.11434
AAGHAELAWT	B5701		NA	5.12	NA	NA	NA	NA	0.07932
AAGHAELAWT	B5703		5.41	5.07	NA	NA	NA	NA	0.18452
AAGHAELAWT	B5801		5.54	5.05	NA	NA	NA	NA	0.16238
AAGHVSVPF	C1202		NA	NA	0.327116	NA	0.130054	0.92405	0.91749
AAGIFNDL	C0801		NA	NA	0.290579	NA	NA	0.59939	0.85429
AAGIKLIFF	C1601		15.29	15.58	0.344884	NA	0.171996	0.83368	0.83826
AAGISPRL	C1701		NA	11.17	NA	NA	NA	NA	0.53916
AAGKEVML	C1701		12.37	12.66	0.499875	NA	0.300598	0.88392	0.88852
AAGKGDVPTKRPPVLR	A3101		NA	NA	0.5087	NA	NA	0.65183	0.65183
AAGKGYLW	B5801		NA	9.05	0.475108	NA	0.316427	0.90785	0.93008
AAGKPRVL	C1202		6.49	10.29	0.376344	NA	0.148897	0.95041	0.90785
AAGLARLL	C0602		NA	NA	0.520695	NA	NA	0.90407	0.90404
AAGLPVCL	C1701		8.39	11.22	NA	NA	NA	NA	0.89733
AAGLRLLPM	C1601		NA	NA	0.326185	NA	0.150162	0.9373	0.92742
AAGLRVLAV	C1601		9.94	11.22	0.368102	80.438	0.137954	0.80317	0.7869
AAGMPVRL	C1701		NA	7.52	0.358505	NA	0.181544	0.92387	0.91409
AAGPGFSL	C0302		7.86	7.73	NA	NA	NA	0.80707	0.78543
AAGPGFSL	C0303		10.93	12.88	0.20104	NA	NA	0.84549	0.8614
AAGPGFSL	C0304		11.5	13.93	0.277445	NA	NA	0.87512	0.87512
AAGPGFSL	C0704		10.7	12.08	0.507982	NA	NA	0.88902	0.84998
AAGPGTHPAGISDL	B5502		NA	6.15	NA	NA	NA	NA	0.01012
AAGPIRVVL	C0602		12.09	12.25	0.825444	95.741	0.408512	0.81781	0.80119
AAGPIRVVL	C1203		NA	NA	0.720774	NA	0.24063	0.76824	0.76013
AAGPPGPFR	A1101		10.09	10.3	0.592104	NA	0.330944	0.94462	0.94462
AAGPPGPFR	A1102		NA	NA	NA	73.665	NA	NA	NA
AAGPPISEGKYF	A0207		8.84	5.78	0.641639	NA	0.301575	0.78026	0.79819
AAGPPISEGKY	A0207		NA	8.15	0.243112	NA	NA	0.7888	0.79207
AAGPPISEGKY	A2407		NA	NA	0.267448	NA	NA	0.78535	0.76434
AAGPPISEGKY	B5802		NA	NA	0.27509	NA	NA	0.84219	0.84219
AAGPPISEGK	A3401		6.97	8.74	0.64718	NA	0.501426	0.91239	0.90652
AAGPPISEGK	B1301		NA	7.29	0.930558	NA	0.501426	0.87564	0.83475
AAGPPISEGK	B1302		5.79	6.65	0.722805	NA	0.501426	0.8998	0.82535
AAGPPISEGK	B1402		7.71	8.53	0.556547	NA	0.501426	0.92246	0.92241
AAGPPISEGK	B1501		8.99	10.87	0.873118	NA	0.501426	0.90951	0.8789
AAGPPISEGK	B1502		11.2	12.42	1.08377	64.82	0.501426	0.92553	0.8826
AAGPPISEGK	B3507		NA	6.43	0.636607	NA	0.501426	0.87565	0.83633
AAGPPISEGK	B3701		10.07	10.98	0.795512	NA	0.501426	0.91694	0.88822
AAGPPISEGK	B3801		NA	9.56	1.45918	NA	0.501426	0.91539	0.89655
AAGPPISEGK	B4006		12.28	13.67	1.1044	NA	0.501426	0.90355	0.9062
AAGPPISEGK	B4901		8.54	9.65	0.893193	NA	0.501426	0.85641	0.8697
AAGPPISEGK	B5502		NA	NA	0.285045	NA	NA	NA	0.88055
AAGPPISEGK	B5601		8.09	9.24	0.423333	NA	0.501426	0.91406	0.9226
AAGPPLLL	C1701		8.8	9.3	0.212998	NA	NA	NA	0.89087
AAGPPLVAA	A0205		7.82	8.48	NA	NA	0.225543	0.82985	0.79038
AAGPPLVAA	B5502		10.61	13.38	0.287949	NA	0.225543	0.92268	0.9347
AAGPPLVAA	B5601		12.61	13.98	0.32128	NA	0.225543	0.95166	0.94161
AAGPPLVAA	C0801		10.97	11.37	0.512397	NA	0.225543	0.89265	0.88127
AAGPPLVA	C0302		NA	7.07	NA	NA	NA	0.78885	0.82682
AAGPPLVA	C0303		11.77	13	0.261121	NA	NA	0.81559	0.95764
AAGPPLVA	C0304		NA	9.31	0.354564	NA	NA	0.88247	0.88247
AAGPPLVA	C1203		11.58	13.32	0.483954	NA	NA	0.92005	0.82236
AAGPPTHEV	A0205		14.46	16.36	0.762593	NA	0.427402	0.94822	0.95611
AAGPPTHEV	C0202		NA	9.03	0.609698	NA	0.427402	0.83827	0.8001
AAGPRAL	C0801		8.25	9.9	NA	NA	NA	NA	0.7112
AAGPRPMAL	C0304		7.22	7.42	0.511741	NA	0.252738	0.8452	0.83537
AAGPSFRL	C0303		NA	NA	NA	NA	0.207624	0.80662	NA
AAGPSFRL	C0304		NA	10.45	0.480704	NA	0.273504	0.82786	0.82786
AAGPSGCLVPA	A0205		NA	9.72	0.511037	NA	NA	0.97326	0.97918
AAGPTFQHF	C0202		NA	5.65	0.83151	68.224	0.515707	0.87072	0.85927
AAGPTGMFF	C0202		11.23	11.84	0.603683	97.071	0.31236	0.87273	0.74872
AAGPTGMFF	C0302		NA	5.19	0.415378	NA	NA	0.76843	0.76843
AAGPTGMFF	C0304		NA	NA	0.24272	NA	NA	0.6857	0.6857
AAGPTGMFF	C1202		12.96	15.29	0.42942	109.11	0.31236	0.9354	0.89695
AAGPVAAPR	A3401		10.34	11.4	0.36271	59.35	0.208964	0.88017	0.86911
AAGPVGMAA	B5501		12.67	13.68	0.184801	NA	0.275153	0.93053	0.85669
AAGPVGMAA	B5502		14.77	16.65	0.331534	NA	0.275153	0.93633	0.89972
AAGPVGMAA	B5601		14.57	16.98	0.274368	NA	0.275153	0.94033	0.87161
AAGPVGMAA	C0801		9.5	12.28	0.827448	NA	0.275153	0.91065	0.90067
AAGPVGMAA	C1202		11.31	14.55	0.367187	84.609	0.260198	0.92735	0.80277
AAGPVGPAL	C0801		12.82	15.24	0.661784	NA	NA	0.7704	0.90436
AAGPVGSL	C1701		11.46	12.48	0.166058	NA	NA	0.86369	0.89258
AAGQAGNEAGRFGQGVHH	B5802		NA	NA	0.489281	NA	NA	0.84131	0.80573
AAGQAGNEAGRFGQGVH	A0207		NA	NA	1.15783	NA	0.295786	0.85288	0.83455
AAGQAGNEAGRFGQGVH	B5802		NA	4.35	0.463231	NA	NA	0.8362	0.8362
AAGQAGNEAGRFG	A2407		NA	NA	0.306445	NA	NA	0.7809	0.76919
AAGQVFSW	B5801		7.43	9.84	0.497765	NA	NA	NA	0.8766
AAGRPLEL	C0303		NA	NA	0.261602	NA	0.139389	0.83897	0.85959
AAGRPLEL	C0304		13.17	14.54	0.319693	NA	NA	0.84325	0.83883
AAGRPLEL	C0701		10.58	10.25	0.331538	NA	0.139389	0.86753	0.85919
AAGRPLEL	C0704		12.26	NA	0.38507	74.486	0.139389	0.86551	0.83275
AAGRPLEL	C1502		15.54	17.07	0.33904	NA	NA	0.85377	0.84131
AAGRPLEL	C1701		NA	13.07	0.245528	NA	0.139389	0.85864	0.8518
AAGSAAMALYNPY	C1203		NA	6.96	NA	NA	NA	NA	0.10494
AAGSHVIIL	C0304		10.06	10.52	NA	NA	NA	0.78487	0.78217
AAGSHVIIL	C0704		15.57	17.11	0.595263	125.25	0.269767	0.95833	0.88893
AAGSHVIIL	C1202		NA	NA	0.252404	NA	0.269767	0.85842	0.81044
AAGSHVIIL	C1701		15.37	15.91	0.25345	NA	0.269767	0.88581	0.89092
AAGSPLSL	C1701		14.29	15.85	0.211727	NA	0.179784	0.95197	0.94642
AAGSPVFL	C1701		15.08	16.09	0.261198	NA	0.172267	0.94912	0.93858
AAGSVILL	C1701		NA	8.82	0.273808	NA	NA	NA	0.95623
AAGTDGALLL	C0802		NA	5.2	NA	NA	NA	NA	0.53525
AAGTRMYEY	C1601		14.71	16.21	0.679434	112.01	0.353107	0.83092	0.83745
AAGTTVKVW	C1203		9.77	12.58	0.649176	NA	0.202821	0.77642	0.84345
AAGTVAAWL	B5703		NA	NA	0.385283	NA	NA	0.81806	0.80106
AAGVEAAAEVAATEIK	B5101		NA	15.85	0.29711	NA	NA	NA	0.6301
AAGVEAAAEVAATEIK	B5701		NA	19.32	1.33723	NA	NA	NA	0.62547
AAGVHFIY	C1601		NA	9.88	0.573814	NA	0.255889	0.82479	0.81786
AAGVPQVNSKLVSKR	B4201		NA	13.14	0.763861	NA	0.464115	0.72516	0.72516
AAGVPQVNSKLVSKR	C0501		NA	9.61	1.07368	NA	0.464115	0.85186	0.89658
AAGVVLEM	C0302		8.51	9.43	0.346649	NA	0.136433	0.94805	0.94805
AAGVVLEM	C0704		12.42	NA	0.635262	NA	0.171896	0.9357	0.95778
AAGVVLEM	C1502		NA	NA	0.222351	NA	0.136433	0.92116	0.92116
AAGYRVVAL	C1601		NA	8.7	0.490029	NA	NA	NA	0.80354
AAHALPTTL	C1701		NA	NA	0.363192	NA	NA	NA	0.88411
AAHALREHL	C0801		14.85	16.6	1.41411	168.25	0.572393	0.89127	0.77074
AAHDALVEL	C0704		13.73	13.9	0.588427	NA	0.322083	0.93913	0.85787
AAHDALVEL	C0801		11.77	11.71	0.545735	NA	0.322083	0.85423	0.88079
AAHEFTVYR	A3101		NA	NA	0.776848	NA	0.359808	0.86901	0.86565
AAHEFTVYR	A3303		NA	NA	NA	NA	0.393512	0.8286	NA
AAHEFTVY	C0302		6.1	5.81	0.581479	NA	0.25592	0.88993	0.88993
AAHFLINTA	B5601		NA	4.66	0.405976	NA	0.206468	0.90799	0.91885
AAHFTALLY	C1601		NA	NA	0.477769	NA	0.241025	0.85959	0.86806
AAHIPLFL	C1701		12.69	13.05	0.275339	NA	0.192475	0.91964	0.89673
AAHLALLLL	C0704		NA	NA	0.323521	NA	0.235459	0.91297	0.93119
AAHLCAEAALR	C0303		9.12	9.43	0.940648	NA	0.568403	0.91336	0.89145
AAHLLGSTL	C0801		7.71	8.47	0.411495	NA	0.238429	0.90331	0.87629
AAHLLNDAL	C0801		12.83	12.77	0.671537	NA	0.20262	0.81004	0.90793
AAHLPAEFTPAVHASLDKF	A2301		NA	NA	2.31975	NA	NA	NA	0.85411
AAHLPTQPH	B4601		7.98	8.66	0.984918	103.83	0.488552	0.90914	0.92167
AAHLPTQPH	C1202		7.96	7.43	0.772137	129.47	0.488552	0.87871	0.90393
AAHMPAAAL	C0303		5.6	5.63	0.184808	NA	0.145248	0.8065	0.84316
AAHMPAAAL	C0304		10.41	10.66	0.289572	NA	NA	0.83046	0.83046
AAHMSLISY	B4601		NA	6.25	0.335361	NA	NA	NA	0.91063
AAHPGPIVV	C0704		11.23	12.13	0.311353	NA	0.184369	0.84605	0.80587
AAHPLLPI	B5401		NA	NA	0.334424	NA	NA	0.87497	0.87497
AAHPNSIFL	C0704		NA	NA	0.327715	58.981	0.263395	0.91222	0.9001
AAHPNSIFL	C1701		NA	NA	0.17967	NA	0.263395	0.83397	0.8237
AAHPSEATF	B1501		10.47	12.24	0.732465	70.525	0.227946	0.90896	0.92776
AAHPSEATF	C1202		NA	6.43	NA	NA	0.227946	0.87757	0.89073
AAHQIVQLI	B1302		12.11	12.51	0.71649	NA	0.323717	0.85591	0.90027
AAHSEGNTTAGLDMR	A3101		NA	NA	0.354325	NA	0.482772	0.78238	0.78238
AAHSEGNTTAGLDMR	B5701		NA	4.8	1.41734	NA	0.482772	0.836	0.86334
AAHSQPFAW	C0303		NA	NA	0.202412	NA	NA	NA	0.87179
AAHSQPFAW	C0304		NA	13.01	0.559456	NA	NA	NA	0.89271
AAHSVVLGY	B1517		9.83	10.07	0.68023	111.82	0.38984	0.97094	0.9523
AAHTANFLL	C0704		NA	NA	0.334616	NA	0.275327	0.8537	0.83247
AAHTQATLL	C0704		11.96	12.18	0.476919	NA	0.283153	0.86436	0.84774
AAHTVTAAY	A3002		12.05	13.92	0.830282	111.01	0.350768	0.91539	0.92781
AAHTVTAAY	B1501		12.49	13.32	0.78159	124.83	0.350768	0.92823	0.90803
AAHTVTAAY	B4601		12.16	14.11	0.520797	111.82	0.350768	0.94951	0.91131
AAHTVTAAY	C0202		11	11.3	0.974526	108.46	0.350768	0.94804	0.94071
AAHTVTAAY	C1202		13.16	13.68	0.49202	111.01	0.350768	0.92575	0.93226
AAHVAGAAY	B4601		11.56	11.85	0.429498	NA	0.289535	0.92373	0.85948
AAHVAGAAY	C1202		10.89	11.24	0.392611	NA	0.289535	0.90283	0.85292
AAHVIAEDV	C0801		11.57	12.99	0.563639	NA	0.205203	0.81404	0.90755
AAHVSRVIL	C0704		17.53	20.46	0.911623	111.06	0.424919	0.95977	0.94407
AAHWQFETA	C0801		11.76	13.34	0.536499	NA	0.174052	0.7987	0.84628
AAHWRSVNY	C1601		NA	5.83	0.765033	NA	0.223801	0.62279	0.56517
AAHYCHSTL	C0801		NA	7.08	1.47614	116.9	0.535567	0.76821	0.82061
AAIAAVNAL	C0303		11.64	13.16	0.360012	116.54	0.19203	0.89722	0.91308
AAIAAVNAL	C0304		9.08	6.82	0.390366	NA	0.17371	0.8903	0.88909
AAIAAVNAL	C0801		NA	NA	0.462407	NA	0.19203	0.93307	0.91903
AAIAFLHAL	C0302		NA	5.5	0.838445	NA	0.497811	0.93679	0.93679
AAIAFLHAL	C0304		5.06	4.91	0.732759	NA	0.497811	0.91289	0.91289
AAIAHHYTF	C1202		NA	10.59	0.448704	NA	0.143587	0.63391	0.70421
AAIAPIIAA	B5401		10.79	11.41	NA	NA	NA	NA	0.8367
AAIAPIIAA	B5601		NA	NA	0.194338	NA	NA	NA	0.86776
AAIAPIIAA	C0801		NA	NA	0.386586	NA	NA	0.81968	0.81908
AAIAPPTSL	C0303		13.55	14.74	0.378089	151.29	0.288649	0.95283	0.96824
AAIAPPTSL	C0304		13.02	15.83	0.398697	NA	0.30807	0.95171	0.95662
AAIAPPTSL	C1701		6.83	6.22	0.296658	NA	0.288649	0.79687	0.9788
AAIASLLYL	A0206		NA	NA	0.236828	NA	NA	NA	0.8328
AAIASLLYL	C0202		NA	NA	0.439042	NA	NA	NA	0.79803
AAIASLLYL	C0302		11.61	12.83	0.431244	NA	0.245282	0.93431	0.93431
AAIASLLYL	C0303		13.08	14.6	0.327374	NA	0.265597	0.94087	0.921
AAIASLLYL	C0304		12.9	14.55	0.474071	NA	0.245282	0.93627	0.92333
AAIASLLYL	C0704		10.15	11.83	0.434342	102.98	0.265597	0.93643	0.95036
AAIASLLYL	C0801		NA	NA	0.312784	NA	0.265597	0.85133	0.88953
AAIASLLYL	C1203		11.63	12.38	0.6546	NA	0.265597	0.93765	0.95196
AAIASLLYL	C1502		13.09	13.59	0.419822	NA	0.245282	0.93326	0.92889
AAIASLLYL	C1701		13.09	14.62	0.306562	NA	0.265597	0.93555	0.91941
AAIASTPTL	C0303		NA	7.03	0.262611	NA	0.156172	0.87795	0.89599
AAIASTPTL	C0304		NA	NA	0.383908	NA	NA	0.87242	0.88819
AAIATIKTK	A1101		11.61	12.68	0.782452	NA	0.260056	0.80723	0.8881
AAIATIKTK	A1102		7.75	7.88	0.962057	NA	0.260056	0.80201	0.80201
AAIAVLEEL	C0302		8.9	NA	0.469128	NA	0.24763	0.96824	0.93803
AAIAVLEEL	C0801		NA	NA	0.503353	NA	NA	0.8161	0.97268
AAIDARIFHEL	C0303		14.65	16.52	0.972002	NA	0.599122	0.8331	0.87145
AAIDARIFHEL	C0304		14.82	16.47	1.27027	115.33	0.924022	0.88961	0.79963
AAIDARIFHEL	C0801		18.41	19.73	1.44452	108.72	0.599122	0.72948	0.83846
AAIDARIFHEL	C1502		17.21	18.32	1.23605	NA	0.924022	0.87989	0.87989
AAIDHQIEVLL	C1203		10.48	10.76	0.701592	NA	0.358673	0.89309	0.88914
AAIDHQIEV	C0202		10.84	12.14	1.12977	67.081	0.391522	0.89113	0.93413
AAIDHQIEV	C0304		11.39	12.63	0.562453	NA	0.329483	0.81676	0.81676
AAIDHQIEV	C0704		8.68	10.17	0.559206	NA	0.391522	0.84332	0.84917
AAIDHQIEV	C0801		11.32	13.08	0.751929	133.32	0.391522	0.81294	0.85042
AAIDHQIEV	C1203		13.99	16.36	0.848536	108.15	0.391522	0.83672	0.84819
AAIDHQIEV	C1502		8.9	9.3	0.360715	NA	0.329483	0.79637	0.79211
AAIDIYTDM	B4601		9.51	9.54	0.528038	NA	0.372276	0.9173	0.9099
AAIDNGLAF	C0303		NA	NA	0.268564	NA	0.159001	0.93738	0.93194
AAIDNGLAF	C0304		NA	NA	0.341818	NA	0.132609	0.93493	0.93347
AAIDNGLAF	C1601		NA	4.88	0.421604	90.706	0.132609	0.95237	0.86773
AAIDPRVQYL	C0303		15.87	17.46	0.64551	110.38	0.321039	0.94073	0.92925
AAIDPRVQYL	C0304		16.12	17.35	0.767908	125.75	0.250293	0.93723	0.93493
AAIDPRVQYL	C0801		NA	NA	NA	NA	0.321039	0.88844	NA
AAIDPRVQYL	C1601		16.53	18.62	0.485797	116.52	0.250293	0.9401	0.93941
AAIDPRVQY	B1501		NA	9.35	0.781002	NA	0.267207	0.95275	0.97591
AAIDPRVQY	B4601		13.31	16.73	0.456642	86.898	0.267207	0.95396	0.9661
AAIDPRVQY	C0302		11.3	13.53	0.709248	NA	0.232039	0.96684	0.96186
AAIDPRVQY	C1202		NA	13.33	0.454224	NA	0.267207	0.95283	0.96761
AAIDPRVQY	C1601		NA	9.98	0.264007	NA	0.232039	0.93775	0.94565
AAIDPSMVSA	C0303		10.57	10.85	0.297811	NA	0.232873	0.90562	0.88335
AAIDPSMVSA	C0304		NA	6.12	0.346118	NA	NA	0.87677	0.79767
AAIDSLNQY	B4601		NA	NA	0.4766	NA	0.297148	0.84012	0.79196
AAIDWFDGKEFSGNPIK	A3101		NA	NA	1.1183	39.91	0.632823	0.68216	0.68216
AAIDWFDGKEF	C1601		16.65	17.25	0.939724	117.25	0.742379	0.814	0.86353
AAIDWFDGK	C0602		7.76	8.37	0.29027	NA	0.197408	0.88866	0.84195
AAIEASQSL	C0303		NA	NA	NA	NA	0.380586	0.87883	NA
AAIEASQSL	C0801		NA	6.79	0.712133	NA	0.380586	0.93272	0.93248
AAIEASQSL	C1202		7.41	NA	0.290187	NA	0.380586	0.89635	0.81144
AAIEDLNAV	C0801		5.62	6.48	0.549222	NA	NA	NA	0.91525
AAIEFISKM	C1202		13.73	15.15	1.04282	109.44	0.436014	0.84264	0.89544
AAIEFISKM	C1203		13.29	14.86	1.0505	100.02	0.436014	0.83634	0.89962
AAIEGNLQL	C0303		11.33	11.55	0.449033	122.19	0.273257	0.93149	0.86027
AAIEGNLQL	C0304		9.32	10.8	0.512017	142.36	0.243308	0.93241	0.93241
AAIEGNLQL	C0801		8.15	7.71	0.549012	NA	0.273257	0.89196	0.87117
AAIEHTIQW	C1203		13.84	15.73	0.679149	138.06	0.37658	0.84568	0.89786
AAIEIFEKV	A0206		16.29	18.51	0.633806	160.59	0.504062	0.94999	0.94554
AAIEIFEKV	C0801		14.74	15.97	1.0181	NA	0.504062	0.84012	0.92375
AAIELPSL	C0302		10.9	12.29	0.476551	NA	NA	NA	0.88881
AAIENLNEA	A0205		6.94	6.8	0.656089	NA	0.274779	0.90709	0.90607
AAIENLNEA	A0206		7.37	8.76	0.553295	NA	0.274779	0.9025	0.86682
AAIEPDGNGL	C0801		6.8	7.89	0.787582	134.15	0.375654	0.95075	0.92609
AAIERRNEY	C1202		NA	NA	NA	NA	0.305852	0.89111	NA
AAIESGHKL	C0801		7.79	11.18	0.732815	NA	0.298842	0.84372	0.84129
AAIETYNLL	C0304		7.68	7.04	0.364695	NA	NA	0.80795	0.80795
AAIETYNLL	C0801		NA	NA	0.463614	NA	NA	0.61307	0.85818
AAIEVHEVL	C0304		NA	NA	0.616252	76.478	0.409869	0.76749	0.76749
AAIEVHEVL	C0801		13.91	14.42	1.09058	113.94	0.477075	0.83944	0.88594
AAIEVYNEA	C0801		NA	8.71	0.5045	NA	NA	NA	0.93735
AAIEWIIEH	C1203		13.34	15.15	0.902477	114.5	0.273095	0.7652	0.93212
AAIEWIIEH	C1601		10.84	11.49	0.769756	105.14	0.620346	0.90175	0.91719
AAIFHYLII	C0302		NA	9.29	NA	NA	0.24327	0.78462	0.78462
AAIFHYLII	C0303		15.31	16.46	0.368798	104.11	0.192732	0.85805	0.84839
AAIFHYLII	C0304		15.97	15.93	0.506105	NA	0.24327	0.85633	0.85633
AAIFHYLII	C1203		NA	7.34	0.41197	NA	0.192732	0.78003	0.8111
AAIFHYLII	C1601		13	12.67	0.442364	NA	0.24327	0.82808	0.82659
AAIGALQEA	A0205		NA	NA	0.480903	149.99	0.253749	0.94314	0.91106
AAIGALQEA	A0206		NA	NA	0.477004	149.99	0.253749	0.93008	0.90414
AAIGEATRL	C1701		14.34	16.14	0.40289	128.38	0.214919	0.96964	0.96326
AAIGLVIYYL	C1203		11.55	12.14	0.754216	NA	0.447509	0.96119	0.92647
AAIGLVIYY	A2902		9.15	9.31	0.571012	NA	0.21895	0.9395	0.91639
AAIGLVIYY	C0202		8.8	9.4	0.392349	NA	NA	NA	0.83325
AAIGLVIYY	C0302		7.17	6.91	0.294011	NA	NA	NA	0.904
AAIGLVIYY	C0602		11.99	12.46	0.528951	NA	0.21895	0.96037	0.95553
AAIGLVIYY	C1202		NA	8.41	0.420474	NA	NA	NA	0.89201
AAIGLVIYY	C1203		11.45	11.86	0.639272	NA	0.276904	0.9699	0.94011
AAIGLVIYY	C1601		5.9	6.84	0.413622	NA	NA	NA	0.92999
AAIGPTTAR	A3401		14.78	17.4	0.493097	123.35	0.337645	0.95659	0.93711
AAIGPTTAR	A6601		15.26	16.32	0.63223	151.44	0.337645	0.96802	0.96149
AAIGQLAFL	C1701		NA	NA	NA	NA	0.193578	0.91364	NA
AAIGQRPLL	C0602		NA	NA	0.485744	NA	0.203146	0.92232	0.92045
AAIGTDKEL	C0801		10.08	11.14	0.634917	NA	NA	NA	0.94095
AAIHCGHTF	C1202		15.26	17.44	1.07846	125.5	0.612702	0.8765	0.8549
AAIHPSLEI	B1517		NA	NA	0.485925	NA	0.268025	0.88015	0.9263
AAIHPSLEI	C0303		14.66	17.23	0.419731	147.34	0.268025	0.90336	0.88108
AAIHPSLEI	C0304		14.76	15.65	0.517391	133.9	0.216573	0.89123	0.89123
AAIHPSLEI	C0801		9.72	14.59	0.621333	66.429	0.268025	0.82589	0.91886
AAIHPSLEI	C1601		NA	10.51	0.470176	88.954	0.216573	0.87979	0.86782
AAIHTSLTF	B4601		NA	NA	0.276484	NA	0.183683	0.83579	0.85267
AAIHTSLTF	C1202		NA	NA	NA	75.109	0.183683	0.83624	NA
AAIIAYLMH	B4601		NA	5.64	0.559511	NA	0.162659	0.7656	0.89073
AAIKAFIAV	A0206		NA	NA	0.473732	NA	0.29021	0.86658	0.90014
AAIKAFIAV	C0303		10.34	12.63	0.322793	NA	0.29021	0.82742	0.82423
AAIKAFIAV	C0304		12.01	13.89	0.479518	NA	0.269217	0.85712	0.85712
AAIKAFIAV	C0801		7.98	8.64	0.617095	NA	0.29021	0.87282	0.88388
AAIKAFIAV	C1601		7.02	7.55	0.41547	NA	0.269217	0.8096	0.81847
AAIKAIKFY	B1517		8.99	10.75	NA	NA	NA	0.46406	0.46163
AAIKAIKFY	C1203		7	8.61	0.745857	NA	0.321582	0.7739	0.78448
AAIKAIKFY	C1601		11.34	11.57	0.922744	NA	0.648598	0.83224	0.84546
AAIKAIKLY	C1203		NA	4.2	0.640037	NA	0.362383	0.77805	0.71388
AAIKAIKLY	C1601		17.78	20.88	0.96541	111.95	0.684744	0.84597	0.83445
AAIKALEL	C0303		7.62	7.73	NA	NA	0.142967	0.83046	0.82846
AAIKALEL	C0304		6.61	7.2	0.33594	NA	0.170927	0.8591	0.82738
AAIKFEGAIYR	A3101		NA	NA	0.453913	NA	0.140483	0.7255	0.7255
AAIKIIRQL	A0205		14.92	15.19	0.793446	133.58	0.532525	0.97325	0.93675
AAIKIIRQL	B5802		17.06	17.75	0.64018	187.78	0.532525	0.96941	0.96941
AAIKIIRQL	C0602		12.43	12.21	0.990059	114.99	0.517813	0.95088	0.93811
AAIKIIRQL	C1203		13.33	14.49	0.924564	156.75	0.532525	0.93623	0.91585
AAIKIIRQL	C1502		NA	NA	0.423083	NA	0.517813	0.81234	0.80972
AAIKIIRQL	C1601		7.84	9.78	0.632352	NA	0.517813	0.94776	0.92872
AAIKINKPQ	B4601		7.96	8.59	1.1151	NA	0.312315	0.76671	0.60885
AAIKNFSPY	B4601		NA	8.26	0.499854	NA	0.294012	0.92689	0.9523
AAIKNFSPY	C1202		NA	NA	0.517686	NA	0.294012	0.92688	0.94683
AAIKNSPPAM	B4201		NA	9.92	0.570787	NA	0.288604	0.8684	0.8684
AAIKPGTPLYA	C0303		NA	11.2	0.456985	NA	0.420957	0.90593	0.87488
AAIKPGTPLYA	C0304		NA	5.72	0.460625	NA	0.232193	0.87395	0.87395
AAIKPGTPLY	C0303		14.7	16.5	0.455843	NA	0.392417	0.85464	0.83908
AAIKPGTPLY	C0304		13.37	13.75	0.570814	NA	0.387764	0.85557	0.85557
AAIKPGTPL	B0702		NA	NA	0.324813	NA	0.193891	0.90485	0.92361
AAIKPGTPL	B4601		12.05	13.72	0.395026	110.41	0.193891	0.94354	0.92502
AAIKPGTPL	C0302		11.39	11.75	0.436536	NA	0.162444	0.94024	0.9338
AAIKPGTPL	C0303		7.9	8.9	0.387338	NA	0.193891	0.93351	0.93764
AAIKPGTPL	C0304		9.56	10	0.451697	NA	0.162444	0.93352	0.92178
AAIKPGTPL	C0801		11.01	14.15	0.577191	122.19	0.193891	0.92763	0.97028
AAIKPGTPL	C1202		13.1	14.15	0.386277	109.11	0.193891	0.94342	0.92655
AAIKPGTPL	C1203		NA	NA	0.397726	NA	0.193891	0.93692	0.92574
AAIKQAAGF	C0202		10.29	11.79	0.788941	NA	0.169743	0.86977	0.9309
AAILEHSLF	C1203		10.31	10.67	NA	96.19	NA	0.68157	0.58354
AAILGMHTL	C0304		NA	4.11	0.61197	NA	0.336203	0.8738	0.8738
AAILGMHTL	C0801		6.4	5.36	0.757018	NA	0.314022	0.86369	0.83936
AAILLQQVM	C1202		NA	NA	NA	NA	0.143919	0.88588	NA
AAILPDMAL	C0303		12.18	13.52	0.495266	97.798	0.315943	0.899	0.90018
AAILPDMAL	C0304		NA	NA	0.590348	NA	0.187432	0.95588	0.92878
AAILPDMAL	C0801		9.44	10.18	0.585148	NA	0.315943	0.83292	0.86384
AAILQTEVDAL	C0801		NA	NA	0.247778	102.52	0.303599	0.84301	0.87307
AAILTLAPH	B4601		NA	NA	NA	NA	0.21195	0.82085	NA
AAILTLAPH	C0302		NA	8.79	0.690114	NA	0.421101	0.93962	0.93724
AAILWKPGAPFSIE	A6802		NA	5.39	NA	NA	NA	NA	0.14045
AAIMQALWL	C1502		9.19	11.01	0.406331	NA	0.273862	0.94148	0.94148
AAIMQALWL	C1701		7.83	8.98	0.375608	NA	0.303513	0.93432	0.92974
AAINFQPKM	C0202		6.72	8.95	0.711273	NA	0.395737	0.86769	0.89574
AAINFQPKM	C1202		14.21	14.98	0.721931	118.74	0.403296	0.90371	0.94119
AAINFQPKM	C1203		14.37	15.34	0.925766	131.03	0.403296	0.88536	0.94123
AAINHYIEA	C0304		NA	8.98	NA	NA	NA	0.80478	0.80478
AAINHYIEA	C0801		9.94	11.94	0.686353	NA	0.238118	0.84593	0.94831
AAINKFQPF	B4601		NA	7.05	0.424002	77.072	0.33673	0.92725	0.9536
AAINPELLQLL	C0202		14.1	14.87	1.07493	99.973	0.528294	0.88784	0.88673
AAINPELLQLL	C1202		14.94	15.72	1.19057	112.13	0.528294	0.89739	0.90733
AAINPELLQLL	C1203		15.02	15.65	0.971384	113.44	0.528294	0.8778	0.88576
AAINPELLQL	C0302		10.8	12.76	0.669575	NA	0.436617	0.91029	0.91029
AAINPELLQL	C0303		13.96	15.3	0.640322	117.01	0.450934	0.94642	0.89979
AAINPELLQL	C0304		13.78	15.98	0.767499	NA	0.436617	0.93315	0.93315
AAINPELLQL	C0801		12.53	13.98	0.877786	210.05	0.450934	0.89862	0.91729
AAINPELLQL	C1601		14.62	16.21	0.707362	199.75	0.436617	0.93718	0.83156
AAINPELLQL	C1701		15.65	15.37	0.573296	123.35	0.450934	0.93413	0.9107
AAINPNHPL	C0302		NA	8.83	0.612461	NA	0.364058	0.90711	0.85901
AAINPNHPL	C0303		10.89	12.99	0.678192	NA	0.469276	0.9404	0.91749
AAINPNHPL	C0304		7.13	8.02	0.256875	NA	0.364058	0.84334	0.84334
AAINPNHPL	C0801		11.19	12.53	0.78904	NA	0.469276	0.81705	0.91702
AAINRQINL	C0303		NA	6.16	0.691169	131.03	0.471585	0.87261	0.88585
AAINRQINL	C0304		11.32	12.26	0.705883	142.08	0.470725	0.87504	0.87223
AAINRQINL	C1701		14.04	15	0.737445	169.06	0.471585	0.8776	0.88525
AAINRYSRL	C1701		8.35	8.45	0.405111	NA	0.349997	0.90648	0.91054
AAINSLVEI	A0206		NA	NA	0.358321	NA	NA	NA	0.81015
AAIPIQINV	C1203		NA	6.92	NA	NA	NA	0.67302	0.62465
AAIPPDYLL	C1701		8.88	8.76	NA	NA	NA	0.37641	0.36972
AAIPSAPVL	C0303		14.07	14.71	0.429836	130.05	0.218357	0.92831	0.94309
AAIPSAPVL	C0304		NA	NA	0.462001	NA	0.174981	0.937	0.937
AAIPSAPVL	C0704		NA	NA	0.401667	NA	NA	NA	0.92009
AAIPSAPVL	C1203		NA	NA	NA	NA	0.218357	0.9323	NA
AAIPSLLNA	A0205		NA	NA	0.254958	NA	NA	NA	0.88975
AAIPSLLNA	A0206		8.82	11.67	0.501621	NA	NA	NA	0.90982
AAIPTSRAL	B4601		NA	NA	0.301864	NA	0.147182	0.95366	0.86199
AAIPTSRAL	C0303		NA	NA	0.332116	NA	0.147182	0.89162	0.9284
AAIPTSRAL	C0304		NA	NA	0.3333	NA	NA	0.88976	0.90062
AAIPYWLLL	C0303		12.34	13.45	0.396731	NA	0.294216	0.88248	0.85849
AAIPYWLLL	C0304		13.36	13.65	0.561184	NA	0.278327	0.86624	0.85709
AAIPYWLLL	C1502		12.42	13.95	0.458543	NA	0.278327	0.8721	0.8721
AAIQAYEDM	B4601		NA	NA	NA	NA	0.20481	0.91791	NA
AAIQCLQAL	C0303		7.83	NA	0.552138	NA	0.319005	0.92521	0.91232
AAIQDIAAF	B4601		7.67	8.28	0.374483	NA	0.214166	0.9407	0.83072
AAIQGATLL	C1701		6.91	7.2	0.297306	NA	0.165897	0.84921	0.90611
AAIQGRPPY	B4601		NA	16.08	0.484435	133.12	0.294031	0.90833	0.88728
AAIQGRPPY	C1202		NA	13.68	0.442715	98.997	0.294031	0.94495	0.92737
AAIQQRTLL	C1701		8.3	11.72	0.673721	122.33	0.429636	0.92338	0.85652
AAIQRSQQY	B1501		NA	NA	NA	NA	0.408734	0.81797	NA
AAIRENPVY	B1501		11.61	13.29	0.830969	NA	0.225076	0.94415	0.96309
AAIRENPVY	B1503		12.34	14.09	0.425968	68.846	0.225076	0.92695	0.96634
AAIRENPVY	B1517		NA	11.89	0.418995	NA	0.225076	0.95167	0.90368
AAIRENPVY	C1202		NA	NA	0.309001	NA	0.225076	0.95135	0.94167
AAIREQVRF	B5703		6.12	11.64	1.59478	86.67	0.522437	0.93906	0.95509
AAIRFIIRH	C1203		NA	5.47	0.911324	NA	0.520518	0.83633	0.66081
AAIRGTKEL	B4601		NA	8.79	NA	NA	NA	0.83471	0.78586
AAIRTVIQI	C1502		NA	NA	NA	NA	0.178037	0.86512	0.72677
AAISCLQQL	C0303		NA	5.81	0.441266	NA	0.355811	0.88078	0.85585
AAISEVLYV	C1203		11.22	11.92	0.714504	NA	0.280963	0.91216	0.94082
AAISEVLYV	C1502		9.43	10.17	0.383159	NA	0.165355	0.87804	0.85961
AAISGENAGLVR	A3402		NA	NA	0.454989	NA	NA	NA	0.89737
AAISGENAGLVR	C1601		13.98	16.51	0.825804	134.13	0.525469	0.94415	0.94889
AAISHFLNCF	B4601		NA	NA	NA	NA	0.135179	0.7282	0.79194
AAISHFLNCF	C0202		NA	7.25	0.7164	NA	0.135179	0.78363	0.85155
AAISHFLNC	C0304		8.31	9.27	NA	NA	NA	NA	NA
AAISHGRVF	C0303		10.84	10.54	0.669569	NA	0.51163	0.7276	0.78337
AAISHGRVF	C0304		10.96	11.49	0.75712	NA	0.530859	0.91046	0.82346
AAISHGRVF	C1202		16.38	18.43	0.831139	91.087	0.51163	0.94498	0.92622
AAISHGRVF	C1203		NA	11.22	0.697145	NA	0.51163	0.89602	0.90727
AAISHGRVF	C1601		18.86	20.57	0.738771	146.79	0.530859	0.93777	0.93188
AAISKNYPF	B4601		NA	NA	NA	NA	0.207035	0.8052	NA
AAISLAFSK	A1101		14.13	15.63	0.645292	102.01	0.347049	0.94127	0.94127
AAISPSSLTY	C1202		NA	NA	0.341452	NA	0.259121	0.91569	0.87315
AAISQVDRL	A0205		13.65	15.3	0.520561	153.05	0.344963	0.96981	0.94986
AAISQVDRL	C0501		13.21	13.66	0.722617	115.71	0.344963	0.96487	0.96352
AAISQVDRL	C0801		9.64	10	0.756982	151.44	0.344963	0.93662	0.94277
AAISTSRVL	C0303		7.46	NA	0.472253	106.2	0.223432	0.95395	0.94961
AAISTSRVL	C1601		NA	NA	0.314545	NA	0.161956	0.94678	0.95111
AAITILRI	B5101		NA	5.42	NA	78.77	NA	0.74114	0.74114
AAITIQSSY	C1202		12.8	12.58	0.515352	86.833	0.284952	0.90169	0.89244
AAITLAFSK	A1101		9.91	11.19	NA	NA	NA	NA	0.74849
AAITLAFSK	A1102		8.46	9.51	NA	NA	NA	NA	0.7526
AAITVQRVL	C1601		NA	NA	0.244862	NA	NA	0.72747	0.73238
AAIVAKQVL	C0303		15.8	17.99	0.588742	122.18	0.455125	0.90933	0.87443
AAIVAKQVL	C0304		14.69	16.4	0.777577	122.18	0.547155	0.91037	0.89419
AAIVAKQVL	C0801		NA	4.85	0.570346	NA	0.455125	0.81021	0.90148
AAIVALCHF	C1202		NA	4.62	0.7412	NA	0.291308	0.78048	0.85418
AAIVAYGLYK	A1101		15.35	17.42	0.803274	NA	0.470213	0.95632	0.94611
AAIVAYGLYK	A1102		16.67	18.47	1.32095	NA	0.470213	0.96366	0.82696
AAIVEMQEL	C0801		8.91	9.58	0.739876	NA	0.308951	0.90644	0.93123
AAIVGEDEL	C0801		NA	8.92	0.620938	NA	0.238133	0.86305	0.95733
AAIVIQQKW	B5701		NA	NA	0.23938	NA	NA	0.66509	0.67532
AAIVPGSQL	C0302		NA	NA	0.698177	NA	NA	NA	0.96045
AAIVPGSQL	C0303		13.5	14.23	0.481103	149.99	0.42258	0.9659	0.98712
AAIVPGSQL	C0304		11.71	11.68	0.471665	136.33	0.353381	0.98254	0.98254
AAIVRIMKM	C1203		NA	NA	0.52004	NA	0.187344	0.67286	0.65524
AAIWFRTYL	C0303		NA	12.95	0.619722	123.21	0.368048	0.93957	0.93955
AAIWFRTYL	C0304		12.98	15.41	0.834133	134.26	0.382592	0.94395	0.94395
AAIWFRTYL	C0704		14.01	16.49	0.661286	123.35	0.368048	0.95988	0.95954
AAIWFRTYL	C1203		NA	14.31	0.83911	NA	0.368048	0.92911	0.94024
AAIWFRTYL	C1502		16.77	18.82	0.822416	146.69	0.382592	0.93843	0.93042
AAIWFRTYL	C1701		17.24	17.66	0.389426	138.98	0.368048	0.95153	0.95119
AAIWQYESL	B4601		12.99	14.82	0.417913	123.45	0.393166	0.94061	0.89893
AAIWQYESL	C0303		16.39	17.67	0.558711	143.11	0.393166	0.93813	0.90367
AAIWQYESL	C0304		15.49	16.77	0.687003	136.33	0.314998	0.93793	0.88268
AAIWQYESL	C1202		13.22	13.99	0.545832	NA	0.393166	0.92981	0.90907
AAIYHVLHF	B1517		20.8	22.59	1.0875	148.28	0.729928	0.91831	0.83338
AAIYHVLHF	C0202		18.93	20.55	1.51446	128.75	0.729928	0.91488	0.91394
AAIYHVLHF	C0303		6.05	7.4	0.954148	NA	0.729928	0.7135	0.77467
AAIYHVLHF	C0304		NA	4.4	1.09212	NA	0.723471	0.75798	0.75798
AAIYHVLHF	C0704		17.93	19.73	1.45829	141.98	0.729928	0.86121	0.84635
AAIYHVLHF	C1202		10.61	18.78	1.46931	132.72	0.729928	0.82308	0.88989
AAIYHVLHF	C1203		14.25	17.09	1.31734	NA	0.729928	0.87326	0.82301
AAIYLSRGFF	C0202		NA	6.53	0.841655	NA	0.392913	0.94001	0.94778
AAIYLSRGFF	C1202		14.12	14.93	0.764221	108.43	0.392913	0.9503	0.93129
AAIYLVTSL	C0303		9.44	11.22	0.394477	82.671	0.252729	0.895	0.92503
AAIYLVTSL	C0304		NA	9.26	0.500789	NA	NA	0.87738	0.91893
AAIYLVTSL	C1701		12.81	14.04	0.288998	114.78	0.252729	0.90785	0.8583
AAIYNTTEL	C0303		NA	6.32	NA	NA	NA	0.90802	0.90301
AAKAAGVSF	B4201		14.33	14.67	0.363704	NA	0.189107	0.87384	0.87384
AAKAAGVSF	B4601		13.79	14.82	0.35536	85.676	0.189107	0.89955	0.89211
AAKAAGVSF	C0202		12.06	13.15	0.438622	NA	0.189107	0.91216	0.9121
AAKAAGVSF	C1202		13.22	13.15	0.254552	85.676	0.189107	0.90839	0.8953
AAKAALAAF	C1601		10.17	11.61	NA	NA	NA	0.46743	0.51155
AAKAALEEF	B4601		NA	5.77	0.340608	NA	0.258183	0.90442	0.92289
AAKAALEEF	C0202		9.65	10.4	0.468109	NA	0.258183	0.9338	0.95341
AAKAALEEF	C1202		8.94	10.8	0.294289	NA	NA	NA	0.89307
AAKAATAAAAAAA	B4002		NA	NA	0.384594	NA	NA	0.73681	0.71571
AAKAATAAAAAAA	B4006		NA	NA	0.241313	NA	NA	0.72022	0.71278
AAKAGLLAL	B4201		11.65	13.43	0.419038	NA	NA	NA	0.88241
AAKAGLLAL	B4601		10.61	11.95	0.322499	NA	NA	NA	0.85409
AAKAILLYL	C1601		NA	NA	0.378019	NA	NA	0.85708	0.85849
AAKAPTKAAPKQKIVKPVKVSAPRVGGKR	G0104		NA	NA	0.344159	NA	NA	NA	0.66136
AAKASVPTI	C1202		NA	NA	0.175131	NA	NA	NA	0.70864
AAKAVANTM	C1202		12.5	13.07	0.595582	115.49	0.328142	0.93154	0.95553
AAKAVLADW	B5701		9.15	9.48	0.30382	NA	NA	0.86882	0.86452
AAKCALAYF	C0202		8.47	9.24	0.72009	NA	0.281718	0.94376	0.92165
[truncated: 343,032+ more rows]
