# Supplementary material for: Deep learning boosts sensitivity of mass spectrometry-based immunopeptidomics
Source: Nat Commun. 2021 Jun 7;12:3346. doi: 10.1038/s41467-021-23713-9 (PMC8184761; doi:10.1038/s41467-021-23713-9)
Supplement: Supplementary file 8 — Supplementary Data 5 [file 41467_2021_23713_MOESM8_ESM.xlsx]

## Sheet: Legend
Supplementary Table 4 | Analysis of proposed spliced peptides from Liepe et al. 2019
		The sheet "Combined results" shows the combined results for all PSMs as extracted from Liepe et al. 2019, spliced and non-spliced peptides, and compares them to results obtained from the MaxQuant rescoring and MSFragger rescoring pipeline.
			Column	Description
		Liepe et al.	Rawfile	Raw file
			Scan number	Scan number
			Peptide Sequence	Unmodified peptide sequence.
			Splicing position within peptide	Proposed splicing position within peptide.
			Mascot score	Mascot score.
			Peptide type	Indication of whether the proposed peptide sequence is potentially spliced or non-spliced.
		Mascot, MaxQuant, MSFragger	Sequence	Proposed peptide sequence by either one of the three search engines.
			Spectral angle	Spectral angle (prediction to experimental) given the proposed peptide sequence.
			PSM discrimination score	Percolator PSM score using the pre-trained percolator model from the MaxQuant rescoring analysis.
			Peptide discrimination score	Percolator Peptide score using the pre-trained percolator model from the MaxQuant rescoring analysis.
			Minimal observed score difference	Discrimination score difference between the proposed spliced peptide and the best non-spliced by MaxQuant and MSFragger.
			Minimal Levenshtein distance	Levenshtein distance between the proposed spliced peptide and the best non-spliced by MaxQuant and MSFragger.
		Peptide classification	Rescorable	Indication whether the Liepe at al. proposed PSM was rescorable.
			Survived Mascot rescored FDR	Indication whether the proposed PSM survives FDR estimation by the pre-trained percolator model.
			None I/L isobaric with Maxquant	Indication whether the proposed PSM is not I/L isobaric with the MaxQuant peptide sequence.
			No better hypothesis with MaxQuant	Indication whether the proposed PSM has a higher score than the MaxQuant PSM.
			No better hypothesis with MSFragger	Indication whether the proposed PSM has a higher score than the MSFragger PSM (and is not I/L isobaric with MSFragger).
			Survives Occams razor	Indication whether the proposed PSM cannot be similarly explained by a non-spliced peptide.

## Sheet: Combined results
Liepe et al. proposed PSMs (Mascot)						Rescoring of Mascot results			Rescoring of Maxquant results				Rescoring of MSFragger results						Peptide classification
Rawfile	Scan number	Peptide Sequence	Splicing position within peptide	Mascot score	Peptide type	Spectral angle	PSM discrimination score	Peptide discrimination score	Sequence	Spectral angle	PSM discrimination score	Peptide discrimination score	Sequence	Spectral angle	PSM discrimination score	Peptide discrimination score	Minimal observed score difference	Minimal Levenshtein distance	Rescorable	Survived Mascot rescored FDR	None I/L isobaric with Maxquant	No better hypothesis with MaxQuant	No better hypothesis with MSFragger	Survives Occams razor
20120322_EXQ1_MiBa_SA_HCC1143_1_A	5913	VQRPPRQTA	8	24.01	spliced	0.06923	-7.00374	-7.00374	VRQLFELF	0.34536	-4.71537	-4.71537	RVQPPAQTR	0.8896	3.14323	3.14323	-10.147	7	yes
20120322_EXQ1_MiBa_SA_HCC1143_1_A	17815	HTLEPLIPR		24.05	non-spliced	0.95499	2.93586		HTLEPLIPR	0.95499	2.93586	2.93586	HTLEPLIPR	0.95499	2.93586		0	0
20120322_EXQ1_MiBa_SA_HCC1143_1_A	23909	TDGPPPVQF		24.05	non-spliced	0.77664	-0.086835		TDGPPPVQF	0.77664	-0.086835		TDGPPPVQF	0.77664	-0.086835	1.1624	0	0
20120322_EXQ1_MiBa_SA_HCC1143_1_A	20441	RYIEIFPSR		24.07	non-spliced	0.94233	3.17448	3.17448	RYIEIFPSR	0.94233	3.17448		RYIEIFPSR	0.94233	3.17448		0	0
20120322_EXQ1_MiBa_SA_HCC1143_1_A	8874	KIVFAKPPDQKR	1	24.08	spliced	0.27813	-4.13904	-4.13904	KRELLLGELMKP	0.3266	-2.55466	-2.55466	KRLELEQVRQK	0.29704	-2.00006		-2.13898	10	yes
20120322_EXQ1_MiBa_SA_HCC1143_1_A	7123	HAHVDKVTY		24.11	non-spliced	0.84686	3.01057		HAHVDKVTY	0.84686	3.01057		HAHVDKVTY	0.84686	3.01057	3.55708	0	0
20120322_EXQ1_MiBa_SA_HCC1143_1_A	13696	RIIEPLTSR		24.12	non-spliced	0.9138	2.53104		RIIEPLTSR	0.9138	2.53104		RIIEPLTSR	0.9138	2.53104	2.6631	0	0
20120322_EXQ1_MiBa_SA_HCC1143_1_A	17895	NVIRDAVTY		24.16	non-spliced	0.81565	0.502725		NVIRDAVTY	0.81565	0.502725				-15		0	0
20120322_EXQ1_MiBa_SA_HCC1143_1_A	20682	VADGYPVRL		24.16	non-spliced	0.94986	2.25117	2.25117			-15		VADGYPVRL	0.94986	2.25117		0	9
20120322_EXQ1_MiBa_SA_HCC1143_1_A	19704	TFDPWGPSS	2	24.17	spliced	0.22637	-4.97833	-4.97833	TFDPHTEF	0.90684	1.50782		TFDPHTEF	0.90684	1.50782	1.50782	-6.48615	5	yes
20120322_EXQ1_MiBa_SA_HCC1143_1_A	4389	AQARHPLTRS	7	24.18	spliced	0.82964	2.62879	2.62879	AQARHPLSTR	0.92183	3.97525	3.97525	AQARHPLSTR	0.92183	3.97525		-1.34646	2	yes	yes	yes
20120322_EXQ1_MiBa_SA_HCC1143_1_A	9108	SVPREGYPS	4	24.18	spliced	0.22092	-6.35193	-6.35193	TTWSVNNGI	0.13693	-6.73759	-6.73759	TTPFPASSSP	0.09328	-6.08242	-6.08242	-0.26951	9	yes
20120322_EXQ1_MiBa_SA_HCC1143_1_A	14409	NSFNSPRNL		24.2	non-spliced	0.95716	2.26024		NSFNSPRNL	0.95716	2.26024	2.26024	NSFNSPRNL	0.95716	2.26024		0	0
20120322_EXQ1_MiBa_SA_HCC1143_1_A	19235	LRPVFQQRF		24.23	non-spliced	0.95176	2.64686		LRPVFQQRF	0.95176	2.64686		LRPVFQQRF	0.95176	2.64686	2.64686	0	0
20120322_EXQ1_MiBa_SA_HCC1143_1_A	9254	IRADIDKKY		24.23	non-spliced	0.95097	3.20158		IRADIDKKY	0.95097	3.20158	3.20158	IRADIDKKY	0.95097	3.20158		0	0
20120322_EXQ1_MiBa_SA_HCC1143_1_A	26210	LPFPNPERNF		24.25	non-spliced	0.92287	3.26975	3.26975			-15		LPFPNPERNF	0.92287	3.26975		0	10
20120322_EXQ1_MiBa_SA_HCC1143_1_A	7848	LQKQLVCVNTR	5	24.25	spliced	0.13198	-7.39315	-7.39315	LQSLSRQGEKR	0.71429	-2.48668	-2.48668	KENIQTGPRTR	0.35847	-5.87505	-5.87505	-4.90647	8	yes
20120322_EXQ1_MiBa_SA_HCC1143_1_A	15275	RYGCVENVY		24.27	spliced	0.21168	-6.92925	-6.92925	PHWEGNTVY	0.76263	-1.03617	-1.03617	TAYIDGSNVY	0.48434	-2.59381	-2.40651	-5.89308	7	yes
20120322_EXQ1_MiBa_SA_HCC1143_1_A	24130	IPIDPNEPTY	1	24.27	spliced	0.78926	1.26104	2.62327			-15		LPIDPNEPTY	0.79933	1.33381		-0.07277	10	yes	yes	yes	yes
20120322_EXQ1_MiBa_SA_HCC1143_1_A	14260	RFLAVRTLR		24.28	non-spliced	0.70058	1.97768	1.97768	FRGRKRRR	0.68489	-1.7546	-1.7546	RFLAVRTLR	0.70058	1.97768		0	7
20120322_EXQ1_MiBa_SA_HCC1143_1_A	25640	SYDPTIENTF		24.28	non-spliced	0.75516	0.731601				-15		SYDPTIENTF	0.75516	0.731601	1.35557	0	10
20120322_EXQ1_MiBa_SA_HCC1143_1_A	4591	SAQSRGYGAQR		24.29	non-spliced	0.83433	1.76963		SAQSRGYGAQR	0.83433	1.76963				-15		0	0
20120322_EXQ1_MiBa_SA_HCC1143_1_A	21647	AEQLRAELL		24.3	non-spliced	0.89913	2.7632		AEQLRAELL	0.89913	2.7632	2.7632	AEQLRAELL	0.89913	2.7632		0	0
20120322_EXQ1_MiBa_SA_HCC1143_1_A	16635	RDHLQPAVF		24.35	non-spliced	0.88064	2.62859		RDHLQPAVF	0.88064	2.62859		RDHLQPAVF	0.88064	2.62859	2.64823	0	0
20120322_EXQ1_MiBa_SA_HCC1143_1_A	13300	GTRPFVISR		24.36	non-spliced	0.9098	2.3526		GTRPFVISR	0.9098	2.3526		GTRPFVISR	0.9098	2.3526	3.21949	0	0
20120322_EXQ1_MiBa_SA_HCC1143_1_A	1860	KLRAKQEQEAK		24.36	non-spliced	0.85813	4.1425	4.31584	KLRAKQEQEAK	0.85813	4.1425		KLRAKQEQEAK	0.85813	4.1425		0	0
20120322_EXQ1_MiBa_SA_HCC1143_1_A	14258	RESPRPLQL		24.37	non-spliced	0.83677	1.55151		RESPRPLQL	0.83677	1.55151	2.56794	RESPRPLQL	0.83677	1.55151		0	0
20120322_EXQ1_MiBa_SA_HCC1143_1_A	4325	SVQGSHVTR		24.37	non-spliced	0.86447	2.70469		SVQGSHVTR	0.86447	2.70469	2.89399	SVQGSHVTR	0.86447	2.70469		0	0
20120322_EXQ1_MiBa_SA_HCC1143_1_A	19231	STYYGSFVTR		24.39	non-spliced	0.96945	3.33215		STYYGSFVTR	0.96945	3.33215	3.3507	STYYGSFVTR	0.96945	3.33215		0	0
20120322_EXQ1_MiBa_SA_HCC1143_1_A	529	KRKEAVKKV		24.42	non-spliced	0.84342	1.67914		VLKQSRKVK	0.37714	-4.37717	-4.37717	KRKEAVKKV	0.84342	1.67914		0	7
20120322_EXQ1_MiBa_SA_HCC1143_1_A	14885	RTYSLGSALR		24.44	non-spliced	0.89112	2.3458		RTYSLGSALR	0.89112	2.3458	2.3458	RYGGKSLVFP	0.06848	-7.60222	-7.60078	0	0
20120322_EXQ1_MiBa_SA_HCC1143_1_A	6124	HRIGQQNEV		24.46	non-spliced	0.87711	2.28891		HRIGQQNEV	0.87711	2.28891	2.28891	HRIGQQNEV	0.87711	2.28891		0	0
20120322_EXQ1_MiBa_SA_HCC1143_1_A	5737	LPRPSSLDKTQ	7	24.48	spliced	0.12369	-7.3845	-7.3845	SKDKLVRPPSD	0.24224	-4.59434	-4.59434	KKMAGSTLTFR	0.29642	-4.23399	-4.23399	-3.15051	10	yes
20120322_EXQ1_MiBa_SA_HCC1143_1_A	13471	RGVDFFKQR		24.49	non-spliced	0.91435	3.04352		RGVDFFKQR	0.91435	3.04352	3.1087	RGVDFFKQR	0.91435	3.04352		0	0
20120322_EXQ1_MiBa_SA_HCC1143_1_A	18546	LRSGVIVRL		24.49	non-spliced	0.96808	2.10783				-15		LRKDLVLR	0.11935	-4.74786		6.85569	9
20120322_EXQ1_MiBa_SA_HCC1143_1_A	5867	RVQPPAQTR		24.5	non-spliced	0.80384	0.785041		RVQPPAQTR	0.80384	0.785041				-15		0	0
20120322_EXQ1_MiBa_SA_HCC1143_1_A	16094	RDHPVIKVF	1	24.54	spliced	0.90138	3.69124	3.69124	REKIYRVF	0.0675	-8.46708	-8.43988	KLLSLFLEF	0.50169	-3.45554	-3.45554	7.14678	6	yes	yes	yes	yes	yes	yes
20120322_EXQ1_MiBa_SA_HCC1143_1_A	20676	IADHPDFFR	7	24.54	spliced	0.70399	1.11822	1.11822	IADHPDFRF	0.86807	2.95229	2.95229	IADHPDFRF	0.86807	2.95229		-1.83407	2	yes	yes	yes
20120322_EXQ1_MiBa_SA_HCC1143_1_A	27757	VYDLSIRGF		24.55	non-spliced	0.95828	2.30778		VYDLSIRGF	0.95828	2.30778		VYDLSIRGF	0.95828	2.30778	2.30778	0	0
20120322_EXQ1_MiBa_SA_HCC1143_1_A	7331	KSLIKSWKK		24.56	non-spliced	0.85105	3.33788		KSLIKSWKK	0.85105	3.33788	3.33788	KSLIKSWKK	0.85105	3.33788		0	0
20120322_EXQ1_MiBa_SA_HCC1143_1_A	16568	AGFQRDLGSLR		24.6	non-spliced	0.88976	2.74102		AGFQRDLGSLR	0.88976	2.74102		AGFQRDLGSLR	0.88976	2.74102	4.34467	0	0
20120322_EXQ1_MiBa_SA_HCC1143_1_A	14877	RVLEKLGVTVR		24.61	non-spliced	0.94695	3.64858	3.64858			-15		RVLEKLGVTVR	0.94695	3.64858		0	11
20120322_EXQ1_MiBa_SA_HCC1143_1_A	10544	HAANPENQF	2	24.62	spliced	0.83879	2.05133	2.05133	NFDRSNQF	0.26944	-4.14044	-4.14044	EGFSQANQF	0.35999	-4.35057	-4.35057	6.19177	6	yes	yes	yes	yes	yes	yes
20120322_EXQ1_MiBa_SA_HCC1143_1_A	4909	RVKETEKALSR		24.64	non-spliced	0.84728	3.59807		RVKETEKALSR	0.84728	3.59807		RVKETEKALSR	0.84728	3.59807	4.52591	0	0
20120322_EXQ1_MiBa_SA_HCC1143_1_A	8465	KESPPHEDL		24.68	non-spliced	0.80547	2.77867	2.77867	KESPPHEDL	0.80547	2.77867		KESPPHEDL	0.80547	2.77867		0	0
20120322_EXQ1_MiBa_SA_HCC1143_1_A	13923	KESTTKYYF		24.73	non-spliced	0.80994	2.06777	2.69724	KESTTKYYF	0.80994	2.06777		KESTTKYYF	0.80994	2.06777		0	0
20120322_EXQ1_MiBa_SA_HCC1143_1_A	1334	KVKKPTGTR		24.74	non-spliced	0.86164	2.39549				-15		KVKKPTGTR	0.86164	2.39549	3.05017	0	9
20120322_EXQ1_MiBa_SA_HCC1143_1_A	4664	KLPSGSKKV		24.78	non-spliced	0.78414	1.47294		KLPSGSKKV	0.78414	1.47294	2.6944	KLPSGSKKV	0.78414	1.47294		0	0
20120322_EXQ1_MiBa_SA_HCC1143_1_A	24396	EPESLGVVY		24.79	non-spliced	0.81598	0.279554				-15		EPESLGVVY	0.81598	0.279554	1.42519	0	9
20120322_EXQ1_MiBa_SA_HCC1143_1_A	7825	TAVDKDNKF		24.79	non-spliced	0.88847	3.74035		TAVDKDNKF	0.88847	3.74035		TAVDKDNKF	0.88847	3.74035	3.85403	0	0
20120322_EXQ1_MiBa_SA_HCC1143_1_A	10404	RTFPGVASR		24.8	non-spliced	0.89711	2.07819		RTFPGVASR	0.89711	2.07819	2.89435	RTFPGVASR	0.89711	2.07819		0	0
20120322_EXQ1_MiBa_SA_HCC1143_1_A	15361	KYLQEEVNINR		24.8	non-spliced	0.92807	3.92347		KYLQEEVNINR	0.92807	3.92347		KYLQEEVNINR	0.92807	3.92347	4.09298	0	0
20120322_EXQ1_MiBa_SA_HCC1143_1_A	15025	RTLALPPSR	3	24.81	spliced	0.54845	-0.219829	-0.219829	LIGREPLGR	0.66879	-1.29451	-1.29451	RDLAPIGIR	0.60976	-0.197688	-0.197688	-0.022141	7	yes
20120322_EXQ1_MiBa_SA_HCC1143_1_A	6738	RIYELRNKER		24.81	non-spliced	0.94082	3.43279		RIYELRNKER	0.94082	3.43279	3.51675	RIYELRNKER	0.94082	3.43279		0	0
20120322_EXQ1_MiBa_SA_HCC1143_1_A	20075	LPAAAQDVY		24.82	non-spliced	0.7486	0.460193		LPAAAQDVY	0.7486	0.460193	1.07838	LPAAAQDVY	0.7486	0.460193		0	0
20120322_EXQ1_MiBa_SA_HCC1143_1_A	8340	ATFLKKVAK		24.84	non-spliced	0.88447	3.72743		ATFLKKVAK	0.88447	3.72743	3.76358	ATFLKKVAK	0.88447	3.72743		0	0
20120322_EXQ1_MiBa_SA_HCC1143_1_A	1221	KVKKPTGTR		24.85	non-spliced	0.85282	2.36343				-15		KVKKPTGTR	0.85282	2.36343	3.05017	0	9
20120322_EXQ1_MiBa_SA_HCC1143_1_A	3920	RTKGLTSER		24.86	non-spliced	0.91515	2.43034		RTKGLTSER	0.91515	2.43034	3.0394			-15		0	0
20120322_EXQ1_MiBa_SA_HCC1143_1_A	4646	KANQITKVR		24.88	non-spliced	0.68796	2.03164		KANQITKVR	0.68796	2.03164		KANQITKVR	0.68796	2.03164	2.34394	0	0
20120322_EXQ1_MiBa_SA_HCC1143_1_A	14998	SSNPALARL	7	24.9	spliced	0.93352	2.40209	2.40209	SSNPALALR	0.94753	2.77818	2.77818	SSNPALALR	0.94753	2.77818		-0.37609	2	yes	yes	yes
20120322_EXQ1_MiBa_SA_HCC1143_1_A	1680	RIHRHLKSR		24.9	non-spliced	0.59041	0.335168		RIHRHLKSR	0.59041	0.335168	0.335168	RIHRHLKSR	0.59041	0.335168		0	0
20120322_EXQ1_MiBa_SA_HCC1143_1_A	21839	KKINWIVQY		24.9	non-spliced	0.663	-0.709175		KKINWIVQY	0.663	-0.709175		KKINWIVQY	0.663	-0.709175	-0.621011	0	0
20120322_EXQ1_MiBa_SA_HCC1143_1_A	7030	VGKEIKRYES	3	24.94	spliced	0.25357	-6.16842	-6.16842	RYYAPVRQR	0.26277	-2.44304		RVPmINHLGR	0.08618	-4.64992	-4.4365	-3.72538	9	yes
20120322_EXQ1_MiBa_SA_HCC1143_1_A	13017	KQIGGTHVV	4,5	24.95	spliced	0.52393	-2.11987	-2.11987	RDVITHVV	0.95273	1.61817	1.61817	RDVITHVV	0.95273	1.61817		-3.73804	5	yes
20120322_EXQ1_MiBa_SA_HCC1143_1_A	5030	NSREKIYNR		24.95	non-spliced	0.93317	2.86223		NSREKIYNR	0.93317	2.86223	2.86223	NSREKIYNR	0.93317	2.86223		0	0
20120322_EXQ1_MiBa_SA_HCC1143_1_A	23791	HWDPQEVTL		24.97	non-spliced	0.92187	2.00471		HWDPQEVTL	0.92187	2.00471	2.53938	HWDPQEVTL	0.92187	2.00471		0	0
20120321_EXQ1_MiBa_SA_HCC1143_1	20555	TGSPPHLQF	2	25.01	spliced	0.7111	0.376768	0.376768	ASSPPHLQF	0.9153	2.72947		ASSPPHLQF	0.9153	2.72947	2.85354	-2.3527	2	yes	yes	yes
20120321_EXQ1_MiBa_SA_HCC1143_2	6667	ARNGHLATV		25.01	non-spliced	0.88161	1.9126		ARNGHLATV	0.88161	1.9126		ARNGHLATV	0.88161	1.9126	1.93695	0	0
20120321_EXQ1_MiBa_SA_HCC1143_2	6888	RTFLSKTGR		25.01	non-spliced	0.95504	3.26673		RTFLSKTGR	0.95504	3.26673	3.38666	RTFLSKTGR	0.95504	3.26673		0	0
20120322_EXQ1_MiBa_SA_HCC1143_1_A	10219	RLWGIQKNR		25.01	non-spliced	0.91205	2.69354		RLWGIQKNR	0.91205	2.69354	2.7103	RLWGIQKNR	0.91205	2.69354		0	0
20120322_EXQ1_MiBa_SA_HCC1143_1_A	8281	RVFLPNKQR		25.01	non-spliced	0.87888	2.00289		RVFLPNKQR	0.87888	2.00289		RVFLPNKQR	0.87888	2.00289	3.00631	0	0
20120321_EXQ1_MiBa_SA_HCC1143_1	12590	QPNPVEQRY		25.02	non-spliced	0.94451	3.60935		QPNPVEQRY	0.94451	3.60935		QPNPVEQRY	0.94451	3.60935	3.60935	0	0
20120321_EXQ1_MiBa_SA_HCC1143_1	18262	HPIEGSTTVF		25.02	non-spliced	0.94158	2.63209		TGHSFRHVF	0.11656	-5.91656	-5.91656	HPIEGSTTVF	0.94158	2.63209	2.63209	0	8
20120321_EXQ1_MiBa_SA_HCC1143_1	21232	QAAMPQVSY		25.02	non-spliced	0.8556	0.388119		QAAMPQVSY	0.8556	0.388119	1.84836	QAAMPQVSY	0.8556	0.388119		0	0
20120321_EXQ1_MiBa_SA_HCC1143_1	5468	RYRPGTVAR	6,7,8	25.02	spliced	0.82612	3.49932	3.49932	YRPRSIQR	0.3938	-3.42325	-3.42325	RVLmGGTLGR	0.20938	-5.53682	-5.02909	6.92257	5	yes	yes	yes	yes	yes	yes
20120321_EXQ1_MiBa_SA_HCC1143_2	15729	FAKPLISRT	2	25.02	spliced	0.80374	1.60865	1.60865	AFKPILSTR	0.94164	2.92513		AFKPILSTR	0.94164	2.92513	2.9438	-1.31648	4	yes	yes	yes
20120322_EXQ1_MiBa_SA_HCC1143_1_A	20826	SDLQRVYSI		25.02	non-spliced	0.88901	1.67863		SDLQRVYSI	0.88901	1.67863		SDLQRVYSI	0.88901	1.67863	3.73509	0	0
20120322_EXQ1_MiBa_SA_HCC1143_1_A	4948	VTQNSPAAR		25.02	non-spliced	0.87537	1.90605	3.06029	VTQNSPAAR	0.87537	1.90605		VTQNSPAAR	0.87537	1.90605		0	0
20120321_EXQ1_MiBa_SA_HCC1143_1	2268	SYYKDHHHR		25.03	non-spliced	0.8464	2.54093		SYYLWQTGQP	0.26098	-8.36421	-8.36421	SYYKDHHHR	0.8464	2.54093	4.3	0	7
20120321_EXQ1_MiBa_SA_HCC1143_1	4176	KVPCHVRAHTVR	6	25.04	spliced	0.09279	-10.9993	-10.9993	RVKYTKDHTVR	0.77982	5.35638		RVKYTKDHTVR	0.77982	5.35638		-16.3557	7	yes
20120321_EXQ1_MiBa_SA_HCC1143_2	17852	TRIPKIQQL		25.04	non-spliced	0.8833	2.15335				-15		TRIPKIQQL	0.8833	2.15335	3.09516	0	9
20120321_EXQ1_MiBa_SA_HCC1143_1	26457	YFDVEPAQV		25.06	non-spliced	0.7807	0.760809		YFDVEPAQV	0.7807	0.760809	1.37001	YFDVEPAQV	0.7807	0.760809		0	0
20120321_EXQ1_MiBa_SA_HCC1143_2	11014	AENQRITAV		25.06	non-spliced	0.87075	2.91421		AENQRITAV	0.87075	2.91421	3.06282	AENQRITAV	0.87075	2.91421		0	0
20120322_EXQ1_MiBa_SA_HCC1143_1_A	13168	RVNVTGIYR		25.06	non-spliced	0.91505	3.28514	3.4017	RVNVTGIYR	0.91505	3.28514		QPSIINHIR	0.36754	-6.00886	-5.98845	0	0
20120321_EXQ1_MiBa_SA_HCC1143_1	16065	KEPPEVQSF		25.07	non-spliced	0.88424	2.88891		KEPPEVQSF	0.88424	2.88891		KEPPEVQSF	0.88424	2.88891	2.96009	0	0
20120321_EXQ1_MiBa_SA_HCC1143_2	17849	GIKPPPIIGR		25.07	non-spliced	0.92962	3.83721				-15		GIKPPPIIGR	0.92962	3.83721		0	10
20120322_EXQ1_MiBa_SA_HCC1143_1_A	6073	RYNPYLKRR		25.07	non-spliced	0.82468	2.82298		RYNPYLKRR	0.82468	2.82298		RYNPYLKRR	0.82468	2.82298	2.88845	0	0
20120321_EXQ1_MiBa_SA_HCC1143_1	17132	FPYEESKEKF		25.08	non-spliced	0.88831	4.59539		FPYEESKEKF	0.88831	4.59539		FPYEESKEKF	0.88831	4.59539	4.59539	0	0
20120321_EXQ1_MiBa_SA_HCC1143_2	15113	SSNPALALR		25.08	non-spliced	0.95055	2.71987		SSNPALALR	0.95055	2.71987	2.77818	SSNPALALR	0.95055	2.71987		0	0
20120321_EXQ1_MiBa_SA_HCC1143_2	2034	RSFSRSKSNSR		25.08	non-spliced	0.79097	3.30972		RSFSRSKSNSR	0.79097	3.30972	4.31107	GPSVPPPSSERIS	0.1431	-6.11306	-6.11306	0	0
20120322_EXQ1_MiBa_SA_HCC1143_1_A	16013	ATASFIRST	3	25.08	spliced	0.83172	1.33756	1.33756	ATFGFLGLQ	0.02961	-8.7948	-8.7948	TAAVSLTHPG	0.31216	-4.7418	-4.7418	6.07936	5	yes	yes	yes	yes	yes	yes
20120321_EXQ1_MiBa_SA_HCC1143_1	8065	VIKDKFIRR		25.09	non-spliced	0.95819	2.73036				-15		VIKDKFIRR	0.95819	2.73036		0	9
20120322_EXQ1_MiBa_SA_HCC1143_1_A	16053	TSTVPRVGL	3	25.09	spliced	0.83596	1.40041	1.40041	TSTVPLVGR	0.98806	2.28048		TSTVPLVGR	0.98806	2.28048	2.28048	-0.88007	2	yes	yes	yes
20120321_EXQ1_MiBa_SA_HCC1143_1	16862	AGFQRDLGSLR		25.1	non-spliced	0.85203	2.03282		AGFQRDLGSLR	0.85203	2.03282		GTPRTPQIHGR	0.30668	-4.99438	-4.99438	0	0
20120321_EXQ1_MiBa_SA_HCC1143_2	18777	EPNDPDIEM	2	25.1	spliced	0.1032	-4.78469	-4.78469	NEPDPDEML	0.02593	-9.35627	-8.117	EPNESSPGWG	0.03868	-7.60192	-7.60192	2.81723	4	yes
20120321_EXQ1_MiBa_SA_HCC1143_2	21794	ATWAVRTPV	7	25.1	spliced	0.56917	-0.817237	-0.158987	ATWAVPTVR	0.9462	2.46868		ATWAVPTVR	0.9462	2.46868	2.64783	-3.28592	3	yes
20120322_EXQ1_MiBa_SA_HCC1143_1_A	18202	NRYHVPVVV		25.1	non-spliced	0.89511	2.16976		NRYHVPVVV	0.89511	2.16976		NRYHVPVVV	0.89511	2.16976	2.35164	0	0
20120321_EXQ1_MiBa_SA_HCC1143_1	13996	RYFDPANGKFSK		25.11	non-spliced	0.94327	4.65292	4.65292	RYFDPANGKFSK	0.94327	4.65292		RYFDPANGKFSK	0.94327	4.65292		0	0
20120321_EXQ1_MiBa_SA_HCC1143_1	7436	SADNPSHAY		25.11	non-spliced	0.87663	2.49943	2.49943	SADNPSHAY	0.87663	2.49943		SADNPSHAY	0.87663	2.49943		0	0
20120322_EXQ1_MiBa_SA_HCC1143_1_A	22659	TEKDSYVVAF		25.11	non-spliced	0.83057	0.637368		TEKDSYVVAF	0.83057	0.637368	1.52831	TEKDSYVVAF	0.83057	0.637368		0	0
20120322_EXQ1_MiBa_SA_HCC1143_1_A	24039	EGPGDLPLPPSP	5	25.11	spliced	0.14858	-5.8782	-5.8782	PTPELVTQQY	0.42196	-2.4857	-2.4857	PTPELVTQQY	0.42196	-2.4857		-3.3925	10	yes
20120321_EXQ1_MiBa_SA_HCC1143_1	24253	EGPGDLPLPPSP	5	25.12	spliced	0.14707	-6.90127	-5.8782	EPAVTANPLTY	0.39229	-4.55042	-4.55042	PTPELVTQQY	0.41334	-2.9859		-3.91537	9	yes
20120322_EXQ1_MiBa_SA_HCC1143_1_A	20252	HAIEESVVL		25.12	non-spliced	0.85698	1.6759		HAIEESVVL	0.85698	1.6759	2.00133	HAIEESVVL	0.85698	1.6759		0	0
20120322_EXQ1_MiBa_SA_HCC1143_1_A	22023	AEATRVAFL		25.12	non-spliced	0.92233	2.61743		AEATRVAFL	0.92233	2.61743		AEATRVAFL	0.92233	2.61743	2.71281	0	0
20120322_EXQ1_MiBa_SA_HCC1143_1_A	942	SSHLKAHTR		25.12	non-spliced	0.66577	3.16589		SSHLKAHTR	0.66577	3.16589	3.17461	SSHLKAHTR	0.66577	3.16589		0	0
20120321_EXQ1_MiBa_SA_HCC1143_1	14611	VRNSINQVV		25.13	non-spliced	0.94001	2.30299		VLDAWQVVV	0.317	-4.03986	-4.03986	PFLTQPQVV	0.24807	-4.68523	-4.68523	6.34285	6
20120322_EXQ1_MiBa_SA_HCC1143_1_A	18950	SDLQRTQLL		25.13	non-spliced	0.90918	3.0467				-15		SDLQRTQLL	0.90918	3.0467	3.13121	0	9
20120321_EXQ1_MiBa_SA_HCC1143_1	2104	KIKKFSKTR		25.14	non-spliced	0.73021	-0.146864		KLARLFFKL	0.4731	-4.10257	-4.10257	KIKKFSKTR	0.73021	-0.146864		0	6
20120321_EXQ1_MiBa_SA_HCC1143_1	9685	HAIEDKETL	8	25.15	spliced	0.85202	2.7192	2.7192	HAIEDKETI	0.85213	2.71999	2.71999	HAIEDKETI	0.85213	2.71999		-0.00079	0	yes	yes
20120321_EXQ1_MiBa_SA_HCC1143_1	21898	ATWAVRTPV	7	25.16	spliced	0.55777	-0.915056	-0.158987	ATWAVPTVR	0.96913	2.64783		ATWAVPTVR	0.96913	2.64783	2.64783	-3.56289	3	yes
20120321_EXQ1_MiBa_SA_HCC1143_1	8551	HPDKKIVAY		25.17	non-spliced	0.70645	0.510785		HPDKKIVAY	0.70645	0.510785		HPDKKIVAY	0.70645	0.510785	3.19864	0	0
20120321_EXQ1_MiBa_SA_HCC1143_2	11373	AVRVLVASR		25.17	non-spliced	0.91438	3.20192		AVRVLVASR	0.91438	3.20192	3.20192	AVRVLVASR	0.91438	3.20192		0	0
20120321_EXQ1_MiBa_SA_HCC1143_2	15087	SDLKRINGF		25.17	non-spliced	0.90918	3.27675		SDLKRINGF	0.90918	3.27675		SDLKRINGF	0.90918	3.27675	3.27675	0	0
20120321_EXQ1_MiBa_SA_HCC1143_2	5567	KVFVAGRNR		25.17	non-spliced	0.82464	2.65235		KVFLKPDSI	0.74895	-1.13648	-1.13648	KVFVAGRNR	0.82464	2.65235		0	6
20120321_EXQ1_MiBa_SA_HCC1143_2	8611	LAPDKPRHI	2	25.17	spliced	0.7599	0.724925	0.724925	AIPDKPRHI	0.73249	0.98412		AIPDKPRHI	0.73249	0.98412	1.7447	-0.259195	2	yes	yes	yes
20120322_EXQ1_MiBa_SA_HCC1143_1_A	17745	NPDDITQEEY		25.17	non-spliced	0.75759	0.116967	2.42606	NPDDITQEEY	0.75759	0.116967		NPDDITQEEY	0.75759	0.116967		0	0
20120322_EXQ1_MiBa_SA_HCC1143_1_A	1795	KVKTTKVTR		25.17	non-spliced	0.89232	3.23856		KVKTTKVTR	0.89232	3.23856	3.23856	KVKTTKVTR	0.89232	3.23856		0	0
20120322_EXQ1_MiBa_SA_HCC1143_1_A	6252	AVREVLHGNQR		25.17	non-spliced	0.94472	3.28625		AVREVLHGNQR	0.94472	3.28625	3.28625	AVREVLHGNQR	0.94472	3.28625		0	0
20120321_EXQ1_MiBa_SA_HCC1143_1	19631	LPFPDETHERY		25.18	non-spliced	0.91962	4.44888		LPFPDETHERY	0.91962	4.44888	4.44888	LPFPDETHERY	0.91962	4.44888		0	0
20120321_EXQ1_MiBa_SA_HCC1143_1	18621	IVVPKAAIVAR		25.19	non-spliced	0.9118	3.85156		IVVPKAAIVAR	0.9118	3.85156		IVVPKAAIVAR	0.9118	3.85156	3.85156	0	0
20120321_EXQ1_MiBa_SA_HCC1143_2	23775	TDGPPPVQF		25.19	non-spliced	0.72491	0.419001		TDGPPPVQF	0.72491	0.419001		TDGPPPVQF	0.72491	0.419001	1.1624	0	0
20120322_EXQ1_MiBa_SA_HCC1143_1_A	8859	ARHTGIKIV		25.19	non-spliced	0.76915	2.4311	2.4311	ARHTGIKIV	0.76915	2.4311		ARHTGIKIV	0.76915	2.4311		0	0
20120321_EXQ1_MiBa_SA_HCC1143_1	10005	NTDGSNTAL	5	25.2	spliced	0.69831	-0.284565	0.545276	NADSSNTAL	0.81949	0.69344	1.36069	NADSSNTAL	0.81949	0.69344		-0.978005	2	yes
20120321_EXQ1_MiBa_SA_HCC1143_2	11509	GSYHPGVFR		25.21	non-spliced	0.94545	1.75253		GSYHPGVFR	0.94545	1.75253	2.53668	GSYHPGVFR	0.94545	1.75253		0	0
20120322_EXQ1_MiBa_SA_HCC1143_1_A	19230	LRPVFQQRF		25.21	non-spliced	0.86968	1.69472		LRPVFQQRF	0.86968	1.69472		RIFGLPGGNIF	0.05037	-6.98554	-6.98554	0	0
20120321_EXQ1_MiBa_SA_HCC1143_1	13901	VFKEEGVLR		25.22	non-spliced	0.8564	2.86281		VFKEEGVLR	0.8564	2.86281		VFKEEGVLR	0.8564	2.86281	3.005	0	0
20120321_EXQ1_MiBa_SA_HCC1143_2	1420	ERNRKSVQR	3	25.22	spliced	0.30482	-1.61119	-1.61119	RQDLNLTLSL	0.35671	-6.41147	-6.41147	RQDRKSVQR	0.55444	1.07261	1.07261	-2.6838	10	yes
20120321_EXQ1_MiBa_SA_HCC1143_1	17465	AIDPNEPTY		25.23	non-spliced	0.73107	0.0145924		AIDPNEPTY	0.73107	0.0145924		AIDPNEPTY	0.73107	0.0145924	0.264945	0	0
20120321_EXQ1_MiBa_SA_HCC1143_2	17522	QPDQDITHF		25.23	non-spliced	0.82394	1.97564	2.18328	QPDRPEQSGS	0.17333	-4.86289	-4.86289	QPDQDITHF	0.82394	1.97564		0	7
20120322_EXQ1_MiBa_SA_HCC1143_1_A	16549	KPLSDLGPYQRR	7	25.24	spliced	0.07783	-11.104	-11.104	TAATIPSVATATAAAL	0.1715	-5.35331	-3.0694	LAACVMPSRLKAL	0.14602	-6.39917	-6.39917	-5.75069	14	yes
20120322_EXQ1_MiBa_SA_HCC1143_1_A	22947	FPQKIAGELY		25.24	non-spliced	0.80348	1.83328		FPQKIAGELY	0.80348	1.83328		FPQKIAGELY	0.80348	1.83328	3.5687	0	0
20120322_EXQ1_MiBa_SA_HCC1143_1_A	5652	KDSKRVEQL		25.24	non-spliced	0.90515	3.08463		KDSKRVEQL	0.90515	3.08463	3.08463	KDSKRVEQL	0.90515	3.08463		0	0
20120322_EXQ1_MiBa_SA_HCC1143_1_A	18281	SADPSGAFRM		25.25	non-spliced	0.88215	2.98361		SADPSGAFRM	0.88215	2.98361	2.98361	SADPSGAFRM	0.88215	2.98361		0	0
20120321_EXQ1_MiBa_SA_HCC1143_1	11300	IKPGLVKKI		25.26	non-spliced	0.92536	1.80237	1.80761	LKPGVIKKI	0.87451	1.35524	1.47068	LKPGVIKKI	0.87451	1.35524		0.44713	2
20120321_EXQ1_MiBa_SA_HCC1143_1	14291	GSYLPPTAR		25.26	non-spliced	0.9724	1.59335		GSYLPPTAR	0.9724	1.59335		GSYLPPTAR	0.9724	1.59335	1.75313	0	0
20120321_EXQ1_MiBa_SA_HCC1143_1	18073	QVADIDGQY		25.26	non-spliced	0.86866	1.58425				-15		QVADIDGQY	0.86866	1.58425	1.58425	0	9
20120321_EXQ1_MiBa_SA_HCC1143_1	5696	RTGPPRPPR	3,6	25.26	spliced	0.85902	3.31178	3.31178	GTRPRPPPR	0.28679	-3.0653	-2.63674	RTPGPRPPR	0.62638	1.2966		2.01518	4	yes	yes	yes	yes	yes	yes
20120321_EXQ1_MiBa_SA_HCC1143_2	23236	GRAPQVLVL		25.27	non-spliced	0.93339	2.44637		APGQRVLVL	0.33517	-2.99551	-2.99551	GRAPQVLVL	0.93339	2.44637	2.47889	0	4
20120321_EXQ1_MiBa_SA_HCC1143_2	4888	KTFGQKPVK		25.27	non-spliced	0.8998	2.56021		KTFGQKPVK	0.8998	2.56021		KTFGQKPVK	0.8998	2.56021	2.56021	0	0
20120322_EXQ1_MiBa_SA_HCC1143_1_A	13963	SEHERQYLL		25.27	non-spliced	0.91255	3.14768		SEHERQYLL	0.91255	3.14768		SEHERQYLL	0.91255	3.14768	3.4529	0	0
20120322_EXQ1_MiBa_SA_HCC1143_1_A	6867	SSRASGLVGR		25.28	non-spliced	0.75908	1.85593				-15		SSRASGLVGR	0.75908	1.85593	3.10651	0	10
20120321_EXQ1_MiBa_SA_HCC1143_1	20528	TYLTKFIAR		25.29	non-spliced	0.87825	3.52388	3.52388	TYLTKFIAR	0.87825	3.52388		TYLTKFIAR	0.87825	3.52388		0	0
20120322_EXQ1_MiBa_SA_HCC1143_1_A	20111	RYIKNPRIVLL		25.29	non-spliced	0.87257	2.86883		GVTKRHIL	0.03931	-6.48504	-6.48504	RYIKNPRIVLL	0.87257	2.86883	2.86883	0	7
20120322_EXQ1_MiBa_SA_HCC1143_1_A	21541	ATWAVRTPV	7	25.29	spliced	0.57267	-0.158987	-0.158987	ATWAVPTVR	0.96014	2.58287		ATWAVPTVR	0.96014	2.58287	2.64783	-2.74186	3	yes
20120322_EXQ1_MiBa_SA_HCC1143_1_A	6293	HPDESGSKF		25.29	non-spliced	0.87993	2.93337	3.16396	HPDESGSKF	0.87993	2.93337		HPDESGSKF	0.87993	2.93337		0	0
20120321_EXQ1_MiBa_SA_HCC1143_1	16949	RDHLQPAVF		25.3	non-spliced	0.86884	2.32931		RDHLQPAVF	0.86884	2.32931		RDHLQPAVF	0.86884	2.32931	2.64823	0	0
20120321_EXQ1_MiBa_SA_HCC1143_1	6550	GRYGGETKV		25.3	non-spliced	0.78779	1.63287		GRYGGETKV	0.78779	1.63287	1.78121	GRYGGETKV	0.78779	1.63287		0	0
20120322_EXQ1_MiBa_SA_HCC1143_1_A	10227	RTIELPSGRSR		25.3	non-spliced	0.89825	4.07633		RTIELPSGRSR	0.89825	4.07633		RTIELPSGRSR	0.89825	4.07633	4.42831	0	0
20120322_EXQ1_MiBa_SA_HCC1143_1_A	11895	KVIIGKNVG		25.3	spliced	0.68982	-0.234541	-0.234541			-15		KVLLLADR	0.83162	0.890677	0.890677	-1.12522	9	yes
20120322_EXQ1_MiBa_SA_HCC1143_1_A	15562	SDLERGYTV		25.3	non-spliced	0.90288	3.2007		SDLERGYTV	0.90288	3.2007	3.2007	SDLERGYTV	0.90288	3.2007		0	0
20120321_EXQ1_MiBa_SA_HCC1143_1	21691	SDYGRPLSF		25.31	non-spliced	0.9109	2.61448		SDYGRPLSF	0.9109	2.61448		SDYGRPLSF	0.9109	2.61448	3.25401	0	0
20120321_EXQ1_MiBa_SA_HCC1143_1	6084	KSQLIVHQR		25.31	non-spliced	0.9172	4.0248		KTNLIVHQR	0.87586	3.76287	3.76287	KSQLIVHQR	0.9172	4.0248	4.0248	0	2
20120321_EXQ1_MiBa_SA_HCC1143_1	8864	GRTLMAVHR	4	25.31	spliced	0.51937	-0.101416	-0.101416	RASPFAVHR	0.92043	2.95175	2.98804	RASPFAVHR	0.92043	2.95175		-3.05317	5	yes
20120321_EXQ1_MiBa_SA_HCC1143_2	18514	CNFQTGLYKV	6	25.31	spliced	0.27277	-5.15705	-5.15705	CQALWMHKV	0.073	-7.1168	-7.1168	KYDEYEVKV	0.71861	-2.83122	-2.83122	-2.32583	7	yes
20120322_EXQ1_MiBa_SA_HCC1143_1_A	7732	RVMKALVNR		25.31	non-spliced	0.94259	3.31032		RVMKALVNR	0.94259	3.31032	3.31032	RVMKALVNR	0.94259	3.31032		0	0
20120321_EXQ1_MiBa_SA_HCC1143_2	24057	DAYPEIEKF		25.32	non-spliced	0.93478	3.20582		DAYPEIEKF	0.93478	3.20582		DAYPEIEKF	0.93478	3.20582	3.33253	0	0
20120321_EXQ1_MiBa_SA_HCC1143_2	8076	RIRTGSALVQR		25.32	non-spliced	0.82805	3.80692		RIRTGSALVQR	0.82805	3.80692		RIRTGSALVQR	0.82805	3.80692	4.4641	0	0
20120322_EXQ1_MiBa_SA_HCC1143_1_A	17388	PVDIVPDSTKA		25.32	non-spliced	0.93222	3.80789		PVDIVPDSTKA	0.93222	3.80789		PVDIVPDSTKA	0.93222	3.80789	3.80789	0	0
20120321_EXQ1_MiBa_SA_HCC1143_2	4114	RSKGFIQKR		25.33	non-spliced	0.89914	2.60407		RSKGFIQKR	0.89914	2.60407	3.82275			-15		0	0
20120321_EXQ1_MiBa_SA_HCC1143_1	7546	SLYHQPANR		25.34	non-spliced	0.93964	2.75782	2.75782	SLYHQPANR	0.93964	2.75782		SLYHQPANR	0.93964	2.75782		0	0
20120321_EXQ1_MiBa_SA_HCC1143_1	7580	GDSVKASKF		25.34	non-spliced	0.8849	3.93088		GDSVKASKF	0.8849	3.93088	3.93088	GDSVKASKF	0.8849	3.93088		0	0
20120321_EXQ1_MiBa_SA_HCC1143_2	23413	TGAFEDTSF		25.34	non-spliced	0.58404	-1.11029		TGAFEDTSF	0.58404	-1.11029	0.361103	TGAFEDTSF	0.58404	-1.11029		0	0
20120321_EXQ1_MiBa_SA_HCC1143_1	12556	RDHAVVVGV		25.35	non-spliced	0.89692	2.63931		RDHAVVVGV	0.89692	2.63931	3.05632	RDHAVVVGV	0.89692	2.63931		0	0
20120321_EXQ1_MiBa_SA_HCC1143_2	7896	YEDIAQKSKAE		25.35	non-spliced	0.78439	2.27596		YEDIAQKSKAE	0.78439	2.27596	2.27596	YEDIAQKSKAE	0.78439	2.27596		0	0
20120321_EXQ1_MiBa_SA_HCC1143_1	22498	HAELIASTF		25.36	non-spliced	0.86781	0.863827		HAELIASTF	0.86781	0.863827		HAELIASTF	0.86781	0.863827	0.863827	0	0
20120321_EXQ1_MiBa_SA_HCC1143_1	9144	ATSPLQENR		25.36	non-spliced	0.91801	2.72571		ATSPLQENR	0.91801	2.72571	2.75821	ATSPLQENR	0.91801	2.72571		0	0
20120321_EXQ1_MiBa_SA_HCC1143_2	14219	FPDTGSDHSY		25.36	non-spliced	0.89569	3.13691		FPDTGSDHSY	0.89569	3.13691	3.74803	FPDTGSDHSY	0.89569	3.13691		0	0
20120322_EXQ1_MiBa_SA_HCC1143_1_A	6230	RVKTPTSQSYR		25.36	non-spliced	0.90777	4.41955	4.41955	RVKTPTSQSYR	0.90777	4.41955		RVKTPTSQSYR	0.90777	4.41955		0	0
20120321_EXQ1_MiBa_SA_HCC1143_1	1836	KVKQEREDHPR		25.37	non-spliced	0.90762	2.75238		KVKQEREDHPR	0.90762	2.75238	3.60153	KVKQEREDHPR	0.90762	2.75238		0	0
20120321_EXQ1_MiBa_SA_HCC1143_1	5678	KVFVAGRNR		25.37	non-spliced	0.82716	2.69211				-15		KVFVAGRNR	0.82716	2.69211		0	9
20120321_EXQ1_MiBa_SA_HCC1143_2	15885	YADPVNHYA	6	25.37	spliced	0.91801	2.4022	2.4022	YADPVNAHY	0.92711	3.36723		YADPVNAHY	0.92711	3.36723	3.36723	-0.96503	2	yes	yes	yes
20120322_EXQ1_MiBa_SA_HCC1143_1_A	4152	FINSSTKTR	1	25.37	spliced	0.58117	2.09707	2.09707	RVSALHELE	0.14369	-8.64683	-8.64683	KKSCSGKTR	0.49111	-3.32892	-3.32892	5.42599	9	yes	yes	yes	yes	yes	yes
20120322_EXQ1_MiBa_SA_HCC1143_1_A	4910	GTNAHFVKR		25.37	non-spliced	0.86315	3.41596		GTNAHFVKR	0.86315	3.41596	4.08268	GTNAHFVKR	0.86315	3.41596		0	0
20120321_EXQ1_MiBa_SA_HCC1143_1	18469	RENNAVYAF		25.38	non-spliced	0.92391	2.43424		RENNAVYAF	0.92391	2.43424		RENNAVYAF	0.92391	2.43424	2.43424	0	0
20120321_EXQ1_MiBa_SA_HCC1143_1	21260	ADLTRVETF		25.38	non-spliced	0.92071	2.89869		ADLTRVETF	0.92071	2.89869	3.05391	ADLTRVETF	0.92071	2.89869		0	0
20120321_EXQ1_MiBa_SA_HCC1143_1	13229	RIYQYIQSR		25.39	non-spliced	0.87195	3.07402		RIYQYIQSR	0.87195	3.07402	3.07402	RIYQYIQSR	0.87195	3.07402		0	0
20120321_EXQ1_MiBa_SA_HCC1143_2	16203	MSEDDLTAY	5	25.39	spliced	0.51427	-1.95325	-1.95325	TAIDDmEAY	0.59981	-0.256908		TAIDDmEAY	0.59981	-0.256908	0.989493	-1.69634	5	yes
20120321_EXQ1_MiBa_SA_HCC1143_2	25750	FYDERIVVV		25.39	non-spliced	0.91425	2.85763	2.93303			-15		FYDERIVVV	0.91425	2.85763		0	9
20120322_EXQ1_MiBa_SA_HCC1143_1_A	9640	ISKEVLAGR		25.39	non-spliced	0.91707	2.74759		ISKEVLAGR	0.91707	2.74759	3.4861	ISKEVLAGR	0.91707	2.74759		0	0
20120321_EXQ1_MiBa_SA_HCC1143_1	4493	KTGTLTQNR		25.41	non-spliced	0.95362	2.66524		KTGTLTQNR	0.95362	2.66524	2.66524	KTGTLTQNR	0.95362	2.66524		0	0
20120321_EXQ1_MiBa_SA_HCC1143_2	20905	AEGPPRLAI		25.41	non-spliced	0.94485	2.60126	2.60126	AEGPPRLAI	0.94485	2.60126		TAAPGYIAPG	0.56542	-3.48605	-3.48605	0	0
20120321_EXQ1_MiBa_SA_HCC1143_2	25100	SFDSALQSV		25.41	non-spliced	0.84011	1.12426		SFDSALQSV	0.84011	1.12426		SFDSALQSV	0.84011	1.12426	1.64819	0	0
20120322_EXQ1_MiBa_SA_HCC1143_1_A	7370	SVGQDSPEPR		25.41	non-spliced	0.95344	2.91219	2.91219	SVGQDSPEPR	0.95344	2.91219		SVGQDSPEPR	0.95344	2.91219		0	0
20120321_EXQ1_MiBa_SA_HCC1143_2	5954	RQKELESNYR		25.42	non-spliced	0.76073	0.966665	3.83686	GVIACLGIFIEM	0.12355	-6.59284	-6.59284			-15		7.5595	11
20120321_EXQ1_MiBa_SA_HCC1143_2	7905	VIKDKFIRR		25.42	non-spliced	0.95459	2.67123		VIKDKFIRR	0.95459	2.67123	2.77019	VIKDKFIRR	0.95459	2.67123		0	0
20120322_EXQ1_MiBa_SA_HCC1143_1_A	10823	RYLNEKAVSYR		25.43	non-spliced	0.9593	4.16664	4.16664	RYLNEKAVSYR	0.9593	4.16664		RYLNEKAVSYR	0.9593	4.16664		0	0
20120322_EXQ1_MiBa_SA_HCC1143_1_A	24728	YPYQLNDPAY		25.43	non-spliced	0.85776	2.22702		YPYQLNDPAY	0.85776	2.22702	2.38316	YPYQLNDPAY	0.85776	2.22702		0	0
20120321_EXQ1_MiBa_SA_HCC1143_1	4641	ISKGANVNR		25.44	non-spliced	0.82197	1.72124		ISKGANVNR	0.82197	1.72124		KSIPTQER	0.60008	-3.00421	-3.00421	0	0
20120322_EXQ1_MiBa_SA_HCC1143_1_A	15644	YGYNGFTGR	2,3	25.45	spliced	0.61392	0.209672	0.267144	MYLDKYAM	0.04422	-7.51175	-7.51175	GYmPVHLAM	0.20423	-5.19091	-5.19091	5.40058	8	yes	yes	yes	yes	yes	yes
20120322_EXQ1_MiBa_SA_HCC1143_1_A	7996	SSSGPERSI		25.45	non-spliced	0.94568	2.81928		SSSGPERSI	0.94568	2.81928	2.91405	SSSGPERSI	0.94568	2.81928		0	0
20120321_EXQ1_MiBa_SA_HCC1143_1	5408	KQYEKSENDLK		25.46	non-spliced	0.83886	4.46578	4.5402	KQYEKSENDLK	0.83886	4.46578		KQYEKSENDLK	0.83886	4.46578		0	0
20120321_EXQ1_MiBa_SA_HCC1143_1	9108	RIIEKVIHR		25.46	non-spliced	0.9303	3.27783		RIIEKVIHR	0.9303	3.27783		RIIEKVIHR	0.9303	3.27783	3.28952	0	0
20120322_EXQ1_MiBa_SA_HCC1143_1_A	25168	YDLLRNTNF		25.46	non-spliced	0.87526	2.62294		YDLLRNTNF	0.87526	2.62294	2.62294	YDLLRNTNF	0.87526	2.62294		0	0
20120321_EXQ1_MiBa_SA_HCC1143_1	21384	NAIAVLHEERF		25.47	non-spliced	0.91027	5.34195	5.34195	NAIAVLHEERF	0.91027	5.34195		NAIAVLHEERF	0.91027	5.34195		0	0
20120321_EXQ1_MiBa_SA_HCC1143_2	10156	HADGPVQQY		25.47	non-spliced	0.87913	2.26234		EAGYRQQY	0.20915	-4.09796	-4.09796	HADGPVQQY	0.87913	2.26234	2.26234	0	4
20120321_EXQ1_MiBa_SA_HCC1143_1	296	ADKKAKGRS	7	25.48	spliced	0.51122	-4.81218	-4.81218	SVKQAGKSR	0.60923	-0.630995		SVKQAGKSR	0.60923	-0.630995	1.33613	-4.18119	6	yes
20120322_EXQ1_MiBa_SA_HCC1143_1_A	13065	RLVPSDKFSPR		25.48	non-spliced	0.88789	4.02817		RLVPSDKFSPR	0.88789	4.02817		RLVPSDKFSPR	0.88789	4.02817	4.02817	0	0
20120322_EXQ1_MiBa_SA_HCC1143_1_A	8480	TGRYPEVNR	2,3	25.48	spliced	0.51718	0.190505	0.190505	GTRYPEVNR	0.91358	3.6299		GTRYPEVNR	0.91358	3.6299	3.74677	-3.4394	2	yes	yes	yes
20120321_EXQ1_MiBa_SA_HCC1143_1	20071	SVLNFATNR		25.49	non-spliced	0.94095	2.38412	3.04308	SVLNFATNR	0.94095	2.38412		SVLNFATNR	0.94095	2.38412		0	0
20120321_EXQ1_MiBa_SA_HCC1143_1	13580	RVNFRGSLNTYR		25.51	non-spliced	0.83324	3.40849	4.97295	RVNFRGSLNTYR	0.83324	3.40849		RVNFRGSLNTYR	0.83324	3.40849		0	0
20120321_EXQ1_MiBa_SA_HCC1143_1	21173	AEGPPRLAI		25.51	non-spliced	0.93548	2.53355	2.60126			-15		AEGPPRLAI	0.93548	2.53355		0	9
20120321_EXQ1_MiBa_SA_HCC1143_2	5057	SSNLHIHQR		25.51	non-spliced	0.77109	2.81132		SSNLHIHQR	0.77109	2.81132		SSNLHIHQR	0.77109	2.81132	2.81132	0	0
20120322_EXQ1_MiBa_SA_HCC1143_1_A	11502	AYVPFGAGRHR		25.51	non-spliced	0.93546	3.60113		AYVPFGAGRHR	0.93546	3.60113	3.60113	AYVPFGAGRHR	0.93546	3.60113		0	0
20120322_EXQ1_MiBa_SA_HCC1143_1_A	12060	SRPHFVNTV		25.51	non-spliced	0.86591	2.60158		SRPHFVNTV	0.86591	2.60158	2.74251	SRPHFVNTV	0.86591	2.60158		0	0
20120321_EXQ1_MiBa_SA_HCC1143_1	15670	IGQSKVFFR		25.52	non-spliced	0.94678	3.61398	3.61398	IGQSKVFFR	0.94678	3.61398		IGQSKVFFR	0.94678	3.61398		0	0
20120321_EXQ1_MiBa_SA_HCC1143_1	16658	YQFTGIKKY		25.52	non-spliced	0.79006	2.47011		FTAGSALV	0.58078	-4.83081	-4.83081	YQFTGIKKY	0.79006	2.47011		0	7
20120321_EXQ1_MiBa_SA_HCC1143_1	19734	SVLIPVTQR		25.52	non-spliced	0.94804	1.97612	1.97612			-15		SVLIPVTQR	0.94804	1.97612		0	9
20120321_EXQ1_MiBa_SA_HCC1143_1	24939	YPYQLNDPAY		25.52	non-spliced	0.86726	2.31567		YPYQLNDPAY	0.86726	2.31567	2.38316	YPYQLNDPAY	0.86726	2.31567		0	0
20120321_EXQ1_MiBa_SA_HCC1143_1	9241	RVAALVASR	8	25.52	spliced	0.51919	0.154619	0.154619	RAVALKER	0.53803	-1.69466	-1.69466	RAVVALASR	0.56245	-0.971531		1.12615	5	yes	yes	yes	yes	yes	yes
20120321_EXQ1_MiBa_SA_HCC1143_2	12876	VNKESSETPDQF		25.52	non-spliced	0.9149	4.75495		VNKESSETPDQF	0.9149	4.75495	4.75495	VNKESSETPDQF	0.9149	4.75495		0	0
20120322_EXQ1_MiBa_SA_HCC1143_1_A	11388	SEYARPHVM		25.52	non-spliced	0.88943	3.1003		SEYARPHVM	0.88943	3.1003	3.79141	SEYARPHVM	0.88943	3.1003		0	0
20120322_EXQ1_MiBa_SA_HCC1143_1_A	13279	GTRPFVISR		25.52	non-spliced	0.93966	3.21949		GTRPFVISR	0.93966	3.21949		GTRPFVISR	0.93966	3.21949	3.21949	0	0
20120321_EXQ1_MiBa_SA_HCC1143_1	789	KDSSRHSKL		25.53	non-spliced	0.85163	2.05196		KDSSRHSKL	0.85163	2.05196		KDSSRHSKL	0.85163	2.05196	2.46117	0	0
20120321_EXQ1_MiBa_SA_HCC1143_2	2111	KAKGTFRER		25.53	non-spliced	0.87022	2.66418		KAKGTFRER	0.87022	2.66418	2.66418	GVVKYGKWR	0.05089	-5.9154	-5.30326	0	0
20120321_EXQ1_MiBa_SA_HCC1143_2	12657	AAHEFTVYR		25.54	non-spliced	0.86336	1.77356		FNREWDLL	0.66073	-3.21996	-3.21996	AAHEFTVYR	0.86336	1.77356	1.77356	0	8
20120321_EXQ1_MiBa_SA_HCC1143_2	7059	SSNASPINR		25.54	non-spliced	0.93464	2.62783	2.62783	SSNERNRMGALLA	0.00362	-12.5897	-12.5897	SKSPTSTIDLQSGP	0.06188	-6.29685	-6.27404	8.92468	9
20120321_EXQ1_MiBa_SA_HCC1143_1	22055	AEQLRAELL		25.55	non-spliced	0.89381	2.69196		AEQLRAELL	0.89381	2.69196	2.7632	AEQLRAELL	0.89381	2.69196		0	0
20120321_EXQ1_MiBa_SA_HCC1143_1	15584	IYKAVPSRL	7	25.56	spliced	0.60775	-0.439835	-0.439835	LYQLLQRL	0.30875	-4.63476	-4.63476	LYKAISVPR	0.91882	2.64792	2.64792	-3.08776	5	yes
20120321_EXQ1_MiBa_SA_HCC1143_2	15826	IRGGIVSQV		25.56	non-spliced	0.9396	2.3968				-15		IRGGIVSQV	0.9396	2.3968	2.42604	0	9
20120322_EXQ1_MiBa_SA_HCC1143_1_A	7540	QSRTITVTR		25.56	non-spliced	0.87812	2.11755	2.11755	QSRTITVTR	0.87812	2.11755		GFLRGVVGGVT	0.01438	-7.88171	-7.88171	0	0
20120322_EXQ1_MiBa_SA_HCC1143_1_A	7565	IVKPPASAR		25.56	non-spliced	0.83014	1.98928		IVKPPASAR	0.83014	1.98928		IVKPPASAR	0.83014	1.98928	2.18404	0	0
20120321_EXQ1_MiBa_SA_HCC1143_2	6777	RIYELRNKER		25.58	non-spliced	0.95226	3.51675		RIYELRNKER	0.95226	3.51675	3.51675	RIYELRNKER	0.95226	3.51675		0	0
20120321_EXQ1_MiBa_SA_HCC1143_1	7503	LRNEKEQEL		25.6	non-spliced	0.87534	2.73864		LRNEKEQEL	0.87534	2.73864		LRNEKEQEL	0.87534	2.73864	2.96501	0	0
20120321_EXQ1_MiBa_SA_HCC1143_2	8945	RTNQFSVTR		25.6	non-spliced	0.94583	3.30419	3.30419	RTNQFSVTR	0.94583	3.30419		LSTHLPPDAR	0.57205	-3.76881	-3.76881	0	0
20120321_EXQ1_MiBa_SA_HCC1143_1	9827	SVYGKLRKV		25.61	non-spliced	0.89317	2.72976		SVYGKLRKV	0.89317	2.72976		SVYGKLRKV	0.89317	2.72976	2.92061	0	0
20120321_EXQ1_MiBa_SA_HCC1143_2	7641	IVKPPASAR		25.61	non-spliced	0.83217	2.02186		IVKPPASAR	0.83217	2.02186		IVKPPASAR	0.83217	2.02186	2.18404	0	0
20120322_EXQ1_MiBa_SA_HCC1143_1_A	11052	VAKQVLLGR		25.61	non-spliced	0.82477	2.90611		VAKQVLLGR	0.82477	2.90611	2.90611	VAKQVLLGR	0.82477	2.90611		0	0
20120322_EXQ1_MiBa_SA_HCC1143_1_A	16888	RYIEIFPSRR		25.61	non-spliced	0.93586	4.46121		RYIEIFPSRR	0.93586	4.46121		RYIEIFPSRR	0.93586	4.46121	4.46121	0	0
20120322_EXQ1_MiBa_SA_HCC1143_1_A	23065	GRAPQVLVL		25.61	non-spliced	0.93495	2.4502		GRAPQVLVL	0.93495	2.4502		GRAPQVLVL	0.93495	2.4502	2.47889	0	0
20120321_EXQ1_MiBa_SA_HCC1143_2	20818	IADLERETF		25.63	non-spliced	0.9517	2.84832		IADLERETF	0.9517	2.84832		IADLERETF	0.9517	2.84832	2.95045	0	0
20120322_EXQ1_MiBa_SA_HCC1143_1_A	13848	HELIHGSSF		25.63	non-spliced	0.87232	2.94756		HELIHGSSF	0.87232	2.94756	3.15962	HELIHGSSF	0.87232	2.94756		0	0
20120322_EXQ1_MiBa_SA_HCC1143_1_A	20760	AEGPPRLAI		25.63	non-spliced	0.93997	2.59813	2.60126	AEGPPRLAI	0.93997	2.59813		TAARNMAAL	0.14168	-6.51369	-6.51369	0	0
20120321_EXQ1_MiBa_SA_HCC1143_2	4667	TSKPIVHAR		25.64	non-spliced	0.86034	2.86626		TSKPIVHAR	0.86034	2.86626		TSKPIVHAR	0.86034	2.86626	2.86626	0	0
20120322_EXQ1_MiBa_SA_HCC1143_1_A	10186	GTADVHFER		25.64	non-spliced	0.89642	3.24319		GTADVHFER	0.89642	3.24319		GTADVHFER	0.89642	3.24319	3.76497	0	0
20120322_EXQ1_MiBa_SA_HCC1143_1_A	13328	AQFVREITR		25.64	non-spliced	0.89278	1.85034		AQFVREITR	0.89278	1.85034		TTIFPLNWK	0.03175	-8.01279	-8.01279	0	0
20120321_EXQ1_MiBa_SA_HCC1143_2	23780	TDGPPPVQF		25.65	non-spliced	0.77895	-0.0701427		TDGPPPVQF	0.77895	-0.0701427				-15		0	0
20120321_EXQ1_MiBa_SA_HCC1143_2	5324	SVDQKTVAR		25.65	non-spliced	0.9375	3.60596	3.60596	SVDQKTVAR	0.9375	3.60596		SVDQKTVAR	0.9375	3.60596		0	0
20120321_EXQ1_MiBa_SA_HCC1143_1	17796	VYIDRVRSL		25.66	non-spliced	0.90898	1.01078		VYIDRVRSL	0.90898	1.01078	2.47073	VYPKKELPF	0.17663	-5.70828	-5.70828	0	0
20120322_EXQ1_MiBa_SA_HCC1143_1_A	16389	YQFTGIKKY		25.67	non-spliced	0.78276	2.56613		YQFTGIKKY	0.78276	2.56613	3.31594	YQFTGIKKY	0.78276	2.56613		0	0
20120321_EXQ1_MiBa_SA_HCC1143_1	7316	KYLTKKYLK		25.68	non-spliced	0.90217	3.09933		KYLTKKYLK	0.90217	3.09933	3.67526	KYLTKKYLK	0.90217	3.09933		0	0
20120322_EXQ1_MiBa_SA_HCC1143_1_A	21665	ATWAVRTPV	7	25.68	spliced	0.55036	-0.977325	-0.158987	ATWAVPTVR	0.96001	2.53679		ATWAVPTVR	0.96001	2.53679	2.64783	-3.51411	3	yes
20120322_EXQ1_MiBa_SA_HCC1143_1_A	2847	RYYDSKNHQKR		25.68	non-spliced	0.75452	0.0454929		VQDSFVFR	0.06908	-7.75961	-7.75961	RYYDSKNHQKR	0.75452	0.0454929		0	8
20120322_EXQ1_MiBa_SA_HCC1143_1_A	5563	SQFEKTRKV		25.68	non-spliced	0.86788	1.81452		SQFEKTRKV	0.86788	1.81452		SQFEKTRKV	0.86788	1.81452	2.82065	0	0
20120322_EXQ1_MiBa_SA_HCC1143_1_A	6549	STNNIAQAR		25.68	non-spliced	0.96448	2.86544		STNNIAQAR	0.96448	2.86544	2.86544	STNNIAQAR	0.96448	2.86544		0	0
20120321_EXQ1_MiBa_SA_HCC1143_1	15691	KRNIGVVVV		25.69	non-spliced	0.87031	2.10328		KRNIGVVVV	0.87031	2.10328		KRNIGVVVV	0.87031	2.10328	2.10328	0	0
20120321_EXQ1_MiBa_SA_HCC1143_2	16704	YRPGSVAYV		25.69	non-spliced	0.83745	1.80974	1.80974	YRPGSVAYV	0.83745	1.80974		YRPGSVAYV	0.83745	1.80974		0	0
20120321_EXQ1_MiBa_SA_HCC1143_1	20432	FPDKPITQY		25.7	non-spliced	0.78147	1.50509	3.64846	EQSGIKRQY	0.04367	-8.90502	-8.90502	FPDKPITQY	0.78147	1.50509		0	7
20120321_EXQ1_MiBa_SA_HCC1143_1	8817	HFNAPSHIR		25.7	non-spliced	0.82706	2.80283		HFNAPSHIR	0.82706	2.80283	4.0715	HFNAPSHIR	0.82706	2.80283		0	0
20120321_EXQ1_MiBa_SA_HCC1143_2	1702	KTLSSTKNR		25.7	non-spliced	0.80814	2.39285	2.39285	KTLSSTKNR	0.80814	2.39285		KTLSSTKNR	0.80814	2.39285		0	0
20120321_EXQ1_MiBa_SA_HCC1143_1	11326	VQKPGFGVGR		25.71	non-spliced	0.92496	3.24666		VQKPGFGVGR	0.92496	3.24666		VQKPGFGVGR	0.92496	3.24666	3.26575	0	0
20120321_EXQ1_MiBa_SA_HCC1143_1	18978	SDLPRFQAA		25.71	non-spliced	0.94357	2.08658		SDLPRFQAA	0.94357	2.08658		SDLPRFQAA	0.94357	2.08658	2.17767	0	0
20120321_EXQ1_MiBa_SA_HCC1143_1	6309	KACGKAPPGE	6	25.71	spliced		-15		KSSIAHEW	0.47404	-4.01728	-4.01728	KSSMFRAE	0.36544	-6.80104	-6.80104	-10.9827	8
20120322_EXQ1_MiBa_SA_HCC1143_1_A	22727	SESERVEFF		25.71	non-spliced	0.93157	2.6904		SESERVEFF	0.93157	2.6904	2.6904	SESERVEFF	0.93157	2.6904		0	0
20120321_EXQ1_MiBa_SA_HCC1143_1	16283	LRPSTVNEL		25.72	non-spliced	0.93861	2.88317		LRPSTVNEL	0.93861	2.88317		LRPSTVNEL	0.93861	2.88317	3.01857	0	0
20120321_EXQ1_MiBa_SA_HCC1143_1	4697	EQKRAVREGT	2	25.72	spliced	0.09938	-7.2537	-7.2537	YARACPLLPL	0	-9.56204	-9.56204	RNITAVAGRDT	0.0615	-7.33681	-7.27192	0.08311	9	yes
20120321_EXQ1_MiBa_SA_HCC1143_1	8659	RVVDGKDLTTR	10	25.72	spliced	0.92233	4.2425	4.2425	ELARKGSLKNGS	0.04174	-8.18149	-8.18149	KFTLAGHTKAVS	0.53495	-2.17664	-2.17664	6.41914	11	yes	yes	yes	yes	yes	yes
20120321_EXQ1_MiBa_SA_HCC1143_1	9300	ADGTTAKDLA		25.72	spliced	0.73839	1.92303	1.92303	GEADTSAKAL	0.37612	-4.14448	-3.61325	SEGASLPAAAS	0.21632	-4.80961	-4.41598	6.06751	6	yes	yes	yes	yes	yes	yes
20120321_EXQ1_MiBa_SA_HCC1143_2	26195	LPFPNPERNF		25.72	non-spliced	0.90472	3.09288	3.26975	LPFPNPERNF	0.90472	3.09288		LPFPNPERNF	0.90472	3.09288		0	0
20120321_EXQ1_MiBa_SA_HCC1143_2	6126	SPDHSDHTL		25.72	non-spliced	0.90698	3.57879		SPDHSDHTL	0.90698	3.57879		SPDHSDHTL	0.90698	3.57879	3.57879	0	0
20120321_EXQ1_MiBa_SA_HCC1143_1	20975	ATFKDIRTI	4	25.73	spliced	0.69677	0.954708	0.954708	ATFKDLLTR	0.86445	3.13565	3.13565	ATFKDLLTR	0.86445	3.13565		-2.18094	2	yes	yes	yes
20120321_EXQ1_MiBa_SA_HCC1143_2	22113	WPVGGDSRF		25.73	non-spliced	0.87798	2.3317		WPVGGDSRF	0.87798	2.3317	2.3317	WPVGGDSRF	0.87798	2.3317		0	0
20120322_EXQ1_MiBa_SA_HCC1143_1_A	14852	GTKLPNSVLGR		25.73	non-spliced	0.91539	2.14498		GTKLPNSVLGR	0.91539	2.14498	3.44942	GTKLPNSVLGR	0.91539	2.14498		0	0
20120321_EXQ1_MiBa_SA_HCC1143_1	10244	TRSGAVKIY		25.74	non-spliced	0.86905	1.75766		SQLSRKIY	0.26703	-3.65343	-3.65343	TRSGAVKIY	0.86905	1.75766		0	6
20120321_EXQ1_MiBa_SA_HCC1143_1	4688	RVQEQVRAR		25.74	non-spliced	0.2787	-1.00448		RVQEQVRAR	0.2787	-1.00448		RKNATPGKNR	0.22042	-3.30011	-3.30011	0	0
20120321_EXQ1_MiBa_SA_HCC1143_2	19198	APASLSLAY		25.75	spliced	0.72177	-0.250062	-0.250062	TPGATVLAY	0.82557	0.516812	0.516812	PASATVAYI	0.82572	0.651342	0.651342	-0.901404	5	yes
20120322_EXQ1_MiBa_SA_HCC1143_1_A	21090	ADSLRLQQL		25.75	non-spliced	0.94967	3.36179		ADSLRLQQL	0.94967	3.36179	3.43492	ADSLRLQQL	0.94967	3.36179		0	0
20120321_EXQ1_MiBa_SA_HCC1143_1	18667	REQEHTFVF		25.76	non-spliced	0.87812	2.04699		REQEHTFVF	0.87812	2.04699	2.35983	REQEHTFVF	0.87812	2.04699		0	0
20120321_EXQ1_MiBa_SA_HCC1143_1	5686	HSYSGLAKR		25.76	non-spliced	0.87682	0.744444	3.45707	SHFIPYVR	0.54128	-3.93988	-3.93988	HSYSGLAKR	0.87682	0.744444		0	7
20120321_EXQ1_MiBa_SA_HCC1143_2	5964	DGHVYHTKPA	7	25.76	spliced	0.18288	-4.49957	-4.49957			-15		KVTSmDQTAK	0.34981	-5.53538	-5.53538	1.03581	10	yes
20120322_EXQ1_MiBa_SA_HCC1143_1_A	5241	SVDQKTVAR		25.76	non-spliced	0.86027	2.09309	3.60596	SVDQKTVAR	0.86027	2.09309		SVDQKTVAR	0.86027	2.09309		0	0
20120321_EXQ1_MiBa_SA_HCC1143_2	12717	HDHPHALEF		25.77	non-spliced	0.86564	3.03021		HDHPHALEF	0.86564	3.03021	3.03021	HDHPHALEF	0.86564	3.03021		0	0
20120322_EXQ1_MiBa_SA_HCC1143_1_A	26160	EPPAPFVSY	7	25.77	spliced	0.17566	-4.28763	-4.28763	MPAPEIVSY	0.78305	0.278509	2.09067	MPAPEIVSY	0.78305	0.278509		-4.56614	4	yes
20120322_EXQ1_MiBa_SA_HCC1143_1_A	6286	RTFVPKNER		25.77	non-spliced	0.89953	2.38474		RTFVPKNER	0.89953	2.38474	2.92988	RNRFAVLDR	0.05834	-6.5817	-5.13815	0	0
20120321_EXQ1_MiBa_SA_HCC1143_2	21437	RESFPAPVV		25.78	non-spliced	0.95742	2.06799		RESFPAPVV	0.95742	2.06799	2.06799	VTIWAANAGV	0.03244	-7.34035	-7.34035	0	0
20120322_EXQ1_MiBa_SA_HCC1143_1_A	11793	TRPVYLKKL		25.78	non-spliced	0.89767	3.02388		LSKKCLKKL	0.422	-3.73882	-3.62024	TRPVYLKKL	0.89767	3.02388		0	5
20120322_EXQ1_MiBa_SA_HCC1143_1_A	18215	AFDEAKADF		25.78	non-spliced	0.89124	1.43612		AFDEAKADF	0.89124	1.43612		AFDEAKADF	0.89124	1.43612	1.85076	0	0
20120321_EXQ1_MiBa_SA_HCC1143_2	6385	RTFVPKNER		25.79	non-spliced	0.87569	1.80299		RTFVPKNER	0.87569	1.80299	2.92988	RTFVPKNER	0.87569	1.80299		0	0
20120321_EXQ1_MiBa_SA_HCC1143_1	13389	YGSTGIRDV		25.81	non-spliced	0.91993	2.34218		YGSTGIRDV	0.91993	2.34218		YGSTGIRDV	0.91993	2.34218	2.34218	0	0
20120321_EXQ1_MiBa_SA_HCC1143_1	6540	HPDESGSKF		25.81	non-spliced	0.91184	3.16396	3.16396	HPDESGSKF	0.91184	3.16396		HPDESGSKF	0.91184	3.16396		0	0
20120321_EXQ1_MiBa_SA_HCC1143_2	10391	AEPEGTHSF		25.81	non-spliced	0.95116	2.51985		AEPEGTHSF	0.95116	2.51985	2.63192	AEPEGTHSF	0.95116	2.51985		0	0
20120321_EXQ1_MiBa_SA_HCC1143_2	12192	TAYRPDWNR		25.81	non-spliced	0.92225	2.42614		TAYRPDWNR	0.92225	2.42614		TAYRPDWNR	0.92225	2.42614	2.48754	0	0
20120321_EXQ1_MiBa_SA_HCC1143_2	4544	HYRSVYQKR		25.81	non-spliced	0.86655	1.93689		HYRSVYQKR	0.86655	1.93689	3.26167	HYRSVYQKR	0.86655	1.93689		0	0
20120321_EXQ1_MiBa_SA_HCC1143_1	12503	KYFEGVSPK		25.82	non-spliced	0.82424	1.43432		KYFEGVSPK	0.82424	1.43432		KYFEGVSPK	0.82424	1.43432	1.43432	0	0
20120321_EXQ1_MiBa_SA_HCC1143_2	18805	IRSSYIRVL		25.82	non-spliced	0.88404	1.70711		IRSSYIRVL	0.88404	1.70711	3.2038			-15		0	0
20120322_EXQ1_MiBa_SA_HCC1143_1_A	10994	IKPGLVKKI		25.82	non-spliced	0.76069	1.61696	1.80761	IKPGLVKKI	0.76069	1.61696		IKPGLVKKI	0.76069	1.61696		0	0
20120322_EXQ1_MiBa_SA_HCC1143_1_A	12287	TYKYFKDYR		25.83	non-spliced	0.94091	3.78383		TYKYFKDYR	0.94091	3.78383	4.00218	TYKYFKDYR	0.94091	3.78383		0	0
20120322_EXQ1_MiBa_SA_HCC1143_1_A	21657	RPIFGGTVY		25.83	non-spliced	0.90494	0.925325				-15		RPIFGGTVY	0.90494	0.925325	1.49488	0	9
20120321_EXQ1_MiBa_SA_HCC1143_2	19957	FPDKPITQY		25.84	non-spliced	0.91613	3.55594	3.64846	FPDKPITQY	0.91613	3.55594		FPDKPITQY	0.91613	3.55594		0	0
20120322_EXQ1_MiBa_SA_HCC1143_1_A	6654	RTYSPSAQVKR		25.84	non-spliced	0.87786	3.94097				-15		RTYSPSAQVKR	0.87786	3.94097		0	11
20120321_EXQ1_MiBa_SA_HCC1143_1	1951	KELKRSKKL		25.85	non-spliced	0.81088	2.4623		KELKRSKKL	0.81088	2.4623		KELKRSKKL	0.81088	2.4623	3.14751	0	0
20120321_EXQ1_MiBa_SA_HCC1143_1	21353	HSGPVIPVY		25.86	non-spliced	0.89663	1.18349		HSGPVIPVY	0.89663	1.18349		HSGPVIPVY	0.89663	1.18349	1.18349	0	0
20120321_EXQ1_MiBa_SA_HCC1143_1	26931	FPEFPDPHTY		25.86	non-spliced	0.81697	2.50787		LMECAAEQNLA	0.19238	-5.75861	-5.70557	FPEFPDPHTY	0.81697	2.50787		0	10
20120321_EXQ1_MiBa_SA_HCC1143_2	16927	SDLPRTDGL		25.86	non-spliced	0.97577	2.38971		SDLPRTDGL	0.97577	2.38971		SDLPRTDGL	0.97577	2.38971	2.38972	0	0
20120321_EXQ1_MiBa_SA_HCC1143_2	23835	APYFGAEDY		25.86	non-spliced	0.70121	0.475652		APYFGAEDY	0.70121	0.475652		APYFGAEDY	0.70121	0.475652	2.33918	0	0
20120321_EXQ1_MiBa_SA_HCC1143_2	32985	APLLELTAY		25.86	non-spliced	0.8017	0.0501868		APLLELTAY	0.8017	0.0501868	0.0501868	APLLELTAY	0.8017	0.0501868		0	0
20120321_EXQ1_MiBa_SA_HCC1143_2	8763	RQKFGYSVNR		25.86	non-spliced	0.91843	4.04723		RQKFGYSVNR	0.91843	4.04723	4.10197	RQKFGYSVNR	0.91843	4.04723		0	0
20120322_EXQ1_MiBa_SA_HCC1143_1_A	340	ASKAAQRQA	5	25.87	spliced	0.86095	1.99038	1.99038	ASKAAAQQR	0.88301	1.49364	2.71006	KSAAQNSKP	0.27847	-6.94804	-6.94804	0.49674	3	yes	yes	yes	yes	yes
20120321_EXQ1_MiBa_SA_HCC1143_1	15112	KDHSKLLSF	6	25.88	spliced	0.75419	2.76558	2.76558	TIFHPLLYA	0.63881	-2.71663	-2.71663	KLLSHRSSF	0.28079	-4.68354	-4.67002	5.48221	7	yes	yes	yes	yes	yes	yes
20120321_EXQ1_MiBa_SA_HCC1143_1	15561	ATYSLANERLR		25.89	non-spliced	0.77116	2.86573		ATYSLANERLR	0.77116	2.86573	2.86573	PPAYAGLAISYAV	0.63063	-1.30806	-1.30806	0	0
20120321_EXQ1_MiBa_SA_HCC1143_2	13664	VFKEEGVLR		25.89	non-spliced	0.90998	2.84595		KAYIPELQI	0.36059	-5.09839	-5.09839	VFKEEGVLR	0.90998	2.84595	3.005	0	8
20120321_EXQ1_MiBa_SA_HCC1143_2	13685	KVRGISEVLAR		25.89	non-spliced	0.92553	4.53185		KVRGISEVLAR	0.92553	4.53185		KVRGISEVLAR	0.92553	4.53185	4.53185	0	0
20120321_EXQ1_MiBa_SA_HCC1143_2	17686	TADVVKVAY		25.89	non-spliced	0.91741	3.12082				-15		TADVVKVAY	0.91741	3.12082		0	9
20120322_EXQ1_MiBa_SA_HCC1143_1_A	13978	RTFSSIPVSR		25.89	non-spliced	0.89486	2.51597		RTFSSIPVSR	0.89486	2.51597		LNSFLWTIR	0.21097	-6.47543	-6.47543	0	0
20120322_EXQ1_MiBa_SA_HCC1143_1_A	18172	ATGSIPITVR		25.89	non-spliced	0.96847	2.66445		ATGSIPITVR	0.96847	2.66445	2.66445	ATGSIPITVR	0.96847	2.66445		0	0
20120321_EXQ1_MiBa_SA_HCC1143_1	29801	NYVEFTRIL		25.9	non-spliced	0.93877	1.77171		NYVEFTRIL	0.93877	1.77171	1.82987	NYVEFTRIL	0.93877	1.77171		0	0
20120322_EXQ1_MiBa_SA_HCC1143_1_A	28502	SRPDLPLLV		25.9	non-spliced	0.93565	1.90457		SRPDLPLLV	0.93565	1.90457	1.93854	SRPDLPLLV	0.93565	1.90457		0	0
20120321_EXQ1_MiBa_SA_HCC1143_1	14394	KESTTKYYF		25.91	non-spliced	0.88054	2.46874	2.69724	KESTTKYYF	0.88054	2.46874		KESTTKYYF	0.88054	2.46874		0	0
20120321_EXQ1_MiBa_SA_HCC1143_1	21303	LASGPDPAF		25.91	non-spliced	0.8411	0.149049		LASGPDPAF	0.8411	0.149049		LASGPDPAF	0.8411	0.149049	0.149049	0	0
20120321_EXQ1_MiBa_SA_HCC1143_2	14310	RYITTVIQR		25.91	non-spliced	0.91454	2.21758		RYITTVIQR	0.91454	2.21758		RRVYLTTQL	0.0355	-7.71104	-7.71075	0	0
20120322_EXQ1_MiBa_SA_HCC1143_1_A	15687	KEPPEVQSF		25.91	non-spliced	0.86997	2.80924		KEPPEVQSF	0.86997	2.80924		KEPPEVQSF	0.86997	2.80924	2.96009	0	0
20120321_EXQ1_MiBa_SA_HCC1143_1	2164	AVKQKQIRR		25.92	non-spliced	0.3453	-1.29824		AVKQKQIRR	0.3453	-1.29824	2.70828	KVDVLRQIR	0.22244	-6.35995	-5.62427	0	0
20120321_EXQ1_MiBa_SA_HCC1143_2	12294	RQDDPSYRSF		25.92	non-spliced	0.96879	1.68071		RQDDPSYRSF	0.96879	1.68071		RQDDPSYRSF	0.96879	1.68071	2.93913	0	0
20120322_EXQ1_MiBa_SA_HCC1143_1_A	16298	AIVASDTRL		25.92	non-spliced	0.96471	2.35425		AIVASDTRL	0.96471	2.35425		AIVASDTRL	0.96471	2.35425	2.35425	0	0
20120321_EXQ1_MiBa_SA_HCC1143_1	12446	KRTLLIKTV		25.93	non-spliced	0.92422	2.46255		KRTLLIKTV	0.92422	2.46255		KRTLLIKTV	0.92422	2.46255	2.46255	0	0
20120322_EXQ1_MiBa_SA_HCC1143_1_A	11780	RYRLPVATR		25.93	non-spliced	0.87739	3.63345		RRYIKWPL	0.02006	-7.88939	-7.88939	RYRLPVATR	0.87739	3.63345		0	7
20120321_EXQ1_MiBa_SA_HCC1143_2	12218	RQAGLSYIR		25.96	non-spliced	0.87073	2.45506		RQAGLSYIR	0.87073	2.45506		RQAGLSYIR	0.87073	2.45506	2.76557	0	0
20120321_EXQ1_MiBa_SA_HCC1143_2	13665	RQYENFINR		25.96	non-spliced	0.73058	0.52983		RQYENFINR	0.73058	0.52983				-15		0	0
20120321_EXQ1_MiBa_SA_HCC1143_2	29560	NYVEFTRIL		25.96	non-spliced	0.94472	1.82987		NYVEFTRIL	0.94472	1.82987	1.82987	NYVEFTRIL	0.94472	1.82987		0	0
20120322_EXQ1_MiBa_SA_HCC1143_1_A	17110	FRPSQTQVL		25.96	non-spliced	0.88878	2.12076		FRPSQTQVL	0.88878	2.12076	2.74812	KAmLQEQVL	0.72819	0.221689	0.221689	0	0
20120322_EXQ1_MiBa_SA_HCC1143_1_A	26600	FPEFPDPHTY		25.96	non-spliced	0.88498	3.41781		FPEFPDPHTY	0.88498	3.41781	3.41781	FPEFPDPHTY	0.88498	3.41781		0	0
20120321_EXQ1_MiBa_SA_HCC1143_2	11101	VQKPGFGVGR		25.97	non-spliced	0.92828	3.25632		VQKPGFGVGR	0.92828	3.25632		VQKPGFGVGR	0.92828	3.25632	3.26575	0	0
20120322_EXQ1_MiBa_SA_HCC1143_1_A	6096	SQNPRFYHK		25.97	non-spliced	0.88118	2.70033		SQNPRFYHK	0.88118	2.70033		SQNPRFYHK	0.88118	2.70033	2.7844	0	0
20120322_EXQ1_MiBa_SA_HCC1143_1_A	8993	RDSSPKVRF		25.97	non-spliced	0.80634	1.91221		RDSSPKVRF	0.80634	1.91221		RDSSPKVRF	0.80634	1.91221	1.97981	0	0
20120321_EXQ1_MiBa_SA_HCC1143_1	19037	RESLPPEQF		25.98	non-spliced	0.91237	2.31289		RESLPPEQF	0.91237	2.31289	2.64147	RESLPPEQF	0.91237	2.31289		0	0
20120321_EXQ1_MiBa_SA_HCC1143_1	7017	RYSDRFSSR		25.98	non-spliced	0.9234	4.05206		RYSDRFSSR	0.9234	4.05206		RYSDRFSSR	0.9234	4.05206	4.15656	0	0
20120321_EXQ1_MiBa_SA_HCC1143_1	8399	KINVVPHQR	4	25.98	spliced	0.48225	-2.21183	-2.21183	VKARFVSAGR	0.42777	-4.06122	-4.06122	KLGRIHPNR	0.30147	-4.84519	-4.84519	1.84939	7	yes
20120321_EXQ1_MiBa_SA_HCC1143_1	10828	RVQVQVVER		25.99	non-spliced	0.89448	1.97425		RVQVQVVER	0.89448	1.97425	1.97425	RVQVQVVER	0.89448	1.97425		0	0
20120321_EXQ1_MiBa_SA_HCC1143_2	7135	STLPSQQNR		25.99	non-spliced	0.89354	1.9058		STLPSQQNR	0.89354	1.9058	2.15495	STLPSQQNR	0.89354	1.9058		0	0
20120321_EXQ1_MiBa_SA_HCC1143_1	11728	KGFYIPKGR		26	non-spliced	0.81986	2.74137				-15		KPWTCFPK	0.26027	-5.66573	-5.66573	8.4071	9
20120321_EXQ1_MiBa_SA_HCC1143_1	1848	RVKKEPVKER		26	non-spliced	0.93463	4.37282	4.37282	RVKKEPVKER	0.93463	4.37282		RVKKEPVKER	0.93463	4.37282		0	0
20120321_EXQ1_MiBa_SA_HCC1143_1	9282	AFHPQPVSR		26	non-spliced	0.87238	2.35174		AFHPQPVSR	0.87238	2.35174	2.47486	AFHPQPVSR	0.87238	2.35174		0	0
20120321_EXQ1_MiBa_SA_HCC1143_2	4208	KRKTVTTKI	4	26	spliced	0.87088	1.67777	1.67777	KRISKTTKL	0.85021	1.5284	2.90546	KRISKTTKL	0.85021	1.5284		0.14937	3	yes	yes	yes	yes	yes
20120322_EXQ1_MiBa_SA_HCC1143_1_A	21723	KEGEFVAQF		26	non-spliced	0.83824	1.15244				-15		KEGEFVAQF	0.83824	1.15244	1.58544	0	9
20120322_EXQ1_MiBa_SA_HCC1143_1_A	13742	ASTPVAREL		26.01	non-spliced	0.8976	1.79326		ASTPVAREL	0.8976	1.79326		ASTPVAREL	0.8976	1.79326	2.22391	0	0
20120321_EXQ1_MiBa_SA_HCC1143_1	18162	VSYVRALPS	4	26.02	spliced	0.11567	-5.45866	-5.45866	VSYVPITGR	0.96302	2.358	2.358	VSYVPITGR	0.96302	2.358		-7.81666	5	yes
20120321_EXQ1_MiBa_SA_HCC1143_1	5285	RYQSKLQAR		26.02	non-spliced	0.94289	3.11329		RYQSKLQAR	0.94289	3.11329		RYQSKLQAR	0.94289	3.11329	3.11329	0	0
20120321_EXQ1_MiBa_SA_HCC1143_1	5619	RDLVHRQTA		26.02	non-spliced	0.90705	3.31426		RDLVHRQTA	0.90705	3.31426	3.31426	RDLVHRQTA	0.90705	3.31426		0	0
20120321_EXQ1_MiBa_SA_HCC1143_2	9478	AELQRVQKV		26.02	non-spliced	0.90352	3.20897		AEPFLLPGKV	0.30447	-6.35969	-6.20946	AELQRVQKV	0.90352	3.20897	3.26056	0	6
20120322_EXQ1_MiBa_SA_HCC1143_1_A	11940	EELERHAQF		26.02	non-spliced	0.89635	3.56374	3.56374	EELERHAQF	0.89635	3.56374		EELERHAQF	0.89635	3.56374		0	0
20120322_EXQ1_MiBa_SA_HCC1143_1_A	22001	HAFVELHEF		26.02	non-spliced	0.84442	2.05762		HAFVELHEF	0.84442	2.05762	2.81	HAFVELHEF	0.84442	2.05762		0	0
20120322_EXQ1_MiBa_SA_HCC1143_1_A	7017	KTKIIAKIQQR		26.02	non-spliced	0.76466	1.52312	5.6654	KTKIIAKIQQR	0.76466	1.52312		KTKIIAKIQQR	0.76466	1.52312		0	0
20120321_EXQ1_MiBa_SA_HCC1143_2	10153	GTSSVIVSR		26.03	non-spliced	0.97845	2.58086		GTSSVIVSR	0.97845	2.58086	2.65606	GTSSVIVSR	0.97845	2.58086		0	0
20120321_EXQ1_MiBa_SA_HCC1143_2	10413	FPEEDKKTY		26.04	non-spliced	0.94062	3.80568		FPEEDKKTY	0.94062	3.80568		FPEEDKKTY	0.94062	3.80568	4.03368	0	0
20120321_EXQ1_MiBa_SA_HCC1143_2	11660	ERAGVVREL		26.04	non-spliced	0.79856	2.31061		ERAGVVREL	0.79856	2.31061	3.01479	VEKTLTALPG	0.02385	-10.0022	-10.0022	0	0
20120321_EXQ1_MiBa_SA_HCC1143_1	12686	KDLLHVKSV		26.05	non-spliced	0.89402	3.56121		KDLLHVKSV	0.89402	3.56121		KDLLHVKSV	0.89402	3.56121	3.81458	0	0
20120321_EXQ1_MiBa_SA_HCC1143_1	16988	YFDPKQTDV		26.05	non-spliced	0.94195	3.03642		YFDPKQTDV	0.94195	3.03642	3.03642	YFDPKQTDV	0.94195	3.03642		0	0
20120321_EXQ1_MiBa_SA_HCC1143_1	21437	TYDVQVTKF	7	26.05	spliced	0.90998	2.20958	2.20958	TYDVAQYIK	0.81642	-1.19865	-1.19865	KEGRHLDmV	0.39087	-3.43372	-3.43372	3.40823	4	yes	yes	yes	yes	yes	yes
20120322_EXQ1_MiBa_SA_HCC1143_1_A	10032	RTNQELQEINR		26.05	non-spliced	0.8104	2.99226		RTNQELQEINR	0.8104	2.99226	3.61626	RTNQELQEINR	0.8104	2.99226		0	0
20120322_EXQ1_MiBa_SA_HCC1143_1_A	24524	SYEDRVTFL		26.05	non-spliced	0.87096	1.8477				-15		SYEDRVTFL	0.87096	1.8477	1.97373	0	9
20120322_EXQ1_MiBa_SA_HCC1143_1_A	3893	RAVARTAQNER		26.05	non-spliced	0.89908	4.95906		RAVARTAQNER	0.89908	4.95906	5.01409	RAVARTAQNER	0.89908	4.95906		0	0
20120321_EXQ1_MiBa_SA_HCC1143_2	4891	ASAQKFSSR		26.06	non-spliced	0.83375	1.74096		ASAQKFSSR	0.83375	1.74096	1.74096	ASAQKFSSR	0.83375	1.74096		0	0
20120321_EXQ1_MiBa_SA_HCC1143_1	10395	LRSDIQKRL		26.07	non-spliced	0.90617	2.36942		LRSDIQKRL	0.90617	2.36942		LRSDIQKRL	0.90617	2.36942	2.3947	0	0
20120321_EXQ1_MiBa_SA_HCC1143_2	1712	AAKAGARKV		26.07	non-spliced	0.93961	1.8617		AAKAGARKV	0.93961	1.8617		AAKAGARKV	0.93961	1.8617	2.46865	0	0
20120321_EXQ1_MiBa_SA_HCC1143_2	3729	ITNKDVRKR		26.08	non-spliced	0.84452	1.90247		ITNKDVRKR	0.84452	1.90247		ITPPRRPHR	0.6931	-1.06429	-1.06429	0	0
20120322_EXQ1_MiBa_SA_HCC1143_1_A	7983	RIFPVDKSRSR		26.08	non-spliced	0.91199	3.24215	3.29721	RIFPVDKSRSR	0.91199	3.24215		RIFPVDKSRSR	0.91199	3.24215		0	0
20120321_EXQ1_MiBa_SA_HCC1143_1	17384	HYLPAEILQKK		26.09	non-spliced	0.92645	5.30662		HYLPAEILQKK	0.92645	5.30662		HYLPAEILQKK	0.92645	5.30662	5.33434	0	0
20120322_EXQ1_MiBa_SA_HCC1143_1_A	15271	NPEPNTVSY		26.09	non-spliced	0.94661	1.91454		NPEPNTVSY	0.94661	1.91454	1.91454	NPEPNTVSY	0.94661	1.91454		0	0
20120322_EXQ1_MiBa_SA_HCC1143_1_A	16334	KEPPEVQSF		26.09	non-spliced	0.82227	1.61725		KEPPEVQSF	0.82227	1.61725		KEPPEVQSF	0.82227	1.61725	2.96009	0	0
20120321_EXQ1_MiBa_SA_HCC1143_1	17273	YYDGKVMKL		26.1	non-spliced	0.9207	2.61994	2.61994	YYDGKVMKL	0.9207	2.61994		YYDGKVMKL	0.9207	2.61994		0	0
20120321_EXQ1_MiBa_SA_HCC1143_1	8009	VGRLITNERR	6	26.1	spliced	0.33234	-1.89517	-1.74501	RIGVITNRER	0.94209	3.93302	3.93302	RIGVITNRER	0.94209	3.93302		-5.82819	6	yes
20120321_EXQ1_MiBa_SA_HCC1143_2	1061	IRHNKDRKV		26.1	non-spliced	0.74217	3.33818		IRHNKDRKV	0.74217	3.33818	3.57303	IRHNKDRKV	0.74217	3.33818		0	0
20120322_EXQ1_MiBa_SA_HCC1143_1_A	16101	YGYDNVKEY		26.1	non-spliced	0.88869	2.77651		YGYDNVKEY	0.88869	2.77651	3.40453	YGYDNVKEY	0.88869	2.77651		0	0
20120322_EXQ1_MiBa_SA_HCC1143_1_A	6032	RVRQSPLATR		26.1	non-spliced	0.85683	4.28366		RVRQSPLATR	0.85683	4.28366	4.55145	RVRQSPLATR	0.85683	4.28366		0	0
20120321_EXQ1_MiBa_SA_HCC1143_2	12672	QRAVAINRL		26.11	non-spliced	0.81664	1.36084		QRAVAINRL	0.81664	1.36084		QRAVAINRL	0.81664	1.36084	1.69836	0	0
20120321_EXQ1_MiBa_SA_HCC1143_2	14488	SVISGISSR		26.11	non-spliced	0.95099	2.27107		SVISGISSR	0.95099	2.27107		SVISGISSR	0.95099	2.27107	2.40154	0	0
20120321_EXQ1_MiBa_SA_HCC1143_2	4510	SQKHSVAFSK	2	26.11	spliced	0.56327	-0.89673	-0.89673	TNKLQSIEVS	0.09795	-6.3432	-6.3432	QSKASKELVE	0.22178	-3.85392	-3.85392	2.95719	8	yes
20120322_EXQ1_MiBa_SA_HCC1143_1_A	5434	RYNGLIHRK		26.11	non-spliced	0.93761	3.28654		RYNGLIHRK	0.93761	3.28654	3.28654	RYNGLIHRK	0.93761	3.28654		0	0
20120321_EXQ1_MiBa_SA_HCC1143_1	14412	SEHERQYLL		26.12	non-spliced	0.88689	2.92177		SEHERQYLL	0.88689	2.92177		SEHERQYLL	0.88689	2.92177	3.4529	0	0
20120321_EXQ1_MiBa_SA_HCC1143_1	17222	VDQERSLSL		26.12	non-spliced	0.87094	1.75278		VDQERSLSL	0.87094	1.75278		VDQERSLSL	0.87094	1.75278	2.22599	0	0
20120321_EXQ1_MiBa_SA_HCC1143_2	3283	AQNRHLTSR	3	26.12	spliced	0.84674	3.33179	3.33179	AQHQRSSIR	0.67817	-2.99586	-2.99586	KAYLASHHR	0.30575	-5.18071	-5.18071	6.32765	6	yes	yes	yes	yes	yes	yes
20120321_EXQ1_MiBa_SA_HCC1143_2	4213	KIKTGVVKR		26.12	non-spliced	0.90948	3.81085		KIKTGVVKR	0.90948	3.81085		KIKTGVVKR	0.90948	3.81085	3.83462	0	0
20120322_EXQ1_MiBa_SA_HCC1143_1_A	15511	ATTPIFANR		26.12	non-spliced	0.90814	2.29577		ATTPIFANR	0.90814	2.29577		ATTPIFANR	0.90814	2.29577	2.29577	0	0
20120322_EXQ1_MiBa_SA_HCC1143_1_A	16046	EVAAPYIEK		26.12	non-spliced	0.95245	2.8176		EVAAPYIEK	0.95245	2.8176		EVAAPYIEK	0.95245	2.8176	2.8176	0	0
20120322_EXQ1_MiBa_SA_HCC1143_1_A	6793	KVINNPSYRQR		26.12	non-spliced	0.94509	0.783682		KVINNPSYRQR	0.94509	0.783682		KVINNPSYRQR	0.94509	0.783682	0.783682	0	0
20120321_EXQ1_MiBa_SA_HCC1143_1	20415	PATEAALAY		26.13	spliced	0.6715	-4.20426	-4.20426	EPTAAALAY	0.85781	-0.0476844	0.0782665	RGPAAAAAGY	0.02185	-4.78256	-4.78256	-4.15658	3	yes
20120321_EXQ1_MiBa_SA_HCC1143_2	5698	REQEQRQAL		26.13	non-spliced	0.60705	0.468091		REQEQRQAL	0.60705	0.468091	1.90792	RQEELQARQ	0.31067	-4.01326	-4.01326	0	0
20120321_EXQ1_MiBa_SA_HCC1143_1	16729	EAQAEIEQY		26.14	non-spliced	0.79227	0.332989		EAQAEIEQY	0.79227	0.332989		EAQAEIEQY	0.79227	0.332989	1.68977	0	0
20120321_EXQ1_MiBa_SA_HCC1143_1	17263	AQGPTPRYF		26.14	non-spliced	0.96217	2.37206	2.37206	AQGPTPRYF	0.96217	2.37206		AQGPTPRYF	0.96217	2.37206		0	0
20120321_EXQ1_MiBa_SA_HCC1143_2	4095	KQISKEKLKAR		26.14	non-spliced	0.73583	4.56132		KQISKEKLKAR	0.73583	4.56132	4.56132	KQISKEKLKAR	0.73583	4.56132		0	0
20120321_EXQ1_MiBa_SA_HCC1143_1	13110	SDLKPPALRP	2	26.15	spliced	0.09917	-5.80426	-5.80426	SLLKKRDSF	0.14799	-7.08012	-7.08012	SLLKKRDSF	0.14799	-7.08012		1.27586	7	yes
20120321_EXQ1_MiBa_SA_HCC1143_1	11878	STPDHIREL	8	26.16	spliced	0.85777	2.46888	2.46888	STPDHIREI	0.85394	2.4412	2.48221	STPDHIREI	0.85394	2.4412		0.02768	0	yes	yes
20120321_EXQ1_MiBa_SA_HCC1143_1	14447	NYAGIGGLRS	5	26.16	spliced	0.79689	0.860718	0.86301	NYAGLQRSV	0.94679	1.96709	1.96709	NYAGLQRSV	0.94679	1.96709		-1.10637	4	yes	yes	yes
20120321_EXQ1_MiBa_SA_HCC1143_1	6449	KYATSVSER		26.16	non-spliced	0.94416	3.07173		KYATSVSER	0.94416	3.07173		KYATSVSER	0.94416	3.07173	3.16883	0	0
20120321_EXQ1_MiBa_SA_HCC1143_2	12285	RDHAVVVGV		26.16	non-spliced	0.9019	2.6753		RDHAVVVGV	0.9019	2.6753	3.05632	RDHAVVVGV	0.9019	2.6753		0	0
20120321_EXQ1_MiBa_SA_HCC1143_1	18739	RESLPPEQF		26.17	non-spliced	0.90506	1.48528		CSRDECQF	0.23411	-6.363	-6.363			-15		7.84828	6
20120321_EXQ1_MiBa_SA_HCC1143_1	7276	KISGFPKNR		26.17	non-spliced	0.92402	4.0759	4.0759	KLSGFPKNR	0.91053	3.97842		KLSGFPKNR	0.91053	3.97842	4.03018	0.09748	0
20120321_EXQ1_MiBa_SA_HCC1143_2	30759	VFDPVPVGV		26.17	non-spliced	0.91668	0.959018	1.47066	VPGSRRWA	0.05224	-6.05781	-6.05781	VFDPVPVGV	0.91668	0.959018		0	8
20120321_EXQ1_MiBa_SA_HCC1143_1	23634	NADAIVVKL		26.18	non-spliced	0.94649	3.48894		NADAIVVKL	0.94649	3.48894		NADAIVVKL	0.94649	3.48894	3.48894	0	0
20120321_EXQ1_MiBa_SA_HCC1143_1	6854	AQYPKGRSV		26.18	non-spliced	0.92208	2.40559		AQYPKGRSV	0.92208	2.40559	2.40559	AQYPKGRSV	0.92208	2.40559		0	0
20120321_EXQ1_MiBa_SA_HCC1143_1	19240	ITPADAGTY		26.19	non-spliced	0.04163	-7.79899	-7.79899	GADPTLATY	0.92102	1.55432	1.7692	GADPTLATY	0.92102	1.55432		-9.35331	6
20120321_EXQ1_MiBa_SA_HCC1143_2	5757	KDSKRVEQL		26.19	non-spliced	0.89901	3.07809				-15		KDSKRVEQL	0.89901	3.07809		0	9
20120321_EXQ1_MiBa_SA_HCC1143_1	16576	VAAPEHISY		26.2	non-spliced	0.95604	1.57468		VAAPEHISY	0.95604	1.57468		VAAPEHISY	0.95604	1.57468	3.06091	0	0
20120322_EXQ1_MiBa_SA_HCC1143_1_A	4578	NRNAQTKQI	7,8	26.2	spliced	0.79979	2.34866	2.34866	NRNAQTKQL	0.80223	2.36629	2.36629	NRNAQTKQL	0.80223	2.36629		-0.01763	0	yes	yes
20120321_EXQ1_MiBa_SA_HCC1143_1	26739	SPPEVPEPTF		26.21	non-spliced	0.85655	1.71415		SPPEVPEPTF	0.85655	1.71415		SPPEVPEPTF	0.85655	1.71415	1.76311	0	0
20120321_EXQ1_MiBa_SA_HCC1143_2	7348	VVQCKPLKYK	2	26.21	spliced	0.13332	-9.57944	-9.57944	VVRSAKDKRF	0.23947	-6.18428	-5.83808	PVRKVQNYTV	0.07438	-7.53058	-7.42019	-3.39516	7	yes
20120321_EXQ1_MiBa_SA_HCC1143_1	12091	RYRLPVATR		26.22	non-spliced	0.89344	3.76928		RYRLPVATR	0.89344	3.76928	3.76928	RYRLPVATR	0.89344	3.76928		0	0
20120322_EXQ1_MiBa_SA_HCC1143_1_A	14096	RLLASKSLLNR		26.23	non-spliced	0.9235	3.90955		RLLASKSLLNR	0.9235	3.90955		RLLASKSLLNR	0.9235	3.90955	3.90955	0	0
20120322_EXQ1_MiBa_SA_HCC1143_1_A	23342	YPDRIMNTF		26.23	non-spliced	0.86779	3.07499		YPDRIMNTF	0.86779	3.07499		YPDRIMNTF	0.86779	3.07499	3.27288	0	0
20120321_EXQ1_MiBa_SA_HCC1143_1	6558	DTNADKQLS		26.24	non-spliced	0.91041	3.05559		DTNADKQLS	0.91041	3.05559	3.21737	DTNADKQLS	0.91041	3.05559		0	0
20120321_EXQ1_MiBa_SA_HCC1143_1	6884	SYREHVKEV		26.24	non-spliced	0.91131	3.63089	3.63089	SYREHVKEV	0.91131	3.63089		SYREHVKEV	0.91131	3.63089		0	0
20120321_EXQ1_MiBa_SA_HCC1143_1	8097	RAQLPKYQR		26.24	non-spliced	0.92158	2.85441		RAQLPKYQR	0.92158	2.85441	2.96344	RAQLPKYQR	0.92158	2.85441		0	0
20120322_EXQ1_MiBa_SA_HCC1143_1_A	21408	TFDVAPSRL		26.24	non-spliced	0.95166	1.86441	1.86441	TFDVAPSRL	0.95166	1.86441		TFDVAPSRL	0.95166	1.86441		0	0
20120322_EXQ1_MiBa_SA_HCC1143_1_A	4170	KIKTGVVKR		26.24	non-spliced	0.86913	2.51801		KLKEKVKR	0.74131	1.04584	1.04584	KIKTGVVKR	0.86913	2.51801	3.83462	0	3
20120321_EXQ1_MiBa_SA_HCC1143_1	10077	RLKPFGVQR		26.25	non-spliced	0.93572	3.30117		RLKPFGVQR	0.93572	3.30117	3.36266	RLKPFGVQR	0.93572	3.30117		0	0
20120321_EXQ1_MiBa_SA_HCC1143_1	14275	HAHPATAEYEF		26.25	non-spliced	0.87706	3.27918		HAHPATAEYEF	0.87706	3.27918	3.34769	HAHPATAEYEF	0.87706	3.27918		0	0
20120321_EXQ1_MiBa_SA_HCC1143_1	19637	TYYGSFRSL	2,6	26.25	spliced	0.94556	1.06554	1.06554	TYYCVKFI	0.61616	-1.88329	-1.88329	TYYGSFVTR	0.96844	1.68084	1.8463	-0.6153	5	yes	yes	yes	yes
20120321_EXQ1_MiBa_SA_HCC1143_2	17917	VSYVRALPS	4	26.25	spliced	0.10968	-5.50194	-5.45866	VSYVPITGR	0.9513	2.28928	2.358	VSYVPITGR	0.9513	2.28928		-7.79122	5	yes
20120321_EXQ1_MiBa_SA_HCC1143_2	2153	STTSHISKR		26.25	non-spliced	0.76099	2.02913		STTSHISKR	0.76099	2.02913	2.78157	STTSHISKR	0.76099	2.02913		0	0
20120321_EXQ1_MiBa_SA_HCC1143_2	21997	NPDASYVYY		26.25	non-spliced	0.7761	0.292783		NPDASYVYY	0.7761	0.292783		NPDASYVYY	0.7761	0.292783	1.73352	0	0
20120322_EXQ1_MiBa_SA_HCC1143_1_A	12559	RTLGLLVKR		26.25	non-spliced	0.93387	3.05726		RTLGLLVKR	0.93387	3.05726	3.10797	RTLGLLVKR	0.93387	3.05726		0	0
20120322_EXQ1_MiBa_SA_HCC1143_1_A	14154	TPAPPTHAL		26.25	non-spliced	0.88314	1.96277		TPAPPTHAL	0.88314	1.96277		TPAPPTHAL	0.88314	1.96277	2.19608	0	0
20120322_EXQ1_MiBa_SA_HCC1143_1_A	16887	AQGPTPRYF		26.25	non-spliced	0.95527	2.29449	2.37206	AQGPTPRYF	0.95527	2.29449		AQGFGDAKSR	0.73811	-0.375266	-0.375266	0	0
20120322_EXQ1_MiBa_SA_HCC1143_1_A	9033	HRSPVLRLS	2,3	26.25	spliced	0.87271	2.95253	2.95253	HRSPVTRVI	0.87575	3.27523		HRSPVTRVI	0.87575	3.27523	3.27523	-0.3227	3	yes	yes	yes
20120321_EXQ1_MiBa_SA_HCC1143_1	15126	RDLERGVEI		26.26	non-spliced	0.86597	2.64093		RDLERGVEI	0.86597	2.64093	2.87855	RDLERGVEI	0.86597	2.64093		0	0
20120321_EXQ1_MiBa_SA_HCC1143_2	11439	RDFQHVEKL		26.26	non-spliced	0.8821	2.52093		RDFQHVEKL	0.8821	2.52093	3.84653	RDFQHVEKL	0.8821	2.52093		0	0
20120322_EXQ1_MiBa_SA_HCC1143_1_A	4419	ASRTPAVHR		26.26	non-spliced	0.85916	3.86834		ASRTPAVHR	0.85916	3.86834		ASRTPAVHR	0.85916	3.86834	4.14479	0	0
20120321_EXQ1_MiBa_SA_HCC1143_1	11418	RLAVRTVIR		26.27	non-spliced	0.93316	3.86512		RLAVRTVIR	0.93316	3.86512		RLAVRTVIR	0.93316	3.86512	3.97127	0	0
20120322_EXQ1_MiBa_SA_HCC1143_1_A	9893	FTTSVSRPGR		26.27	non-spliced	0.8575	2.95129		FTTSVSRPGR	0.8575	2.95129	2.95129	PRAGTAAPGGRP	0.03365	-6.71995	-6.71995	0	0
20120322_EXQ1_MiBa_SA_HCC1143_1_A	16659	FPASPPKGY		26.28	non-spliced	0.92052	3.04702	3.04702	FPASPPKGY	0.92052	3.04702		FPASPPKGY	0.92052	3.04702		0	0
20120321_EXQ1_MiBa_SA_HCC1143_2	13625	SPENGADSF		26.29	non-spliced	0.71479	0.411373	0.411373	SPENGADSF	0.71479	0.411373		SPENGADSF	0.71479	0.411373		0	0
20120322_EXQ1_MiBa_SA_HCC1143_1_A	13597	TRIPKIQKL		26.29	non-spliced	0.92121	3.67813		RLRVALQKL	0.30811	-2.85058	-2.79332	TRIPKIQKL	0.92121	3.67813	3.76675	0	4
20120322_EXQ1_MiBa_SA_HCC1143_1_A	3878	GSGSHFSNR		26.3	non-spliced	0.87325	3.04459		GSGSHFSNR	0.87325	3.04459	3.11703	GSGSHFSNR	0.87325	3.04459		0	0
20120321_EXQ1_MiBa_SA_HCC1143_1	14271	DPEGSRITY		26.31	non-spliced	0.90753	2.65669		DPSLWKEY	0.40321	-3.74051	-3.74051	DPEGSRITY	0.90753	2.65669		0	6
20120321_EXQ1_MiBa_SA_HCC1143_1	9136	KLGGNVKKF	6	26.31	spliced	0.60527	-1.18547	-1.15628	REALVKKF	0.8708	1.29468		REALVKKF	0.8708	1.29468	1.68809	-2.48015	5	yes
20120321_EXQ1_MiBa_SA_HCC1143_2	13566	KRNTNLRFL		26.31	non-spliced	0.79926	2.14397		KRNTNLRFL	0.79926	2.14397		KRNTNLRFL	0.79926	2.14397	2.68991	0	0
20120322_EXQ1_MiBa_SA_HCC1143_1_A	15440	SPDAADSTSF		26.31	non-spliced	0.80463	0.343483		SPDAADSTSF	0.80463	0.343483	2.39673	SPDAADSTSF	0.80463	0.343483		0	0
20120322_EXQ1_MiBa_SA_HCC1143_1_A	7508	DALARGPGAGAR	3	26.31	spliced	0.10755	-7.24163	-7.24163	GQGSRLPSGPR	0.18194	-4.38993	-4.38993	AQGIVSQQLPA	0.01481	-7.80014	-7.80014	-2.8517	8	yes
20120321_EXQ1_MiBa_SA_HCC1143_1	16426	TAVRDYDVY	2	26.32	spliced	0.87407	1.5386	1.5386	QSDFKNTVY	0.34007	-4.12814	-3.80203	KYDEAVDVY	0.71224	-1.08054	-0.809775	2.61914	7	yes	yes	yes	yes	yes	yes
20120322_EXQ1_MiBa_SA_HCC1143_1_A	13762	AASAWLTAL		26.32	non-spliced	0.46997	-2.26325	-2.26325	RTLSNEAL	0.58746	-1.39484	-1.39484	RDSQITAI	0.8776	1.69322	1.87192	-3.95647	7
20120322_EXQ1_MiBa_SA_HCC1143_1_A	17822	VSYVRALPS	4	26.32	spliced	0.11061	-5.52182	-5.45866	VSYVPITGR	0.95518	2.28961	2.358	VSYVPITGR	0.95518	2.28961		-7.81143	5	yes
20120321_EXQ1_MiBa_SA_HCC1143_1	23090	TEKDSYVVAF		26.33	non-spliced	0.86515	1.52831		TEKDSYVVAF	0.86515	1.52831	1.52831	TEKDSYVVAF	0.86515	1.52831		0	0
20120321_EXQ1_MiBa_SA_HCC1143_2	4983	SGRPLKSLKQR		26.33	non-spliced	0.90122	5.72697		SGRPLKSLKQR	0.90122	5.72697		SGRPLKSLKQR	0.90122	5.72697	5.7761	0	0
20120321_EXQ1_MiBa_SA_HCC1143_1	7942	TRNPHLNKDL		26.34	non-spliced	0.9007	4.7093		TRNPHLNKDL	0.9007	4.7093	4.7093	TRNPHLNKDL	0.9007	4.7093		0	0
20120321_EXQ1_MiBa_SA_HCC1143_2	12938	VPEEGGATHVY		26.34	non-spliced	0.86046	2.91389		VPEEGGATHVY	0.86046	2.91389		VPEEGGATHVY	0.86046	2.91389	3.91653	0	0
20120321_EXQ1_MiBa_SA_HCC1143_2	23721	TTAAFIRVV		26.34	non-spliced	0.9512	2.46772	2.46772			-15		TTAAFIRVV	0.9512	2.46772		0	9
20120322_EXQ1_MiBa_SA_HCC1143_1_A	8649	RTFRKFTYR		26.34	non-spliced	0.78371	2.91406		RTFRKFTYR	0.78371	2.91406	3.21175	RTFRKFTYR	0.78371	2.91406		0	0
20120321_EXQ1_MiBa_SA_HCC1143_2	14593	DADVEKIHY		26.35	non-spliced	0.86223	3.38111		DADVEKIHY	0.86223	3.38111	3.82039	DADVEKIHY	0.86223	3.38111		0	0
20120321_EXQ1_MiBa_SA_HCC1143_2	28811	SRPDLPLLV		26.35	non-spliced	0.92001	1.82117		SRPDLPLLV	0.92001	1.82117	1.93854	SRPDLPLLV	0.92001	1.82117		0	0
20120321_EXQ1_MiBa_SA_HCC1143_2	11723	ARLDLERKV		26.36	non-spliced	0.91437	3.24805		ARLDLERKV	0.91437	3.24805	3.24805	ARLDLERKV	0.91437	3.24805		0	0
20120321_EXQ1_MiBa_SA_HCC1143_2	21741	NQDKLLVDY	8	26.36	spliced	0.6945	-0.812987	-0.812987	EAERLIVDY	0.89244	1.48326	2.31861	EAERLIVDY	0.89244	1.48326		-2.29625	4	yes
20120322_EXQ1_MiBa_SA_HCC1143_1_A	7339	SLYHQPANR		26.36	non-spliced	0.89516	2.72168	2.75782	SLYHQPANR	0.89516	2.72168		SLYHQPANR	0.89516	2.72168		0	0
20120321_EXQ1_MiBa_SA_HCC1143_2	18039	QDNLRQLSV		26.37	non-spliced	0.89345	3.09291	3.20498	QDNLRQLSV	0.89345	3.09291		QDNLRQLSV	0.89345	3.09291		0	0
20120321_EXQ1_MiBa_SA_HCC1143_1	6052	RQKELESNYR		26.38	non-spliced	0.92604	3.83181	3.83686	RQKELESNYR	0.92604	3.83181		RQKELESNYR	0.92604	3.83181		0	0
20120321_EXQ1_MiBa_SA_HCC1143_1	9437	VVVDRKHVPEE		26.38	non-spliced	0.86926	2.69329		VVVDRKHVPEE	0.86926	2.69329		VVVDRKHVPEE	0.86926	2.69329	2.69329	0	0
20120321_EXQ1_MiBa_SA_HCC1143_2	10114	SRSQNQQYL		26.38	non-spliced	0.92976	2.7026		SRSQNQQYL	0.92976	2.7026		SRSQNQQYL	0.92976	2.7026	2.71352	0	0
20120321_EXQ1_MiBa_SA_HCC1143_1	13489	RVNVTGIYR		26.39	non-spliced	0.92579	3.4017	3.4017	RVNVTGIYR	0.92579	3.4017		QPSIINHIR	0.36725	-5.98845	-5.98845	0	0
20120321_EXQ1_MiBa_SA_HCC1143_1	21955	VPAAPTPVAY		26.39	non-spliced	0.81984	1.6887		VPAAPTPVAY	0.81984	1.6887	1.6887	VPAAPTPVAY	0.81984	1.6887		0	0
20120321_EXQ1_MiBa_SA_HCC1143_2	16167	TSTVPLVGR		26.39	non-spliced	0.97676	2.21422		TSTVPLVGR	0.97676	2.21422		TSTVPLVGR	0.97676	2.21422	2.28048	0	0
20120321_EXQ1_MiBa_SA_HCC1143_2	2554	RVGPVSHHR		26.39	non-spliced	0.90714	3.24966		VPRGVQFLE	0.17697	-6.79637	-6.79637	RVGPVSHHR	0.90714	3.24966	3.24966	0	8
20120321_EXQ1_MiBa_SA_HCC1143_1	3516	TVKKADKVEQR		26.4	non-spliced	0.90478	5.83944		TVKKADKVEQR	0.90478	5.83944	5.83944	TVKKADKVEQR	0.90478	5.83944		0	0
20120321_EXQ1_MiBa_SA_HCC1143_2	20026	HAADVFEAY		26.4	non-spliced	0.91481	1.75119		HAADVFEAY	0.91481	1.75119	1.75119	HAADVFEAY	0.91481	1.75119		0	0
20120322_EXQ1_MiBa_SA_HCC1143_1_A	5491	RGKEGYIER		26.4	non-spliced	0.93022	3.75044		RGKEGYIER	0.93022	3.75044		RGKEGYIER	0.93022	3.75044	3.75044	0	0
20120321_EXQ1_MiBa_SA_HCC1143_1	6482	HSSPPKARF		26.41	non-spliced	0.86241	2.57195		HSSPPKARF	0.86241	2.57195		HSSPPKARF	0.86241	2.57195	2.62784	0	0
20120321_EXQ1_MiBa_SA_HCC1143_2	22007	YGSFVTRAL		26.41	non-spliced	0.87599	2.31732	2.74583	YGSFVTRAL	0.87599	2.31732		YGSFVTRAL	0.87599	2.31732		0	0
20120322_EXQ1_MiBa_SA_HCC1143_1_A	16646	NRYPASSLV		26.41	non-spliced	0.91479	2.25875		NRYPASSLV	0.91479	2.25875		NRYPASSLV	0.91479	2.25875	2.33435	0	0
20120321_EXQ1_MiBa_SA_HCC1143_1	16414	YAQKYDEEF		26.43	non-spliced	0.92463	2.51914		YAQKYDEEF	0.92463	2.51914	2.51914	YAQKYDEEF	0.92463	2.51914		0	0
20120321_EXQ1_MiBa_SA_HCC1143_2	9655	HSVIPPAAR		26.43	non-spliced	0.92827	2.48145		HSVIPPAAR	0.92827	2.48145	2.7202	HSVIPPAAR	0.92827	2.48145		0	0
20120321_EXQ1_MiBa_SA_HCC1143_1	16439	TSTVPRLGV	3	26.44	spliced	0.83757	1.45149	1.45149			-15		TSTVPLVGR	0.98164	2.26488	2.28048	-0.81339	9	yes	yes	yes	yes
20120321_EXQ1_MiBa_SA_HCC1143_1	6519	KVKAEGPGLSR		26.44	non-spliced	0.87923	3.97186		KVKAEGPGLSR	0.87923	3.97186		KVKAEGPGLSR	0.87923	3.97186	4.93087	0	0
20120321_EXQ1_MiBa_SA_HCC1143_2	6359	AEQVRKSTL		26.44	non-spliced	0.87746	3.43771		AEQVRKSTL	0.87746	3.43771	3.44403	AEQVRKSTL	0.87746	3.43771		0	0
20120322_EXQ1_MiBa_SA_HCC1143_1_A	13511	AQFGGKILR		26.44	non-spliced	0.96063	2.53475		AQFGGKILR	0.96063	2.53475		AQFGGKILR	0.96063	2.53475	2.7899	0	0
20120321_EXQ1_MiBa_SA_HCC1143_1	12725	SAAAIKRIV		26.45	non-spliced	0.93735	3.71087	3.71087	SAAAIKRIV	0.93735	3.71087		SAAAIKRIV	0.93735	3.71087		0	0
20120321_EXQ1_MiBa_SA_HCC1143_1	25023	ADYVHSLGL		26.46	non-spliced	0.84423	1.84704		ADYVHSLGL	0.84423	1.84704	2.5295	ADYVHSLGL	0.84423	1.84704		0	0
20120321_EXQ1_MiBa_SA_HCC1143_2	21854	LRPDINVDV	1	26.46	spliced	0.87973	1.54921	1.54921	IRPDINVDV	0.88344	1.57602		IRPDINVDV	0.88344	1.57602	1.82026	-0.02681	0	yes	yes
20120321_EXQ1_MiBa_SA_HCC1143_1	10481	ERSGVIREV		26.47	non-spliced	0.91819	2.08626		ERSGVIREV	0.91819	2.08626		ERSGVIREV	0.91819	2.08626	2.80752	0	0
20120321_EXQ1_MiBa_SA_HCC1143_1	4442	KESSLGGKEEKR	3	26.47	spliced	0.62989	-0.189709	-0.189709	KTAPFNKEKER	0.83983	4.04937		KTAPFNKEKER	0.83983	4.04937	4.04937	-4.23908	8	yes
20120321_EXQ1_MiBa_SA_HCC1143_2	2003	KLRAKQEQEAK		26.47	non-spliced	0.87354	4.31584	4.31584	KLRAKQEQEAK	0.87354	4.31584		KLRAKQEQEAK	0.87354	4.31584		0	0
20120321_EXQ1_MiBa_SA_HCC1143_2	4829	RVTAPKAER		26.47	non-spliced	0.91182	2.74463		RVTAPKAER	0.91182	2.74463	2.77267	RVTAPKAER	0.91182	2.74463		0	0
20120322_EXQ1_MiBa_SA_HCC1143_1_A	15852	RSNPKIWNV		26.48	non-spliced	0.94721	2.46103		RSNPKIWNV	0.94721	2.46103		RSNPKIWNV	0.94721	2.46103	2.46103	0	0
20120322_EXQ1_MiBa_SA_HCC1143_1_A	6300	RTFVPKNER		26.48	non-spliced	0.93474	2.92988		RTFVPKNER	0.93474	2.92988	2.92988	RTFVPKNER	0.93474	2.92988		0	0
20120321_EXQ1_MiBa_SA_HCC1143_1	8638	GVRTITVTR	2	26.49	spliced	0.57503	-2.54938	-2.54938	RETLKSLR	0.75965	-0.549735	-0.549735	RRTSKAQR	0.08365	-6.06566	-5.57297	-1.99964	6	yes
20120321_EXQ1_MiBa_SA_HCC1143_1	9744	HSVIPPAAR		26.49	non-spliced	0.93608	2.6061		HSVIPPAAR	0.93608	2.6061	2.7202	HSVIPPAAR	0.93608	2.6061		0	0
20120321_EXQ1_MiBa_SA_HCC1143_1	20531	HPERYISRRLL	8	26.5	spliced	0.35983	-3.25142	-3.25142	PALSEGQRLSILR	0.02088	-9.93742		HPERLPKLSLYS	0.13131	-7.37353	-7.37353	4.12211	10	yes
20120322_EXQ1_MiBa_SA_HCC1143_1_A	15666	ADLVHSAHL		26.5	non-spliced	0.93985	4.27766		ADLVHSAHL	0.93985	4.27766	4.34573	ADLVHSAHL	0.93985	4.27766		0	0
20120322_EXQ1_MiBa_SA_HCC1143_1_A	28284	KFDPVGEIL		26.5	non-spliced	0.91972	2.03125		LTLCVGEIL	0.59337	-1.08222	-1.08222	KFDPVGEIL	0.91972	2.03125	2.04679	0	4
20120322_EXQ1_MiBa_SA_HCC1143_1_A	8852	GAGADSAPTT		26.5	spliced	0.11928	-5.4176	-5.4176	NAADSSVPS	0.8452	0.776681	0.856236	NAADSSVPS	0.8452	0.776681		-6.19428	6	yes
20120321_EXQ1_MiBa_SA_HCC1143_1	6191	LSKANPVNR	1,2	26.51	spliced	0.85245	2.33165	2.33165	ISKANPVNR	0.87882	2.5222		ISKANPVNR	0.87882	2.5222	2.5222	-0.19055	0	yes	yes
20120321_EXQ1_MiBa_SA_HCC1143_2	18248	ATGSIPITVR		26.51	non-spliced	0.96033	2.65809		ATGSIPITVR	0.96033	2.65809	2.66445	ATGSIPITVR	0.96033	2.65809		0	0
20120322_EXQ1_MiBa_SA_HCC1143_1_A	11407	KVIDPVAPR		26.51	non-spliced	0.89204	2.07949		KVIDPVAPR	0.89204	2.07949		KVIDPVAPR	0.89204	2.07949	2.5326	0	0
20120322_EXQ1_MiBa_SA_HCC1143_1_A	21531	VFDPVQKTL		26.51	non-spliced	0.93538	3.44288				-15		VFDPVQKTL	0.93538	3.44288	3.44288	0	9
20120321_EXQ1_MiBa_SA_HCC1143_2	9919	HSVIPPAAR		26.52	non-spliced	0.93576	2.63395		HSVIPPAAR	0.93576	2.63395	2.7202	HSVIPPAAR	0.93576	2.63395		0	0
20120322_EXQ1_MiBa_SA_HCC1143_1_A	5117	RTKEAEFQR		26.53	non-spliced	0.84835	3.04356	3.28056	RTKEAEFQR	0.84835	3.04356		RTKEAEFQR	0.84835	3.04356		0	0
20120321_EXQ1_MiBa_SA_HCC1143_1	18780	NVDDPTGNF		26.54	non-spliced	0.88786	1.28278		NVDDPTGNF	0.88786	1.28278	2.10326	NVDDPTGNF	0.88786	1.28278		0	0
20120321_EXQ1_MiBa_SA_HCC1143_2	10762	RVYRDDTFVGR		26.54	non-spliced	0.86205	4.83779	4.84025	RVYRDDTFVGR	0.86205	4.83779		RVYRDDTFVGR	0.86205	4.83779		0	0
20120321_EXQ1_MiBa_SA_HCC1143_2	19744	NALNEQRVEF		26.55	non-spliced	0.94708	3.39266	3.39266	NALNEQRVEF	0.94708	3.39266		NALNEQRVEF	0.94708	3.39266		0	0
20120322_EXQ1_MiBa_SA_HCC1143_1_A	13727	TRIPKIQKL		26.55	non-spliced	0.92651	3.76675		RLRVALQKL	0.28752	-2.989	-2.79332	TRIPKIQKL	0.92651	3.76675	3.76675	0	4
20120321_EXQ1_MiBa_SA_HCC1143_1	18074	GQAPPPVTY	2,3,7	26.56	spliced	0.78131	1.54423	1.56841	NAAPPPVTY	0.79451	1.30557	1.83328	NAAPPPVTY	0.79451	1.30557		0.23866	2	yes	yes	yes	yes	yes
20120321_EXQ1_MiBa_SA_HCC1143_1	4686	RVQEQVRAR		26.56	non-spliced	0.83253	2.4694		RVQEQVRAR	0.83253	2.4694		RVQEQVRAR	0.83253	2.4694	2.4694	0	0
20120321_EXQ1_MiBa_SA_HCC1143_1	7677	IVKPPASAR		26.56	non-spliced	0.83402	2.03523		IVKPPASAR	0.83402	2.03523		IVKPPASAR	0.83402	2.03523	2.18404	0	0
20120321_EXQ1_MiBa_SA_HCC1143_2	5149	RTSTPNSRIQR		26.56	non-spliced	0.91213	4.10477		RTSTPNSRIQR	0.91213	4.10477		RTSTPNSRIQR	0.91213	4.10477	4.14953	0	0
20120321_EXQ1_MiBa_SA_HCC1143_1	25992	ATIGLIRNL		26.6	non-spliced	0.9348	2.44963		ATIGLIRNL	0.9348	2.44963	2.58059	ATIGLIRNL	0.9348	2.44963		0	0
20120321_EXQ1_MiBa_SA_HCC1143_1	1866	QQKHQYQQR		26.61	non-spliced	0.88335	3.04575	3.04575	QQKHQYQQR	0.88335	3.04575		QQKHQYQQR	0.88335	3.04575		0	0
20120322_EXQ1_MiBa_SA_HCC1143_1_A	13850	SGPDLSARV	5	26.61	spliced	0.88512	1.49825	1.49825	SGPDIARSV	0.90071	2.35438		SGPDIARSV	0.90071	2.35438	2.35438	-0.85613	2	yes	yes	yes
20120321_EXQ1_MiBa_SA_HCC1143_2	14171	SHFGSAISE	2	26.62	spliced	0.25626	-5.20278	-5.20278	TDNHFTSL	0.17527	-5.62512	-5.62512	ESGQAVGGMV	0.07739	-7.04063	-7.04063	0.42234	7	yes
20120321_EXQ1_MiBa_SA_HCC1143_2	4389	SVQGSHRSL	6	26.62	spliced	0.89559	2.65795	2.65795	SVQGSHVTR	0.90242	2.89399	2.89399	SVQGSHVTR	0.90242	2.89399		-0.23604	3	yes	yes	yes
20120321_EXQ1_MiBa_SA_HCC1143_2	7933	TAVDKDNKF		26.62	non-spliced	0.85514	3.763		TAVDKDNKF	0.85514	3.763		TAVDKDNKF	0.85514	3.763	3.85403	0	0
20120322_EXQ1_MiBa_SA_HCC1143_1_A	17650	VVDGCEMRLSS	7	26.62	spliced	0.15433	-6.4123	-6.4123	VVDAFCGVGGNT	0.06554	-7.13173	-7.13173	VVDAFCGVGGNT	0.06554	-7.13173		0.71943	8	yes
20120321_EXQ1_MiBa_SA_HCC1143_2	11196	SDSPHAVTV		26.63	non-spliced	0.89692	2.70915	2.79284	SDSPHAVTV	0.89692	2.70915		SDSPHAVTV	0.89692	2.70915		0	0
20120321_EXQ1_MiBa_SA_HCC1143_2	13308	AVANFIRQR		26.63	non-spliced	0.90319	3.29768		AVANFIRQR	0.90319	3.29768		AVANFIRQR	0.90319	3.29768	3.96592	0	0
20120321_EXQ1_MiBa_SA_HCC1143_1	21086	FPDPAQKSDIV		26.64	non-spliced	0.81572	2.85379		FPDPAQKSDIV	0.81572	2.85379		FPDPAQKSDIV	0.81572	2.85379	2.85379	0	0
20120321_EXQ1_MiBa_SA_HCC1143_1	25997	FYDERIVVV		26.64	non-spliced	0.907	2.78727	2.93303	HARAFGWPVV	0.09034	-7.05375	-7.05375	FYDERIVVV	0.907	2.78727		0	8
20120321_EXQ1_MiBa_SA_HCC1143_1	3845	KQIEKRDKYSR		26.64	non-spliced	0.93387	2.02151		KQIEKRDKYSR	0.93387	2.02151		KQIEKRDKYSR	0.93387	2.02151	2.24695	0	0
20120321_EXQ1_MiBa_SA_HCC1143_2	31554	NYIEFTRIL		26.64	non-spliced	0.88099	1.35418		NYIEFTRIL	0.88099	1.35418		NYIEFTRIL	0.88099	1.35418	1.35418	0	0
20120322_EXQ1_MiBa_SA_HCC1143_1_A	744	IRHNKDRKV		26.64	non-spliced	0.22986	-2.40357		RLYMISRVK	0.3227	-3.31674	-3.31674	IREIAEPPKI	0.03939	-8.09739	-8.09739	0.91317	8
20120321_EXQ1_MiBa_SA_HCC1143_2	11813	REQLKVHGF	1	26.65	spliced	0.82334	2.7601	2.7601	YSKWRKVF	0.26283	-6.11402	-6.11402	KSPLDPRPGF	0.24007	-6.26319	-6.26319	8.87412	7	yes	yes	yes	yes	yes	yes
20120322_EXQ1_MiBa_SA_HCC1143_1_A	23374	EPDSPLPAF	7	26.65	spliced	0.59285	-0.592576	-0.592576	LPPDTDPAF	0.84245	0.92357	0.92357	LPPDTDPAF	0.84245	0.92357		-1.51615	5	yes
20120321_EXQ1_MiBa_SA_HCC1143_1	28162	NTDEPPMVF		26.66	non-spliced	0.95252	0.932105		NTDEPPMVF	0.95252	0.932105	2.26699	NTDEPPMVF	0.95252	0.932105		0	0
20120322_EXQ1_MiBa_SA_HCC1143_1_A	15765	TTKPAIIFR		26.66	non-spliced	0.95429	2.12974				-15		TTKPAIIFR	0.95429	2.12974	2.75011	0	9
20120322_EXQ1_MiBa_SA_HCC1143_1_A	4388	RTKKVGIVGK		26.66	non-spliced	0.86166	4.16759		RTKKVGIVGK	0.86166	4.16759		RTKKVGIVGK	0.86166	4.16759	4.25004	0	0
20120321_EXQ1_MiBa_SA_HCC1143_1	21441	ASYERLDVFAR		26.67	non-spliced	0.8856	2.15176		ASYERLDVFAR	0.8856	2.15176		ASYERLDVFAR	0.8856	2.15176	2.15176	0	0
20120321_EXQ1_MiBa_SA_HCC1143_2	3331	RSKESSQVTSR		26.67	non-spliced	0.86105	1.94881				-15		RSKESSQVTSR	0.86105	1.94881	5.08469	0	11
20120321_EXQ1_MiBa_SA_HCC1143_2	4644	IVKPQESAHRR		26.67	non-spliced	0.9633	2.39262		IVKPQESAHRR	0.9633	2.39262		IVKPQESAHRR	0.9633	2.39262	2.57757	0	0
20120321_EXQ1_MiBa_SA_HCC1143_2	837	KRKEAVKKV		26.67	non-spliced	0.85008	3.20016		KRKEAVKKV	0.85008	3.20016	3.20016	KRKEAVKKV	0.85008	3.20016		0	0
20120322_EXQ1_MiBa_SA_HCC1143_1_A	18159	YRFGDSQQL		26.67	non-spliced	0.90441	2.42228				-15		YRFGDSQQL	0.90441	2.42228	2.52309	0	9
20120322_EXQ1_MiBa_SA_HCC1143_1_A	7182	TVRDHLVGR		26.67	non-spliced	0.94586	2.33671	2.93465	TVRDHLVGR	0.94586	2.33671		TVRDHLVGR	0.94586	2.33671		0	0
20120321_EXQ1_MiBa_SA_HCC1143_1	3816	ITNKDVRKR		26.68	non-spliced	0.82214	1.8156		ITNKDVRKR	0.82214	1.8156		SLPLPGYKVR	0.00434	-10.1519	-10.1511	0	0
20120321_EXQ1_MiBa_SA_HCC1143_1	9011	KLKQRVQDLKNG	5	26.68	spliced	0.22645	-5.49637	-5.49637	KRELLLGELMKP	0.31711	-2.62324	-2.55466	TLRRLLQEREL	0.49008	-1.91396	-1.91396	-3.58241	10	yes
20120321_EXQ1_MiBa_SA_HCC1143_1	9480	HSVIPPAAR		26.68	non-spliced	0.94675	2.61696		HSVIPPAAR	0.94675	2.61696	2.7202	HSVIPPAAR	0.94675	2.61696		0	0
20120321_EXQ1_MiBa_SA_HCC1143_2	18366	VVAPLLRKV		26.68	non-spliced	0.95002	3.13528		VVAPLLRKV	0.95002	3.13528		VVAPLLRKV	0.95002	3.13528	3.17122	0	0
20120321_EXQ1_MiBa_SA_HCC1143_1	14777	NSFNSPRNL		26.7	non-spliced	0.96383	2.2253		NSFNSPRNL	0.96383	2.2253	2.26024	NSFNSPRNL	0.96383	2.2253		0	0
20120321_EXQ1_MiBa_SA_HCC1143_2	3837	STKDSYSSR		26.7	non-spliced	0.94065	2.95818		STKDSYSSR	0.94065	2.95818	3.0936	STKDSYSSR	0.94065	2.95818		0	0
20120321_EXQ1_MiBa_SA_HCC1143_1	11227	KSKDGFLGVSR		26.71	non-spliced	0.9055	3.21468		KSKDGFLGVSR	0.9055	3.21468		KSKDGFLGVSR	0.9055	3.21468	3.23493	0	0
20120322_EXQ1_MiBa_SA_HCC1143_1_A	8033	RYSVIVKSR		26.71	non-spliced	0.88074	2.13626	3.11501	RYSVIVKSR	0.88074	2.13626				-15		0	0
20120321_EXQ1_MiBa_SA_HCC1143_1	16240	RSNPKIWNV		26.72	non-spliced	0.94525	2.42844		RSNPKIWNV	0.94525	2.42844		RSNPKIWNV	0.94525	2.42844	2.46103	0	0
20120321_EXQ1_MiBa_SA_HCC1143_1	11828	AYVPFGAGRHR		26.73	non-spliced	0.90872	3.36855		AYVPFGAGRHR	0.90872	3.36855	3.60113	AYVPFGAGRHR	0.90872	3.36855		0	0
20120321_EXQ1_MiBa_SA_HCC1143_2	23226	IPPDLPMHPA		26.73	non-spliced	0.80992	0.919759	0.919759	LPPDELEKF	0.90366	1.8226	2.09524	LPPDELEKF	0.90366	1.8226		-0.902841	6
20120321_EXQ1_MiBa_SA_HCC1143_1	7924	ATQAVFQKR		26.74	non-spliced	0.91582	3.64817		ATQAVFQKR	0.91582	3.64817	3.64817	ATQAVFQKR	0.91582	3.64817		0	0
20120321_EXQ1_MiBa_SA_HCC1143_1	12195	ADYVRSKDF		26.75	non-spliced	0.83989	2.55714	2.55714	ADYVRSKDF	0.83989	2.55714		ADYVRSKDF	0.83989	2.55714		0	0
20120321_EXQ1_MiBa_SA_HCC1143_1	12666	FPDETHERY		26.75	non-spliced	0.90711	3.71684		PEEEACGVWL	0.45622	-5.06965	-5.06965	FPDETHERY	0.90711	3.71684	3.83868	0	9
20120321_EXQ1_MiBa_SA_HCC1143_1	5092	KDSFHGVGH	2	26.75	spliced	0.33373	-2.07972	-2.07972	KDSFHHNV	0.91215	2.55684		KDSFHHNV	0.91215	2.55684	2.66112	-4.63656	4	yes
20120321_EXQ1_MiBa_SA_HCC1143_1	4797	AVYGKAQNR		26.76	non-spliced	0.90965	2.78956		AVYGKAQNR	0.90965	2.78956		AVYGKAQNR	0.90965	2.78956	3.02953	0	0
20120321_EXQ1_MiBa_SA_HCC1143_2	14597	KALSQLALR		26.76	non-spliced	0.94442	3.07361		KALSQLALR	0.94442	3.07361		KALSQLALR	0.94442	3.07361	3.09875	0	0
20120321_EXQ1_MiBa_SA_HCC1143_2	4627	RVQEQVRAR		26.76	non-spliced	0.82197	2.38461		RVQEQVRAR	0.82197	2.38461		RVQEQVRAR	0.82197	2.38461	2.4694	0	0
20120321_EXQ1_MiBa_SA_HCC1143_1	11124	STLTASEIRQR		26.77	non-spliced	0.81379	3.96789	4.17652	STLTASEIRQR	0.81379	3.96789				-15		0	0
20120322_EXQ1_MiBa_SA_HCC1143_1_A	9820	HSVIPPAAR		26.77	non-spliced	0.93202	2.6089		HSVIPPAAR	0.93202	2.6089	2.7202	HSVIPPAAR	0.93202	2.6089		0	0
20120321_EXQ1_MiBa_SA_HCC1143_2	11138	AQYEDIAQK		26.78	non-spliced	0.96355	2.46906		AQYEDIAQK	0.96355	2.46906	2.46906	AQYEDIAQK	0.96355	2.46906		0	0
20120321_EXQ1_MiBa_SA_HCC1143_2	12099	SDLKRGLKI		26.78	non-spliced	0.92402	2.93238				-15		SDLKRGLKI	0.92402	2.93238		0	9
20120321_EXQ1_MiBa_SA_HCC1143_1	14546	RYITTVIQR		26.79	non-spliced	0.90217	1.59875		RYITTVIQR	0.90217	1.59875		RRVYLTTQL	0.03554	-7.71075	-7.71075	0	0
20120321_EXQ1_MiBa_SA_HCC1143_1	18644	ARYGHELLI		26.81	non-spliced	0.91028	2.17316		ARYGHELLI	0.91028	2.17316		ARYGHELLI	0.91028	2.17316	2.28068	0	0
20120321_EXQ1_MiBa_SA_HCC1143_1	6906	GTMTRQISR		26.81	non-spliced	0.90187	2.69183	2.69183	FNKLKERN	0.02134	-9.48893	-9.48893	TMRQRISR	0.61204	-1.69946	-1.69946	4.39129	9
20120322_EXQ1_MiBa_SA_HCC1143_1_A	6767	RLLQTGQERAR		26.81	non-spliced	0.85641	4.88927		RLLQTGQERAR	0.85641	4.88927	5.091	RLLQTGQERAR	0.85641	4.88927		0	0
20120322_EXQ1_MiBa_SA_HCC1143_1_A	12363	SAAAIKRIV		26.82	non-spliced	0.90349	3.48423	3.71087	SAAAIKRIV	0.90349	3.48423		SAAAIKRIV	0.90349	3.48423		0	0
20120322_EXQ1_MiBa_SA_HCC1143_1_A	30582	VFDPVPVGV		26.82	non-spliced	0.92094	1.03534	1.47066			-15		VFDPVPVGV	0.92094	1.03534		0	9
20120321_EXQ1_MiBa_SA_HCC1143_1	14865	RDYEKAIKF		26.84	non-spliced	0.93213	3.95265		RDYEKAIKF	0.93213	3.95265		RDYEKAIKF	0.93213	3.95265	3.96945	0	0
20120321_EXQ1_MiBa_SA_HCC1143_1	4982	RTNGSALCTR		26.84	non-spliced	0.48219	-1.60086	-1.57672	REREMTTR	0.62767	-1.32242	-1.32242	RTRQmNTR	0.57032	-1.64879	-1.64879	-0.27844	7
20120322_EXQ1_MiBa_SA_HCC1143_1_A	12007	TRVKAVRIL		26.84	non-spliced	0.93284	2.95276	2.95276	TRVKAVRIL	0.93284	2.95276		TRVKAVRIL	0.93284	2.95276		0	0
20120322_EXQ1_MiBa_SA_HCC1143_1_A	26361	KPFNPLLGETY		26.84	non-spliced	0.83874	0.859588		KPFNPLLGETY	0.83874	0.859588	0.859588	KPFNPLLGETY	0.83874	0.859588		0	0
20120322_EXQ1_MiBa_SA_HCC1143_1_A	11045	SDSPHAVTV		26.85	non-spliced	0.90578	2.79284	2.79284	SDSPHAVTV	0.90578	2.79284		SDSPHAVTV	0.90578	2.79284		0	0
20120322_EXQ1_MiBa_SA_HCC1143_1_A	12711	HRPELVTKL		26.85	non-spliced	0.87182	3.08066		HRPELVTKL	0.87182	3.08066		HRPELVTKL	0.87182	3.08066	3.08066	0	0
20120321_EXQ1_MiBa_SA_HCC1143_2	2900	KTKDDIKSTR		26.86	non-spliced	0.76889	0.448846		IFETLETKNP	0.05907	-9.10872	-9.10872			-15		9.55757	10
20120321_EXQ1_MiBa_SA_HCC1143_2	9390	HSVIPPAAR		26.86	non-spliced	0.92843	2.54885		HSVIPPAAR	0.92843	2.54885	2.7202	HSVIPPAAR	0.92843	2.54885		0	0
20120322_EXQ1_MiBa_SA_HCC1143_1_A	22454	SPDPSIYAY		26.86	non-spliced	0.81739	0.774051		SPDPSIYAY	0.81739	0.774051		SPDPSIYAY	0.81739	0.774051	0.774051	0	0
20120322_EXQ1_MiBa_SA_HCC1143_1_A	9075	RNYVTPVNR		26.86	non-spliced	0.94042	3.03513		RNYVTPVNR	0.94042	3.03513	3.17909	RNYVTPVNR	0.94042	3.03513		0	0
20120321_EXQ1_MiBa_SA_HCC1143_1	6936	RIYELRNKER		26.87	non-spliced	0.93078	3.36088		RIYELRNKER	0.93078	3.36088	3.51675	RIYELRNKER	0.93078	3.36088		0	0
20120322_EXQ1_MiBa_SA_HCC1143_1_A	5279	SFHGKTFHR		26.87	non-spliced	0.84495	3.50291	3.50291	SFHGKTFHR	0.84495	3.50291		SFHGKTFHR	0.84495	3.50291		0	0
20120321_EXQ1_MiBa_SA_HCC1143_2	17890	QVADIDGQY		26.88	non-spliced	0.83445	1.25845		QVADIDGQY	0.83445	1.25845		QVADIDGQY	0.83445	1.25845	1.58425	0	0
20120322_EXQ1_MiBa_SA_HCC1143_1_A	13674	SGKVFEDAWRS	7	26.89	spliced	0.48152	-3.63289	-3.63289	mDAKSLTAWSR	0.61893	-1.13264		mDAKSLTAWSR	0.61893	-1.13264	-1.09045	-2.50025	9	yes
20120322_EXQ1_MiBa_SA_HCC1143_1_A	21146	STFSGIKEL		26.89	non-spliced	0.87784	1.58416		STFSGIKEL	0.87784	1.58416		STFSGIKEL	0.87784	1.58416	2.53918	0	0
20120321_EXQ1_MiBa_SA_HCC1143_1	11829	AYVPFGAGRHR		26.9	non-spliced	0.9797	2.43829		AYVPFGAGRHR	0.9797	2.43829	3.60113	AYVPFGAGRHR	0.9797	2.43829		0	0
20120321_EXQ1_MiBa_SA_HCC1143_1	4841	KLPSGSKKV		26.9	non-spliced	0.75915	1.27768		KLPSGSKKV	0.75915	1.27768	2.6944	KLPSGSKKV	0.75915	1.27768		0	0
20120321_EXQ1_MiBa_SA_HCC1143_2	12198	RQAGLSYIR		26.9	non-spliced	0.93745	2.68174		RQAGLSYIR	0.93745	2.68174		RQAGLSYIR	0.93745	2.68174	2.76557	0	0
20120321_EXQ1_MiBa_SA_HCC1143_1	6050	RTVGATRLNQR		26.91	non-spliced	0.83467	4.14803	4.2786	RTVGATRLNQR	0.83467	4.14803		RTVGATRLNQR	0.83467	4.14803		0	0
20120321_EXQ1_MiBa_SA_HCC1143_2	16694	RFEDSPSYV		26.91	non-spliced	0.93578	1.94045		RFEDSPSYV	0.93578	1.94045	1.98101	RFEDSPSYV	0.93578	1.94045		0	0
20120321_EXQ1_MiBa_SA_HCC1143_2	6387	KVRNFEVHR		26.91	non-spliced	0.8172	1.51677	1.51677			-15		KTVSKEVVRH	0.40011	-4.1328	-4.1328	5.64957	9
20120321_EXQ1_MiBa_SA_HCC1143_2	9522	HSVIPPAAR		26.91	non-spliced	0.93192	2.51177		HSVIPPAAR	0.93192	2.51177	2.7202	HSVIPPAAR	0.93192	2.51177		0	0
20120322_EXQ1_MiBa_SA_HCC1143_1_A	16209	VDRKVFVGG	2	26.91	spliced	0.37227	-2.08523	-2.08523	VQRVVYNV	0.40106	-3.30694	-3.08933	SVGIQIFNV	0.35626	-3.63061	-3.63061	1.22171	6	yes
20120322_EXQ1_MiBa_SA_HCC1143_1_A	21096	NAIAVLHEERF		26.91	non-spliced	0.90556	4.71898	5.34195	NAIAVLHEERF	0.90556	4.71898		NAIAVLHEERF	0.90556	4.71898		0	0
20120321_EXQ1_MiBa_SA_HCC1143_1	18395	HAAGFAYTY		26.92	non-spliced	0.88704	1.55052		HAAGFAYTY	0.88704	1.55052	1.6269	HAAGFAYTY	0.88704	1.55052		0	0
20120322_EXQ1_MiBa_SA_HCC1143_1_A	9127	KYFEKAGLK		26.92	non-spliced	0.92897	3.52356		KYFEKAGLK	0.92897	3.52356	3.52356	KYFEKAGLK	0.92897	3.52356		0	0
20120322_EXQ1_MiBa_SA_HCC1143_1_A	19925	LPSADSVQY		26.93	non-spliced	0.85155	1.10289		LPSADSVQY	0.85155	1.10289		LPSADSVQY	0.85155	1.10289	1.10289	0	0
20120321_EXQ1_MiBa_SA_HCC1143_1	4915	RTYDREGFKKR		26.94	non-spliced	0.82508	3.76791	3.76791			-15		PIPGGQTIGPR	0.11403	-7.18589	-7.18589	10.9538	11
20120321_EXQ1_MiBa_SA_HCC1143_1	8015	RIGVITNRER		26.94	non-spliced	0.49263	-0.303615		RERRRRER	0.50692	-2.29035	-2.29035	LKDLHRIYR	0.02584	-7.78624	-7.18514	1.98673	6
20120322_EXQ1_MiBa_SA_HCC1143_1_A	16622	RTNIFQIQR		26.94	non-spliced	0.95901	2.71169	3.24106	RTNIFQIQR	0.95901	2.71169		RTNIFQIQR	0.95901	2.71169		0	0
20120321_EXQ1_MiBa_SA_HCC1143_1	15217	NRYDGIYKV		26.95	non-spliced	0.80964	1.83725		NRYDGIYKV	0.80964	1.83725	2.30566	NRYDGIYKV	0.80964	1.83725		0	0
20120321_EXQ1_MiBa_SA_HCC1143_2	13264	KDNERVVGF		26.95	non-spliced	0.89434	3.05887		KDNERVVGF	0.89434	3.05887	3.05887	KDNERVVGF	0.89434	3.05887		0	0
20120321_EXQ1_MiBa_SA_HCC1143_1	16660	YQFTGIKKY		26.96	non-spliced	0.93122	3.23954		YQFTGIKKY	0.93122	3.23954	3.31594	YQFTGIKKY	0.93122	3.23954		0	0
20120321_EXQ1_MiBa_SA_HCC1143_1	26447	GPENTVPVF		26.96	spliced	0.575	-1.81391	-1.81391	SPDAQVPVF	0.82219	1.25234		SPDAQVPVF	0.82219	1.25234	1.25234	-3.06625	4	yes
20120321_EXQ1_MiBa_SA_HCC1143_1	3617	RVYSGHQGR		26.96	non-spliced	0.75043	1.56446		RVYSGHQGR	0.75043	1.56446		RSANTIEPAT	0.07387	-8.80225	-8.80225	0	0
20120321_EXQ1_MiBa_SA_HCC1143_1	5956	FRVKTRGGV	6	26.96	spliced	0.4689	-3.43796	-3.43796	RVFKTVNR	0.86633	2.3569		RVFKTVNR	0.86633	2.3569	2.3569	-5.79486	6	yes
20120321_EXQ1_MiBa_SA_HCC1143_2	16675	RDHLQPAVF		26.98	non-spliced	0.88152	2.64823		RDHLQPAVF	0.88152	2.64823		RDHLQPAVF	0.88152	2.64823	2.64823	0	0
20120322_EXQ1_MiBa_SA_HCC1143_1_A	25509	LADAINTEF		26.98	non-spliced	0.91784	1.55608		LADAINTEF	0.91784	1.55608	1.73998	LADAINTEF	0.91784	1.55608		0	0
20120321_EXQ1_MiBa_SA_HCC1143_1	13311	KVKTPEMIIQK		26.99	non-spliced	0.78336	2.54061		KVKTPEMIIQK	0.78336	2.54061		KVKTPEMIIQK	0.78336	2.54061	3.82624	0	0
20120321_EXQ1_MiBa_SA_HCC1143_1	4277	KIKTGVVKR		26.99	non-spliced	0.87925	2.57353		KIKTGVVKR	0.87925	2.57353		KIKTGVVKR	0.87925	2.57353	3.83462	0	0
20120321_EXQ1_MiBa_SA_HCC1143_1	6204	AYKNVVGARR		26.99	non-spliced	0.90448	3.54648		AYKNVVGARR	0.90448	3.54648	3.66774	AYKNVVGARR	0.90448	3.54648		0	0
20120322_EXQ1_MiBa_SA_HCC1143_1_A	12147	AQPDQTRIV		26.99	non-spliced	0.92921	1.49298		AQPDQTRIV	0.92921	1.49298		AQPDQTRIV	0.92921	1.49298	1.49298	0	0
20120321_EXQ1_MiBa_SA_HCC1143_2	7085	RTVEGALKER		27	non-spliced	0.83053	1.35937		RTVEGALKER	0.83053	1.35937				-15		0	0
20120321_EXQ1_MiBa_SA_HCC1143_1	14459	HAAVDCRFIN	5	27.01	spliced	0.49504	-3.50993	-3.50993	HAAVDRWQY	0.96264	2.66948		HAAVDRWQY	0.96264	2.66948		-6.17941	4	yes
20120321_EXQ1_MiBa_SA_HCC1143_1	18177	HTIERIPPL	6	27.01	spliced	0.56894	-2.26612	-2.26612	HTLEPLIPR	0.94108	2.85079	2.93586	HTLEPLIPR	0.94108	2.85079		-5.11691	3	yes
20120321_EXQ1_MiBa_SA_HCC1143_1	9642	RVITEEEKNFK		27.01	non-spliced	0.62221	-0.613053		RVITEEEKNFK	0.62221	-0.613053		RVITEEEKNFK	0.62221	-0.613053	5.3054	0	0
20120515_EXQ3_MiBa_SA_HCT116_mHLA-1	8047	SMDAHPNRY		27.01	non-spliced	0.93696	3.2585	3.2585	SMDAHPNRY	0.93696	3.2585		SMDAHPNRY	0.93696	3.2585		0	0
20120619_EXQ6_MiBa_SA_HCT116_2_mHLA_2hr	19149	MENIHSEMY		27.01	non-spliced	0.7994	2.00007		MENIHSEMY	0.7994	2.00007		MENIHSEMY	0.7994	2.00007	2.00007	0	0
20120515_EXQ3_MiBa_SA_HCT116_mHLA-1	28430	IYDPAQQNLY	2	27.02	spliced	0.79873	2.4492	2.4492	MCQILHFIY	0.38976	-3.05316	-3.05316	LTPmLNPmIY	0.45116	-2.08083	-2.08083	4.53003	8	yes	yes	yes	yes	yes	yes
20120515_EXQ3_MiBa_SA_HCT116_mHLA-1	8279	SSDVSHQEY		27.02	non-spliced	0.80554	2.03097		SSDVSHQEY	0.80554	2.03097		SSDVSHQEY	0.80554	2.03097	2.07852	0	0
20120321_EXQ1_MiBa_SA_HCC1143_1	27984	PPELAAGAF	3	27.03	spliced	0.65044	-1.07807	-1.07807	SKGYLSFA	0.1798	-4.18864	-4.18864	PPEKPSAF	0.17805	-5.03232		3.11057	8	yes
20120515_EXQ3_MiBa_SA_HCT116_mHLA-1	20119	QLEDGRTLSDY		27.03	non-spliced	0.86848	3.25124		QLHGAMYGSGIY	0.30944	-5.39026	-5.39026	QLEDGRTLSDY	0.86848	3.25124		0	8
20120515_EXQ3_MiBa_SA_HCT116_mHLA-1	27913	SEEDRVVVIRF		27.03	non-spliced	0.79233	3.51275	4.49156	SEEDRVVVIRF	0.79233	3.51275		TSKKGDLLNAHY	0.06667	-5.31445	-5.31445	0	0
20120518_EXQ0_MiBa_SA_HCT116_mHLA-2	10463	EERENVAVA		27.03	non-spliced	0.87251	0.987059		EERENVAVA	0.87251	0.987059	1.82396			-15		0	0
20120619_EXQ6_MiBa_SA_HCT116_2_mHLA_2hr	25006	RGDLPFVVPR		27.03	non-spliced	0.88628	2.39278		RGDLPFVVPR	0.88628	2.39278		RGDLPFVVPR	0.88628	2.39278	2.76438	0	0
20120619_EXQ6_MiBa_SA_HCT116_2_mHLA_2hr	29033	DERTFHIFY		27.03	non-spliced	0.87145	1.8842	1.8842	DERTFHIFY	0.87145	1.8842		DERTFHIFY	0.87145	1.8842		0	0
20120321_EXQ1_MiBa_SA_HCC1143_1	21853	SEQLRGLGL	5	27.04	spliced	0.9378	2.59628	2.59628	SEQLNRIL	0.73137	-0.610933	-0.610933	SEQIQGVVI	0.28599	-5.82813	-5.56855	3.20721	3	yes	yes	yes	yes	yes
20120321_EXQ1_MiBa_SA_HCC1143_1	9154	RTNQFSVTR		27.04	non-spliced	0.88983	2.93735	3.30419	RTNQFSVTR	0.88983	2.93735		RTNQFSVTR	0.88983	2.93735		0	0
20120321_EXQ1_MiBa_SA_HCC1143_2	16677	SSLAPIYSR		27.04	non-spliced	0.94589	2.4799		SSLAPIYSR	0.94589	2.4799	2.62325	SSLAPIYSR	0.94589	2.4799		0	0
20120321_EXQ1_MiBa_SA_HCC1143_2	4750	KLPSGSKKV		27.04	non-spliced	0.744	1.21708		KLPSGSKKV	0.744	1.21708	2.6944	KLPSGSKKV	0.744	1.21708		0	0
20120322_EXQ1_MiBa_SA_HCC1143_1_A	15230	LYWSHPRKF		27.04	non-spliced	0.86822	2.76554		LYWSHPRKF	0.86822	2.76554	2.76554	LYWSHPRKF	0.86822	2.76554		0	0
20120322_EXQ1_MiBa_SA_HCC1143_1_A	8276	HPDKKIVAY		27.04	non-spliced	0.69322	0.415183		HPDKKIVAY	0.69322	0.415183		HPDKKIVAY	0.69322	0.415183	3.19864	0	0
20120518_EXQ0_MiBa_SA_HCT116_mHLA-2	29647	FLLDPVKGERL		27.04	non-spliced	0.80541	2.95805		IFIDILRRSGP	0.23163	-3.89366	-3.89366	FLLDPVKGERL	0.80541	2.95805	3.92121	0	9
20120619_EXQ6_MiBa_SA_HCT116_2_mHLA_2hr	16939	SQLGTEEVAA		27.04	spliced	0.61258	-3.44979	-3.44979	EEVTASQVAA	0.86433	1.74205	2.23697	EEVTASQVAA	0.86433	1.74205		-5.19184	7	yes
20120619_EXQ6_MiBa_SA_HCT116_2_mHLA_2hr	30190	TLISDIEAVKA		27.04	non-spliced	0.76448	2.43514		TLISDIEAVKA	0.76448	2.43514	2.43514	TLISDIEAVKA	0.76448	2.43514		0	0
20120322_EXQ1_MiBa_SA_HCC1143_1_A	16117	YAQKYDEEF		27.05	non-spliced	0.91101	2.42465		YAQKYDEEF	0.91101	2.42465	2.51914	YAQKYDEEF	0.91101	2.42465		0	0
20120322_EXQ1_MiBa_SA_HCC1143_1_A	25629	FYDERIVVV		27.05	non-spliced	0.92717	2.93303	2.93303			-15		FYDERIVVV	0.92717	2.93303		0	9
20120518_EXQ0_MiBa_SA_HCT116_mHLA-2	21658	DEARDLIQRY		27.05	non-spliced	0.81064	2.8336		DEARDLIQRY	0.81064	2.8336	3.50291	DEARDLIQRY	0.81064	2.8336		0	0
20120518_EXQ0_MiBa_SA_HCT116_mHLA-2	22612	EEALPVTTA		27.05	non-spliced	0.88545	1.03414		EEALPVTTA	0.88545	1.03414	1.55245	EEALPVTTA	0.88545	1.03414		0	0
20120518_EXQ0_MiBa_SA_HCT116_mHLA-2	5478	EEEKKNLSA		27.05	non-spliced	0.7679	0.896553		EEEKKNLSA	0.7679	0.896553		EEEKKNLSA	0.7679	0.896553	2.74785	0	0
20120617_EXQ0_MiBa_SA_HCT116_1_mHLA_2hr	23668	TGDELRLLY	2	27.05	spliced	0.68955	0.574366	1.42687	GTDELRLLY	0.83452	1.76271		GTDELRLLY	0.83452	1.76271	2.67907	-1.18834	2	yes	yes	yes
20120619_EXQ6_MiBa_SA_HCT116_2_mHLA_2hr	20580	VMHDSSFSV		27.05	non-spliced	0.85951	1.51625		VMHDSSFSV	0.85951	1.51625	1.51625	VMHDSSFSV	0.85951	1.51625		0	0
20120321_EXQ1_MiBa_SA_HCC1143_1	17970	TFDASRTTF		27.06	non-spliced	0.95491	2.17682		TFDASRTTF	0.95491	2.17682	2.17682	TFDASRTTF	0.95491	2.17682		0	0
20120321_EXQ1_MiBa_SA_HCC1143_1	25556	NPSAADLVHF		27.06	non-spliced	0.89357	3.24523		PNNLPKEVC	0.1764	-6.54825	-6.54825	NPSAADLVHF	0.89357	3.24523	3.24523	0	9
20120321_EXQ1_MiBa_SA_HCC1143_2	12129	SRPHFVNTV		27.06	non-spliced	0.88045	2.74251		SRPHFVNTV	0.88045	2.74251	2.74251	SRPHFVNTV	0.88045	2.74251		0	0
20120515_EXQ3_MiBa_SA_HCT116_mHLA-1	21881	NTERTVWQY		27.06	non-spliced	0.89135	2.00334		NTERTVWQY	0.89135	2.00334	3.13107	NTERTVWQY	0.89135	2.00334		0	0
20120518_EXQ0_MiBa_SA_HCT116_mHLA-2	7564	AEHSFSNGA		27.06	non-spliced	0.54863	-0.91775		AEHSFSNGA	0.54863	-0.91775		AEHSFSNGA	0.54863	-0.91775	1.46835	0	0
20120617_EXQ0_MiBa_SA_HCT116_1_mHLA_2hr	20718	LTDPIQGTEY		27.06	non-spliced	0.88522	2.62937		LTDPIQGTEY	0.88522	2.62937		LTDPIQGTEY	0.88522	2.62937	2.87614	0	0
20120619_EXQ6_MiBa_SA_HCT116_2_mHLA_2hr	5736	AENQAESRAA		27.06	non-spliced	0.88335	2.95652	2.95652	AENQAESRAA	0.88335	2.95652		AENQAESRAA	0.88335	2.95652		0	0
20120321_EXQ1_MiBa_SA_HCC1143_2	17730	TFDASRTTF		27.07	non-spliced	0.93369	2.03522				-15		TFDASRTTF	0.93369	2.03522		0	9
20120322_EXQ1_MiBa_SA_HCC1143_1_A	4436	RDNPHSHGI	7	27.07	spliced	0.73195	2.09481	2.3851	EFWMLHAV	0.48013	-4.53399	-4.53399	TFHSSQNVL	0.44313	-5.16836	-5.16836	6.6288	8	yes	yes	yes	yes	yes	yes
20120322_EXQ1_MiBa_SA_HCC1143_1_A	8976	SRPHVVKVY		27.07	non-spliced	0.88923	2.55105		SRPHVVKVY	0.88923	2.55105		SRPHVVKVY	0.88923	2.55105	3.45659	0	0
20120515_EXQ3_MiBa_SA_HCT116_mHLA-1	23502	QCPSINELQV	7	27.07	spliced	0.23885	-5.44096	-5.44096	AIYDHINEGV	0.79319	1.87141	1.87141	AIYDHINEGV	0.79319	1.87141		-7.31237	7	yes
20120515_EXQ3_MiBa_SA_HCT116_mHLA-1	33001	APGALAMEF	3	27.07	spliced	0.56195	-1.18135	-1.18135	MEAPAAGLF	0.96298	2.11287	2.12626	MEAPAAGLF	0.96298	2.11287		-3.29422	6	yes
20120518_EXQ0_MiBa_SA_HCT116_mHLA-2	21832	RLGEAEGLMKV		27.07	non-spliced	0.94032	2.36205	2.45174	RLGEAEGLMKV	0.94032	2.36205		RLGEAEGLMKV	0.94032	2.36205		0	0
20120617_EXQ0_MiBa_SA_HCT116_1_mHLA_2hr	16271	ELAEDDSILK		27.07	non-spliced	0.89468	2.19777	2.19777	ELAEDDSILK	0.89468	2.19777		ELAEDDSILK	0.89468	2.19777		0	0
20120617_EXQ0_MiBa_SA_HCT116_1_mHLA_2hr	16746	GTDNPLSGGDQY		27.07	non-spliced	0.70931	1.69517		GTDNPLSGGDQY	0.70931	1.69517	3.55612	GTDNPLSGGDQY	0.70931	1.69517		0	0
20120617_EXQ0_MiBa_SA_HCT116_1_mHLA_2hr	6109	KERSGVSLAA		27.07	non-spliced	0.52038	-0.106795		KERSGVSLAA	0.52038	-0.106795	2.61631	KERSGVSLAA	0.52038	-0.106795		0	0
20120619_EXQ6_MiBa_SA_HCT116_2_mHLA_2hr	28160	IVDDKFFKL		27.07	non-spliced	0.79815	2.54821		IVDDKFFKL	0.79815	2.54821	3.54288	IVDDKFFKL	0.79815	2.54821		0	0
20120321_EXQ1_MiBa_SA_HCC1143_1	18808	ASGDWFTSR		27.08	non-spliced	0.92824	2.89444		ASGDWFTSR	0.92824	2.89444		ASGDWFTSR	0.92824	2.89444	3.55402	0	0
20120321_EXQ1_MiBa_SA_HCC1143_1	20500	LPVVPKATY		27.08	non-spliced	0.88154	2.53603	2.53603	LPVVPKATY	0.88154	2.53603		LPVVPKATY	0.88154	2.53603		0	0
20120321_EXQ1_MiBa_SA_HCC1143_1	5601	SRAKAVRAL		27.08	non-spliced	0.89859	2.80943		SRAKAVRAL	0.89859	2.80943		AGIAKVLVAQ	0.06871	-7.3865	-7.3865	0	0
20120321_EXQ1_MiBa_SA_HCC1143_2	14078	DPEGSRITY		27.08	non-spliced	0.91439	2.98201		DPEGSRITY	0.91439	2.98201	2.98201	DPEGSRITY	0.91439	2.98201		0	0
20120515_EXQ3_MiBa_SA_HCT116_mHLA-1	10435	NTDGSNTAL	5	27.08	spliced	0.77636	0.545276	0.545276	NADSSNTAL	0.87397	1.36069	1.36069	NADSSNTAL	0.87397	1.36069		-0.815414	2	yes	yes	yes
20120518_EXQ0_MiBa_SA_HCT116_mHLA-2	4284	HADPHNSRY	8	27.08	spliced	0.85797	1.34289	1.34289	AHDPVDKGEE	0.71679	-1.9003	-1.57086	HADGAGQAPATT	0.04327	-7.58082	-7.57858	3.24319	8	yes	yes	yes	yes	yes	yes
20120619_EXQ6_MiBa_SA_HCT116_2_mHLA_2hr	21195	KNYNSFVSS		27.08	spliced	0.61086	-1.19973	-1.19973	SESRFFVSS	0.79185	1.02559		SESRFFVSS	0.79185	1.02559	1.86507	-2.22532	5	yes
20120619_EXQ6_MiBa_SA_HCT116_2_mHLA_2hr	30563	RIPAYFVTV		27.08	non-spliced	0.85157	1.70075		RIPAYFVTV	0.85157	1.70075	1.70075	RIPAYFVTV	0.85157	1.70075		0	0
20120321_EXQ1_MiBa_SA_HCC1143_2	12801	HPDPIVINH		27.09	non-spliced	0.87694	3.18905		HPDPIVINH	0.87694	3.18905		HPDPIVINH	0.87694	3.18905	3.18905	0	0
20120322_EXQ1_MiBa_SA_HCC1143_1_A	3955	KQKTDVHYR		27.09	non-spliced	0.8754	3.98054		KQKTDVHYR	0.8754	3.98054		KQKTDVHYR	0.8754	3.98054	3.98054	0	0
20120518_EXQ0_MiBa_SA_HCT116_mHLA-2	26102	AETGQVQKIVLY		27.09	non-spliced	0.75749	1.31899		AETGQVQKIVLY	0.75749	1.31899		AETGQVQKIVLY	0.75749	1.31899	3.37447	0	0
20120617_EXQ0_MiBa_SA_HCT116_1_mHLA_2hr	11065	AEAEPPSEV		27.09	non-spliced	0.9699	1.44656		AEAEPPSEV	0.9699	1.44656		AEAEPPSEV	0.9699	1.44656	2.10969	0	0
20120619_EXQ6_MiBa_SA_HCT116_2_mHLA_2hr	15191	AYTDKIDRY		27.09	non-spliced	0.91229	3.6966		AYTDKIDRY	0.91229	3.6966	3.6966	AYTDKIDRY	0.91229	3.6966		0	0
20120619_EXQ6_MiBa_SA_HCT116_2_mHLA_2hr	21513	AEQNTQITSI		27.09	non-spliced	0.92008	2.14833		AEQNTQITSI	0.92008	2.14833		AEQNTQITSI	0.92008	2.14833	2.45879	0	0
20120321_EXQ1_MiBa_SA_HCC1143_1	15836	GGKYQGTIL		27.1	non-spliced	0.88051	0.748791		LYGRSDLI	0.30077	-5.13506	-2.67614	GGKYQGTIL	0.88051	0.748791	1.19684	0	7
20120321_EXQ1_MiBa_SA_HCC1143_2	4447	KEKPQQHNF		27.1	non-spliced	0.69965	1.64393		KEKPQQHNF	0.69965	1.64393	2.17786	KEKPQQHNF	0.69965	1.64393		0	0
20120515_EXQ3_MiBa_SA_HCT116_mHLA-1	16990	AESIANQRITA		27.1	non-spliced	0.8186	2.92869	3.65657	AESIANQRITA	0.8186	2.92869		AESIANQRITA	0.8186	2.92869		0	0
20120518_EXQ0_MiBa_SA_HCT116_mHLA-2	27783	REQIDFLAA		27.1	non-spliced	0.80413	-1.25657	1.2872	REQIDFLAA	0.80413	-1.25657		REQIDFLAA	0.80413	-1.25657		0	0
20120619_EXQ6_MiBa_SA_HCT116_2_mHLA_2hr	31379	ALFQRPPLI		27.1	non-spliced	0.8728	2.01437				-15		ALFQRPPLI	0.8728	2.01437		0	9
20120619_EXQ6_MiBa_SA_HCT116_2_mHLA_2hr	5676	RRDQPSKGL		27.1	non-spliced	0.8608	3.46699		RRDQPSKGL	0.8608	3.46699	3.46699	RRDQPSKGL	0.8608	3.46699		0	0
20120321_EXQ1_MiBa_SA_HCC1143_2	14189	AEHPRLLKL		27.11	non-spliced	0.92991	2.98872		AEHPRLLKL	0.92991	2.98872		AEHPRLLKL	0.92991	2.98872	3.40683	0	0
20120322_EXQ1_MiBa_SA_HCC1143_1_A	13626	SDLVRSTQM		27.11	non-spliced	0.90596	2.97687		SDLVRSTQM	0.90596	2.97687		SDLVRSTQM	0.90596	2.97687	3.02738	0	0
20120322_EXQ1_MiBa_SA_HCC1143_1_A	23121	TDNQRILEF		27.11	non-spliced	0.87459	2.94246				-15		TDNQRILEF	0.87459	2.94246	3.14049	0	9
20120619_EXQ6_MiBa_SA_HCT116_2_mHLA_2hr	523	HEKKEHSTA		27.11	non-spliced	0.67803	1.57862	1.57862	HEWYETSN	0.19888	-7.55408	-7.55408	HEKKEHSTA	0.67803	1.57862		0	5
20120321_EXQ1_MiBa_SA_HCC1143_1	11620	RTKRLVVFDAR		27.12	non-spliced	0.9623	0.954021		RTKRLVVFDAR	0.9623	0.954021	1.04028	RTKRLVVFDAR	0.9623	0.954021		0	0
20120321_EXQ1_MiBa_SA_HCC1143_1	14128	ASTPVAREL		27.12	non-spliced	0.94838	2.22391		ASTPVAREL	0.94838	2.22391		ASTPVAREL	0.94838	2.22391	2.22391	0	0
20120321_EXQ1_MiBa_SA_HCC1143_2	11810	SSVHLVRNV		27.12	non-spliced	0.90106	3.16066		SSVHLVRNV	0.90106	3.16066		SSVHLVRNV	0.90106	3.16066	3.21582	0	0
20120321_EXQ1_MiBa_SA_HCC1143_2	15981	STISSVRNL		27.12	non-spliced	0.95921	1.52537		STISSVRNL	0.95921	1.52537	1.5636	STISSVRNL	0.95921	1.52537		0	0
20120321_EXQ1_MiBa_SA_HCC1143_2	1982	VGSRKVEVK	5	27.12	spliced	0.49356	-0.954581	-0.954581	VGRVSKEKV	0.79337	0.366277	0.544484	AVTTKSPAVK	0.10111	-5.06042	-5.06042	-1.32086	6	yes
20120321_EXQ1_MiBa_SA_HCC1143_2	20013	GTLQPPFTAR		27.12	non-spliced	0.95491	1.74314		GTLQPPFTAR	0.95491	1.74314	2.29547	GTLQPPFTAR	0.95491	1.74314		0	0
20120518_EXQ0_MiBa_SA_HCT116_mHLA-2	8690	SSDVSHQEY		27.12	non-spliced	0.88934	1.66777		SSDVSHQEY	0.88934	1.66777		SSDVSHQEY	0.88934	1.66777	2.07852	0	0
20120617_EXQ0_MiBa_SA_HCT116_1_mHLA_2hr	28916	ADIKSIPLDTFL	6	27.12	spliced	0.70221	1.4671	1.4671	KLIGDTPIDTFL	0.40871	0.35156		KLIGDTPIDTFL	0.40871	0.35156	0.35156	1.11554	5	yes	yes	yes	yes	yes	yes
20120619_EXQ6_MiBa_SA_HCT116_2_mHLA_2hr	14475	RQFDHPHIV		27.12	non-spliced	0.79361	1.55042		RQFDHPHIV	0.79361	1.55042		SMIQSHPHLV	0.12928	-4.63642	-4.63642	0	0
20120619_EXQ6_MiBa_SA_HCT116_2_mHLA_2hr	19975	HEHVQFNEF		27.12	non-spliced	0.74557	1.48263		HEHVQFNEF	0.74557	1.48263	1.48263	HEHVQFNEF	0.74557	1.48263		0	0
20120321_EXQ1_MiBa_SA_HCC1143_1	24928	SADPLNSAF		27.13	non-spliced	0.76311	0.13442		SADPLNSAF	0.76311	0.13442	1.91434	SADPLNSAF	0.76311	0.13442		0	0
20120518_EXQ0_MiBa_SA_HCT116_mHLA-2	28566	LLYDDKGVGL		27.13	non-spliced	0.89579	1.56601		LLYDDKGVGL	0.89579	1.56601	2.28689	LLYDDKGVGL	0.89579	1.56601		0	0
20120617_EXQ0_MiBa_SA_HCT116_1_mHLA_2hr	19354	AEGIVVFRT		27.13	non-spliced	0.9159	2.24973	2.24973	AEGIVVFRT	0.9159	2.24973		AEGIVVFRT	0.9159	2.24973		0	0
20120617_EXQ0_MiBa_SA_HCT116_1_mHLA_2hr	28544	LTDIPVHFDF		27.13	non-spliced	0.84048	1.96183		LTDIPVHFDF	0.84048	1.96183		LTDIPVHFDF	0.84048	1.96183	1.96183	0	0
20120321_EXQ1_MiBa_SA_HCC1143_2	778	TSSTTHTTST	5	27.14	spliced	0.52003	-2.57462	-2.57462			-15		STSPIMTESA	0.12759	-5.97032	-5.97032	3.3957	10	yes
20120518_EXQ0_MiBa_SA_HCT116_mHLA-2	11560	AVDGSGTKF		27.14	non-spliced	0.90111	2.49579		AVDGSGTKF	0.90111	2.49579		AVDGSGTKF	0.90111	2.49579	2.69026	0	0
20120518_EXQ0_MiBa_SA_HCT116_mHLA-2	4485	EEVASHHEA		27.14	non-spliced	0.83162	1.23406		EEVASHHEA	0.83162	1.23406	2.55878	EEVASHHEA	0.83162	1.23406		0	0
20120518_EXQ0_MiBa_SA_HCT116_mHLA-2	9636	SEKQLSQATAA		27.14	non-spliced	0.7808	2.60888		SEKQLSQATAA	0.7808	2.60888	3.32546	SEKQLSQATAA	0.7808	2.60888		0	0
20120617_EXQ0_MiBa_SA_HCT116_1_mHLA_2hr	25131	YVDDFGVSV		27.14	non-spliced	0.88943	1.34748	1.34748	YVDDFGVSV	0.88943	1.34748		YVDDFGVSV	0.88943	1.34748		0	0
20120321_EXQ1_MiBa_SA_HCC1143_1	7519	KILGPFHKR		27.15	non-spliced	0.79058	3.05993		SIFYLLKIV	0.25032	-8.1421	-8.1421	KILGPFHKR	0.79058	3.05993		0	8
20120321_EXQ1_MiBa_SA_HCC1143_2	15314	ATYSLANERLR		27.15	non-spliced	0.95503	2.74755		ATYSLANERLR	0.95503	2.74755	2.86573	ATYSLANERLR	0.95503	2.74755		0	0
20120321_EXQ1_MiBa_SA_HCC1143_2	15534	SPDAADSTSF		27.15	non-spliced	0.75568	0.294958		SPDAADSTSF	0.75568	0.294958	2.39673	SPDAADSTSF	0.75568	0.294958		0	0
20120322_EXQ1_MiBa_SA_HCC1143_1_A	16034	AEPVPTSHF		27.15	non-spliced	0.94263	2.39352		AEPVPTSHF	0.94263	2.39352		AEPVPTSHF	0.94263	2.39352	2.4126	0	0
20120518_EXQ0_MiBa_SA_HCT116_mHLA-2	5465	SVDKKGHVHY		27.15	non-spliced	0.80459	2.77303		SVDKKGHVHY	0.80459	2.77303		SVDKKGHVHY	0.80459	2.77303	3.93808	0	0
20120518_EXQ0_MiBa_SA_HCT116_mHLA-2	9406	KEAPPMEKP		27.15	non-spliced	0.63285	-0.6546		KEAPPMEKP	0.63285	-0.6546		KEAPPMEKP	0.63285	-0.6546	2.97275	0	0
20120619_EXQ6_MiBa_SA_HCT116_2_mHLA_2hr	27995	FTEAGLKELSEY		27.15	non-spliced	0.73961	3.84106		FTEAGLKELSEY	0.73961	3.84106	4.7146	FTEAGLKELSEY	0.73961	3.84106		0	0
20120322_EXQ1_MiBa_SA_HCC1143_1_A	11841	NVADLHEKY		27.16	non-spliced	0.92466	3.18728	3.18728	NVADLHEKY	0.92466	3.18728		NVADLHEKY	0.92466	3.18728		0	0
20120322_EXQ1_MiBa_SA_HCC1143_1_A	26626	KDFIAGRLL	5	27.16	spliced	0.65397	-1.19816	-1.19816			-15		KDFLRIAGL	0.91364	1.98336	2.66031	-3.18152	9	yes
20120515_EXQ3_MiBa_SA_HCT116_mHLA-1	20747	YGDDPSTNSF		27.16	non-spliced	0.84306	1.70222		YGDDPSTNSF	0.84306	1.70222		YGDDPSTNSF	0.84306	1.70222	1.70222	0	0
20120515_EXQ3_MiBa_SA_HCT116_mHLA-1	25199	DEKRFLVTV		27.16	non-spliced	0.88425	3.07586		DEKRFLVTV	0.88425	3.07586	3.07586	DEKRFLVTV	0.88425	3.07586		0	0
20120515_EXQ3_MiBa_SA_HCT116_mHLA-1	6792	EEEAKTVSA		27.16	non-spliced	0.92799	1.79788		EEEAKTVSA	0.92799	1.79788	1.79788	EEEAKTVSA	0.92799	1.79788		0	0
20120518_EXQ0_MiBa_SA_HCT116_mHLA-2	11285	AEHDRIARQWT		27.16	non-spliced	0.73899	0.717586		AEHDRIARQWT	0.73899	0.717586	2.85834	AEHDRIARQWT	0.73899	0.717586		0	0
20120518_EXQ0_MiBa_SA_HCT116_mHLA-2	7899	YTDHQNSSSY		27.16	non-spliced	0.91087	2.03731		YTDHQNSSSY	0.91087	2.03731	2.49566	YTDHQNSSSY	0.91087	2.03731		0	0
20120617_EXQ0_MiBa_SA_HCT116_1_mHLA_2hr	10226	LGEGTVAYR		27.16	spliced	0.27847	-3.85999	-3.85999	AVADTVYRA	0.86956	1.21687		AVADTVYRA	0.86956	1.21687	1.84686	-5.07686	6	yes
20120619_EXQ6_MiBa_SA_HCT116_2_mHLA_2hr	6507	SEHGGCSTP		27.16	non-spliced	0.8651	-0.825704	0.180372	CTHSGDTP	0.81938	-0.879798		CTHSGDTP	0.81938	-0.879798	-0.786726	0.054094	5
20120515_EXQ3_MiBa_SA_HCT116_mHLA-1	13455	AERDFIHTA		27.17	non-spliced	0.87044	1.65668		TLEPLEEGTA	0.06914	-8.07145	-8.07145	AERDFIHTA	0.87044	1.65668	1.65668	0	7
20120515_EXQ3_MiBa_SA_HCT116_mHLA-1	34323	FQDPVPLTV		27.17	non-spliced	0.94452	1.58936		FQDPVPLTV	0.94452	1.58936	1.73143	FQDPVPLTV	0.94452	1.58936		0	0
20120518_EXQ0_MiBa_SA_HCT116_mHLA-2	16788	ILGPKPQGV		27.17	non-spliced	0.88822	2.20395		ILGPKPQGV	0.88822	2.20395	2.49672	ILGPKPQGV	0.88822	2.20395		0	0
20120518_EXQ0_MiBa_SA_HCT116_mHLA-2	20968	SEAEKVYIV		27.17	non-spliced	0.90513	1.45522		SEAEKVYIV	0.90513	1.45522		SEAEKVYIV	0.90513	1.45522	2.08849	0	0
20120518_EXQ0_MiBa_SA_HCT116_mHLA-2	3953	REGSHSVTA		27.17	non-spliced	0.81999	1.51904		REGSHSVTA	0.81999	1.51904	2.15094	PWGEPSTPA	0.04574	-8.58712	-8.58712	0	0
20120617_EXQ0_MiBa_SA_HCT116_1_mHLA_2hr	17901	DSDHWAPIHY		27.17	non-spliced	0.76898	1.35773		LTNDEEIHNVG	0.42566	-2.7055	-2.7055	KDPmSVADSLY	0.40078	-2.83806	-2.83806	4.06323	10
20120617_EXQ0_MiBa_SA_HCT116_1_mHLA_2hr	7474	QERDPGGITA		27.17	non-spliced	0.78152	-0.860703		QERDPGGITA	0.78152	-0.860703		QERDPGGITA	0.78152	-0.860703	2.10375	0	0
20120617_EXQ0_MiBa_SA_HCT116_1_mHLA_2hr	9635	RVPPPPQSV		27.17	non-spliced	0.65678	1.08131		RVPPPPQSV	0.65678	1.08131	1.90559	RVPPPPQSV	0.65678	1.08131		0	0
20120321_EXQ1_MiBa_SA_HCC1143_1	13987	SDLVRSTQM		27.18	non-spliced	0.91295	3.02738		SDLVRSTQM	0.91295	3.02738		SDLVRSTQM	0.91295	3.02738	3.02738	0	0
20120515_EXQ3_MiBa_SA_HCT116_mHLA-1	19115	TESPPSLAA		27.18	non-spliced	0.96567	1.27523		TESPPSLAA	0.96567	1.27523	1.36565	TESPPSLAA	0.96567	1.27523		0	0
20120515_EXQ3_MiBa_SA_HCT116_mHLA-1	5889	AEEKDMAKAT	2,3	27.18	spliced	0.49314	0.80457	0.80457			-15		TGVGMTREEL	0.02784	-9.69273	-9.69273	10.4973	10	yes	yes	yes	yes	yes	yes
20120518_EXQ0_MiBa_SA_HCT116_mHLA-2	3986	GEEKNTPKA		27.18	non-spliced	0.80378	2.40442		GEEKNTPKA	0.80378	2.40442	2.57574	GEEKNTPKA	0.80378	2.40442		0	0
20120321_EXQ1_MiBa_SA_HCC1143_1	1984	STKKGPLTKR		27.19	non-spliced	0.88413	3.18213	5.07192	STKKGPLTKR	0.88413	3.18213		STKKGPLTKR	0.88413	3.18213		0	0
20120515_EXQ3_MiBa_SA_HCT116_mHLA-1	25470	IEYPTGSGNVY		27.19	non-spliced	0.90083	2.31452		IEYPTGSGNVY	0.90083	2.31452	2.68317	IEYPTGSGNVY	0.90083	2.31452		0	0
20120515_EXQ3_MiBa_SA_HCT116_mHLA-1	5637	MESHAIGKKP		27.19	non-spliced	0.66895	0.655158		MESHAIGKKP	0.66895	0.655158		MESHAIGKKP	0.66895	0.655158	2.84745	0	0
20120518_EXQ0_MiBa_SA_HCT116_mHLA-2	10632	SEADKIKVA		27.19	non-spliced	0.84739	3.10625		SEADKIKVA	0.84739	3.10625	3.12129	SEADKIKVA	0.84739	3.10625		0	0
20120518_EXQ0_MiBa_SA_HCT116_mHLA-2	5296	AEHHEAVEA		27.19	non-spliced	0.50166	-0.549227		AEHHEAVEA	0.50166	-0.549227	0.23837	AEHHEAVEA	0.50166	-0.549227		0	0
20120617_EXQ0_MiBa_SA_HCT116_1_mHLA_2hr	12742	YVDDPYQKY		27.19	non-spliced	0.82582	2.34876	2.36417	YVDDPYQKY	0.82582	2.34876		YVDDPYQKY	0.82582	2.34876		0	0
20120617_EXQ0_MiBa_SA_HCT116_1_mHLA_2hr	4900	REAPHLEKQPA		27.19	non-spliced	0.66503	1.64998		REAPHLEKQPA	0.66503	1.64998	3.61717	REAPHLEKQPA	0.66503	1.64998		0	0
20120619_EXQ6_MiBa_SA_HCT116_2_mHLA_2hr	2052	AEDNRSHSA		27.19	non-spliced	0.77897	2.53744	2.68733	AEDNRSHSA	0.77897	2.53744		AEDNRSHSA	0.77897	2.53744		0	0
20120321_EXQ1_MiBa_SA_HCC1143_1	17507	APAPSTVHF		27.2	non-spliced	0.64741	0.489378		APAPSTVHF	0.64741	0.489378		APAPSTVHF	0.64741	0.489378	0.823788	0	0
20120617_EXQ0_MiBa_SA_HCT116_1_mHLA_2hr	15647	AELQRLVAA		27.2	non-spliced	0.86909	1.50088		AELQRLVAA	0.86909	1.50088		AELQRLVAA	0.86909	1.50088	2.32335	0	0
20120619_EXQ6_MiBa_SA_HCT116_2_mHLA_2hr	19614	KYFDEHYEY		27.2	non-spliced	0.87358	1.49838		KYFDEHYEY	0.87358	1.49838	2.98176	KYFDEHYEY	0.87358	1.49838		0	0
20120619_EXQ6_MiBa_SA_HCT116_2_mHLA_2hr	27844	DEFRMPYLSH		27.2	non-spliced	0.90317	2.96709		DEFRMPYLSH	0.90317	2.96709		DEFRMPYLSH	0.90317	2.96709	3.43773	0	0
20120619_EXQ6_MiBa_SA_HCT116_2_mHLA_2hr	31727	AGLEAVTLV	2	27.2	spliced	0.86656	1.03904	1.03904	AEIGAVTLV	0.87412	1.23595	1.92739	AEIGAVTLV	0.87412	1.23595		-0.19691	2	yes	yes	yes
20120321_EXQ1_MiBa_SA_HCC1143_1	15043	RDLERGVEI		27.21	non-spliced	0.46847	-1.70305				-15		RDLERGVEI	0.46847	-1.70305		0	9
20120321_EXQ1_MiBa_SA_HCC1143_2	16228	NPDPDAETL		27.21	non-spliced	0.90333	1.38901		NPDPDAETL	0.90333	1.38901		NPDPDAETL	0.90333	1.38901	2.01004	0	0
20120322_EXQ1_MiBa_SA_HCC1143_1_A	7802	RDHLIAKNV		27.21	non-spliced	0.92979	3.59163		RDHLIAKNV	0.92979	3.59163	3.64457	RDHLIAKNV	0.92979	3.59163		0	0
20120518_EXQ0_MiBa_SA_HCT116_mHLA-2	17501	AEDDLNTVA		27.21	non-spliced	0.87889	1.19121		AEDDLNTVA	0.87889	1.19121	1.72587	AEDDLNTVA	0.87889	1.19121		0	0
20120518_EXQ0_MiBa_SA_HCT116_mHLA-2	22627	PAPEISESP		27.21	spliced	0.4985	-1.5146	-1.5146	SESPPAELP	0.81196	0.494703	1.6029	SESPPAELP	0.81196	0.494703		-2.0093	7	yes
20120518_EXQ0_MiBa_SA_HCT116_mHLA-2	25098	SYVSPRILTA		27.21	non-spliced	0.9485	2.10619		SYVSPRILTA	0.9485	2.10619		SYVSPRILTA	0.9485	2.10619	2.10619	0	0
20120518_EXQ0_MiBa_SA_HCT116_mHLA-2	9508	RERPPEEVAA		27.21	non-spliced	0.84983	2.62452		RERPPEEVAA	0.84983	2.62452	2.62452	REPPPSPmVK	0.01229	-6.26891	-6.00526	0	0
20120617_EXQ0_MiBa_SA_HCT116_1_mHLA_2hr	21991	RLYDGLFKV		27.21	non-spliced	0.91892	2.12827		RLYDGLFKV	0.91892	2.12827		RLYDGLFKV	0.91892	2.12827	2.12827	0	0
20120617_EXQ0_MiBa_SA_HCT116_1_mHLA_2hr	8893	TLDRQLNHY		27.21	non-spliced	0.74026	0.287933				-15		TLDRQLNHY	0.74026	0.287933	2.57527	0	9
20120321_EXQ1_MiBa_SA_HCC1143_1	140	KSKSSSVSR		27.22	non-spliced	0.77983	1.92367				-15		KSKSSSVSR	0.77983	1.92367	1.96687	0	9
20120321_EXQ1_MiBa_SA_HCC1143_1	5097	SRHESVSKI		27.22	non-spliced	0.84671	3.49069		SRHESVSKI	0.84671	3.49069	3.51094	SRHESVSKI	0.84671	3.49069		0	0
20120322_EXQ1_MiBa_SA_HCC1143_1_A	20482	GQQAAILKVV	5	27.22	spliced	0.29367	-3.86845	-3.86845	SRPDLLKVV	0.9281	2.09328		SRPDLLKVV	0.9281	2.09328	2.09328	-5.96173	5	yes
20120322_EXQ1_MiBa_SA_HCC1143_1_A	5864	RTRVPNKFR		27.22	non-spliced	0.8407	3.76679		RTRVPNKFR	0.8407	3.76679	3.76679	RTRVPNKFR	0.8407	3.76679		0	0
20120515_EXQ3_MiBa_SA_HCT116_mHLA-1	26618	TQDDPDVGLAY	2	27.22	spliced	0.84686	2.4556	2.4556	QTDDPDVGLAY	0.87746	2.67671	2.67671	QTDDPDVGLAY	0.87746	2.67671		-0.22111	2	yes	yes	yes
20120515_EXQ3_MiBa_SA_HCT116_mHLA-1	32338	DEVGSLIEY		27.22	non-spliced	0.91378	1.38025		DEVGSLIEY	0.91378	1.38025		DEVGSLIEY	0.91378	1.38025	1.49681	0	0
20120617_EXQ0_MiBa_SA_HCT116_1_mHLA_2hr	22488	TESGNVFVV		27.22	non-spliced	0.92895	1.39729		TESGNVFVV	0.92895	1.39729	1.68816	TESGNVFVV	0.92895	1.39729		0	0
20120617_EXQ0_MiBa_SA_HCT116_1_mHLA_2hr	8187	HTDILKEKY		27.22	non-spliced	0.59388	1.00193		HTDILKEKY	0.59388	1.00193		HTDILKEKY	0.59388	1.00193	3.67561	0	0
20120619_EXQ6_MiBa_SA_HCT116_2_mHLA_2hr	2764	AEQAASAKR	6	27.22	spliced	0.82393	1.24686	1.24686			-15		AEQAAGRKT	0.85409	2.41207	2.41207	-1.16521	9	yes	yes	yes	yes
20120321_EXQ1_MiBa_SA_HCC1143_1	20771	KEVERILGI	8	27.23	spliced	0.93914	3.1827	3.1827	KEVERILGL	0.9379	3.17374		KEVERILGL	0.9379	3.17374	3.23562	0.00896	0	yes	yes
20120515_EXQ3_MiBa_SA_HCT116_mHLA-1	26062	SVPGDMLSY	4	27.23	spliced	0.03354	-8.93288	-8.93288	MIDPSGVSY	0.90261	1.40522	1.8032	MIDPSGVSY	0.90261	1.40522		-10.3381	7	yes
20120518_EXQ0_MiBa_SA_HCT116_mHLA-2	12859	READFARVA		27.23	non-spliced	0.87404	1.80592		READFARVA	0.87404	1.80592	1.80592	READFARVA	0.87404	1.80592		0	0
20120619_EXQ6_MiBa_SA_HCT116_2_mHLA_2hr	23089	VSDRVTVLY		27.23	non-spliced	0.77388	1.03849		VSDRVTVLY	0.77388	1.03849	1.60832	VSDRVTVLY	0.77388	1.03849		0	0
20120619_EXQ6_MiBa_SA_HCT116_2_mHLA_2hr	32066	VINPEPITL		27.23	non-spliced	0.90387	1.53722		VINPEPITL	0.90387	1.53722	1.76103	VINPEPITL	0.90387	1.53722		0	0
20120619_EXQ6_MiBa_SA_HCT116_2_mHLA_2hr	4363	AEEEEREKRAA		27.23	non-spliced	0.88955	1.15239	1.15239	AEEEEREKRAA	0.88955	1.15239		AEEEEREKRAA	0.88955	1.15239		0	0
20120322_EXQ1_MiBa_SA_HCC1143_1_A	20605	TAIGALQVR		27.24	spliced	0.86473	1.52683	1.53088			-15		ATLGAILNR	0.96737	2.28297	2.30024	-0.75614	9	yes	yes	yes	yes
20120515_EXQ3_MiBa_SA_HCT116_mHLA-1	33985	NQVIFPVSY		27.24	non-spliced	0.82668	1.5155		NQVIFPVSY	0.82668	1.5155	1.70218	NQVIFPVSY	0.82668	1.5155		0	0
20120518_EXQ0_MiBa_SA_HCT116_mHLA-2	33185	DEHDFLGQF		27.24	non-spliced	0.81922	-0.191353		DEHDFLGQF	0.81922	-0.191353		DEHDFLGQF	0.81922	-0.191353	1.43257	0	0
20120518_EXQ0_MiBa_SA_HCT116_mHLA-2	33754	FLASESLIKQI		27.24	non-spliced	0.78834	1.94641		FLASESLIKQI	0.78834	1.94641		FLASESLIKQI	0.78834	1.94641	3.71258	0	0
20120321_EXQ1_MiBa_SA_HCC1143_2	16214	NRAPIYVRV		27.25	non-spliced	0.77031	0.374853		NRAPIYVRV	0.77031	0.374853	2.29181	NRAPIYVRV	0.77031	0.374853		0	0
20120321_EXQ1_MiBa_SA_HCC1143_2	17206	RGSFDATGSGF		27.25	non-spliced	0.81651	1.2978	1.2978	GFYHDFFLG	0.64747	-4.31838	-4.31838	RGSFDATGSGF	0.81651	1.2978		0	9
20120321_EXQ1_MiBa_SA_HCC1143_2	33861	NAYTGIVLL		27.25	non-spliced	0.74664	-0.347682	-0.347682	NAYTGIVLL	0.74664	-0.347682		NAYTGIVLL	0.74664	-0.347682		0	0
20120322_EXQ1_MiBa_SA_HCC1143_1_A	5720	RRAAQVQRL		27.25	non-spliced	0.83348	3.63452		RRAAQVQRL	0.83348	3.63452	3.64897	RRAAQVQRL	0.83348	3.63452		0	0
20120322_EXQ1_MiBa_SA_HCC1143_1_A	7051	YRLDSSVRNSK	2	27.25	spliced	0.74643	3.06702	3.06702	RYLDSSVRNSK	0.89452	4.24325		RYLDSSVRNSK	0.89452	4.24325		-1.17623	2	yes	yes	yes
20120515_EXQ3_MiBa_SA_HCT116_mHLA-1	16305	HRNEVTVEL		27.25	non-spliced	0.87686	2.35005	2.35005			-15		HRNEVTVEL	0.87686	2.35005		0	9
20120617_EXQ0_MiBa_SA_HCT116_1_mHLA_2hr	13002	NEQGNFPPP		27.25	non-spliced	0.8197	1.29575		NEQGNFPPP	0.8197	1.29575		NEQGNFPPP	0.8197	1.29575	1.45118	0	0
20120617_EXQ0_MiBa_SA_HCT116_1_mHLA_2hr	3715	EEQPQDERKP		27.25	non-spliced	0.79363	1.56811		EEQPQDERKP	0.79363	1.56811		EEQPQDERKP	0.79363	1.56811	3.12864	0	0
20120617_EXQ0_MiBa_SA_HCT116_1_mHLA_2hr	6626	EVVEEAENGR		27.25	non-spliced	0.59887	0.0777365		EVVEEAENGR	0.59887	0.0777365		EVVEEAENGR	0.59887	0.0777365	0.25857	0	0
20120321_EXQ1_MiBa_SA_HCC1143_1	21006	TPHDFIEHF		27.26	non-spliced	0.74817	2.47468		TPHDFIEHF	0.74817	2.47468		TPHDFIEHF	0.74817	2.47468	2.80036	0	0
20120515_EXQ3_MiBa_SA_HCT116_mHLA-1	28006	NLAGVYSEV		27.26	non-spliced	0.94063	1.56041		NLAGVYSEV	0.94063	1.56041	1.60022	NLAGVYSEV	0.94063	1.56041		0	0
20120518_EXQ0_MiBa_SA_HCT116_mHLA-2	32254	RQIDQFLVV		27.26	non-spliced	0.82999	-0.211244	1.94635	RQIDQFLVV	0.82999	-0.211244		RQIDQFLVV	0.82999	-0.211244		0	0
20120518_EXQ0_MiBa_SA_HCT116_mHLA-2	9942	PSDPKQYRY		27.26	non-spliced	0.73423	0.206181	3.3554	PSDPKQYRY	0.73423	0.206181		PSDPKQYRY	0.73423	0.206181		0	0
20120617_EXQ0_MiBa_SA_HCT116_1_mHLA_2hr	25365	FLIEEQKIVV		27.26	non-spliced	0.85873	3.33138		FLIEEQKIVV	0.85873	3.33138	3.33138	FLIEEQKIVV	0.85873	3.33138		0	0
20120321_EXQ1_MiBa_SA_HCC1143_1	23211	SESERVEFF		27.27	non-spliced	0.93226	2.6609		SESERVEFF	0.93226	2.6609	2.6904	SESERVEFF	0.93226	2.6609		0	0
20120321_EXQ1_MiBa_SA_HCC1143_2	20724	TAIGALQVR		27.27	spliced	0.86529	1.53088	1.53088	ATLGAILNR	0.96976	2.30024		ATLGAILNR	0.96976	2.30024	2.30024	-0.76936	4	yes	yes	yes
20120518_EXQ0_MiBa_SA_HCT116_mHLA-2	11249	QERDPGGITA		27.27	non-spliced	0.83346	-0.471259		QERDPGGITA	0.83346	-0.471259		QERDPGGITA	0.83346	-0.471259	2.10375	0	0
20120518_EXQ0_MiBa_SA_HCT116_mHLA-2	30739	NTDFGDEFY		27.27	non-spliced	0.9263	1.61346	1.62081	NTDFGDEFY	0.9263	1.61346		NTDFGDEFY	0.9263	1.61346		0	0
20120619_EXQ6_MiBa_SA_HCT116_2_mHLA_2hr	14639	TEIGSIHSA		27.27	non-spliced	0.86903	1.22351		TEIGSIHSA	0.86903	1.22351		TEIGSIHSA	0.86903	1.22351	1.65172	0	0
20120619_EXQ6_MiBa_SA_HCT116_2_mHLA_2hr	26054	LHPAEMLVA	3	27.27	spliced	0.49171	-1.30427	-1.30427	HPLLAMELG	0.41632	-3.14214	-3.14214	ELCYILLG	0.55907	-2.30576	-2.30576	1.00149	7	yes
20120321_EXQ1_MiBa_SA_HCC1143_1	7184	SFFDKKRSER		27.28	non-spliced	0.85402	1.81307		SFFDKKRSER	0.85402	1.81307	3.07068	RHSPATISSSTR	0.02945	-6.2281	-5.70145	0	0
20120322_EXQ1_MiBa_SA_HCC1143_1_A	7870	TGNPVVTNR		27.28	non-spliced	0.93516	2.36224		TGNPVVTNR	0.93516	2.36224		TGNPVVTNR	0.93516	2.36224	2.46386	0	0
20120321_EXQ1_MiBa_SA_HCC1143_2	18153	LPPSHPDPAF		27.29	non-spliced	0.80316	2.26346		LPPSHPDPAF	0.80316	2.26346	2.27186	LPPSHPDPAF	0.80316	2.26346		0	0
20120322_EXQ1_MiBa_SA_HCC1143_1_A	16699	RSFSLGVPR		27.29	non-spliced	0.93103	3.23094		RSFSLGVPR	0.93103	3.23094	3.27506	RITYNVPR	0.75332	0.449892	0.449892	0	0
20120619_EXQ6_MiBa_SA_HCT116_2_mHLA_2hr	19503	NLDSQRLQY		27.29	non-spliced	0.93799	2.68369		NLDSQRLQY	0.93799	2.68369		NLDSQRLQY	0.93799	2.68369	2.91163	0	0
20120321_EXQ1_MiBa_SA_HCC1143_1	12269	TRVKAVRIL		27.3	non-spliced	0.91845	2.83478	2.95276	TRVKAVRIL	0.91845	2.83478		TRVKAVRIL	0.91845	2.83478		0	0
20120518_EXQ0_MiBa_SA_HCT116_mHLA-2	10854	EEANKAFSA		27.3	non-spliced	0.94808	1.94305		EEANKAFSA	0.94808	1.94305	2.09979	EEANKAFSA	0.94808	1.94305		0	0
20120518_EXQ0_MiBa_SA_HCT116_mHLA-2	23296	ALFNGAQKL		27.3	non-spliced	0.89159	1.69524		ALFNGAQKL	0.89159	1.69524		ALFNGAQKL	0.89159	1.69524	1.76364	0	0
20120617_EXQ0_MiBa_SA_HCT116_1_mHLA_2hr	18471	DEFPGSSATY		27.3	non-spliced	0.97055	1.91792		DEFPGSSATY	0.97055	1.91792		DEFPGSSATY	0.97055	1.91792	2.02355	0	0
20120617_EXQ0_MiBa_SA_HCT116_1_mHLA_2hr	7188	EEANKAFSA		27.3	non-spliced	0.96156	2.05424		EEANKAFSA	0.96156	2.05424	2.09979	EEANKAFSA	0.96156	2.05424		0	0
20120619_EXQ6_MiBa_SA_HCT116_2_mHLA_2hr	2708	AESAAAKKA		27.3	non-spliced	0.83341	2.52702		AESAAAKKA	0.83341	2.52702	2.52702	AESAAAKKA	0.83341	2.52702		0	0
20120619_EXQ6_MiBa_SA_HCT116_2_mHLA_2hr	3888	AETGHTSTA		27.3	non-spliced	0.90866	1.43599		AETGHTSTA	0.90866	1.43599	2.26877	AETGHTSTA	0.90866	1.43599		0	0
20120322_EXQ1_MiBa_SA_HCC1143_1_A	6986	SVKVFSGKSER		27.31	non-spliced	0.68134	4.09728		SVKVFSGKSER	0.68134	4.09728	4.09728	SVKVFSGKSER	0.68134	4.09728		0	0
20120515_EXQ3_MiBa_SA_HCT116_mHLA-1	8855	KEAPPMEKP		27.31	non-spliced	0.9182	2.74113		EKSFYQKP	0.69002	-1.33379	-0.740679	KEAPPMEKP	0.9182	2.74113	2.97275	0	6
20120518_EXQ0_MiBa_SA_HCT116_mHLA-2	10070	ILDKKVEKV		27.31	non-spliced	0.54025	-0.205005		ILDKKVEKV	0.54025	-0.205005	3.91784	ILDKKVEKV	0.54025	-0.205005		0	0
20120518_EXQ0_MiBa_SA_HCT116_mHLA-2	31146	MEVDPIGHLY		27.31	non-spliced	0.81602	2.59895		MEVDPIGHLY	0.81602	2.59895	2.61866	MEVDPIGHLY	0.81602	2.59895		0	0
20120617_EXQ0_MiBa_SA_HCT116_1_mHLA_2hr	15407	VPGPACAEP	1	27.31	spliced	0.05665	-5.80919	-5.80919	SSPCPPVP	0.80674	-0.565856	-0.565856	TAQHSAEP	0.65342	-1.77734	-1.77734	-5.24333	7	yes
20120617_EXQ0_MiBa_SA_HCT116_1_mHLA_2hr	27224	PQIGEVAII	5	27.31	spliced	0.4389	-4.74775	-4.74775	GLIENPALL	0.89526	1.28019		GLIENPALL	0.89526	1.28019	1.40571	-6.02794	5	yes
20120617_EXQ0_MiBa_SA_HCT116_1_mHLA_2hr	8964	RMSDDVHSL		27.31	non-spliced	0.41871	-1.69533		LSCEADGLPP	0.30714	-6.20631	-6.20631	RMSDDVHSL	0.41871	-1.69533	-1.69533	0	9
20120619_EXQ6_MiBa_SA_HCT116_2_mHLA_2hr	30450	NELLEPNSF		27.31	non-spliced	0.91929	1.50569		NELLEPNSF	0.91929	1.50569		NELLEPNSF	0.91929	1.50569	1.50569	0	0
20120321_EXQ1_MiBa_SA_HCC1143_1	17117	RVILPTVAR	6	27.32	spliced	0.90432	2.66051	2.66051	RVLLPALSR	0.71363	0.832931	0.832931	RVLLPALSR	0.71363	0.832931		1.82758	3	yes	yes	yes	yes	yes
20120321_EXQ1_MiBa_SA_HCC1143_2	15029	SLGPSLATDKS		27.32	non-spliced	0.93448	3.93095	3.93095	SLGPSLATDKS	0.93448	3.93095		SLGPSLATDKS	0.93448	3.93095		0	0
20120322_EXQ1_MiBa_SA_HCC1143_1_A	10031	GTSSVIVSR		27.32	non-spliced	0.97168	2.46312		GTSSVIVSR	0.97168	2.46312	2.65606	GTSSVIVSR	0.97168	2.46312		0	0
20120515_EXQ3_MiBa_SA_HCT116_mHLA-1	21782	KFGLGLEAA	2	27.33	spliced	0.21696	-3.44043	-3.44043	AEAFGKIVA	0.90048	2.01823		AEAFGKIVA	0.90048	2.01823	2.08013	-5.45866	7	yes
20120518_EXQ0_MiBa_SA_HCT116_mHLA-2	10745	NEKPAAVVA		27.33	non-spliced	0.91864	1.63116		NEKPAAVVA	0.91864	1.63116		NEKPAAVVA	0.91864	1.63116	1.66842	0	0
20120518_EXQ0_MiBa_SA_HCT116_mHLA-2	16024	FTAERSSYY		27.33	non-spliced	0.91921	2.55044		FTAERSSYY	0.91921	2.55044		FTAERSSYY	0.91921	2.55044	2.55044	0	0
20120518_EXQ0_MiBa_SA_HCT116_mHLA-2	29556	NTDPSIVMTY		27.33	non-spliced	0.73707	0.915565		NTDPSIVMTY	0.73707	0.915565	2.72305	NTDPSIVMTY	0.73707	0.915565		0	0
20120321_EXQ1_MiBa_SA_HCC1143_2	19375	GADKNVVVF		27.34	non-spliced	0.91483	1.4861		HVFRSGVF	0.0933	-7.88469	-7.88469	GADKNVVVF	0.91483	1.4861	1.55156	0	7
20120617_EXQ0_MiBa_SA_HCT116_1_mHLA_2hr	13255	IEWEKPEHY		27.34	non-spliced	0.77825	2.41124		IEWEKPEHY	0.77825	2.41124		IEWEKPEHY	0.77825	2.41124	2.41124	0	0
20120619_EXQ6_MiBa_SA_HCT116_2_mHLA_2hr	19038	HLAEVSAEV		27.34	non-spliced	0.76975	1.17406		HLAEVSAEV	0.76975	1.17406		HLAEVSAEV	0.76975	1.17406	1.17406	0	0
20120619_EXQ6_MiBa_SA_HCT116_2_mHLA_2hr	7793	SEEGPAARA		27.34	non-spliced	0.92413	2.35644		SEEGPAARA	0.92413	2.35644		SEEGPAARA	0.92413	2.35644	2.45065	0	0
20120322_EXQ1_MiBa_SA_HCC1143_1_A	11347	RDFQHVEKL		27.35	non-spliced	0.88416	2.52014		RDFQHVEKL	0.88416	2.52014	3.84653	RDFQHVEKL	0.88416	2.52014		0	0
20120515_EXQ3_MiBa_SA_HCT116_mHLA-1	8411	TVDGQPSVPSSS		27.35	spliced	0.04491	-8.83003	-8.83003	SIVAEYSETY	0.48476	-3.52019	-3.52019	TVDGPRHDTY	0.88963	3.50292	3.50292	-12.333	11	yes
20120617_EXQ0_MiBa_SA_HCT116_1_mHLA_2hr	21965	GMYPNLVHV		27.35	non-spliced	0.71779	1.31089		GMYPNLVHV	0.71779	1.31089	2.25205	GMYPNLVHV	0.71779	1.31089		0	0
20120321_EXQ1_MiBa_SA_HCC1143_1	10340	HADGPVQQY		27.36	non-spliced	0.87936	2.23312		HADGPVQQY	0.87936	2.23312		HADGPVQQY	0.87936	2.23312	2.26234	0	0
20120322_EXQ1_MiBa_SA_HCC1143_1_A	8800	AENARSASF		27.36	non-spliced	0.96078	2.88977		AENARSASF	0.96078	2.88977	2.93584	AENARSASF	0.96078	2.88977		0	0
20120518_EXQ0_MiBa_SA_HCT116_mHLA-2	17498	HLSGELATV	3	27.36	spliced	0.43567	-2.54529	-2.54529	ALSGHLETV	0.74902	0.442586	1.67724	ALSGHLETV	0.74902	0.442586		-2.98788	3	yes
20120518_EXQ0_MiBa_SA_HCT116_mHLA-2	5596	LSDKGRDGKY		27.36	non-spliced	0.84701	3.36481		LSDKGRDGKY	0.84701	3.36481	3.65881	LSDKGRDGKY	0.84701	3.36481		0	0
20120617_EXQ0_MiBa_SA_HCT116_1_mHLA_2hr	10725	EEAAVIAAK	4	27.36	spliced	0.4926	-1.94152	-1.94152	EEAAVAIKA	0.8506	1.69861	1.87698	EEAAVAIKA	0.8506	1.69861		-3.64013	3	yes
20120617_EXQ0_MiBa_SA_HCT116_1_mHLA_2hr	21501	VLLDTANKKVFL		27.36	non-spliced	0.47975	1.23733		VLLDTANKKVFL	0.47975	1.23733		VLLDTANKKVFL	0.47975	1.23733	4.89705	0	0
20120619_EXQ6_MiBa_SA_HCT116_2_mHLA_2hr	10034	PAAADSEAA		27.36	spliced	0.6612	-3.13462	-3.13462	GESEPAAAA	0.97497	1.83589	1.83589	GESEPAAAA	0.97497	1.83589		-4.97051	7	yes
20120619_EXQ6_MiBa_SA_HCT116_2_mHLA_2hr	18275	VEGLGKGVA		27.36	non-spliced	0.82429	1.3665		VEGLGKGVA	0.82429	1.3665		VEGLGKGVA	0.82429	1.3665	1.57815	0	0
20120322_EXQ1_MiBa_SA_HCC1143_1_A	19126	GDFIKGQNF		27.37	non-spliced	0.86013	2.03503		GDFIKGQNF	0.86013	2.03503		GDFIKGQNF	0.86013	2.03503	2.23936	0	0
20120518_EXQ0_MiBa_SA_HCT116_mHLA-2	21337	AELQRLVAA		27.37	non-spliced	0.84871	1.01873		AELQRLVAA	0.84871	1.01873		AELQRLVAA	0.84871	1.01873	2.32335	0	0
20120518_EXQ0_MiBa_SA_HCT116_mHLA-2	24081	LLDPNPHMY		27.37	non-spliced	0.73678	0.325758		LLDPNPHMY	0.73678	0.325758	0.325758	LLDPNPHMY	0.73678	0.325758		0	0
20120518_EXQ0_MiBa_SA_HCT116_mHLA-2	24543	QVDPNYAYAY		27.37	non-spliced	0.84395	1.06175		QVDPNYAYAY	0.84395	1.06175		QVDPNYAYAY	0.84395	1.06175	2.358	0	0
20120619_EXQ6_MiBa_SA_HCT116_2_mHLA_2hr	8819	KSDSGKPYY		27.37	non-spliced	0.61366	1.06831	1.06831	KSDSGKPYY	0.61366	1.06831		KSDSGKPYY	0.61366	1.06831		0	0
20120321_EXQ1_MiBa_SA_HCC1143_1	14524	ERASLLRQV		27.38	non-spliced	0.89814	3.01276				-15		ERASLLRQV	0.89814	3.01276		0	9
20120321_EXQ1_MiBa_SA_HCC1143_1	7394	RSYPVTEQR		27.38	non-spliced	0.94063	2.96438		RSYPVTEQR	0.94063	2.96438	3.05798	RWQPGAHQR	0.34255	-3.60968	-3.14748	0	0
20120321_EXQ1_MiBa_SA_HCC1143_2	13663	TRIPKIQKL		27.38	non-spliced	0.90709	3.59405		LPKRFPLLI	0.12508	-6.58366	-6.58366	TRIPKIQKL	0.90709	3.59405	3.76675	0	7
20120321_EXQ1_MiBa_SA_HCC1143_2	17866	YAAPAPEQAY		27.38	non-spliced	0.83181	2.5005	2.77839	YAAPAPEQAY	0.83181	2.5005		YAAPAPEQAY	0.83181	2.5005		0	0
20120321_EXQ1_MiBa_SA_HCC1143_2	18156	ARFSGSVNIY	6	27.38	spliced	0.9252	2.39208	2.39208	LGGYSAGRGIY	0.11531	-6.54327	-6.54327	TRYQGVNLY	0.89221	2.00488		0.3872	8	yes	yes	yes	yes	yes
20120518_EXQ0_MiBa_SA_HCT116_mHLA-2	31376	MLPPPPLTA		27.38	non-spliced	0.95505	1.03221		MLPPPPLTA	0.95505	1.03221		MLPPPPLTA	0.95505	1.03221	1.88075	0	0
20120518_EXQ0_MiBa_SA_HCT116_mHLA-2	3278	NERSAQGTSA		27.38	non-spliced	0.82062	0.264415		NERSAQGTSA	0.82062	0.264415		NERSAQGTSA	0.82062	0.264415	0.264415	0	0
20120619_EXQ6_MiBa_SA_HCT116_2_mHLA_2hr	24630	RVLPPSALQSV		27.38	non-spliced	0.82296	2.81297		RVLPPSALQSV	0.82296	2.81297	3.56894	RVLPPSALQSV	0.82296	2.81297		0	0
20120619_EXQ6_MiBa_SA_HCT116_2_mHLA_2hr	26628	VIHTYNMAMS	7	27.38	spliced	0.00381	-8.86775	-8.8635	VIDWHNYGY	0.68583	1.23055	1.88401	VIDWHNYGY	0.68583	1.23055		-10.0983	7	yes
20120619_EXQ6_MiBa_SA_HCT116_2_mHLA_2hr	28387	ASDIPGLHL		27.38	non-spliced	0.86384	1.88332		ASDIPGLHL	0.86384	1.88332	2.10643	ASDIPGLHL	0.86384	1.88332		0	0
20120321_EXQ1_MiBa_SA_HCC1143_2	11036	SAETESHIY		27.39	non-spliced	0.89968	2.54602		SAETESHIY	0.89968	2.54602		SAETESHIY	0.89968	2.54602	2.55607	0	0
20120322_EXQ1_MiBa_SA_HCC1143_1_A	12002	SDLKRGLKI		27.39	non-spliced	0.93396	3.00421		SDLKRGLKI	0.93396	3.00421	3.78009	SDLKRGLKI	0.93396	3.00421		0	0
20120322_EXQ1_MiBa_SA_HCC1143_1_A	8547	LRPSTSRSL		27.39	non-spliced	0.93152	1.92892		LRPSTSRSL	0.93152	1.92892		LRLLmGQGL	0.04595	-6.89342	-6.89342	0	0
20120515_EXQ3_MiBa_SA_HCT116_mHLA-1	2809	REANHNVSA		27.39	non-spliced	0.85311	1.46376		REANHNVSA	0.85311	1.46376		REANHNVSA	0.85311	1.46376	1.46376	0	0
20120518_EXQ0_MiBa_SA_HCT116_mHLA-2	11756	EENSHLTSV		27.39	non-spliced	0.95466	1.66348		EENSHLTSV	0.95466	1.66348	1.99769	EENSHLTSV	0.95466	1.66348		0	0
20120617_EXQ0_MiBa_SA_HCT116_1_mHLA_2hr	2227	SEAQQRAQA		27.39	non-spliced	0.88269	1.50135		SEAQQRAQA	0.88269	1.50135	1.89002	SEAQQRAQA	0.88269	1.50135		0	0
20120619_EXQ6_MiBa_SA_HCT116_2_mHLA_2hr	28386	DLDSRVLYY		27.39	non-spliced	0.79746	1.42746		DLDSRVLYY	0.79746	1.42746	1.94688	DLDSRVLYY	0.79746	1.42746		0	0
20120619_EXQ6_MiBa_SA_HCT116_2_mHLA_2hr	32082	NELESDLTF		27.39	non-spliced	0.96333	1.65132		NELESDLTF	0.96333	1.65132	1.65132	NELESDLTF	0.96333	1.65132		0	0
20120321_EXQ1_MiBa_SA_HCC1143_2	17807	SDNIRIETV		27.4	non-spliced	0.92892	3.21185	3.21185			-15		SDNIRIETV	0.92892	3.21185		0	9
20120322_EXQ1_MiBa_SA_HCC1143_1_A	15358	SFRYNGLIHR		27.4	non-spliced	0.92921	4.25256		SFRYNGLIHR	0.92921	4.25256	4.26059	SFRYNGLIHR	0.92921	4.25256		0	0
20120322_EXQ1_MiBa_SA_HCC1143_1_A	17938	HPFLYDRETY		27.4	non-spliced	0.83662	1.94099		HPFLYDRETY	0.83662	1.94099	3.18319	HPFLYDRETY	0.83662	1.94099		0	0
20120322_EXQ1_MiBa_SA_HCC1143_1_A	9833	RLKPFGVQR		27.4	non-spliced	0.89064	2.60658		RLKPFGVQR	0.89064	2.60658	3.36266	RLKPFGVQR	0.89064	2.60658		0	0
20120515_EXQ3_MiBa_SA_HCT116_mHLA-1	26216	YEAGHLSFYSA		27.4	non-spliced	0.8397	2.2806		YEAGHLSFYSA	0.8397	2.2806	2.32831	YEAGHLSFYSA	0.8397	2.2806		0	0
20120617_EXQ0_MiBa_SA_HCT116_1_mHLA_2hr	18893	PTAVVPLRY		27.4	non-spliced	0.91529	2.43076		PTAVVPLRY	0.91529	2.43076	2.54086	PTAVVPLRY	0.91529	2.43076		0	0
20120619_EXQ6_MiBa_SA_HCT116_2_mHLA_2hr	19369	YSQADALKY		27.4	non-spliced	0.71028	1.42658		YSQADALKY	0.71028	1.42658		YSQADALKY	0.71028	1.42658	2.09824	0	0
20120619_EXQ6_MiBa_SA_HCT116_2_mHLA_2hr	29432	HTDDPLTWDY		27.4	non-spliced	0.74189	1.87897		HTDDPLTWDY	0.74189	1.87897	2.21821	HTDDPLTWDY	0.74189	1.87897		0	0
20120322_EXQ1_MiBa_SA_HCC1143_1_A	16292	REALKKYLF		27.41	non-spliced	0.92667	3.33191		FLMLVATILF	0.58048	-4.83183	-4.83183	REALKKYLF	0.92667	3.33191	3.33191	0	7
20120322_EXQ1_MiBa_SA_HCC1143_1_A	4675	VQHATATTSTA	3	27.41	spliced	0.08862	-7.4618	-7.4618	ARHDRGNYV	0.80853	1.41703	2.70523	ARHDRGNYV	0.80853	1.41703		-8.87883	10	yes
20120515_EXQ3_MiBa_SA_HCT116_mHLA-1	26521	FSDVDSPYY		27.41	non-spliced	0.93891	1.55136		FSDVDSPYY	0.93891	1.55136	1.55136	FSDVDSPYY	0.93891	1.55136		0	0
20120518_EXQ0_MiBa_SA_HCT116_mHLA-2	7773	DGIHHVLRT	3	27.41	spliced	0.00932	-10.5213	-10.5213	HLHGSVKGNV	0.43389	-3.93196	-3.93196	FSPDLVLVSA	0.43429	-3.66255		-6.85875	8	yes
20120617_EXQ0_MiBa_SA_HCT116_1_mHLA_2hr	23339	SLYDYNPNL		27.41	non-spliced	0.92088	1.52683		SLYDYNPNL	0.92088	1.52683		SLYDYNPNL	0.92088	1.52683	1.72824	0	0
20120322_EXQ1_MiBa_SA_HCC1143_1_A	24861	QAIEDMVGY		27.42	non-spliced	0.74899	0.25919		QAIEDMVGY	0.74899	0.25919		QAIEDMVGY	0.74899	0.25919	1.94527	0	0
20120322_EXQ1_MiBa_SA_HCC1143_1_A	5789	RSNEHIRELNR		27.42	non-spliced	0.84494	4.60517		RSNEHIRELNR	0.84494	4.60517		RSNEHIRELNR	0.84494	4.60517	4.73375	0	0
20120515_EXQ3_MiBa_SA_HCT116_mHLA-1	6705	AEPDANQKAEA		27.42	non-spliced	0.80081	0.910606	0.992405			-15		AEPDANQKAEA	0.80081	0.910606		0	11
20120518_EXQ0_MiBa_SA_HCT116_mHLA-2	16352	DSYSSSRSDLY		27.42	non-spliced	0.90941	3.48093		DSYSSSRSDLY	0.90941	3.48093		DSYSSSRSDLY	0.90941	3.48093	3.48093	0	0
20120518_EXQ0_MiBa_SA_HCT116_mHLA-2	25157	LTELHGGSIMY		27.42	non-spliced	0.82086	1.79317		LTELHGGSIMY	0.82086	1.79317	2.1762	LTELHGGSIMY	0.82086	1.79317		0	0
20120619_EXQ6_MiBa_SA_HCT116_2_mHLA_2hr	6408	AEERDKRLAA		27.42	non-spliced	0.84269	2.42365		AEERDKRLAA	0.84269	2.42365		AEERDKRLAA	0.84269	2.42365	2.73028	0	0
20120321_EXQ1_MiBa_SA_HCC1143_2	7064	RVFSGVARR		27.43	non-spliced	0.84166	2.69912		LLFDRLNR	0.10081	-7.16012	-7.16012	RVFSGVARR	0.84166	2.69912	3.55177	0	7
20120322_EXQ1_MiBa_SA_HCC1143_1_A	11905	KVYGNIRAV		27.43	non-spliced	0.96025	1.85645		KVYGNIRAV	0.96025	1.85645	3.05702	KVYGNIRAV	0.96025	1.85645		0	0
20120322_EXQ1_MiBa_SA_HCC1143_1_A	6927	RQAFLSGRSR		27.43	non-spliced	0.84856	3.91813		RQAFLSGRSR	0.84856	3.91813		RQAFLSGRSR	0.84856	3.91813	4.17272	0	0
20120515_EXQ3_MiBa_SA_HCT116_mHLA-1	16960	AEQYPGGMA		27.43	non-spliced	0.95606	1.37841		AEQYPGGMA	0.95606	1.37841		AEQYPGGMA	0.95606	1.37841	1.4984	0	0
20120515_EXQ3_MiBa_SA_HCT116_mHLA-1	21410	HSDPMFSSY		27.43	non-spliced	0.86309	1.92048		HSDPMFSSY	0.86309	1.92048	2.16688	HSDPMFSSY	0.86309	1.92048		0	0
20120619_EXQ6_MiBa_SA_HCT116_2_mHLA_2hr	16777	AEEEKVLGETA		27.43	non-spliced	0.82186	3.01724	3.01724	AEEEKVLGETA	0.82186	3.01724		AEEEKVLGETA	0.82186	3.01724		0	0
20120619_EXQ6_MiBa_SA_HCT116_2_mHLA_2hr	3834	AETERNART		27.43	non-spliced	0.72476	0.990124		AETERNART	0.72476	0.990124	1.13518	AETERNART	0.72476	0.990124		0	0
20120321_EXQ1_MiBa_SA_HCC1143_2	11382	RTKRLVVFDAR		27.44	non-spliced	0.96682	1.00516		RTKRLVVFDAR	0.96682	1.00516	1.04028	RTKRLVVFDAR	0.96682	1.00516		0	0
20120322_EXQ1_MiBa_SA_HCC1143_1_A	19409	FPDSPGGTSY		27.44	non-spliced	0.93919	2.19763		FPDSPGGTSY	0.93919	2.19763		FPDSPGGTSY	0.93919	2.19763	2.35714	0	0
20120518_EXQ0_MiBa_SA_HCT116_mHLA-2	30709	GQIEVVPEV		27.44	non-spliced	0.84821	0.776039		GQIEVVPEV	0.84821	0.776039	1.84704	GQIEVVPEV	0.84821	0.776039		0	0
20120619_EXQ6_MiBa_SA_HCT116_2_mHLA_2hr	27025	TSDNPVVQL		27.44	non-spliced	0.79539	1.53702		TSDNPVVQL	0.79539	1.53702	1.96448	TSDNPVVQL	0.79539	1.53702		0	0
20120619_EXQ6_MiBa_SA_HCT116_2_mHLA_2hr	7310	SEQTRVNAA		27.44	non-spliced	0.89817	2.51538		SEQTRVNAA	0.89817	2.51538		SEQTRVNAA	0.89817	2.51538	2.78853	0	0
20120321_EXQ1_MiBa_SA_HCC1143_1	9383	KAKNIFRIR		27.45	non-spliced	0.95353	1.64675		KAKNIFRIR	0.95353	1.64675		KAKNIFRIR	0.95353	1.64675	1.78673	0	0
20120321_EXQ1_MiBa_SA_HCC1143_2	18741	SDLPRFQAA		27.45	non-spliced	0.94965	2.14623		SDLPRFQAA	0.94965	2.14623		SDLPRFQAA	0.94965	2.14623	2.17767	0	0
20120518_EXQ0_MiBa_SA_HCT116_mHLA-2	11026	ERDDPSVPP	4	27.45	spliced	0.84758	0.651186	0.651186	REDPDSVPP	0.8926	1.32025		REDPDSVPP	0.8926	1.32025	1.38398	-0.669064	3	yes	yes	yes
20120518_EXQ0_MiBa_SA_HCT116_mHLA-2	16535	VEVPETPKA		27.45	non-spliced	0.6318	-1.89163	-1.89163	VEVPETPKA	0.6318	-1.89163		VEVPETPKA	0.6318	-1.89163		0	0
20120617_EXQ0_MiBa_SA_HCT116_1_mHLA_2hr	9125	AERDFIHTA		27.45	non-spliced	0.53377	-0.918563		AERDFIHTA	0.53377	-0.918563		AERDFIHTA	0.53377	-0.918563	1.65668	0	0
20120619_EXQ6_MiBa_SA_HCT116_2_mHLA_2hr	9189	KELEKTYSA		27.45	non-spliced	0.7754	2.37837		KELEKTYSA	0.7754	2.37837	2.65166	KELEKTYSA	0.7754	2.37837		0	0
20120321_EXQ1_MiBa_SA_HCC1143_2	18230	YRFETVQKL		27.46	non-spliced	0.96225	1.99226		YRFETVQKL	0.96225	1.99226	2.7539	YRFETVQKL	0.96225	1.99226		0	0
20120515_EXQ3_MiBa_SA_HCT116_mHLA-1	14107	KMWDPHNDPNA		27.46	non-spliced	0.72763	2.27495		KMWDPHNDPNA	0.72763	2.27495	2.99865	KMWDPHNDPNA	0.72763	2.27495		0	0
20120518_EXQ0_MiBa_SA_HCT116_mHLA-2	18616	NEFEATQKL		27.46	non-spliced	0.87935	2.1827		NEFEATQKL	0.87935	2.1827		NEFEATQKL	0.87935	2.1827	2.74296	0	0
20120617_EXQ0_MiBa_SA_HCT116_1_mHLA_2hr	29550	DLDTLALAV		27.46	spliced	0.51422	-1.44393	-1.44393	TLDDLIAAV	0.91222	1.41278		TLDDLIAAV	0.91222	1.41278	1.81539	-2.85671	4	yes
20120321_EXQ1_MiBa_SA_HCC1143_2	13921	TRIPKIQKL		27.47	non-spliced	0.92066	3.67415		LPKRFPLLI	0.11221	-6.66059	-6.58366	TRIPKIQKL	0.92066	3.67415	3.76675	0	7
20120321_EXQ1_MiBa_SA_HCC1143_2	23438	QDSVRLLAV		27.47	non-spliced	0.92699	3.25807	3.25807	QDSVRLLAV	0.92699	3.25807		QDSVRLLAV	0.92699	3.25807		0	0
20120321_EXQ1_MiBa_SA_HCC1143_2	5762	RVFVVKRQNR		27.47	non-spliced	0.82171	3.7751		RVFVVKRQNR	0.82171	3.7751		RVFVVKRQNR	0.82171	3.7751	4.479	0	0
20120515_EXQ3_MiBa_SA_HCT116_mHLA-1	13486	AAEEPNAAV		27.47	non-spliced	0.95219	1.57082		AAEEPNAAV	0.95219	1.57082	1.69712	AAEEPNAAV	0.95219	1.57082		0	0
20120515_EXQ3_MiBa_SA_HCT116_mHLA-1	18152	KLDVGNAEV		27.47	non-spliced	0.85391	2.00144	2.00144	VTLNQAAEV	0.65701	-0.959062	-0.959062	KLDVGNAEV	0.85391	2.00144		0	6
20120518_EXQ0_MiBa_SA_HCT116_mHLA-2	4305	AESTPSKSA		27.47	non-spliced	0.90749	2.4947		AESTGVGLGS	0.26817	-5.79927	-4.25013	AESTPSKSA	0.90749	2.4947	2.4947	0	6
20120619_EXQ6_MiBa_SA_HCT116_2_mHLA_2hr	29139	VLVDRTIYI		27.47	non-spliced	0.88938	2.40571		CTLDITTRL	0.03559	-7.72675	-7.72675	KLFPETWTA	0.63954	-0.732965	-0.732965	3.13868	6
20120321_EXQ1_MiBa_SA_HCC1143_2	13822	RLTPKIQKL		27.48	non-spliced	0.92614	2.62332	2.62332			-15		TRIPKIQKL	0.92402	2.93909	3.76675	-0.31577	9
20120321_EXQ1_MiBa_SA_HCC1143_2	8743	KVYTGSPRL	4	27.48	spliced	0.89462	1.8544	1.8544	KVYTPVASR	0.94782	2.31181	2.84436	KVYTPVASR	0.94782	2.31181		-0.45741	5	yes	yes	yes
20120322_EXQ1_MiBa_SA_HCC1143_1_A	7055	KISGFPKNR		27.48	non-spliced	0.92384	2.80884	4.0759	KLSGFPKNR	0.87713	2.71646		KLSGFPKNR	0.87713	2.71646	4.03018	0.09238	0
20120518_EXQ0_MiBa_SA_HCT116_mHLA-2	34406	AGEPIASFTDSF	9	27.48	spliced	0.45035	-0.771413	-0.771413	SEFSPELQASF	0.69802	1.25132	3.64827	PLEGAAWAGSSHG	0.2128	-0.996577	-0.996577	-2.02273	9	yes
20120617_EXQ0_MiBa_SA_HCT116_1_mHLA_2hr	13632	PLCSPSEGTLS	4	27.48	spliced	0.27841	-5.25457	-5.25457	EERSPSWIS	0.93696	1.6087		EERSPSWIS	0.93696	1.6087	1.7156	-6.86327	6	yes
20120617_EXQ0_MiBa_SA_HCT116_1_mHLA_2hr	5753	AEKYREYEA		27.48	non-spliced	0.59664	0.731691	1.9168	AEKYREYEA	0.59664	0.731691		AEKYREYEA	0.59664	0.731691		0	0
20120619_EXQ6_MiBa_SA_HCT116_2_mHLA_2hr	4608	KAPPKPARA		27.48	non-spliced	0.90171	2.24808		KAPPKPARA	0.90171	2.24808		KAPPKPARA	0.90171	2.24808	2.46541	0	0
20120321_EXQ1_MiBa_SA_HCC1143_1	13000	ADAIRTSNI	6,7	27.49	spliced	0.93312	3.07373	3.07373	EGLRATSNL	0.40234	-1.69899		EGLRATSNL	0.40234	-1.69899	-1.69899	4.77272	4	yes	yes	yes	yes	yes	yes
20120518_EXQ0_MiBa_SA_HCT116_mHLA-2	27091	YTSYPMHDFY		27.49	non-spliced	0.90174	2.86234		YTSYPMHDFY	0.90174	2.86234		YTSYPMHDFY	0.90174	2.86234	3.23474	0	0
20120617_EXQ0_MiBa_SA_HCT116_1_mHLA_2hr	3593	KKLEAAEAA	3,4,6,7	27.49	spliced	0.52961	-0.975605	-0.975605	AEAEKIKAA	0.56113	-0.945649	0.884998	AEAEKIKAA	0.56113	-0.945649		-0.029956	6	yes
20120619_EXQ6_MiBa_SA_HCT116_2_mHLA_2hr	23959	LLHEENFSV		27.49	non-spliced	0.82419	1.27502		LLHEENFSV	0.82419	1.27502		LLHEENFSV	0.82419	1.27502	1.27502	0	0
20120321_EXQ1_MiBa_SA_HCC1143_2	2021	KHSDTKKAP	7	27.5	spliced	0.3252	-4.38216	-4.38216	SVKPYRVY	0.77235	-1.59382	-1.59382			-15		-2.78834	9	yes
20120322_EXQ1_MiBa_SA_HCC1143_1_A	13579	RQYENFINR		27.5	non-spliced	0.84565	1.70536		RQYENFINR	0.84565	1.70536		RQYENFINR	0.84565	1.70536	3.10152	0	0
20120322_EXQ1_MiBa_SA_HCC1143_1_A	5479	RVRGPKGVT	7	27.5	spliced	0.01749	-9.98252	-9.98252	RVGGVNVRL	0.76752	-1.25533	-1.25533	RVAAAAAARL	0.25193	-3.75509	-3.75509	-8.72719	6	yes
20120515_EXQ3_MiBa_SA_HCT116_mHLA-1	20782	YSDKYGLGY		27.5	non-spliced	0.92174	1.86699		YSDKYGLGY	0.92174	1.86699	1.9226	YSDKYGLGY	0.92174	1.86699		0	0
20120515_EXQ3_MiBa_SA_HCT116_mHLA-1	20806	ASDDFDQASY		27.5	non-spliced	0.78463	1.42399	1.44029	ASDDFDQASY	0.78463	1.42399		ASDDFDQASY	0.78463	1.42399		0	0
20120518_EXQ0_MiBa_SA_HCT116_mHLA-2	16747	NEQGSYVVA		27.5	non-spliced	0.81787	0.750271		NEQGSYVVA	0.81787	0.750271		NEQGSYVVA	0.81787	0.750271	1.68916	0	0
20120518_EXQ0_MiBa_SA_HCT116_mHLA-2	23732	TEALHFVAA		27.5	non-spliced	0.81907	0.611064		TEALHFVAA	0.81907	0.611064	2.2088	TEALHFVAA	0.81907	0.611064		0	0
20120518_EXQ0_MiBa_SA_HCT116_mHLA-2	26959	LTDLVDDNY		27.5	non-spliced	0.90002	1.19115		LTDLVDDNY	0.90002	1.19115		LTDLVDDNY	0.90002	1.19115	1.72574	0	0
20120617_EXQ0_MiBa_SA_HCT116_1_mHLA_2hr	21206	KLSEPSSLQYL		27.5	non-spliced	0.38924	-0.274543	-0.274543	KLSEPSSLQYL	0.38924	-0.274543		KLSEPSSLQYL	0.38924	-0.274543		0	0
20120617_EXQ0_MiBa_SA_HCT116_1_mHLA_2hr	22354	EERLQIYEEI		27.5	non-spliced	0.80657	1.12476		EEQRLIYEEL	0.83729	2.62981	2.62981	EERLQIYEEI	0.80657	1.12476	1.12476	-1.50505	2
20120617_EXQ0_MiBa_SA_HCT116_1_mHLA_2hr	6656	QPPRASHVDNEY	4	27.5	spliced	0.36736	-1.53796	-1.53796			-15		PDDDPTAGTNPQKG	0.15441	-4.82634	-4.82634	3.28838	12	yes
20120619_EXQ6_MiBa_SA_HCT116_2_mHLA_2hr	1833	AEADKNDKA		27.5	non-spliced	0.80309	1.44228		AEADKNDKA	0.80309	1.44228	2.09455	AEADKNDKA	0.80309	1.44228		0	0
20120518_EXQ0_MiBa_SA_HCT116_mHLA-2	24531	VILEGELERA		27.51	non-spliced	0.90577	0.821297	3.02811	VILEGELERA	0.90577	0.821297		VILEGELERA	0.90577	0.821297		0	0
20120518_EXQ0_MiBa_SA_HCT116_mHLA-2	5499	VRHEGTRTL		27.51	non-spliced	0.87284	3.06119		VRHEGTRTL	0.87284	3.06119		VRHEGTRTL	0.87284	3.06119	3.20851	0	0
20120518_EXQ0_MiBa_SA_HCT116_mHLA-2	18558	YSDPYVKTY		27.52	non-spliced	0.6951	1.25602	2.55895	YSDPYVKTY	0.6951	1.25602		YSDPYVKTY	0.6951	1.25602		0	0
20120617_EXQ0_MiBa_SA_HCT116_1_mHLA_2hr	17400	NDEELNKLLGK		27.53	non-spliced	0.67041	1.97756		NDEELNKLLGK	0.67041	1.97756	4.39781	NDEELNKLLGK	0.67041	1.97756		0	0
20120617_EXQ0_MiBa_SA_HCT116_1_mHLA_2hr	20630	AEHGIFLPP		27.53	non-spliced	0.85168	0.994705		AEHGIFLPP	0.85168	0.994705	1.49705	AEHGIFLPP	0.85168	0.994705		0	0
20120617_EXQ0_MiBa_SA_HCT116_1_mHLA_2hr	2284	KNNEHGYAS	3	27.53	spliced	0.51767	-0.595029	-0.595029	REAEHGYAS	0.81405	1.60443		REAEHGYAS	0.81405	1.60443	1.71402	-2.19946	3	yes
20120321_EXQ1_MiBa_SA_HCC1143_1	19621	IAAREVIAY		27.54	spliced	0.93865	2.65026	2.65026	LAAREVIAY	0.93901	2.65286		LAAREVIAY	0.93901	2.65286	2.65286	-0.0026	0	yes	yes
20120515_EXQ3_MiBa_SA_HCT116_mHLA-1	31609	LLAEPGLGV	8	27.54	spliced	0.97919	1.635	1.635	LLADPALPAGRHPPVVL	0.15628	-4.52217	-4.52217	ALLEPGGVL	0.90751	0.422233	0.44212	1.21277	10	yes	yes	yes	yes	yes	yes
20120617_EXQ0_MiBa_SA_HCT116_1_mHLA_2hr	20323	AEAVFASEV		27.54	non-spliced	0.88039	1.15245		AEAVFASEV	0.88039	1.15245	1.5723	AEAVFASEV	0.88039	1.15245		0	0
20120617_EXQ0_MiBa_SA_HCT116_1_mHLA_2hr	5875	AEAEAAAGP		27.54	non-spliced	0.67554	0.160273	0.160273	EAAEAAQP	0.60863	-1.2058	-1.2058	AEAEAAAGP	0.67554	0.160273		0	4
20120617_EXQ0_MiBa_SA_HCT116_1_mHLA_2hr	12322	AEQAGCMVSA	1,2,3,4,5,6,7,8,9	27.55	spliced	0.60931	-5.01004		EASDKSGSGE	0.14497	-3.94835	-3.94835	SSPCQNNGT	0.32922	-4.32142	-4.32142	-1.06169	9	yes
20120617_EXQ0_MiBa_SA_HCT116_1_mHLA_2hr	901	REHETNGVA		27.55	non-spliced	0.47982	-2.09001		REHETNGVA	0.47982	-2.09001		REHETNGVA	0.47982	-2.09001	1.32015	0	0
20120619_EXQ6_MiBa_SA_HCT116_2_mHLA_2hr	34463	KLFPGFEIETV		27.55	non-spliced	0.5622	0.545098		KLFPGFEIETV	0.5622	0.545098		KLFPGFEIETV	0.5622	0.545098	0.545098	0	0
20120619_EXQ6_MiBa_SA_HCT116_2_mHLA_2hr	8607	YTDHQNSSSY		27.55	non-spliced	0.90875	2.02699		YTDHQNSSSY	0.90875	2.02699	2.49566	YTDHQNSSSY	0.90875	2.02699		0	0
20120321_EXQ1_MiBa_SA_HCC1143_1	9946	ISKEVLAGR		27.56	non-spliced	0.91838	2.75854		ISKEVLAGR	0.91838	2.75854	3.4861	ISKEVLAGR	0.91838	2.75854		0	0
20120322_EXQ1_MiBa_SA_HCC1143_1_A	15617	IQRTPKIQVY		27.56	non-spliced	0.83901	2.35172		RRLRPSAARY	0.28451	-5.93461	-5.93461	IQRTPKIQVY	0.83901	2.35172	3.17156	0	8
20120322_EXQ1_MiBa_SA_HCC1143_1_A	190	KQKTDHVAR		27.56	non-spliced	0.83902	2.33719		KQKTDHVAR	0.83902	2.33719		KQKTDHVAR	0.83902	2.33719	3.15396	0	0
20120518_EXQ0_MiBa_SA_HCT116_mHLA-2	29505	DEVPVGVEM		27.56	non-spliced	0.92645	1.45963		DEVPVGVEM	0.92645	1.45963	2.08676	DEVPVGVEM	0.92645	1.45963		0	0
20120619_EXQ6_MiBa_SA_HCT116_2_mHLA_2hr	11326	TNHLHQTPL		27.56	non-spliced	0.87629	1.84457		TNHLHQTPL	0.87629	1.84457		TNHLHQTPL	0.87629	1.84457	1.84457	0	0
20120321_EXQ1_MiBa_SA_HCC1143_1	8417	PAHSPAEGASV		27.57	spliced	0.6206	-0.410872	-0.410872	YFHEIQSV	0.52878	-2.14904	-2.14904	SVAGMGMLASV	0.45052	-3.15806	-2.94618	1.73817	7	yes
20120321_EXQ1_MiBa_SA_HCC1143_2	10299	SLRLLTHQR		27.57	non-spliced	0.90102	3.84261		SLRLLTHQR	0.90102	3.84261	3.84261	SLRLLTHQR	0.90102	3.84261		0	0
20120321_EXQ1_MiBa_SA_HCC1143_2	11971	ASSPVFTSR	1	27.57	spliced	0.91637	2.89588	2.89588	SASPVHSPLG	0.35026	-2.60246	-2.60246	SASPLSPHR	0.63212	-0.133084	-0.133084	3.02896	7	yes	yes	yes	yes	yes	yes
20120321_EXQ1_MiBa_SA_HCC1143_2	16806	SRSVIIREL		27.57	non-spliced	0.93451	3.1151		SRSVIIREL	0.93451	3.1151		SRSVIIREL	0.93451	3.1151	3.1151	0	0
20120322_EXQ1_MiBa_SA_HCC1143_1_A	10631	HDVDDPHSF		27.57	non-spliced	0.83174	2.3497	2.3497	HDVDDPHSF	0.83174	2.3497		HDVDDPHSF	0.83174	2.3497		0	0
20120518_EXQ0_MiBa_SA_HCT116_mHLA-2	13085	KEQPPQLSA		27.57	non-spliced	0.85926	2.23463		KEQPPQLSA	0.85926	2.23463		KEQPPQLSA	0.85926	2.23463	2.23463	0	0
20120518_EXQ0_MiBa_SA_HCT116_mHLA-2	13267	RSSVHGVSF		27.57	non-spliced	0.8688	2.00253		RSSVHGVSF	0.8688	2.00253		RSSVHGVSF	0.8688	2.00253	2.2384	0	0
20120617_EXQ0_MiBa_SA_HCT116_1_mHLA_2hr	16192	YAAQENLEY		27.57	non-spliced	0.90992	1.87309		YAAQENLEY	0.90992	1.87309		YAAQENLEY	0.90992	1.87309	2.06365	0	0
20120617_EXQ0_MiBa_SA_HCT116_1_mHLA_2hr	19402	QTDNLELKKLVY		27.57	non-spliced	0.66058	3.0191		QTDNLELKKLVY	0.66058	3.0191		QTDNLELKKLVY	0.66058	3.0191	4.31983	0	0
20120617_EXQ0_MiBa_SA_HCT116_1_mHLA_2hr	28210	KLFPDTPLAL		27.57	non-spliced	0.36628	-1.13815		KLFPDTPLAL	0.36628	-1.13815	-1.13815	KLFPDTPLAL	0.36628	-1.13815		0	0
20120617_EXQ0_MiBa_SA_HCT116_1_mHLA_2hr	4031	AEDDVPRKA		27.57	non-spliced	0.83133	2.10754		AEDDVPRKA	0.83133	2.10754	2.67934	AEDDVPRKA	0.83133	2.10754		0	0
20120619_EXQ6_MiBa_SA_HCT116_2_mHLA_2hr	18130	ILFGHENRV		27.57	non-spliced	0.86349	2.51021		ILFGHENRV	0.86349	2.51021		ILFGHENRV	0.86349	2.51021	3.21923	0	0
20120619_EXQ6_MiBa_SA_HCT116_2_mHLA_2hr	6015	AEQPEQKAA		27.57	non-spliced	0.92015	1.87777		AEQPEQKAA	0.92015	1.87777		AEQPEQKAA	0.92015	1.87777	2.1021	0	0
20120321_EXQ1_MiBa_SA_HCC1143_1	14513	PVEEAYKRGLVG		27.58	non-spliced	0.88127	5.20006		PVEEAYKRGLVG	0.88127	5.20006	5.61829	PVEEAYKRGLVG	0.88127	5.20006		0	0
20120619_EXQ6_MiBa_SA_HCT116_2_mHLA_2hr	23139	RVDPAKGLFY		27.58	non-spliced	0.80333	2.3491		RVDPAKGLFY	0.80333	2.3491	2.9253	RVDPAKGLFY	0.80333	2.3491		0	0
20120321_EXQ1_MiBa_SA_HCC1143_1	15165	YVGPTRQQF		27.59	non-spliced	0.95336	2.00506		YVGPTRQQF	0.95336	2.00506	2.02587	YVGPTRQQF	0.95336	2.00506		0	0
20120321_EXQ1_MiBa_SA_HCC1143_2	16726	FPASPPKGY		27.59	non-spliced	0.9187	3.01955	3.04702	FPASPPKGY	0.9187	3.01955		FPASPPKGY	0.9187	3.01955		0	0
20120321_EXQ1_MiBa_SA_HCC1143_2	9503	RYRELPRAK	3	27.59	spliced	0.1769	-3.90634	-3.90634	RYRPGTVALR	0.50172	-0.746022	4.64025	RLRmVWRR	0.28063	-3.95983	-3.95983	-3.16032	6	yes
20120322_EXQ1_MiBa_SA_HCC1143_1_A	15856	STISSVRNL		27.59	non-spliced	0.95505	1.5636		STISSVRNL	0.95505	1.5636	1.5636	STISSVRNL	0.95505	1.5636		0	0
20120515_EXQ3_MiBa_SA_HCT116_mHLA-1	18282	IQRTPKIQVY		27.59	non-spliced	0.82122	2.83925		IQRTPKIQVY	0.82122	2.83925		IQRTPKIQVY	0.82122	2.83925	3.17156	0	0
20120518_EXQ0_MiBa_SA_HCT116_mHLA-2	20750	ILDEPTNHL		27.59	non-spliced	0.85224	0.949102		LLDEPTNHL	0.86503	1.04152	1.91483	ILDEPTNHL	0.85224	0.949102	1.82494	-0.092418	0
20120518_EXQ0_MiBa_SA_HCT116_mHLA-2	5669	SEHGGCSTP		27.59	non-spliced	0.86802	0.180372	0.180372	CTHSGDTP	0.83226	-0.786726		CTHSGDTP	0.83226	-0.786726	-0.786726	0.967098	5
20120617_EXQ0_MiBa_SA_HCT116_1_mHLA_2hr	14506	KLFDDKLQNC		27.59	non-spliced	0.58898	-1.81045	-1.34204	KILYIGDGQCG	0.14746	-5.68461	-5.21524	KLFTEGGGGAVMG	0.05519	-6.93133	-6.93133	3.87416	8
20120617_EXQ0_MiBa_SA_HCT116_1_mHLA_2hr	2408	NEHERVVKA		27.59	non-spliced	0.55074	0.0923396		NEHERVVKA	0.55074	0.0923396		NEHERVVKA	0.55074	0.0923396	3.78752	0	0
20120617_EXQ0_MiBa_SA_HCT116_1_mHLA_2hr	3035	SEHGGCSTP		27.59	non-spliced	0.86466	-0.828883	0.180372	CTHSGDTP	0.81609	-0.912066		CTHSGDTP	0.81609	-0.912066	-0.786726	0.083183	5
20120322_EXQ1_MiBa_SA_HCC1143_1_A	8544	ATQYPVSNR		27.6	non-spliced	0.96942	2.40848		ATQYPVSNR	0.96942	2.40848		ATQYPVSNR	0.96942	2.40848	2.40848	0	0
20120617_EXQ0_MiBa_SA_HCT116_1_mHLA_2hr	15989	LLDEPTNHL		27.6	non-spliced	0.8172	1.49892		LLDEPTNHL	0.8172	1.49892	1.91483	ILDEPTNHL	0.78369	1.25677	1.82494	0	0
20120619_EXQ6_MiBa_SA_HCT116_2_mHLA_2hr	26912	AEHGIFLPP		27.6	non-spliced	0.81845	0.799128		AEHGIFLPP	0.81845	0.799128	1.49705	AEHGIFLPP	0.81845	0.799128		0	0
20120321_EXQ1_MiBa_SA_HCC1143_2	15259	NSPEDSQPF	8	27.61	spliced	0.15732	-4.89286	-4.89286	SPENSDPQF	0.86734	1.05236		SPENSDPQF	0.86734	1.05236	1.45142	-5.94522	4	yes
20120322_EXQ1_MiBa_SA_HCC1143_1_A	22102	SPDEAALVY		27.61	non-spliced	0.76088	-3.5584		SPDEAALVY	0.76088	-3.5584		SPDEAALVY	0.76088	-3.5584	-3.3651	0	0
20120515_EXQ3_MiBa_SA_HCT116_mHLA-1	13764	AEHNDLQYAA		27.61	non-spliced	0.85486	1.96268		AEHNDLQYAA	0.85486	1.96268	1.96268	AEHNDLQYAA	0.85486	1.96268		0	0
20120515_EXQ3_MiBa_SA_HCT116_mHLA-1	24140	LCVSPSGVAEV	7	27.61	spliced	0.29159	-3.99472	-3.99472	DEGVYVNTY	0.78283	1.02932		DEGVYVNTY	0.78283	1.02932	1.75751	-5.02404	10	yes
20120515_EXQ3_MiBa_SA_HCT116_mHLA-1	29362	YVDDASWMRY		27.61	non-spliced	0.94629	3.40137		YVDDASWMRY	0.94629	3.40137		YVDDASWMRY	0.94629	3.40137	3.41159	0	0
20120518_EXQ0_MiBa_SA_HCT116_mHLA-2	4256	HVDHGKSTL		27.61	non-spliced	0.82109	2.8789	2.8789	HVDHGKSTL	0.82109	2.8789		HVDHGKSTL	0.82109	2.8789		0	0
20120518_EXQ0_MiBa_SA_HCT116_mHLA-2	9586	SEQSVSGSTATA	5	27.61	spliced	0.61427	1.10612	1.10612			-15		STAGTSEQNDI	0.33643	-1.18054	-1.18054	2.28666	12	yes	yes	yes	yes	yes	yes
20120617_EXQ0_MiBa_SA_HCT116_1_mHLA_2hr	10530	AEAMGVANA		27.61	non-spliced	0.85638	1.29261		AEAMGVANA	0.85638	1.29261	1.88054	AEAMGVANA	0.85638	1.29261		0	0
20120617_EXQ0_MiBa_SA_HCT116_1_mHLA_2hr	11885	LKWDPVHRV	2	27.61	spliced	0.70223	0.777615	0.777615	KIWDPVHRV	0.69065	1.67539		KIWDPVHRV	0.69065	1.67539	2.79871	-0.897775	2	yes	yes	yes
20120619_EXQ6_MiBa_SA_HCT116_2_mHLA_2hr	15505	AEAAVPQAA		27.61	non-spliced	0.92143	1.01342		AEAAVPQAA	0.92143	1.01342		AEAAVPQAA	0.92143	1.01342	1.22921	0	0
20120619_EXQ6_MiBa_SA_HCT116_2_mHLA_2hr	3494	TEEASHHEA		27.61	non-spliced	0.74079	0.270092		TEEASHHEA	0.74079	0.270092		TEEASHHEA	0.74079	0.270092	2.33744	0	0
20120321_EXQ1_MiBa_SA_HCC1143_1	14688	RVLTAPTLR		27.62	non-spliced	0.88534	2.30111	2.30111	RVLTAPTLR	0.88534	2.30111		RVLTAPTLR	0.88534	2.30111		0	0
20120322_EXQ1_MiBa_SA_HCC1143_1_A	19490	QAEGSLTVY		27.62	non-spliced	0.46093	-2.03611		QAEGSLTVY	0.46093	-2.03611	2.01909	QAEGSLTVY	0.46093	-2.03611		0	0
20120322_EXQ1_MiBa_SA_HCC1143_1_A	23344	IYQPSVILNPR		27.62	non-spliced	0.92332	3.62531		IYQPSVILNPR	0.92332	3.62531		IYQPSVILNPR	0.92332	3.62531	3.73765	0	0
20120322_EXQ1_MiBa_SA_HCC1143_1_A	7206	SSYSPTTGR		27.62	non-spliced	0.97315	2.4514	2.4514	SSYSPTTGR	0.97315	2.4514		SSYSPTTGR	0.97315	2.4514		0	0
20120515_EXQ3_MiBa_SA_HCT116_mHLA-1	25410	YLDDPDLKY		27.62	non-spliced	0.84476	2.57006	2.57006	YLDSVTNKDS	0.67411	-1.68337	-1.63943	YLDDPDLKY	0.84476	2.57006		0	6
20120518_EXQ0_MiBa_SA_HCT116_mHLA-2	12376	SSDANPVRY		27.62	non-spliced	0.90151	0.610643		SSDANPVRY	0.90151	0.610643	2.76449			-15		0	0
20120518_EXQ0_MiBa_SA_HCT116_mHLA-2	16786	RTDPVVADY		27.62	non-spliced	0.92974	-2.02492		RTDPVVADY	0.92974	-2.02492	1.63278			-15		0	0
20120617_EXQ0_MiBa_SA_HCT116_1_mHLA_2hr	10438	AEAIHSPQV		27.62	non-spliced	0.84773	1.83821		AEAIHSPQV	0.84773	1.83821		AEAIHSPQV	0.84773	1.83821	2.20336	0	0
20120617_EXQ0_MiBa_SA_HCT116_1_mHLA_2hr	5758	SEEQSRLAA		27.62	non-spliced	0.89868	2.41824		SEEQSRLAA	0.89868	2.41824		SEEQSRLAA	0.89868	2.41824	2.46847	0	0
20120617_EXQ0_MiBa_SA_HCT116_1_mHLA_2hr	7831	AEQDPDELNKA		27.62	non-spliced	0.79732	2.20329		AEQDPDELNKA	0.79732	2.20329	3.90081	AEQDPDELNKA	0.79732	2.20329		0	0
20120619_EXQ6_MiBa_SA_HCT116_2_mHLA_2hr	10335	ILDKKVEKV		27.62	non-spliced	0.91765	3.87662		ILDKKVEKV	0.91765	3.87662	3.91784	ILDKKVEKV	0.91765	3.87662		0	0
20120619_EXQ6_MiBa_SA_HCT116_2_mHLA_2hr	4430	AEKADCHEA		27.62	non-spliced	0.15612	-4.88326	-4.86252	AETLHCNE	0.50883	-3.70258	-3.70258	EAPAEGEAAE	0.10621	-5.15846	-5.08784	-1.18068	5
20120617_EXQ0_MiBa_SA_HCT116_1_mHLA_2hr	12176	IRAPAVRTL		27.63	non-spliced	0.88274	2.22221		IRAPAVRTL	0.88274	2.22221	3.21785	IRAPAVRTL	0.88274	2.22221		0	0
20120617_EXQ0_MiBa_SA_HCT116_1_mHLA_2hr	12184	GTEKDKVNCSFY		27.63	non-spliced	0.4523	-0.821254	-0.821254			-15		KPAFQNGSSGSFY	0.24846	-4.58694	-4.58694	3.76569	12
20120617_EXQ0_MiBa_SA_HCT116_1_mHLA_2hr	12979	NEQGNFPPP		27.63	non-spliced	0.9428	0.740667		NEQGNFPPP	0.9428	0.740667		NEQGNFPPP	0.9428	0.740667	1.45118	0	0
20120617_EXQ0_MiBa_SA_HCT116_1_mHLA_2hr	3347	REQLRQEQA		27.63	non-spliced	0.37058	-2.03349	2.85925	REQLRQEQA	0.37058	-2.03349		REQLRQEQA	0.37058	-2.03349		0	0
20120619_EXQ6_MiBa_SA_HCT116_2_mHLA_2hr	27166	SLLPTEQPRL		27.63	non-spliced	0.78597	2.23478	2.86207	SLLPTEQPRL	0.78597	2.23478		LSIKWDPVVP	0.10738	-5.25813	-5.25813	0	0
20120321_EXQ1_MiBa_SA_HCC1143_2	22169	APLQEKVVF		27.64	non-spliced	0.85387	2.78469		APLQEKVVF	0.85387	2.78469	2.91893	APLQEKVVF	0.85387	2.78469		0	0
20120321_EXQ1_MiBa_SA_HCC1143_2	26713	KDFLRIAGI	8	27.64	spliced	0.93471	2.41173	2.6752			-15		KDFLRIAGL	0.9381	2.43623	2.66031	-0.0245	9	yes	yes	yes	yes
20120322_EXQ1_MiBa_SA_HCC1143_1_A	18291	GQPDPPYTAY		27.64	spliced	0.27371	-4.32148	-4.32148	APDELHYTY	0.87742	3.29246		APDELHYTY	0.87742	3.29246	3.32939	-7.61394	6	yes
20120617_EXQ0_MiBa_SA_HCT116_1_mHLA_2hr	16256	TSEDRFIQY		27.64	non-spliced	0.71462	0.820963		TSEDRFIQY	0.71462	0.820963		TSEDRFIQY	0.71462	0.820963	1.67128	0	0
20120321_EXQ1_MiBa_SA_HCC1143_1	8182	KVLGPIHER		27.65	non-spliced	0.91933	4.18819		KVLGPIHER	0.91933	4.18819		KVLGPIHER	0.91933	4.18819	4.2682	0	0
20120322_EXQ1_MiBa_SA_HCC1143_1_A	10319	KQRDDILINR		27.65	non-spliced	0.86363	3.98886		KQRDDILINR	0.86363	3.98886		KQRDDILINR	0.86363	3.98886	4.01274	0	0
20120617_EXQ0_MiBa_SA_HCT116_1_mHLA_2hr	12800	AEMRNSILA		27.65	non-spliced	0.90469	0.571852	0.571852	EAGIIWDSI	0.2483	-5.03657	-5.03657	EQLCASLLA	0.60031	-1.78638	-1.78638	2.35823	8
20120617_EXQ0_MiBa_SA_HCT116_1_mHLA_2hr	8069	SENQHLVSP		27.65	non-spliced	0.90593	-1.66529		SENQHLVSP	0.90593	-1.66529		SENQHLVSP	0.90593	-1.66529	1.09087	0	0
20120321_EXQ1_MiBa_SA_HCC1143_2	13651	RQYENFINR		27.66	non-spliced	0.75202	1.02878		RQYENFINR	0.75202	1.02878		RQYENFINR	0.75202	1.02878	3.10152	0	0
20120515_EXQ3_MiBa_SA_HCT116_mHLA-1	2740	SETNHTSRP		27.66	non-spliced	0.78484	2.1492		SETNHTSRP	0.78484	2.1492		SETNHTSRP	0.78484	2.1492	2.77306	0	0
20120518_EXQ0_MiBa_SA_HCT116_mHLA-2	19864	STDPSVLGKY		27.66	non-spliced	0.89331	2.36352	2.91064	STDPSVLGKY	0.89331	2.36352		STDPSVLGKY	0.89331	2.36352		0	0
20120518_EXQ0_MiBa_SA_HCT116_mHLA-2	21611	YTFPNGAKY		27.66	non-spliced	0.87093	2.57778		YTFPNGAKY	0.87093	2.57778		YTFPNGAKY	0.87093	2.57778	2.57778	0	0
20120518_EXQ0_MiBa_SA_HCT116_mHLA-2	6593	REKDDKLTP		27.66	spliced	0.82212	1.59193	2.15571	PASTRTSALTP	0.47222	-1.21121	-1.21121	KLSDQQGKTP	0.70459	0.375149	0.375149	1.21678	8	yes	yes	yes	yes	yes	yes
20120617_EXQ0_MiBa_SA_HCT116_1_mHLA_2hr	19261	RLDDAIHVL		27.66	non-spliced	0.58986	-0.344919		RLDDAIHVL	0.58986	-0.344919	1.5316	RLDDAIHVL	0.58986	-0.344919		0	0
20120619_EXQ6_MiBa_SA_HCT116_2_mHLA_2hr	12130	AETGQVQKI		27.66	non-spliced	0.78411	2.077		AETGQVQKI	0.78411	2.077		AETGQVQKI	0.78411	2.077	2.077	0	0
20120322_EXQ1_MiBa_SA_HCC1143_1_A	15712	KSFDYVNKF	5	27.67	spliced	0.61934	-1.63225	-1.63225	FFWKNMKF	0.23619	-4.50107	-4.50107	KSTmLYNKF	0.6716	-1.35859	-1.35859	-0.27366	6	yes
20120617_EXQ0_MiBa_SA_HCT116_1_mHLA_2hr	20703	HELPDVSEF		27.67	non-spliced	0.811	1.19161		KVPEWVDTV	0.66629	0.541095		KVPEWVDTV	0.66629	0.541095	0.854056	0.650515	8
20120321_EXQ1_MiBa_SA_HCC1143_1	5105	LQKDKQVYR		27.68	non-spliced	0.85517	3.19392		LQKDKQVYR	0.85517	3.19392		LQKDKQVYR	0.85517	3.19392	3.19392	0	0
20120322_EXQ1_MiBa_SA_HCC1143_1_A	3619	GTKGNYTSR		27.68	non-spliced	0.81765	1.71277		GTKGNYTSR	0.81765	1.71277		GTKGNYTSR	0.81765	1.71277	3.11144	0	0
20120518_EXQ0_MiBa_SA_HCT116_mHLA-2	6540	SEQTRVNAA		27.68	non-spliced	0.93161	2.78853		SEQTRVNAA	0.93161	2.78853		SEQTRVNAA	0.93161	2.78853	2.78853	0	0
20120617_EXQ0_MiBa_SA_HCT116_1_mHLA_2hr	14796	QEENFRLEA		27.68	non-spliced	0.79524	0.637723		QEENFRLEA	0.79524	0.637723	1.27745	TSAPTTSTNSAP	0.25649	-5.2097	-5.2097	0	0
20120617_EXQ0_MiBa_SA_HCT116_1_mHLA_2hr	19886	EESLNIVKYTA		27.68	non-spliced	0.87119	3.77731		EESLNIVKYTA	0.87119	3.77731	3.77731	EESLNIVKYTA	0.87119	3.77731		0	0
20120617_EXQ0_MiBa_SA_HCT116_1_mHLA_2hr	25034	KVDPLFTEL		27.68	non-spliced	0.53804	-0.584538	-0.584538	LTQLMITEL	0.49867	-2.34757	-2.34757	KVDPLFTEL	0.53804	-0.584538		0	6
20120619_EXQ6_MiBa_SA_HCT116_2_mHLA_2hr	25098	FTAKSPLMY		27.68	non-spliced	0.77496	1.84301	2.46102	FTAKSPLMY	0.77496	1.84301		FTAKSPLMY	0.77496	1.84301		0	0
20120619_EXQ6_MiBa_SA_HCT116_2_mHLA_2hr	27355	DEYEKLQVL		27.68	non-spliced	0.79903	1.77142		DEYEKLQVL	0.79903	1.77142		DEYEKLQVL	0.79903	1.77142	2.35386	0	0
20120619_EXQ6_MiBa_SA_HCT116_2_mHLA_2hr	33235	SEDDPLLQI		27.68	spliced	0.9141	1.66445	1.66445	SEDDPILQI	0.90484	1.59754		SEDDPILQI	0.90484	1.59754	1.76367	0.06691	0	yes	yes
20120321_EXQ1_MiBa_SA_HCC1143_2	14502	NAEDADGKDVF		27.69	non-spliced	0.85932	3.4973		NAEDADGKDVF	0.85932	3.4973	3.54001	NAEDADGKDVF	0.85932	3.4973		0	0
20120321_EXQ1_MiBa_SA_HCC1143_2	16793	ALSPIKFNR		27.69	non-spliced	0.84637	2.92147		ALSPIKFNR	0.84637	2.92147	2.92147	ALSPIKFNR	0.84637	2.92147		0	0
20120518_EXQ0_MiBa_SA_HCT116_mHLA-2	12162	SESPVITKA		27.69	non-spliced	0.83285	2.22381		SESPVITKA	0.83285	2.22381	2.23592	SESPVITKA	0.83285	2.22381		0	0
20120518_EXQ0_MiBa_SA_HCT116_mHLA-2	29941	SLYDYNPNL		27.69	non-spliced	0.95607	1.72824		SLYDYNPNL	0.95607	1.72824		SLYDYNPNL	0.95607	1.72824	1.72824	0	0
20120619_EXQ6_MiBa_SA_HCT116_2_mHLA_2hr	35092	FLLGPRLVLA		27.69	non-spliced	0.93832	2.6565		FLLGPRLVLA	0.93832	2.6565		FLLGPRLVLA	0.93832	2.6565	2.6565	0	0
20120619_EXQ6_MiBa_SA_HCT116_2_mHLA_2hr	957	KEHHEHASA		27.69	non-spliced	0.74325	2.75292		KEHHEHASA	0.74325	2.75292	2.75292	KEHHEHASA	0.74325	2.75292		0	0
20120321_EXQ1_MiBa_SA_HCC1143_2	7192	KTHAVILSR		27.7	non-spliced	0.78741	1.61539		KTHAVILSR	0.78741	1.61539	3.03984	KTHAVILSR	0.78741	1.61539		0	0
20120322_EXQ1_MiBa_SA_HCC1143_1_A	14975	LPAREATQF		27.7	non-spliced	0.88607	3.03958	3.18165			-15		LPAREATQF	0.88607	3.03958		0	9
20120515_EXQ3_MiBa_SA_HCT116_mHLA-1	31292	HTDLPVSVF		27.7	non-spliced	0.85729	1.98079		HTDLPVSVF	0.85729	1.98079		HTDLPVSVF	0.85729	1.98079	1.98079	0	0
20120515_EXQ3_MiBa_SA_HCT116_mHLA-1	7258	EEFKTHHEM		27.7	non-spliced	0.82354	3.17257		EEFKTHHEM	0.82354	3.17257	3.17257	EEFKTHHEM	0.82354	3.17257		0	0
20120617_EXQ0_MiBa_SA_HCT116_1_mHLA_2hr	16776	HRFEVPRML		27.7	non-spliced	0.70659	0.288206		HRFEVPRML	0.70659	0.288206	3.36728	HRFEVPRML	0.70659	0.288206		0	0
20120617_EXQ0_MiBa_SA_HCT116_1_mHLA_2hr	8703	AEYNGRLAA		27.7	non-spliced	0.90506	2.10328		AEYNGRLAA	0.90506	2.10328	2.10328	AEYNGRLAA	0.90506	2.10328		0	0
20120619_EXQ6_MiBa_SA_HCT116_2_mHLA_2hr	26488	EKVASIALL		27.7	non-spliced	0.83952	0.756685	0.756685	ALDKATVLL	0.77185	1.20475		ALDKATVLL	0.77185	1.20475	1.66343	-0.448065	7
20120321_EXQ1_MiBa_SA_HCC1143_2	11230	SELVRHSSF		27.71	non-spliced	0.90416	3.71835	3.71835	SELVRHSSF	0.90416	3.71835		SELVRHSSF	0.90416	3.71835		0	0
20120322_EXQ1_MiBa_SA_HCC1143_1_A	14082	FPHPHIHEY		27.71	non-spliced	0.86293	2.64436		FPHPHIHEY	0.86293	2.64436	3.34336	FPHPHIHEY	0.86293	2.64436		0	0
20120322_EXQ1_MiBa_SA_HCC1143_1_A	4157	KRISKTTKL		27.71	non-spliced	0.91617	2.90546		KRISKTTKL	0.91617	2.90546	2.90546	KRISKTTKL	0.91617	2.90546		0	0
20120515_EXQ3_MiBa_SA_HCT116_mHLA-1	10496	MEQQPTRPP		27.71	non-spliced	0.85624	2.20685		MEQQPTRPP	0.85624	2.20685	2.20685	MEQQPTRPP	0.85624	2.20685		0	0
20120515_EXQ3_MiBa_SA_HCT116_mHLA-1	13765	MENRPVETY		27.71	non-spliced	0.84018	1.28944		MENRPVETY	0.84018	1.28944		MENRPVETY	0.84018	1.28944	1.86846	0	0
20120515_EXQ3_MiBa_SA_HCT116_mHLA-1	21634	DTSRPLGDSMY		27.71	non-spliced	0.86307	3.11695		DTSRPLGDSMY	0.86307	3.11695		DTSRPLGDSMY	0.86307	3.11695	3.11695	0	0
20120515_EXQ3_MiBa_SA_HCT116_mHLA-1	4881	EELRQQKEA		27.71	non-spliced	0.46864	-2.06831		EELRQQKEA	0.46864	-2.06831	3.00723			-15		0	0
20120518_EXQ0_MiBa_SA_HCT116_mHLA-2	11797	AEKAGTFGP		27.71	non-spliced	0.87178	1.93635		AEKAGTFGP	0.87178	1.93635		AEKAGTFGP	0.87178	1.93635	2.1769	0	0
20120518_EXQ0_MiBa_SA_HCT116_mHLA-2	15405	ATDYHVRVY		27.71	non-spliced	0.60817	-0.727275		ATDYHVRVY	0.60817	-0.727275		ATDYHVRVY	0.60817	-0.727275	3.54008	0	0
20120518_EXQ0_MiBa_SA_HCT116_mHLA-2	19051	KYFDEHYEY		27.71	non-spliced	0.85957	1.50154		KYFDEHYEY	0.85957	1.50154	2.98176	KYFDEHYEY	0.85957	1.50154		0	0
20120518_EXQ0_MiBa_SA_HCT116_mHLA-2	22244	EEYGPELHVA		27.71	non-spliced	0.85061	1.84775		EEYGPELHVA	0.85061	1.84775	2.44007	EEYGPELHVA	0.85061	1.84775		0	0
20120518_EXQ0_MiBa_SA_HCT116_mHLA-2	31845	YDKDMEIIYI		27.71	spliced	0.33821	-3.28278	-3.28278	YIYDKDMEII	0.74489	-0.0280303	1.59757	YIYDKDMEII	0.74489	-0.0280303		-3.25475	4	yes
20120617_EXQ0_MiBa_SA_HCT116_1_mHLA_2hr	17030	NEYESRSLW		27.71	non-spliced	0.9049	2.07907		NEYESRSLW	0.9049	2.07907	2.24391	NEYESRSLW	0.9049	2.07907		0	0
20120619_EXQ6_MiBa_SA_HCT116_2_mHLA_2hr	10509	ILDKKVEKV		27.71	non-spliced	0.91082	3.91784		ILDKKVEKV	0.91082	3.91784	3.91784	ILDKKVEKV	0.91082	3.91784		0	0
20120321_EXQ1_MiBa_SA_HCC1143_1	12547	TYKYFKDYR		27.72	non-spliced	0.95648	3.95716		TYKYFKDYR	0.95648	3.95716	4.00218	TYKYFKDYR	0.95648	3.95716		0	0
20120321_EXQ1_MiBa_SA_HCC1143_2	10107	QDVKKIEKF		27.72	non-spliced	0.92396	3.89844		QDVKKIEKF	0.92396	3.89844	3.95	QDVKKIEKF	0.92396	3.89844		0	0
20120322_EXQ1_MiBa_SA_HCC1143_1_A	4750	KTTKKIVLR		27.72	non-spliced	0.81883	2.67584	3.34486			-15		SGmNRFNSR	0.66239	1.02895	1.02895	1.64689	9
20120515_EXQ3_MiBa_SA_HCT116_mHLA-1	16073	PTDNPEAHSNLY		27.72	non-spliced	0.86194	4.80035		PTDNPEAHSNLY	0.86194	4.80035		PTDNPEAHSNLY	0.86194	4.80035	4.80035	0	0
20120515_EXQ3_MiBa_SA_HCT116_mHLA-1	8566	NEVEQRHTL		27.72	non-spliced	0.81631	2.4314		NEVEQRHTL	0.81631	2.4314		NEVEQRHTL	0.81631	2.4314	3.00417	0	0
20120617_EXQ0_MiBa_SA_HCT116_1_mHLA_2hr	15873	AGLKELSEY		27.72	non-spliced	0.87847	1.34918		AGLKELSEY	0.87847	1.34918		AGLKELSEY	0.87847	1.34918	1.34918	0	0
20120619_EXQ6_MiBa_SA_HCT116_2_mHLA_2hr	16656	PAGTFAAPA	3	27.72	spliced	0.31669	-2.91417	-2.91417	APFGSGPGL	0.23385	-3.35527	-2.90002	ASAFPAAPA	0.21104	-4.10176	-4.10176	0.4411	8	yes
20120321_EXQ1_MiBa_SA_HCC1143_1	15945	QDIERIHQF		27.73	non-spliced	0.77449	2.14376		QDIERIHQF	0.77449	2.14376		QDIERIHQF	0.77449	2.14376	2.61545	0	0
20120322_EXQ1_MiBa_SA_HCC1143_1_A	20737	EGGDAEFLY	6	27.73	spliced	0.71692	-0.268304	-0.268304	FAGGEDEIY	0.55712	-2.37761				-15		2.10931	5	yes
20120322_EXQ1_MiBa_SA_HCC1143_1_A	24970	ADLARFYTV		27.73	non-spliced	0.85834	2.35701		ADLARFYTV	0.85834	2.35701	2.61477	ADLARFYTV	0.85834	2.35701		0	0
20120322_EXQ1_MiBa_SA_HCC1143_1_A	6436	SSNLFRHQR		27.73	non-spliced	0.87956	2.24983		SSNLFRHQR	0.87956	2.24983	2.57461	NSSLFRHQR	0.76456	-0.121234	0.513028	0	0
20120617_EXQ0_MiBa_SA_HCT116_1_mHLA_2hr	18387	LSDLGRLSY		27.73	non-spliced	0.65342	0.94156		IDSREKIY	0.35455	-2.92957	-2.92957	LSDLGRLSY	0.65342	0.94156	2.45415	0	6
20120321_EXQ1_MiBa_SA_HCC1143_1	10419	RTIELPSGRSR		27.74	non-spliced	0.90192	4.31739		RTIELPSGRSR	0.90192	4.31739		RTIELPSGRSR	0.90192	4.31739	4.42831	0	0
20120321_EXQ1_MiBa_SA_HCC1143_1	14788	QANDDARTFY		27.74	non-spliced	0.91066	3.1439		QANDDARTFY	0.91066	3.1439	3.31875	QANDDARTFY	0.91066	3.1439		0	0
20120322_EXQ1_MiBa_SA_HCC1143_1_A	6766	RVQYRQISR		27.74	non-spliced	0.90503	3.90707		RVQYRQISR	0.90503	3.90707	3.90707	RVQYRQISR	0.90503	3.90707		0	0
20120515_EXQ3_MiBa_SA_HCT116_mHLA-1	2015	KTDKQPLQK		27.74	non-spliced	0.81896	3.07389	3.07389	RLRFTHQK	0.39455	-4.15054	-4.15054	KTDKQPLQK	0.81896	3.07389		0	7
20120515_EXQ3_MiBa_SA_HCT116_mHLA-1	23106	GRDLTPDHIL	4	27.74	spliced	0.01422	-8.89181	-8.89181	TLDSRRRFS	0.06598	-8.14513	-8.14513	LTDITKGVQY	0.80529	2.92878		-11.8206	9	yes
20120515_EXQ3_MiBa_SA_HCT116_mHLA-1	34045	VVCPLYISA		27.74	non-spliced	0.69353	-5.033	-5.033	YLPPGFLSA	0.829	0.547042		YLPPGFLSA	0.829	0.547042	1.57858	-5.58004	5
20120518_EXQ0_MiBa_SA_HCT116_mHLA-2	6348	AEMEKQKVA		27.74	non-spliced	0.81837	2.75999		AEMEKQKVA	0.81837	2.75999		AEMEKQKVA	0.81837	2.75999	2.83186	0	0
20120617_EXQ0_MiBa_SA_HCT116_1_mHLA_2hr	5301	SEAGPGPRP		27.74	non-spliced	0.84073	1.74335		SEAGPGPRP	0.84073	1.74335	2.51329	SEAGPGPRP	0.84073	1.74335		0	0
20120617_EXQ0_MiBa_SA_HCT116_1_mHLA_2hr	7331	KTDGKIVQY		27.74	non-spliced	0.71062	1.15504		KTDGKIVQY	0.71062	1.15504		KTDGKIVQY	0.71062	1.15504	2.6114	0	0
20120619_EXQ6_MiBa_SA_HCT116_2_mHLA_2hr	3768	AEEAEHRGA		27.74	non-spliced	0.60432	0.691039		AEEAEHRGA	0.60432	0.691039	1.12735	AEEAEHRGA	0.60432	0.691039		0	0
20120321_EXQ1_MiBa_SA_HCC1143_1	7427	ARKGSPRLL		27.75	non-spliced	0.86491	3.17834		ARKGSPRLL	0.86491	3.17834		ARKGSPRLL	0.86491	3.17834	3.17834	0	0
20120322_EXQ1_MiBa_SA_HCC1143_1_A	16602	RFEDSPSYV		27.75	non-spliced	0.937	1.98101		RFEDSPSYV	0.937	1.98101	1.98101	RFEDSPSYV	0.937	1.98101		0	0
20120515_EXQ3_MiBa_SA_HCT116_mHLA-1	15555	VGGSEEANY	6	27.75	spliced	0.64849	-0.0151935	-0.0151935	GTDGVEANY	0.82366	1.15068		GTDGVEANY	0.82366	1.15068	1.24635	-1.16587	5	yes
20120518_EXQ0_MiBa_SA_HCT116_mHLA-2	12596	QTESQQIRY		27.75	non-spliced	0.8561	1.04193	2.64868	QTESQQIRY	0.8561	1.04193				-15		0	0
20120617_EXQ0_MiBa_SA_HCT116_1_mHLA_2hr	11134	EEQKIVVKV		27.75	non-spliced	0.76824	1.86194				-15		EEQKIVVKV	0.76824	1.86194		0	9
20120617_EXQ0_MiBa_SA_HCT116_1_mHLA_2hr	21055	TLAPVAEAP		27.75	spliced	0.4813	-1.33529	-1.33529	PTSVTPVAP	0.50081	-1.49514	-1.18747	LTAPAVEAP	0.44386	-1.73623	0.759235	0.15985	6	yes
20120617_EXQ0_MiBa_SA_HCT116_1_mHLA_2hr	2818	AEQPEQKAA		27.75	non-spliced	0.90143	1.76478		AEQPEQKAA	0.90143	1.76478		AEQPEQKAA	0.90143	1.76478	2.1021	0	0
20120619_EXQ6_MiBa_SA_HCT116_2_mHLA_2hr	32981	ALQDFSQVTL		27.75	non-spliced	0.87828	2.16088	2.16088	ALQDFSQVTL	0.87828	2.16088		ALQDFSQVTL	0.87828	2.16088		0	0
20120321_EXQ1_MiBa_SA_HCC1143_1	1446	SSHLKAHTR		27.76	non-spliced	0.64999	2.03777		SSRRVWVF	0	-10.7781	-10.7781	SSHLKAHTR	0.64999	2.03777		0	7
20120321_EXQ1_MiBa_SA_HCC1143_2	16038	YYVDTAVRHV		27.76	non-spliced	0.8356	2.57614		YYVDTAVRHV	0.8356	2.57614		YYVDTAVRHV	0.8356	2.57614	4.41193	0	0
20120322_EXQ1_MiBa_SA_HCC1143_1_A	15063	RYLEVEPVSR		27.76	non-spliced	0.96234	3.53881		RYLEVEPVSR	0.96234	3.53881		RYLEVEPVSR	0.96234	3.53881	3.67693	0	0
20120515_EXQ3_MiBa_SA_HCT116_mHLA-1	23926	YLEHGEYEGNLY		27.76	non-spliced	0.76968	2.90251		YLEHGEYEGNLY	0.76968	2.90251	3.87186	YLEHGEYEGNLY	0.76968	2.90251		0	0
20120515_EXQ3_MiBa_SA_HCT116_mHLA-1	7849	SEAGPGPRP		27.76	non-spliced	0.93668	2.43669				-15		SEAGPGPRP	0.93668	2.43669		0	9
20120617_EXQ0_MiBa_SA_HCT116_1_mHLA_2hr	20425	VEDPVTVEY		27.76	non-spliced	0.8832	1.89699		VEDPVTVEY	0.8832	1.89699		VEDPVTVEY	0.8832	1.89699	1.92873	0	0
20120617_EXQ0_MiBa_SA_HCT116_1_mHLA_2hr	4538	EAHGISHHF		27.76	spliced	0.41928	-1.90189	-1.90189	HELTNHFH	0.41032	-1.35053	-0.884474	EHAEKHFH	0.37593	-2.81463	-2.81463	-0.55136	6	yes
20120619_EXQ6_MiBa_SA_HCT116_2_mHLA_2hr	3987	EEEAKTHEA		27.76	non-spliced	0.80329	2.90144		EEEAKTHEA	0.80329	2.90144	2.90144	EEEAKTHEA	0.80329	2.90144		0	0
20120322_EXQ1_MiBa_SA_HCC1143_1_A	9890	LYNGATRKL		27.77	non-spliced	0.90979	2.09443		LYNGATRKL	0.90979	2.09443		LYNGATRKL	0.90979	2.09443	3.3049	0	0
20120515_EXQ3_MiBa_SA_HCT116_mHLA-1	19124	MTERQDLVY		27.77	non-spliced	0.89858	0.885518		MTERQDLVY	0.89858	0.885518				-15		0	0
20120515_EXQ3_MiBa_SA_HCT116_mHLA-1	27911	YTSYPMHDFY		27.77	non-spliced	0.9473	3.23474		YTSYPMHDFY	0.9473	3.23474		YTSYPMHDFY	0.9473	3.23474	3.23474	0	0
20120617_EXQ0_MiBa_SA_HCT116_1_mHLA_2hr	25594	QLVDIIEKV		27.77	non-spliced	0.80236	1.64118		QLVDIIEKV	0.80236	1.64118		QLVDIIEKV	0.80236	1.64118	1.93475	0	0
20120619_EXQ6_MiBa_SA_HCT116_2_mHLA_2hr	25031	YEAGHLSFYSA		27.77	non-spliced	0.8434	2.32831		YEAGHLSFYSA	0.8434	2.32831	2.32831	YEAGHLSFYSA	0.8434	2.32831		0	0
20120619_EXQ6_MiBa_SA_HCT116_2_mHLA_2hr	33409	FVDPLVTNY		27.77	non-spliced	0.92515	1.86178		FVDPLVTNY	0.92515	1.86178		FVDPLVTNY	0.92515	1.86178	1.8653	0	0
20120321_EXQ1_MiBa_SA_HCC1143_1	23711	YPDRIMNTF		27.78	non-spliced	0.90073	3.27288		YPDRIMNTF	0.90073	3.27288		YPDRIMNTF	0.90073	3.27288	3.27288	0	0
20120322_EXQ1_MiBa_SA_HCC1143_1_A	579	KTKGPLKQK		27.78	non-spliced	0.72732	0.0308241		KTKGPLKQK	0.72732	0.0308241		KTKGPLKQK	0.72732	0.0308241	2.29531	0	0
20120518_EXQ0_MiBa_SA_HCT116_mHLA-2	15114	REGQALPVA		27.78	non-spliced	0.89952	-0.0453873		REGQALPVA	0.89952	-0.0453873	-0.0453873	REGQALPVA	0.89952	-0.0453873		0	0
20120518_EXQ0_MiBa_SA_HCT116_mHLA-2	30160	SLADIAQKL		27.78	non-spliced	0.83535	2.17317		SLADIAQKL	0.83535	2.17317		SLADIAQKL	0.83535	2.17317	2.72655	0	0
20120518_EXQ0_MiBa_SA_HCT116_mHLA-2	5313	SSDPKGGKL		27.78	non-spliced	0.84641	3.15002	3.15002	SSDPKGGKL	0.84641	3.15002		SSDPKGGKL	0.84641	3.15002		0	0
20120617_EXQ0_MiBa_SA_HCT116_1_mHLA_2hr	18699	GGEKAWFQTP	2	27.78	spliced	0.75727	-0.119375	-0.119375	NEKAWFQTP	0.84582	1.10107		NEKAWFQTP	0.84582	1.10107	1.91871	-1.22045	2	yes
20120619_EXQ6_MiBa_SA_HCT116_2_mHLA_2hr	29627	KRVTWIVEF		27.78	non-spliced	0.70132	1.27631	1.27631	KRVTWIVEF	0.70132	1.27631		KRVTWIVEF	0.70132	1.27631		0	0
20120619_EXQ6_MiBa_SA_HCT116_2_mHLA_2hr	6412	AEERDKRLAA		27.78	non-spliced	0.79952	1.95128				-15		AEERDKRLAA	0.79952	1.95128	2.73028	0	10
20120321_EXQ1_MiBa_SA_HCC1143_1	9584	KELQRFKAV		27.79	non-spliced	0.85447	3.30147		KELQRFKAV	0.85447	3.30147		KELQRFKAV	0.85447	3.30147	3.7393	0	0
20120322_EXQ1_MiBa_SA_HCC1143_1_A	15458	KVAGIYREL		27.79	non-spliced	0.96335	2.10003		KVAGIYREL	0.96335	2.10003	2.10003	KVAGIYREL	0.96335	2.10003		0	0
20120518_EXQ0_MiBa_SA_HCT116_mHLA-2	11929	AEKAGTFGP		27.79	non-spliced	0.84589	1.74926		AEKAGTFGP	0.84589	1.74926		AEKAGTFGP	0.84589	1.74926	2.1769	0	0
20120518_EXQ0_MiBa_SA_HCT116_mHLA-2	14695	ATDMPVKNQY		27.79	non-spliced	0.80472	2.53987	2.53987	ATDMPVKNQY	0.80472	2.53987		ATDMPVKNQY	0.80472	2.53987		0	0
20120617_EXQ0_MiBa_SA_HCT116_1_mHLA_2hr	23892	NTDFGDEFY		27.79	non-spliced	0.92738	1.62081	1.62081	NTDFGDEFY	0.92738	1.62081		NTDFGDEFY	0.92738	1.62081		0	0
20120617_EXQ0_MiBa_SA_HCT116_1_mHLA_2hr	4820	ARAPGTRTI	8	27.79	spliced	0.81379	1.96822	2.75104	ARAPGTRTL	0.82038	2.01584		ARAPGTRTL	0.82038	2.01584		-0.04762	0	yes	yes
20120617_EXQ0_MiBa_SA_HCT116_1_mHLA_2hr	6580	MEQQSLAKA	4,5	27.79	spliced	0.75779	1.60554	1.60554	EEEVRITE	0.3934	-4.1772	-4.1772	MEVEVEAKA	0.61835	-1.93584	-1.93584	3.54138	7	yes	yes	yes	yes	yes	yes
20120619_EXQ6_MiBa_SA_HCT116_2_mHLA_2hr	15495	RVPPPPQSV		27.79	non-spliced	0.71595	1.72512		RVPPPPQSV	0.71595	1.72512	1.90559	RVPPPPQSV	0.71595	1.72512		0	0
20120619_EXQ6_MiBa_SA_HCT116_2_mHLA_2hr	30735	LTWPEVQKL	2	27.79	spliced	0.66526	0.995451	0.995451	TLWPEVQKL	0.71934	1.39396		LTWLKQEVP	0.11893	-5.6885	-5.6885	-0.398509	2	yes	yes	yes
20120321_EXQ1_MiBa_SA_HCC1143_2	11362	LPNDGDEKY		27.8	non-spliced	0.93374	3.1286		LPNDGDEKY	0.93374	3.1286	3.1286	LPNDGDEKY	0.93374	3.1286		0	0
20120321_EXQ1_MiBa_SA_HCC1143_2	16050	YYVDTAVRHV		27.8	non-spliced	0.90884	4.41193		YYVDTAVRHV	0.90884	4.41193		YYVDTAVRHV	0.90884	4.41193	4.41193	0	0
20120518_EXQ0_MiBa_SA_HCT116_mHLA-2	9609	AEASASAAYKA		27.8	non-spliced	0.86623	3.22655		AEASASAAYKA	0.86623	3.22655		AEASASAAYKA	0.86623	3.22655	3.22655	0	0
20120617_EXQ0_MiBa_SA_HCT116_1_mHLA_2hr	12236	SENEYIMKA		27.8	non-spliced	0.88051	1.70292		SENEYIMKA	0.88051	1.70292		SENEYIMKA	0.88051	1.70292	2.0873	0	0
20120619_EXQ6_MiBa_SA_HCT116_2_mHLA_2hr	13020	FSETGGGEKY		27.8	non-spliced	0.86175	2.95257		FSETGGGEKY	0.86175	2.95257		FSETGGGEKY	0.86175	2.95257	2.95257	0	0
20120619_EXQ6_MiBa_SA_HCT116_2_mHLA_2hr	30400	YIDQGIAEL		27.8	non-spliced	0.84077	1.13456		YIDQGIAEL	0.84077	1.13456		YIDQGIAEL	0.84077	1.13456	1.85831	0	0
20120321_EXQ1_MiBa_SA_HCC1143_1	14020	RYFDPANGKFSK		27.81	non-spliced	0.91294	4.01361	4.65292	RYFDPANGKFSK	0.91294	4.01361		RYFDPANGKFSK	0.91294	4.01361		0	0
20120321_EXQ1_MiBa_SA_HCC1143_2	13983	ATIDSLASR		27.81	non-spliced	0.952	2.28488		ATIDSLASR	0.952	2.28488	2.28488	ATIDSLASR	0.952	2.28488		0	0
20120322_EXQ1_MiBa_SA_HCC1143_1_A	4647	KLPSGSKKV		27.81	non-spliced	0.93848	2.6944		KLPSGSKKV	0.93848	2.6944	2.6944	KLPSGSKKV	0.93848	2.6944		0	0
20120515_EXQ3_MiBa_SA_HCT116_mHLA-1	28229	LAAGTYPVLI		27.81	spliced	0.55174	-0.687162	-0.687162	VPDPAPVPLL	0.13903	-5.05449	-3.84416	KTSPYPVIL	0.88095	1.09854	1.14951	-1.7857	7	yes
20120515_EXQ3_MiBa_SA_HCT116_mHLA-1	9552	ILDKKVEKV		27.81	non-spliced	0.88913	3.7611				-15		ILDKKVEKV	0.88913	3.7611		0	9
20120518_EXQ0_MiBa_SA_HCT116_mHLA-2	19483	VLDKDDRRLLSY		27.81	non-spliced	0.77525	3.96592		VLDKDDRRLLSY	0.77525	3.96592		NLTELDIYSRRL	0.37882	-4.17773	-4.17773	0	0
20120617_EXQ0_MiBa_SA_HCT116_1_mHLA_2hr	17158	AEAYADLVKQA		27.81	non-spliced	0.82725	3.12869		AEAYADLVKQA	0.82725	3.12869		AEAYADLVKQA	0.82725	3.12869	3.22207	0	0
20120321_EXQ1_MiBa_SA_HCC1143_1	4615	RDNPHSHGI	7	27.82	spliced	0.76469	2.3851	2.3851	TFHPTETSL	0.44259	-5.81764	-5.81764	RNSTEQQGL	0.34894	-4.13136	-4.13136	6.51646	7	yes	yes	yes	yes	yes	yes
20120321_EXQ1_MiBa_SA_HCC1143_2	14494	ASFGGLASR		27.82	non-spliced	0.96799	2.83816		ASFGGLASR	0.96799	2.83816		ASFGGLASR	0.96799	2.83816	2.98676	0	0
20120322_EXQ1_MiBa_SA_HCC1143_1_A	23769	PFLDIQKRF		27.82	non-spliced	0.89685	3.40167		PFLDIQKRF	0.89685	3.40167		PFLDIQKRF	0.89685	3.40167	3.40167	0	0
20120515_EXQ3_MiBa_SA_HCT116_mHLA-1	12617	YTDHQNSSSYY		27.82	non-spliced	0.8803	1.86352		YTDHQNSSSYY	0.8803	1.86352		YTDHQNSSSYY	0.8803	1.86352	2.88145	0	0
20120617_EXQ0_MiBa_SA_HCT116_1_mHLA_2hr	14475	AETEFFSKA		27.82	non-spliced	0.89955	2.01053		AETEFFSKA	0.89955	2.01053		AETEFFSKA	0.89955	2.01053	2.13468	0	0
20120617_EXQ0_MiBa_SA_HCT116_1_mHLA_2hr	22208	ASDLPLGLH		27.82	non-spliced	0.69661	0.484589	0.484589	ASDIPGLHL	0.90055	2.10643	2.10643	ASDIPGLHL	0.90055	2.10643		-1.62184	2
20120617_EXQ0_MiBa_SA_HCT116_1_mHLA_2hr	6060	SEKSGFSSP		27.82	non-spliced	0.85051	1.32011		SEKSGFSSP	0.85051	1.32011		SEKSGFSSP	0.85051	1.32011	1.79795	0	0
20120321_EXQ1_MiBa_SA_HCC1143_1	4544	QGKPAIAHR		27.83	non-spliced	0.90506	2.92768		QGKPAIAHR	0.90506	2.92768	2.93116	QGKPAIAHR	0.90506	2.92768		0	0
20120515_EXQ3_MiBa_SA_HCT116_mHLA-1	30983	TTDLFGRDLSY		27.83	non-spliced	0.91267	2.049		TTDLFGRDLSY	0.91267	2.049	4.30358			-15		0	0
20120515_EXQ3_MiBa_SA_HCT116_mHLA-1	3932	KSETRQENY		27.83	non-spliced	0.7598	1.5856		KSETRQENY	0.7598	1.5856	2.03653	KSETRQENY	0.7598	1.5856		0	0
20120515_EXQ3_MiBa_SA_HCT116_mHLA-1	4529	LSDKGRDGKY		27.83	non-spliced	0.89867	3.65881		LSDKGRDGKY	0.89867	3.65881	3.65881	LSDKGRDGKY	0.89867	3.65881		0	0
20120518_EXQ0_MiBa_SA_HCT116_mHLA-2	18528	FSDPERVNY		27.83	non-spliced	0.87545	1.95207		FSDPERVNY	0.87545	1.95207		FSDPERVNY	0.87545	1.95207	2.34308	0	0
20120518_EXQ0_MiBa_SA_HCT116_mHLA-2	29222	LEGPPLEAY		27.83	non-spliced	0.81477	0.786543		LEGPPLEAY	0.81477	0.786543	2.2437	LEGPPLEAY	0.81477	0.786543		0	0
20120617_EXQ0_MiBa_SA_HCT116_1_mHLA_2hr	25386	WLGPREALQRLW	2	27.83	spliced	0.22981	-2.9836	-2.9836	LWPVRWPRQLSS	0.32958	-3.46125	-2.93158	KPMPRERADAIIK	0.14024	-6.42338	-6.42338	0.47765	9	yes
20120617_EXQ0_MiBa_SA_HCT116_1_mHLA_2hr	7234	EEWHGHVTA		27.83	non-spliced	0.82957	1.02928		EEWHGHVTA	0.82957	1.02928		EEWHGHVTA	0.82957	1.02928	1.61352	0	0
20120619_EXQ6_MiBa_SA_HCT116_2_mHLA_2hr	12425	SSDPYHSGY		27.83	non-spliced	0.94838	1.67013		SSDPYHSGY	0.94838	1.67013	2.45212	SSDPYHSGY	0.94838	1.67013		0	0
20120619_EXQ6_MiBa_SA_HCT116_2_mHLA_2hr	8552	KEKYEKDIAA		27.83	non-spliced	0.42525	0.646177		KEKYEKDIAA	0.42525	0.646177	2.46412	KEKYEKDIAA	0.42525	0.646177		0	0
20120321_EXQ1_MiBa_SA_HCC1143_1	6549	RYKPDLKEGSR		27.84	non-spliced	0.75143	1.49932		RYKPDLKEGSR	0.75143	1.49932				-15		0	0
20120515_EXQ3_MiBa_SA_HCT116_mHLA-1	2442	AESRTAQAA		27.84	non-spliced	0.8675	2.31087		AESRTAQAA	0.8675	2.31087	2.51646	AESRTAQAA	0.8675	2.31087		0	0
20120518_EXQ0_MiBa_SA_HCT116_mHLA-2	13661	ETDENFHNY		27.84	non-spliced	0.3808	-1.18277		MENIHSEmY	0.37868	-2.32178	2.47974	ETDENFHNY	0.3808	-1.18277	1.00408	0	7
20120518_EXQ0_MiBa_SA_HCT116_mHLA-2	23348	EPVTNSITV		27.84	spliced	0.33178	-2.96936	-2.96936	SQVPEVTTV	0.92062	1.55527		SQVPEVTTV	0.92062	1.55527	1.85099	-4.52463	6	yes
20120617_EXQ0_MiBa_SA_HCT116_1_mHLA_2hr	21867	IIYDRDFSYNY		27.84	non-spliced	0.80626	2.92628		IIYDRDFSYNY	0.80626	2.92628		IIYDRDFSYNY	0.80626	2.92628	3.0879	0	0
20120619_EXQ6_MiBa_SA_HCT116_2_mHLA_2hr	10869	EEDQGSKLIR		27.84	non-spliced	0.86623	3.34508		EEDQGSKLIR	0.86623	3.34508		EEDQGSKLIR	0.86623	3.34508	3.99362	0	0
20120619_EXQ6_MiBa_SA_HCT116_2_mHLA_2hr	12139	TSDLQDKNEY		27.84	non-spliced	0.75773	2.53432		TSDLQDKNEY	0.75773	2.53432		TSDLQDKNEY	0.75773	2.53432	2.91457	0	0
20120619_EXQ6_MiBa_SA_HCT116_2_mHLA_2hr	14794	AEEERYFRA		27.84	non-spliced	0.93951	2.16764	2.16764	EEKDWKTAY	0.65206	1.16889	2.1766	EEKDWKTAY	0.65206	1.16889		0.99875	7
20120619_EXQ6_MiBa_SA_HCT116_2_mHLA_2hr	16706	EERPPTLSA		27.84	non-spliced	0.80476	1.19824		EERPPTLSA	0.80476	1.19824		EERPPTLSA	0.80476	1.19824	1.89514	0	0
20120321_EXQ1_MiBa_SA_HCC1143_1	13386	VVKPDQLIKR		27.85	non-spliced	0.87983	4.04079	4.4529	VVKPDQLIKR	0.87983	4.04079		VVKPDQLIKR	0.87983	4.04079		0	0
20120321_EXQ1_MiBa_SA_HCC1143_1	26274	IYDPVISKL	1	27.85	spliced	0.919	3.28174	3.28174	LYDPVISKL	0.92229	3.10062		LYDPVISKL	0.92229	3.10062	3.39811	0.18112	0	yes	yes
20120321_EXQ1_MiBa_SA_HCC1143_1	6489	AAKPAASITSK		27.85	non-spliced	0.87464	4.31428	4.31428	AAKPAASITSK	0.87464	4.31428		AAKPAASITSK	0.87464	4.31428		0	0
20120321_EXQ1_MiBa_SA_HCC1143_2	6414	GRYGGETKV		27.85	non-spliced	0.78103	1.60679		GRYGGETKV	0.78103	1.60679	1.78121	GRYGGETKV	0.78103	1.60679		0	0
20120515_EXQ3_MiBa_SA_HCT116_mHLA-1	27340	LTDPIQGTEY		27.85	non-spliced	0.77341	1.33953		LTDPIQGTEY	0.77341	1.33953		LTDPIQGTEY	0.77341	1.33953	2.87614	0	0
20120518_EXQ0_MiBa_SA_HCT116_mHLA-2	21502	KGQADLLKY		27.85	non-spliced	0.83424	0.473431	0.473431	WRRAGVKY	0.13068	-7.32632	-7.32632	KGQADLLKY	0.83424	0.473431		0	6
20120518_EXQ0_MiBa_SA_HCT116_mHLA-2	29861	TVVAVVAGV		27.85	non-spliced	0.9087	1.29278		TVVAVVAGV	0.9087	1.29278		TVVAVVAGV	0.9087	1.29278	1.82585	0	0
20120617_EXQ0_MiBa_SA_HCT116_1_mHLA_2hr	10497	KRASVFVKL		27.85	non-spliced	0.92575	2.75162		KRASVFVKL	0.92575	2.75162		KRASVFVKL	0.92575	2.75162	2.84238	0	0
20120617_EXQ0_MiBa_SA_HCT116_1_mHLA_2hr	4325	GEARPGPTA		27.85	non-spliced	0.89428	2.14452		GEARPGPTA	0.89428	2.14452	2.39172	GEARPGPTA	0.89428	2.14452		0	0
20120619_EXQ6_MiBa_SA_HCT116_2_mHLA_2hr	10384	AEAEAAAGP		27.85	non-spliced	0.6595	0.0443659	0.160273	EAAEAAQP	0.59344	-1.36752	-1.2058	AEAEAAAGP	0.6595	0.0443659		0	4
20120619_EXQ6_MiBa_SA_HCT116_2_mHLA_2hr	6688	HAAENPGKY		27.85	non-spliced	0.8148	1.87559		HAAENPGKY	0.8148	1.87559		HAAENPGKY	0.8148	1.87559	1.87559	0	0
20120321_EXQ1_MiBa_SA_HCC1143_2	8790	HAANQSYQY		27.86	non-spliced	0.90299	2.30828		HAANQSYQY	0.90299	2.30828	2.30828	HAANQSYQY	0.90299	2.30828		0	0
20120515_EXQ3_MiBa_SA_HCT116_mHLA-1	4974	AEERDKRLAA		27.86	non-spliced	0.87853	2.67753				-15		AEERDKRLAA	0.87853	2.67753	2.73028	0	10
20120619_EXQ6_MiBa_SA_HCT116_2_mHLA_2hr	25247	QPPGTVISYV		27.86	spliced	0.09144	-5.51232	-5.51232	VTELHVISY	0.79814	1.78097	1.8412	VTELHVISY	0.79814	1.78097		-7.29329	6	yes
20120321_EXQ1_MiBa_SA_HCC1143_1	7516	RVWLGKHYK		27.87	non-spliced	0.88257	3.788	3.788	RVWLGKHYK	0.88257	3.788		RVWLGKHYK	0.88257	3.788		0	0
20120321_EXQ1_MiBa_SA_HCC1143_2	2159	KTFTEKHSNR		27.87	non-spliced	0.87344	4.01857		KTFTEKHSNR	0.87344	4.01857	4.83251	KTFTEKHSNR	0.87344	4.01857		0	0
20120322_EXQ1_MiBa_SA_HCC1143_1_A	12192	KRTLLIKTV		27.87	non-spliced	0.90076	2.23027		KRTLLIKTV	0.90076	2.23027		KRTLLIKTV	0.90076	2.23027	2.46255	0	0
20120322_EXQ1_MiBa_SA_HCC1143_1_A	15180	DLDTNADKQL		27.87	non-spliced	0.83734	2.34725		DLDDFIGQPL	0.09587	-7.05512	-7.05512	DLDTNADKQL	0.83734	2.34725	2.34725	0	6
20120515_EXQ3_MiBa_SA_HCT116_mHLA-1	29502	SEGPPLTSF		27.87	non-spliced	0.86362	1.1556		SEGPPLTSF	0.86362	1.1556		SEGPPLTSF	0.86362	1.1556	1.88423	0	0
20120518_EXQ0_MiBa_SA_HCT116_mHLA-2	27204	YTSYPMHDFY		27.87	non-spliced	0.87937	2.7464		YTSYPMHDFY	0.87937	2.7464		YTSYPMHDFY	0.87937	2.7464	3.23474	0	0
20120518_EXQ0_MiBa_SA_HCT116_mHLA-2	5914	AEERDKRLAA		27.87	non-spliced	0.86923	2.64287		AEERDKRLAA	0.86923	2.64287		AEERDKRLAA	0.86923	2.64287	2.73028	0	0
20120617_EXQ0_MiBa_SA_HCT116_1_mHLA_2hr	27190	VMIPVPAVG	7	27.87	spliced	0.89794	1.40789	1.40789	VMIPVPAGV	0.93762	1.56962	1.56962	QLTVPPNL	0.07394	-8.77741	-8.77741	-0.16173	2	yes	yes	yes
20120619_EXQ6_MiBa_SA_HCT116_2_mHLA_2hr	7646	REHFHGQVSA		27.87	non-spliced	0.83683	2.34629		REHFHGQVSA	0.83683	2.34629	2.36428	REHFHGQVSA	0.83683	2.34629		0	0
20120321_EXQ1_MiBa_SA_HCC1143_1	5553	HTQPSPVSR		27.88	non-spliced	0.90082	1.86486		HTQPSPVSR	0.90082	1.86486	2.04855	HTQPSPVSR	0.90082	1.86486		0	0
20120518_EXQ0_MiBa_SA_HCT116_mHLA-2	10570	SEIESKVREA		27.88	non-spliced	0.75889	2.26522		SEIESKVREA	0.75889	2.26522		SEIESKVREA	0.75889	2.26522	2.26522	0	0
20120518_EXQ0_MiBa_SA_HCT116_mHLA-2	19676	MPRLDPPDQ	7	27.88	spliced		-15		SSDIDKLQY	0.77529	1.76949	1.76949	SSDIDKLQY	0.77529	1.76949		-16.7695	7
20120617_EXQ0_MiBa_SA_HCT116_1_mHLA_2hr	18386	LSDLGRLSY		27.88	non-spliced	0.62987	0.41365		LSEPSSLQY	0.77089	-0.020387	1.94029	LSEPSSLQY	0.77089	-0.020387		0.434037	5
20120617_EXQ0_MiBa_SA_HCT116_1_mHLA_2hr	21034	RLPEMGSNVEL		27.88	non-spliced	0.83325	1.9895	2.63369	RLPEMGSNVEL	0.83325	1.9895		RLPEMGSNVEL	0.83325	1.9895		0	0
20120617_EXQ0_MiBa_SA_HCT116_1_mHLA_2hr	6226	TEKRDFVSA		27.88	non-spliced	0.63234	-0.0152378		TEKRDFVSA	0.63234	-0.0152378	1.93568	TEKRDFVSA	0.63234	-0.0152378		0	0
20120617_EXQ0_MiBa_SA_HCT116_1_mHLA_2hr	7845	AELRHVMTA	8	27.88	spliced	0.69013	1.11699	2.06392	QHNKVVMTA	0.44444	-2.95282	-2.95282	TAFVVERGF	0.62066	-3.46474	-3.46474	4.06981	5	yes	yes	yes	yes	yes	yes
20120617_EXQ0_MiBa_SA_HCT116_1_mHLA_2hr	8576	KRWESERVL		27.88	non-spliced	0.63917	0.181782		KRWESERVL	0.63917	0.181782		KRWESERVL	0.63917	0.181782	3.08666	0	0
20120321_EXQ1_MiBa_SA_HCC1143_1	11600	RLFEQNVQR		27.89	non-spliced	0.88023	2.76196		RLFEQNVQR	0.88023	2.76196		RLFEQNVQR	0.88023	2.76196	3.23555	0	0
20120321_EXQ1_MiBa_SA_HCC1143_2	14098	ADHIRTLSV		27.89	non-spliced	0.83431	2.12439		ADHIRTLSV	0.83431	2.12439		ADHIRTLSV	0.83431	2.12439	3.0996	0	0
20120515_EXQ3_MiBa_SA_HCT116_mHLA-1	25880	DMDKVLLKY		27.89	non-spliced	0.76698	2.86258		DMDKVLLKY	0.76698	2.86258	2.86258	DMDKVLLKY	0.76698	2.86258		0	0
20120515_EXQ3_MiBa_SA_HCT116_mHLA-1	29262	SSDPFLNSGTY		27.89	non-spliced	0.83916	3.04901		SSDPFLNSGTY	0.83916	3.04901	3.18568	SSDPFLNSGTY	0.83916	3.04901		0	0
20120321_EXQ1_MiBa_SA_HCC1143_1	16199	SASSPSPSF		27.9	non-spliced	0.89163	1.24419		SASSPSPSF	0.89163	1.24419	1.48348	SASSPSPSF	0.89163	1.24419		0	0
20120322_EXQ1_MiBa_SA_HCC1143_1_A	4514	RVQEQVRAR		27.9	non-spliced	0.83623	2.42721		RVQEQVRAR	0.83623	2.42721		RVQEQVRAR	0.83623	2.42721	2.4694	0	0
20120515_EXQ3_MiBa_SA_HCT116_mHLA-1	6384	AEAAGVKPA		27.9	non-spliced	0.91711	2.03048		AEAAGVKPA	0.91711	2.03048	2.03048	AEAAGVKPA	0.91711	2.03048		0	0
20120518_EXQ0_MiBa_SA_HCT116_mHLA-2	23498	HLIEPLANA		27.9	non-spliced	0.74088	-0.053382		HLIEPLANA	0.74088	-0.053382	1.20245	HLIEPLANA	0.74088	-0.053382		0	0
20120518_EXQ0_MiBa_SA_HCT116_mHLA-2	2573	DEKKNDHTY		27.9	non-spliced	0.65455	1.87315		DEKKNDHTY	0.65455	1.87315		DEKKNDHTY	0.65455	1.87315	2.81107	0	0
20120617_EXQ0_MiBa_SA_HCT116_1_mHLA_2hr	21566	SEYRWHINF		27.9	non-spliced	0.65583	0.642062		SEYRWHINF	0.65583	0.642062		SEYRWHINF	0.65583	0.642062	2.37949	0	0
20120619_EXQ6_MiBa_SA_HCT116_2_mHLA_2hr	9506	RTEKEEKLSQAY		27.9	non-spliced	0.84322	1.93857	4.13198	RTEKEEKLSQAY	0.84322	1.93857		RTEKEEKLSQAY	0.84322	1.93857		0	0
20120321_EXQ1_MiBa_SA_HCC1143_1	23755	EPDSPLPAF	7	27.91	spliced	0.58671	-0.636944	-0.592576	LPPDTDPAF	0.81054	0.696377	0.92357	LPPDTDPAF	0.81054	0.696377		-1.33332	5	yes
20120321_EXQ1_MiBa_SA_HCC1143_2	14474	GDVEKLSKF		27.91	non-spliced	0.81266	3.02414		GDVEKLSKF	0.81266	3.02414	3.02414	GDVEKLSKF	0.81266	3.02414		0	0
20120321_EXQ1_MiBa_SA_HCC1143_2	7344	AREGNHKPIDY		27.91	non-spliced	0.73384	1.47179	1.47179	DDKFFITREQ	0.01667	-9.71559	-9.71559	AREGNHKPIDY	0.73384	1.47179		0	11
20120518_EXQ0_MiBa_SA_HCT116_mHLA-2	19765	SESRFFVSS		27.91	non-spliced	0.86579	1.55989		SESRFFVSS	0.86579	1.55989		SESRFFVSS	0.86579	1.55989	1.86507	0	0
20120518_EXQ0_MiBa_SA_HCT116_mHLA-2	21521	AEAEPEPEL		27.91	non-spliced	0.92304	1.23908		AEAEPEPEL	0.92304	1.23908		AEAEPEPEL	0.92304	1.23908	1.47569	0	0
20120518_EXQ0_MiBa_SA_HCT116_mHLA-2	31885	QVDPLSALKY		27.91	non-spliced	0.80642	2.68141		QVDPLSALKY	0.80642	2.68141		QVDPLSALKY	0.80642	2.68141	3.38689	0	0
20120617_EXQ0_MiBa_SA_HCT116_1_mHLA_2hr	21045	HLVPEVTVP	6	27.91	spliced	0.69451	-0.801284	-0.801284	HLVPEVPTV	0.88568	1.15915	1.15915	HLVPEVPTV	0.88568	1.15915		-1.96043	2	yes
20120617_EXQ0_MiBa_SA_HCT116_1_mHLA_2hr	7480	KRNDYVHAL		27.91	non-spliced	0.31788	-2.93561		KRNDYVHAL	0.31788	-2.93561	3.60697	KRNDYVHAL	0.31788	-2.93561		0	0
20120321_EXQ1_MiBa_SA_HCC1143_1	13396	KQIGGTHVV	4,5	27.92	spliced	0.51437	-2.17413	-2.11987	RDVITHVV	0.93775	1.44634	1.61817	RDVITHVV	0.93775	1.44634		-3.62047	5	yes
20120321_EXQ1_MiBa_SA_HCC1143_1	26315	VMAPRTLIL		27.92	non-spliced	0.95232	2.64698	2.64698	VMAPRTLLL	0.91485	2.37621	2.66393	VMAPRTLLL	0.91485	2.37621		0.27077	0
20120321_EXQ1_MiBa_SA_HCC1143_1	9760	GVNHEKYDNSL		27.92	non-spliced	0.91678	3.47498		GVNHEKYDNSL	0.91678	3.47498		GVNHEKYDNSL	0.91678	3.47498	4.04776	0	0
20120515_EXQ3_MiBa_SA_HCT116_mHLA-1	26493	MELERIVSA		27.92	non-spliced	0.92649	2.65369		MELERIVSA	0.92649	2.65369	2.65369	MELERIVSA	0.92649	2.65369		0	0
20120617_EXQ0_MiBa_SA_HCT116_1_mHLA_2hr	20909	FLDASGAKLDY		27.92	non-spliced	0.76232	2.95595		FLDASGAKLDY	0.76232	2.95595	3.93552	FLDASGAKLDY	0.76232	2.95595		0	0
20120617_EXQ0_MiBa_SA_HCT116_1_mHLA_2hr	22601	ALYEDRYLLGT		27.92	non-spliced	0.85426	3.62551		ALYEDRYLLGT	0.85426	3.62551	3.62551	ALYEDRYLLGT	0.85426	3.62551		0	0
20120617_EXQ0_MiBa_SA_HCT116_1_mHLA_2hr	23452	HTDDPLTWDY		27.92	non-spliced	0.79861	1.86526		HTDDPLTWDY	0.79861	1.86526	2.21821	HTDDPLTWDY	0.79861	1.86526		0	0
20120617_EXQ0_MiBa_SA_HCT116_1_mHLA_2hr	8778	GDHVHTVSY	2	27.92	spliced	0.51409	-2.233	-2.233	GTDHVQFNP	0.2481	-6.65316	-6.65316	HVGDSAAQTQ	0.38992	-4.68274	-4.68274	2.44974	6	yes
20120617_EXQ0_MiBa_SA_HCT116_1_mHLA_2hr	8860	NSEVGASGY		27.92	non-spliced	0.88026	1.45749		NSEVGASGY	0.88026	1.45749		NSEVGASGY	0.88026	1.45749	1.75614	0	0
20120619_EXQ6_MiBa_SA_HCT116_2_mHLA_2hr	31387	KHCLDIFTI	3	27.92	spliced	0.11081	-6.49704	-6.49704	TWDLDLLLT	0.5939	-3.13384	-3.13384	EEVTRELLT	0.48196	-3.18583	-3.18583	-3.3632	6	yes
20120321_EXQ1_MiBa_SA_HCC1143_1	12953	QRAVAINRL		27.93	non-spliced	0.81385	1.44702		QRAVAINRL	0.81385	1.44702		QRAVAINRL	0.81385	1.44702	1.69836	0	0
20120321_EXQ1_MiBa_SA_HCC1143_1	18265	NVIRDAVTY		27.93	non-spliced	0.93742	2.41265		WKLPKDTY	0.08138	-6.21451	-6.21451	NVIRDAVTY	0.93742	2.41265	2.41265	0	6
20120515_EXQ3_MiBa_SA_HCT116_mHLA-1	7812	KELEKTYSA		27.93	non-spliced	0.92613	2.11393		KELEKTYSA	0.92613	2.11393	2.65166	KELEKTYSA	0.92613	2.11393		0	0
20120518_EXQ0_MiBa_SA_HCT116_mHLA-2	18303	EEIRHMFHVA		27.93	non-spliced	0.83546	2.10441		EEIRHMFHVA	0.83546	2.10441	2.21605	EEIRHMFHVA	0.83546	2.10441		0	0
20120518_EXQ0_MiBa_SA_HCT116_mHLA-2	30184	RLYPEGLAQL		27.93	non-spliced	0.8817	1.11473		RLYPEGLAQL	0.8817	1.11473	2.54468	RLYPEGLAQL	0.8817	1.11473		0	0
20120518_EXQ0_MiBa_SA_HCT116_mHLA-2	31164	YLDKEDTFFY		27.93	non-spliced	0.80398	1.95142		YLDKEDTFFY	0.80398	1.95142		YLDKEDTFFY	0.80398	1.95142	2.03567	0	0
20120617_EXQ0_MiBa_SA_HCT116_1_mHLA_2hr	26331	DGNVFTTGF		27.93	non-spliced	0.93596	1.67204		DGNVFTTGF	0.93596	1.67204		DGNVFTTGF	0.93596	1.67204	1.70455	0	0
20120619_EXQ6_MiBa_SA_HCT116_2_mHLA_2hr	28171	FLHDNMVEL	8	27.93	spliced	0.81095	0.779927	0.779927	FLHDNMVEI	0.81048	0.776531	0.776531	FLHDNMVEI	0.81048	0.776531		0.003396	0	yes	yes
20120619_EXQ6_MiBa_SA_HCT116_2_mHLA_2hr	32342	DEEEWLIHY		27.93	non-spliced	0.82957	2.0482		DEEEWLIHY	0.82957	2.0482		DEEEWLIHY	0.82957	2.0482	2.36586	0	0
20120321_EXQ1_MiBa_SA_HCC1143_1	28123	LPDPQNISL		27.94	non-spliced	0.79271	-0.705667		LPDPQNISL	0.79271	-0.705667		LPDPQNISL	0.79271	-0.705667	1.05183	0	0
20120321_EXQ1_MiBa_SA_HCC1143_1	6039	TQNGGLYKR		27.94	non-spliced	0.95026	2.45982		TQNGGLYKR	0.95026	2.45982		TQNGGLYKR	0.95026	2.45982	3.63897	0	0
20120322_EXQ1_MiBa_SA_HCC1143_1_A	13629	YPAHDYHGF		27.94	non-spliced	0.87436	3.6619		YPAHDYHGF	0.87436	3.6619	3.86878	YPAHDYHGF	0.87436	3.6619		0	0
20120515_EXQ3_MiBa_SA_HCT116_mHLA-1	10088	SESDKAITP		27.94	non-spliced	0.82792	-1.85548		SESDKAITP	0.82792	-1.85548		SESDKAITP	0.82792	-1.85548	-1.66997	0	0
20120518_EXQ0_MiBa_SA_HCT116_mHLA-2	25587	SIPGPSVTV	3	27.94	spliced	0.88523	-2.62293	-2.61383	TVPPSGLSV	0.9818	1.5163	1.5163			-15		-4.13923	6	yes
20120518_EXQ0_MiBa_SA_HCT116_mHLA-2	5243	AEHPKPSAC		27.94	non-spliced	0.23675	-6.88569	-6.88569	HEAAPVCGV	0.08635	-6.7812	-5.0107	EAHRMAAGP	0.22399	-4.40521	-2.5265	-2.48048	8
20120322_EXQ1_MiBa_SA_HCC1143_1_A	1938	AVKQKQIRR		27.95	non-spliced	0.38313	-0.815061				-15		KVDVLRQIR	0.2473	-6.18031	-5.62427	5.36525	9
20120515_EXQ3_MiBa_SA_HCT116_mHLA-1	6521	AENGQTNTV		27.95	non-spliced	0.85022	1.44572		AENGQTNTV	0.85022	1.44572	1.44572	AENGQTNTV	0.85022	1.44572		0	0
20120321_EXQ1_MiBa_SA_HCC1143_1	24856	NYIDKVRFL		27.96	non-spliced	0.77073	2.12974	3.30041	NYIDKVRFL	0.77073	2.12974		NYIDKVRFL	0.77073	2.12974		0	0
20120321_EXQ1_MiBa_SA_HCC1143_1	9202	RDHPHIVKL	1	27.96	spliced	0.77133	1.4396	1.5041	RDLEELVKL	0.43569	-3.0173	-2.79234	RDLEELVKL	0.43569	-3.0173		4.4569	3	yes	yes	yes	yes	yes
20120322_EXQ1_MiBa_SA_HCC1143_1_A	10690	REDVGKVKF		27.96	non-spliced	0.97144	3.97174				-15		REDVGKVKF	0.97144	3.97174	3.97174	0	9
20120322_EXQ1_MiBa_SA_HCC1143_1_A	21466	YYDPKHVIF		27.96	non-spliced	0.85432	3.00608		YYDPKHVIF	0.85432	3.00608		YYDPKHVIF	0.85432	3.00608	3.2206	0	0
20120322_EXQ1_MiBa_SA_HCC1143_1_A	7917	KVLGPIHER		27.96	non-spliced	0.93762	4.2682		KVLGPIHER	0.93762	4.2682		KVLGPIHER	0.93762	4.2682	4.2682	0	0
20120322_EXQ1_MiBa_SA_HCC1143_1_A	8853	SPAEDKSSF		27.96	non-spliced	0.95115	3.42061		SPAEDKSSF	0.95115	3.42061		SPAEDKSSF	0.95115	3.42061	3.42061	0	0
20120515_EXQ3_MiBa_SA_HCT116_mHLA-1	25405	YSDAPVSEL		27.96	non-spliced	0.91986	1.54593		YSDAPVSEL	0.91986	1.54593		YSDAPVSEL	0.91986	1.54593	2.09395	0	0
20120515_EXQ3_MiBa_SA_HCT116_mHLA-1	27393	AADEPVTVL		27.96	non-spliced	0.95264	1.80379		AADEPVTVL	0.95264	1.80379		AADEPVTVL	0.95264	1.80379	1.80379	0	0
20120515_EXQ3_MiBa_SA_HCT116_mHLA-1	4218	AENQSHDYKA		27.96	non-spliced	0.71102	2.56924		AENQSHDYKA	0.71102	2.56924		AENQSHDYKA	0.71102	2.56924	3.31447	0	0
20120518_EXQ0_MiBa_SA_HCT116_mHLA-2	14762	ATDMPVKNQY		27.96	non-spliced	0.87951	2.25407	2.53987	ATDMPVKNQY	0.87951	2.25407		ATDMPVKNQY	0.87951	2.25407		0	0
20120518_EXQ0_MiBa_SA_HCT116_mHLA-2	30273	SLFGGSVKL		27.96	non-spliced	0.84637	0.533727		SLFGGSVKL	0.84637	0.533727		SLFGGSVKL	0.84637	0.533727	1.97264	0	0
20120617_EXQ0_MiBa_SA_HCT116_1_mHLA_2hr	20456	TSDNPVVQL		27.96	non-spliced	0.90585	1.28849		TSDNPVVQL	0.90585	1.28849	1.96448	TSDNPVVQL	0.90585	1.28849		0	0
20120617_EXQ0_MiBa_SA_HCT116_1_mHLA_2hr	23968	TLMDMRLSQV		27.96	non-spliced	0.87559	1.31503		TLMDMRLSQV	0.87559	1.31503	1.54989	TLMDMRLSQV	0.87559	1.31503		0	0
20120619_EXQ6_MiBa_SA_HCT116_2_mHLA_2hr	6019	SEEDKGGKMAA		27.96	non-spliced	0.81134	4.0266	4.0266	SEEDKGGKMAA	0.81134	4.0266		SEEDKGGKMAA	0.81134	4.0266		0	0
20120321_EXQ1_MiBa_SA_HCC1143_1	16741	VRPPIVKQI	8	27.97	spliced	0.86226	1.83009	1.83009	VRPPIVKQL	0.87991	1.69038	1.69038	VRPPIVKQL	0.87991	1.69038		0.13971	0	yes	yes
20120321_EXQ1_MiBa_SA_HCC1143_2	10978	KSKDGFLGVSR		27.97	non-spliced	0.91567	3.23493				-15		KSKDGFLGVSR	0.91567	3.23493	3.23493	0	11
20120321_EXQ1_MiBa_SA_HCC1143_2	24736	SADPLNSAF		27.97	non-spliced	0.80445	0.578453		SADPLNSAF	0.80445	0.578453	1.91434	SADPLNSAF	0.80445	0.578453		0	0
20120322_EXQ1_MiBa_SA_HCC1143_1_A	14824	GTLGFGDKFKR		27.97	non-spliced	0.92862	4.55334		GTLGFGDKFKR	0.92862	4.55334	4.62931	GTLGFGDKFKR	0.92862	4.55334		0	0
20120322_EXQ1_MiBa_SA_HCC1143_1_A	4586	RAKASELHSVR		27.97	non-spliced	0.92025	5.29548		RAKASELHSVR	0.92025	5.29548		RAKASELHSVR	0.92025	5.29548	5.35229	0	0
20120619_EXQ6_MiBa_SA_HCT116_2_mHLA_2hr	28287	KILPTLEAV		27.97	non-spliced	0.94325	1.55748		KILPTLEAV	0.94325	1.55748		KILPTLEAV	0.94325	1.55748	1.86647	0	0
20120619_EXQ6_MiBa_SA_HCT116_2_mHLA_2hr	5594	REDPKDRPSA	1	27.97	spliced	0.89196	0.927845	0.927845	TNANPRGENVV	0.0298	-8.82714	-8.82714	ATNNPARAVQE	0.07898	-6.12605	-6.12605	7.05389	10	yes	yes	yes	yes	yes	yes
20120515_EXQ3_MiBa_SA_HCT116_mHLA-1	2996	KAPPKPARA		27.98	non-spliced	0.90645	2.28233		KAPPKPARA	0.90645	2.28233		KAPPKPARA	0.90645	2.28233	2.46541	0	0
20120518_EXQ0_MiBa_SA_HCT116_mHLA-2	15199	AEAAAAPTV		27.98	non-spliced	0.93465	1.51804		AEAAAAPTV	0.93465	1.51804		AEAAAAPTV	0.93465	1.51804	2.39776	0	0
20120518_EXQ0_MiBa_SA_HCT116_mHLA-2	17382	DDWDNRTSY		27.98	non-spliced	0.8958	2.93888		DDWDNRTSY	0.8958	2.93888		DDWDNRTSY	0.8958	2.93888	3.09909	0	0
20120518_EXQ0_MiBa_SA_HCT116_mHLA-2	18411	ISDLGQHTL		27.98	non-spliced	0.75453	1.31805	1.31805	ISDLGQHTL	0.75453	1.31805		ISDLGQHTL	0.75453	1.31805		0	0
20120518_EXQ0_MiBa_SA_HCT116_mHLA-2	28820	YIQPQPLGV		27.98	non-spliced	0.94476	1.42901		YIQPQPLGV	0.94476	1.42901		YIQPQPLGV	0.94476	1.42901	2.09892	0	0
20120617_EXQ0_MiBa_SA_HCT116_1_mHLA_2hr	14914	FMEKETPLRY		27.98	non-spliced	0.76706	2.51939		FMEKETPLRY	0.76706	2.51939	3.89659	FMEKETPLRY	0.76706	2.51939		0	0
20120321_EXQ1_MiBa_SA_HCC1143_1	18837	HPNLVVGGTY		27.99	non-spliced	0.93268	2.69605	2.69605	YPNPKPEVL	0.89191	2.99225	3.27437	YPNPKPEVL	0.89191	2.99225		-0.2962	8
20120518_EXQ0_MiBa_SA_HCT116_mHLA-2	11171	EPTPAAEDAA	2	27.99	spliced	0.14089	-4.02695	-3.98007	EEQPPETAA	0.96362	1.8027	1.8027	EEQPPETAA	0.96362	1.8027		-5.82965	5	yes
20120518_EXQ0_MiBa_SA_HCT116_mHLA-2	26604	LLAEQGYEV		27.99	non-spliced	0.87605	1.79962		RSLKGHFWPEGRLQEAM	0	-6.60656	-6.60656	LLAEQGYEV	0.87605	1.79962	1.99291	0	14
20120321_EXQ1_MiBa_SA_HCC1143_1	13993	TRIPKIQKL		28	non-spliced	0.92747	3.72336		LPKRFPLLI	0.11217	-6.67254	-6.58366	TRIPKIQKL	0.92747	3.72336	3.76675	0	7
20120321_EXQ1_MiBa_SA_HCC1143_1	17102	APDEAVSAY		28	spliced	0.3498	-6.53568	-6.53568	DAPAESVAY	0.74483	-0.00996973	2.04752	DAPAESVAY	0.74483	-0.00996973		-6.52571	4	yes
20120322_EXQ1_MiBa_SA_HCC1143_1_A	10650	VAAVREAIR	3,6	28	spliced	0.89425	2.03844	2.03844	AVLGAERLR	0.40874	-1.70259	-1.70259	LGWIRAIR	0.71344	-0.958299	-0.958299	2.99674	6	yes	yes	yes	yes	yes	yes
20120322_EXQ1_MiBa_SA_HCC1143_1_A	8553	HFNAPSHIR		28	non-spliced	0.80343	3.21759		HFNAPSHIR	0.80343	3.21759	4.0715	HFNAPSHIR	0.80343	3.21759		0	0
20120515_EXQ3_MiBa_SA_HCT116_mHLA-1	27324	TTDFPGNYSGY		28	non-spliced	0.95543	2.33158		TTDFPGNYSGY	0.95543	2.33158	2.76245	TTDFPGNYSGY	0.95543	2.33158		0	0
20120518_EXQ0_MiBa_SA_HCT116_mHLA-2	10405	DEEGKGAVY		28	non-spliced	0.87139	1.38888		DEEGKGAVY	0.87139	1.38888	2.05622	DEEGKGAVY	0.87139	1.38888		0	0
20120518_EXQ0_MiBa_SA_HCT116_mHLA-2	21445	ASDRNIVLY		28	non-spliced	0.87899	1.12818		ASDRNIVLY	0.87899	1.12818				-15		0	0
20120617_EXQ0_MiBa_SA_HCT116_1_mHLA_2hr	13664	FIDKNGETEL		28	non-spliced	0.67283	0.985061		FIDKNGETEL	0.67283	0.985061		FIDKNGETEL	0.67283	0.985061	1.18164	0	0
20120617_EXQ0_MiBa_SA_HCT116_1_mHLA_2hr	24751	LLPGLAEGV	5	28	spliced	0.09459	-5.40281	-5.40281	LLADPALGV	0.31976	-3.54504	-3.3326	ALLEPGGVL	0.90381	0.430413	0.44212	-5.83322	4	yes
20120617_EXQ0_MiBa_SA_HCT116_1_mHLA_2hr	4036	AEHSEPPQA		28	non-spliced	0.58278	-0.870889		AEHSEPPQA	0.58278	-0.870889	2.1935	AEHSEPPQA	0.58278	-0.870889		0	0
20120619_EXQ6_MiBa_SA_HCT116_2_mHLA_2hr	7809	EEHPGSRMTA		28	non-spliced	0.92866	1.61549		EEHPGSRMTA	0.92866	1.61549	1.69074	EEHPGSRMTA	0.92866	1.61549		0	0
20120321_EXQ1_MiBa_SA_HCC1143_1	11238	AENQRITAV		28.01	non-spliced	0.88919	3.06282		AENQRITAV	0.88919	3.06282	3.06282	AENQRITAV	0.88919	3.06282		0	0
20120321_EXQ1_MiBa_SA_HCC1143_2	25883	PEEIAELSY	4	28.01	spliced	0.76068	0.126782	0.126782			-15		EALPEELSY	0.87369	-0.10718	0.446571	0.233962	9	yes	yes	yes	yes	yes
20120322_EXQ1_MiBa_SA_HCC1143_1_A	16506	RLNELPSTLQR		28.01	non-spliced	0.97611	3.53244		RLNELPSTLQR	0.97611	3.53244		RLNELPSTLQR	0.97611	3.53244	3.58822	0	0
20120515_EXQ3_MiBa_SA_HCT116_mHLA-1	21268	ALNENINQV		28.01	non-spliced	0.94403	1.74068	1.74068	ALNENINQV	0.94403	1.74068		ALNENINQV	0.94403	1.74068		0	0
20120515_EXQ3_MiBa_SA_HCT116_mHLA-1	29849	LLIDDKGTIKL		28.01	non-spliced	0.88619	4.95226		LLIDDKGTIKL	0.88619	4.95226		LLIDDKGTIKL	0.88619	4.95226	4.95226	0	0
20120617_EXQ0_MiBa_SA_HCT116_1_mHLA_2hr	2636	AEDVGSNKGA		28.01	non-spliced	0.83814	2.22237		AEDVGSNKGA	0.83814	2.22237	2.27834	AEDVGSNKGA	0.83814	2.22237		0	0
20120617_EXQ0_MiBa_SA_HCT116_1_mHLA_2hr	7865	AELRHVMTA	8	28.01	spliced	0.7856	0.498592	2.06392	HLREMVAAT	0.04758	-8.02312	-8.02312	TAFVAFRDV	0.61583	-2.84388	-2.76126	3.34247	7	yes	yes	yes	yes	yes	yes
20120619_EXQ6_MiBa_SA_HCT116_2_mHLA_2hr	21853	ASDRNIVLY		28.01	non-spliced	0.89069	1.2287		ASDRNIVLY	0.89069	1.2287		ASDRNIVLY	0.89069	1.2287	1.71091	0	0
20120619_EXQ6_MiBa_SA_HCT116_2_mHLA_2hr	5232	PTDNQIKARK		28.01	non-spliced	0.89912	3.78084		PTDNQIKARK	0.89912	3.78084		PTDNQIKARK	0.89912	3.78084	4.51218	0	0
20120322_EXQ1_MiBa_SA_HCC1143_1_A	10087	HADGPVQQY		28.02	non-spliced	0.72862	0.593297		AHDLQNMVS	0.32359	-8.45823	-8.45823	HADGPVQQY	0.72862	0.593297	2.26234	0	8
20120322_EXQ1_MiBa_SA_HCC1143_1_A	20549	HAHLDIEAF		28.02	non-spliced	0.81609	1.91799	2.34882	HAHLDIEAF	0.81609	1.91799		HAHLDIEAF	0.81609	1.91799		0	0
20120322_EXQ1_MiBa_SA_HCC1143_1_A	5954	SHPNKVKVY		28.02	non-spliced	0.90859	1.87835		SHPNKVKVY	0.90859	1.87835		SHPNKVKVY	0.90859	1.87835	2.61185	0	0
20120518_EXQ0_MiBa_SA_HCT116_mHLA-2	5078	AEDVGSNKGA		28.02	non-spliced	0.85369	2.27834		AEDVGSNKGA	0.85369	2.27834	2.27834	AEDVGSNKGA	0.85369	2.27834		0	0
20120617_EXQ0_MiBa_SA_HCT116_1_mHLA_2hr	6082	SPRDSTVPSA		28.02	spliced	0.07666	-7.97845	-7.97845	AETRADPVGT	0.60612	-1.6526	-1.6526	PAPTSGDLTSA	0.57363	-2.80456	-2.80456	-6.32585	9	yes
20120619_EXQ6_MiBa_SA_HCT116_2_mHLA_2hr	16086	PEDPYKGYRY		28.02	non-spliced	0.83198	3.49352		PEDPYKGYRY	0.83198	3.49352	3.49352	PEDPYKGYRY	0.83198	3.49352		0	0
20120619_EXQ6_MiBa_SA_HCT116_2_mHLA_2hr	29533	HTDDPLTWDY		28.02	non-spliced	0.79676	1.89591		HTDDPLTWDY	0.79676	1.89591	2.21821	HTDDPLTWDY	0.79676	1.89591		0	0
20120321_EXQ1_MiBa_SA_HCC1143_1	20524	VYSLSEGVELH	4	28.03	spliced	0.53526	-2.44204	-2.44204	SISGPGVDKEPF	0.75874	1.31227	2.7932	SISGPGVDKEPF	0.75874	1.31227		-3.75431	8	yes
20120322_EXQ1_MiBa_SA_HCC1143_1_A	10675	ARDHPVQSL		28.03	spliced	0.68857	0.639078	0.639078	LSEDGLIYL	0.30063	-6.51309	-6.51309	PAHSSPVQSL	0.6792	1.04864	1.04864	-0.409562	8	yes	yes	yes	yes
20120322_EXQ1_MiBa_SA_HCC1143_1_A	4159	KIKTGVVKR		28.03	non-spliced	0.91277	3.83462		KIKTGVVKR	0.91277	3.83462		KIKTGVVKR	0.91277	3.83462	3.83462	0	0
20120322_EXQ1_MiBa_SA_HCC1143_1_A	6393	AQLEKRSIGR		28.03	non-spliced	0.95442	2.53427	2.53427	AQLEKRSIGR	0.95442	2.53427		AQLEKRSIGR	0.95442	2.53427		0	0
20120617_EXQ0_MiBa_SA_HCT116_1_mHLA_2hr	21589	DENEVRTLF		28.03	non-spliced	0.88467	2.53082		DENEVRTLF	0.88467	2.53082	2.53082	DENEVRTLF	0.88467	2.53082		0	0
20120617_EXQ0_MiBa_SA_HCT116_1_mHLA_2hr	22181	FLEPEFSKY		28.03	non-spliced	0.85324	2.49248		FLEPEFSKY	0.85324	2.49248	2.60104	FLEPEFSKY	0.85324	2.49248		0	0
20120617_EXQ0_MiBa_SA_HCT116_1_mHLA_2hr	3803	AESPASRQAAA		28.03	non-spliced	0.5929	0.710401		AESPASRQAAA	0.5929	0.710401		AESPASRQAAA	0.5929	0.710401	3.05648	0	0
20120617_EXQ0_MiBa_SA_HCT116_1_mHLA_2hr	4327	TEQRELATA	6	28.03	spliced	0.30037	-4.21895	-4.21895	TEAPTGSISR	0.23753	-7.134	-7.134	TEDDRKLAA	0.41876	-2.20684		-2.01211	8	yes
20120617_EXQ0_MiBa_SA_HCT116_1_mHLA_2hr	6916	VVDGNRQEDAY		28.03	non-spliced	0.8079	2.39058		VVDGNRQEDAY	0.8079	2.39058	3.36271	VVDGNRQEDAY	0.8079	2.39058		0	0
20120617_EXQ0_MiBa_SA_HCT116_1_mHLA_2hr	7930	AEKAGTFGP		28.03	non-spliced	0.85249	1.7705		AEKAGTFGP	0.85249	1.7705		AEKAGTFGP	0.85249	1.7705	2.1769	0	0
20120322_EXQ1_MiBa_SA_HCC1143_1_A	21945	WPVGGDSRF		28.04	non-spliced	0.83748	2.036		WPVGGDSRF	0.83748	2.036	2.3317	WPVGGDSRF	0.83748	2.036		0	0
20120515_EXQ3_MiBa_SA_HCT116_mHLA-1	8805	KTDPENTDY		28.04	non-spliced	0.90521	1.31026		KTDPENTDY	0.90521	1.31026		KTDPENTDY	0.90521	1.31026	1.86616	0	0
20120518_EXQ0_MiBa_SA_HCT116_mHLA-2	13083	LTEVNKTGTQY		28.04	non-spliced	0.8972	3.49717	3.68454	LTEVNKTGTQY	0.8972	3.49717		LTEVNKTGTQY	0.8972	3.49717		0	0
20120518_EXQ0_MiBa_SA_HCT116_mHLA-2	19548	YIDQGRNPQLY		28.04	non-spliced	0.81069	3.2524		YIDQGRNPQLY	0.81069	3.2524	3.2524	YIDQGRNPQLY	0.81069	3.2524		0	0
20120617_EXQ0_MiBa_SA_HCT116_1_mHLA_2hr	17434	VEYEVPEAA		28.04	non-spliced	0.92384	1.21657		VEYEVPEAA	0.92384	1.21657	1.39998	VEYEVPEAA	0.92384	1.21657		0	0
20120619_EXQ6_MiBa_SA_HCT116_2_mHLA_2hr	17218	FFTSVSRPGR		28.04	non-spliced	0.86006	3.44336		FFTSVSRPGR	0.86006	3.44336	3.44336	FFTSVSRPGR	0.86006	3.44336		0	0
20120321_EXQ1_MiBa_SA_HCC1143_1	6661	KAWPRNAETQR		28.05	non-spliced	0.96801	0.958538		KAWPRNAETQR	0.96801	0.958538		KAWPRNAETQR	0.96801	0.958538	0.958538	0	0
20120321_EXQ1_MiBa_SA_HCC1143_2	18418	TELERKLTF		28.05	non-spliced	0.91825	3.28871		TELERKLTF	0.91825	3.28871	3.54163	KPEVLPEKVP	0.06396	-6.54111	-6.54111	0	0
20120515_EXQ3_MiBa_SA_HCT116_mHLA-1	7466	YTDHQNSSSY		28.05	non-spliced	0.85425	2.35541				-15		YTDHQNSSSY	0.85425	2.35541		0	10
20120518_EXQ0_MiBa_SA_HCT116_mHLA-2	11976	YTDHQNSSSYY		28.05	non-spliced	0.84499	2.65731		YTDHQNSSSYY	0.84499	2.65731		YTDHQNSSSYY	0.84499	2.65731	2.88145	0	0
20120518_EXQ0_MiBa_SA_HCT116_mHLA-2	9997	ATELKNNSY		28.05	non-spliced	0.8775	1.44682		ATELKNNSY	0.8775	1.44682	1.81386	ATELKNNSY	0.8775	1.44682		0	0
20120617_EXQ0_MiBa_SA_HCT116_1_mHLA_2hr	19874	HIDPNVDYQF		28.05	non-spliced	0.84817	0.81526	2.5984	LHTNVNDGTEF	0.53164	-3.52109	-3.52109	HIDPNVDYQF	0.84817	0.81526		0	7
20120321_EXQ1_MiBa_SA_HCC1143_2	16055	KEPPEVQSF		28.06	non-spliced	0.88739	2.91167		KEPPEVQSF	0.88739	2.91167		KEPPEVQSF	0.88739	2.91167	2.96009	0	0
20120322_EXQ1_MiBa_SA_HCC1143_1_A	25766	VFDTAIAHL		28.06	non-spliced	0.89758	2.23826		VFDTAIAHL	0.89758	2.23826		VFDTAIAHL	0.89758	2.23826	2.34904	0	0
20120515_EXQ3_MiBa_SA_HCT116_mHLA-1	10629	ISEDKNPDY		28.06	non-spliced	0.83046	2.4086		KDDQSLSSSN	0.16197	-5.36505	-5.36505	ISEDKNPDY	0.83046	2.4086	2.4086	0	10
20120518_EXQ0_MiBa_SA_HCT116_mHLA-2	11024	TSDLQDKNEY		28.06	non-spliced	0.79848	2.91457		TSDLQDKNEY	0.79848	2.91457		TSDLQDKNEY	0.79848	2.91457	2.91457	0	0
20120518_EXQ0_MiBa_SA_HCT116_mHLA-2	13773	VTDDSPKYNY		28.06	non-spliced	0.85585	3.72959		VTDDSPKYNY	0.85585	3.72959	3.72959	VTDDSPKYNY	0.85585	3.72959		0	0
20120619_EXQ6_MiBa_SA_HCT116_2_mHLA_2hr	20665	HELPLPHSV		28.06	non-spliced	0.82267	2.27439		HELPLPHSV	0.82267	2.27439		HELPLPHSV	0.82267	2.27439	2.27439	0	0
20120322_EXQ1_MiBa_SA_HCC1143_1_A	19338	REPEPHILL	1	28.07	spliced	0.84033	1.74971	1.74971	ERNQFAILL	0.21799	-5.47597	-5.47597	ERPELSFIL	0.71359	-2.38005	-2.38005	4.12976	6	yes	yes	yes	yes	yes	yes
20120518_EXQ0_MiBa_SA_HCT116_mHLA-2	11968	QEDDRYYTA		28.07	non-spliced	0.86195	1.53523	1.53523	QEDDRYYTA	0.86195	1.53523		EAGPGDAESQEA	0.11958	-4.95588	-4.95588	0	0
20120518_EXQ0_MiBa_SA_HCT116_mHLA-2	8115	VSDEKRTEL		28.07	non-spliced	0.75591	1.68274		VSDEKRTEL	0.75591	1.68274	2.51888	VSDEKRTEL	0.75591	1.68274		0	0
20120617_EXQ0_MiBa_SA_HCT116_1_mHLA_2hr	18488	VEQWPYRAVA		28.07	non-spliced	0.91264	2.22832	2.22832	VEQWPYRAVA	0.91264	2.22832		VEQWPYRAVA	0.91264	2.22832		0	0
20120617_EXQ0_MiBa_SA_HCT116_1_mHLA_2hr	26042	AEEFPNLAV		28.07	non-spliced	0.80136	1.38522		AEEFPNLAV	0.80136	1.38522		AEEFPNLAV	0.80136	1.38522	1.7667	0	0
20120321_EXQ1_MiBa_SA_HCC1143_1	16373	YGYDNVKEY		28.08	non-spliced	0.92836	3.40453		YGYDNVKEY	0.92836	3.40453	3.40453	YGYDNVKEY	0.92836	3.40453		0	0
20120321_EXQ1_MiBa_SA_HCC1143_1	23701	QDSVRLLAV		28.08	non-spliced	0.92155	3.18109	3.25807	QDSVRLLAV	0.92155	3.18109		QDSVRLLAV	0.92155	3.18109		0	0
20120322_EXQ1_MiBa_SA_HCC1143_1_A	10000	QDVKKIEKF		28.08	non-spliced	0.8761	3.6615				-15		QDVKKIEKF	0.8761	3.6615		0	9
20120322_EXQ1_MiBa_SA_HCC1143_1_A	12347	FPDETHERY		28.08	non-spliced	0.91561	3.77827		FPDETHERY	0.91561	3.77827		FPDETHERY	0.91561	3.77827	3.83868	0	0
20120322_EXQ1_MiBa_SA_HCC1143_1_A	16098	PPRVAEVSY	6	28.08	spliced	0.71237	0.448157	0.448157			-15		RPAPVEVSY	0.91432	2.27824	2.27824	-1.83008	9	yes	yes	yes	yes
20120617_EXQ0_MiBa_SA_HCT116_1_mHLA_2hr	10515	AEKSDFEAV		28.08	non-spliced	0.84544	1.10356		AEKSDFEAV	0.84544	1.10356	1.43151	DEEQIAKY	0.85495	0.73343	1.89849	0	0
20120617_EXQ0_MiBa_SA_HCT116_1_mHLA_2hr	17142	SDLKLQAASL	4	28.08	spliced	0.43162	-2.13981	-2.13981	KLSDLQTQL	0.42736	-1.59203	0.0151335	KLSDLQTQL	0.42736	-1.59203		-0.54778	7	yes
20120617_EXQ0_MiBa_SA_HCT116_1_mHLA_2hr	24176	LPSLAESAV		28.08	spliced	0.44763	-1.99526	-1.99526	SEASPLLAV	0.94807	1.88236	1.91929	SEASPLLAV	0.94807	1.88236		-3.87762	7	yes
20120321_EXQ1_MiBa_SA_HCC1143_1	14061	QTFLRVQER		28.09	non-spliced	0.9619	3.31113	3.31113			-15		QTFLRVQER	0.9619	3.31113		0	9
20120321_EXQ1_MiBa_SA_HCC1143_1	15272	SVLDSSALKTR		28.09	non-spliced	0.90865	4.73349		SVLDSSALKTR	0.90865	4.73349		SVLDSSALKTR	0.90865	4.73349	5.09447	0	0
20120321_EXQ1_MiBa_SA_HCC1143_1	21010	TPHDFIEHF		28.09	non-spliced	0.87754	2.50601		TPHDFIEHF	0.87754	2.50601		TPHDFIEHF	0.87754	2.50601	2.80036	0	0
20120518_EXQ0_MiBa_SA_HCT116_mHLA-2	10492	RSDPYVKSY		28.09	non-spliced	0.814	1.66281		RSDPYVKSY	0.814	1.66281		RSDPYVKSY	0.814	1.66281	1.94711	0	0
20120518_EXQ0_MiBa_SA_HCT116_mHLA-2	8774	YTDENQHQY		28.09	non-spliced	0.90295	2.68306	2.68306	YTDENQHQY	0.90295	2.68306		YTDENQHQY	0.90295	2.68306		0	0
20120321_EXQ1_MiBa_SA_HCC1143_1	17340	ERFFSDKVA	7	28.1	spliced	0.15861	-5.79216	-5.79216	ERFYGEKLG	0.16056	-7.11746	-7.11746	ADFERFSKV	0.72132	2.06456	3.52424	-7.85672	5	yes
20120321_EXQ1_MiBa_SA_HCC1143_1	6801	TRTDKVRAL		28.1	non-spliced	0.88392	2.5865	2.60826	TRTDKVRAL	0.88392	2.5865		TRTDKVRAL	0.88392	2.5865		0	0
20120321_EXQ1_MiBa_SA_HCC1143_2	21568	YYDPKHVIF		28.1	non-spliced	0.89602	2.965		YYDPKHVIF	0.89602	2.965		YYDPKHVIF	0.89602	2.965	3.2206	0	0
20120321_EXQ1_MiBa_SA_HCC1143_2	23385	APAELLPEY	7	28.1	spliced	0.48203	-2.707	-2.707	LPKDQHHQ	0.11215	-4.17137	-3.25691	IPAAEPIEY	0.82475	0.725143		-3.43214	8	yes
20120321_EXQ1_MiBa_SA_HCC1143_2	36681	LYDAVLPAL	6	28.1	spliced	0.42211	-3.0644	-3.0644	ADYLVPILA	0.91834	1.19672	1.95258	ADYLVPILA	0.91834	1.19672		-4.26112	7	yes
20120515_EXQ3_MiBa_SA_HCT116_mHLA-1	10123	MEAQLSSHS	6	28.1	spliced	0.72388	0.369015	0.369015	MEAERPQE	0.59782	-3.19173	-2.38892	MEAYEIPH	0.29514	-4.38606	-3.66895	3.56074	6	yes	yes	yes	yes	yes	yes
20120518_EXQ0_MiBa_SA_HCT116_mHLA-2	14352	GLQEGTHEL		28.1	non-spliced	0.80008	0.302982		GLQEGTHEL	0.80008	0.302982		GLQEGTHEL	0.80008	0.302982	1.92223	0	0
20120518_EXQ0_MiBa_SA_HCT116_mHLA-2	8476	SEAGPGPRP		28.1	non-spliced	0.94728	2.51329		SEAGPGPRP	0.94728	2.51329	2.51329	SEAGPGPRP	0.94728	2.51329		0	0
20120619_EXQ6_MiBa_SA_HCT116_2_mHLA_2hr	16192	RSDPGGGGLAY		28.1	non-spliced	0.89363	1.43568		RSDPGGGGLAY	0.89363	1.43568		RSDPGGGGLAY	0.89363	1.43568	2.50924	0	0
20120321_EXQ1_MiBa_SA_HCC1143_2	18419	TELERKLTF		28.11	non-spliced	0.9122	3.245		TELERKLTF	0.9122	3.245	3.54163	TELERKLTF	0.9122	3.245		0	0
20120321_EXQ1_MiBa_SA_HCC1143_2	8649	YRSSAFRQS		28.11	spliced	0.7792	-0.228832	-0.228832	RYSSAFTNR	0.80188	1.80692		RYSSAFTNR	0.80188	1.80692		-2.03575	5	yes
20120515_EXQ3_MiBa_SA_HCT116_mHLA-1	6211	YTEKDKQAY		28.11	non-spliced	0.85869	3.52529		YTEKDKQAY	0.85869	3.52529		YTEKDKQAY	0.85869	3.52529	3.52529	0	0
20120619_EXQ6_MiBa_SA_HCT116_2_mHLA_2hr	11646	RNKEIVHTF		28.11	non-spliced	0.82624	3.51016		RNKEIVHTF	0.82624	3.51016		RNKEIVHTF	0.82624	3.51016	3.51016	0	0
20120619_EXQ6_MiBa_SA_HCT116_2_mHLA_2hr	34158	ADSLSLYNL	4,6	28.11	spliced	0.6442	-0.242156	-0.242156	SLADSLYNL	0.75133	0.364911	1.0922	SLADSLYNL	0.75133	0.364911		-0.607067	4	yes
20120322_EXQ1_MiBa_SA_HCC1143_1_A	9682	RVRDIAIATR		28.12	non-spliced	0.91942	4.31362		RVRDIAIATR	0.91942	4.31362		RVRDIAIATR	0.91942	4.31362	4.43869	0	0
20120518_EXQ0_MiBa_SA_HCT116_mHLA-2	213	SREQTSKPG	4	28.12	spliced		-15		AESCLTLVP	0.30127	-6.58934	-6.40858	EAKSGTATPQ	0.04623	-9.69112	-9.27673	-8.41066	8
20120617_EXQ0_MiBa_SA_HCT116_1_mHLA_2hr	15530	ETDSGAGLKW		28.12	non-spliced	0.78384	1.72405		ETDSGAGLKW	0.78384	1.72405		ETDSGAGLKW	0.78384	1.72405	1.72405	0	0
20120617_EXQ0_MiBa_SA_HCT116_1_mHLA_2hr	17698	YSDDIPHAL		28.12	non-spliced	0.95166	1.2792	2.49877	YSDDIPHAL	0.95166	1.2792		YSDDIPHAL	0.95166	1.2792		0	0
20120617_EXQ0_MiBa_SA_HCT116_1_mHLA_2hr	18930	ITIFEKQEY		28.12	non-spliced	0.71355	0.984617		ITIFEKQEY	0.71355	0.984617	1.76222	ITIFEKQEY	0.71355	0.984617		0	0
20120321_EXQ1_MiBa_SA_HCC1143_1	14846	PAPPPPPPP		28.13	non-spliced	0.71722	1.27906		PAPPPPPPP	0.71722	1.27906		PAPPPPPPP	0.71722	1.27906	1.43153	0	0
20120321_EXQ1_MiBa_SA_HCC1143_1	5186	ARADAAKRL		28.13	non-spliced	0.89308	1.96142	2.91797	ARADAAKRL	0.89308	1.96142		ARADAAKRL	0.89308	1.96142		0	0
20120321_EXQ1_MiBa_SA_HCC1143_2	10169	KAYPKRPLL		28.13	non-spliced	0.87263	2.72089	3.07134	KAYPKRPLL	0.87263	2.72089		KAYPKRPLL	0.87263	2.72089		0	0
20120322_EXQ1_MiBa_SA_HCC1143_1_A	9912	RYQQFKDFQRR		28.13	non-spliced	0.89761	3.46314		RYQQFKDFQRR	0.89761	3.46314	3.4691	RYQQFKDFQRR	0.89761	3.46314		0	0
20120518_EXQ0_MiBa_SA_HCT116_mHLA-2	18202	AEEGPPLGA		28.13	non-spliced	0.95153	1.51164		AEEGPPLGA	0.95153	1.51164		AEEGPPLGA	0.95153	1.51164	1.59766	0	0
20120617_EXQ0_MiBa_SA_HCT116_1_mHLA_2hr	8075	AENRGAVVV		28.13	non-spliced	0.91697	1.2395		AENRGAVVV	0.91697	1.2395	1.35205	AENRGAVVV	0.91697	1.2395		0	0
20120619_EXQ6_MiBa_SA_HCT116_2_mHLA_2hr	31826	SISDVIAQV		28.13	non-spliced	0.91919	1.67367		SISDVIAQV	0.91919	1.67367	2.57472	SISDVIAQV	0.91919	1.67367		0	0
20120515_EXQ3_MiBa_SA_HCT116_mHLA-1	44	AETGHTSTA		28.14	non-spliced	0.91073	1.09588		AETGHTSTA	0.91073	1.09588	2.26877	AETGHTSTA	0.91073	1.09588		0	0
20120619_EXQ6_MiBa_SA_HCT116_2_mHLA_2hr	13980	AEHSPYYEA		28.14	non-spliced	0.33089	-2.86035		AEHSPYYEA	0.33089	-2.86035		AEHSPYYEA	0.33089	-2.86035	-2.66971	0	0
20120321_EXQ1_MiBa_SA_HCC1143_2	15346	NPEPNTVSY		28.15	non-spliced	0.8394	0.890319		NPEPNTVSY	0.8394	0.890319	1.91454	NPEPNTVSY	0.8394	0.890319		0	0
20120515_EXQ3_MiBa_SA_HCT116_mHLA-1	27776	FLDASGAKLDY		28.15	non-spliced	0.76509	1.94625		FLDASGAKLDY	0.76509	1.94625	3.93552	FLDASGAKLDY	0.76509	1.94625		0	0
20120518_EXQ0_MiBa_SA_HCT116_mHLA-2	26093	EPPSVGGVL		28.15	spliced	0.24173	-3.92265	-3.92265	LVGGPESPV	0.38516	-1.89176	-1.89176	LGGVEPSVP	0.13012	-4.7361	-4.7361	-2.03089	9	yes
20120518_EXQ0_MiBa_SA_HCT116_mHLA-2	35173	TTDDWKDFLY		28.15	non-spliced	0.82441	2.74477		TTDDWKDFLY	0.82441	2.74477	3.07227	TTDDWKDFLY	0.82441	2.74477		0	0
20120321_EXQ1_MiBa_SA_HCC1143_1	13403	AAKPSNAGHLV		28.16	spliced	0.19274	-4.06774	-4.06774			-15		RESPVQHLV	0.90561	1.67527		-5.74301	11	yes
20120515_EXQ3_MiBa_SA_HCT116_mHLA-1	29676	QTDQMVFNAY		28.16	non-spliced	0.89038	1.88455		QTDQMVFNAY	0.89038	1.88455	2.20667	QTDQMVFNAY	0.89038	1.88455		0	0
20120515_EXQ3_MiBa_SA_HCT116_mHLA-1	4295	EEQERLRKA		28.16	non-spliced	0.83206	1.84003		EEQERLRKA	0.83206	1.84003				-15		0	0
20120617_EXQ0_MiBa_SA_HCT116_1_mHLA_2hr	22728	DYSLVPGGI	2	28.16	spliced	0.5365	-1.59024	-0.384617	YDVLSPLN	0.32858	-4.46635	-4.46635	LTQASSSVQ	0.80843	-1.43941	-1.43941	-0.15083	7	yes
20120619_EXQ6_MiBa_SA_HCT116_2_mHLA_2hr	27324	AEHGIFLPP		28.16	non-spliced	0.80835	0.723536		AEHGIFLPP	0.80835	0.723536	1.49705	AEHGIFLPP	0.80835	0.723536		0	0
20120619_EXQ6_MiBa_SA_HCT116_2_mHLA_2hr	29427	DEVYQVTVY		28.16	non-spliced	0.74364	0.466192		DEVYQVTVY	0.74364	0.466192	0.937061	DEVYQVTVY	0.74364	0.466192		0	0
20120619_EXQ6_MiBa_SA_HCT116_2_mHLA_2hr	31174	ALLDRIVSV		28.16	non-spliced	0.85107	2.09629		ALLDRIVSV	0.85107	2.09629		ALLDRIVSV	0.85107	2.09629	2.60742	0	0
20120515_EXQ3_MiBa_SA_HCT116_mHLA-1	1529	KEHKNLAEA		28.17	non-spliced	0.86563	3.10086	3.10086	KEHKNLAEA	0.86563	3.10086		KEHKNLAEA	0.86563	3.10086		0	0
20120518_EXQ0_MiBa_SA_HCT116_mHLA-2	6572	AEQVSHHPP		28.17	non-spliced	0.82096	2.3236		AEQVSHHPP	0.82096	2.3236		AEQVSHHPP	0.82096	2.3236	2.64492	0	0
20120617_EXQ0_MiBa_SA_HCT116_1_mHLA_2hr	16834	ATETQPIVY		28.17	non-spliced	0.93076	1.64479		ATETQPIVY	0.93076	1.64479		ATETQPIVY	0.93076	1.64479	1.94972	0	0
20120619_EXQ6_MiBa_SA_HCT116_2_mHLA_2hr	15354	WSQHYHQGYY		28.17	non-spliced	0.72065	2.93947		WSQHYHQGYY	0.72065	2.93947	3.92376	WSQHYHQGYY	0.72065	2.93947		0	0
20120619_EXQ6_MiBa_SA_HCT116_2_mHLA_2hr	16576	AEKIASIGQTA		28.17	non-spliced	0.83465	2.63809		AEKIASIGQTA	0.83465	2.63809		AEKIASIGQTA	0.83465	2.63809	2.63809	0	0
20120321_EXQ1_MiBa_SA_HCC1143_2	3352	KIRNKTFTK	4	28.18	spliced	0.63995	0.334661	0.334661	RVQKKTFTK	0.80171	3.0642		RVQKKTFTK	0.80171	3.0642	3.15326	-2.72954	4	yes	yes	yes
20120321_EXQ1_MiBa_SA_HCC1143_2	6407	ATRLLAEKR		28.18	non-spliced	0.91914	2.6866		ATRLLAEKR	0.91914	2.6866		ATRLLAEKR	0.91914	2.6866	2.76183	0	0
20120518_EXQ0_MiBa_SA_HCT116_mHLA-2	20146	YSDKYGLGY		28.18	non-spliced	0.87331	1.56158		YSDKYGLGY	0.87331	1.56158	1.9226	YSDKYGLGY	0.87331	1.56158		0	0
20120518_EXQ0_MiBa_SA_HCT116_mHLA-2	6264	TVDKHSDEY		28.18	non-spliced	0.82944	0.974979		TVDKHSDEY	0.82944	0.974979	2.33947	TVDKHSDEY	0.82944	0.974979		0	0
20120321_EXQ1_MiBa_SA_HCC1143_1	5532	VNKESSETPDQ		28.19	non-spliced	0.87492	3.15934		VNKESSETPDQ	0.87492	3.15934		VNKESSETPDQ	0.87492	3.15934	3.15934	0	0
20120321_EXQ1_MiBa_SA_HCC1143_2	9613	SVYGKLRKV		28.19	non-spliced	0.77386	1.51448		SVYGKLRKV	0.77386	1.51448		SVYGKLRKV	0.77386	1.51448	2.92061	0	0
20120322_EXQ1_MiBa_SA_HCC1143_1_A	19832	SDLERVTSL		28.19	non-spliced	0.93518	3.45529		SDLERVTSL	0.93518	3.45529	3.45529	SDLERVTSL	0.93518	3.45529		0	0
20120515_EXQ3_MiBa_SA_HCT116_mHLA-1	4581	ATEKHLQKY		28.19	non-spliced	0.83351	2.98003		ATEKHLQKY	0.83351	2.98003	3.55564	ATEKHLQKY	0.83351	2.98003		0	0
20120515_EXQ3_MiBa_SA_HCT116_mHLA-1	5284	NEHDYAKAA		28.19	non-spliced	0.83628	3.05024		NEHDYAKAA	0.83628	3.05024		NEHDYAKAA	0.83628	3.05024	3.05024	0	0
20120515_EXQ3_MiBa_SA_HCT116_mHLA-1	5622	AEQVSHHPP		28.19	non-spliced	0.83422	2.44169		AEQVSHHPP	0.83422	2.44169		AEQVSHHPP	0.83422	2.44169	2.64492	0	0
20120617_EXQ0_MiBa_SA_HCT116_1_mHLA_2hr	10548	EEARKLLPP		28.19	non-spliced	0.92155	0.221518		EEARKLLPP	0.92155	0.221518		EEARKLLPP	0.92155	0.221518	1.60753	0	0
20120619_EXQ6_MiBa_SA_HCT116_2_mHLA_2hr	13605	DEDAYKKQF		28.19	non-spliced	0.8468	3.43937		DEDAYKKQF	0.8468	3.43937	3.43937	DEDAYKKQF	0.8468	3.43937		0	0
20120321_EXQ1_MiBa_SA_HCC1143_1	13570	KDNERVVGY	8	28.2	spliced	0.85728	2.7309	2.7309	KDGGLGDVRY	0.46426	-2.28128		KDGGLGDVRY	0.46426	-2.28128	-2.28128	5.01218	6	yes	yes	yes	yes	yes	yes
20120322_EXQ1_MiBa_SA_HCC1143_1_A	6482	RTGSPLAAR		28.2	non-spliced	0.93113	2.5237		RTGSPLAAR	0.93113	2.5237	2.67788	RTGSPLAAR	0.93113	2.5237		0	0
20120321_EXQ1_MiBa_SA_HCC1143_1	10635	RDSLREQTI	7,8	28.21	spliced	0.84919	2.6493	2.6493	RDSLREQTL	0.85724	2.70747	2.70747	RDPEIELFV	0.30116	-4.87045	-4.71205	-0.05817	0	yes	yes
20120518_EXQ0_MiBa_SA_HCT116_mHLA-2	29593	YSDFPFHEDY		28.21	non-spliced	0.85748	2.2858	3.14121	YSDFPFHEDY	0.85748	2.2858		YSDFPFHEDY	0.85748	2.2858		0	0
20120617_EXQ0_MiBa_SA_HCT116_1_mHLA_2hr	2907	MESGASAKA		28.21	non-spliced	0.89788	2.13629		MESGASAKA	0.89788	2.13629		MESGASAKA	0.89788	2.13629	2.13629	0	0
20120619_EXQ6_MiBa_SA_HCT116_2_mHLA_2hr	20047	QLEDGRTLSDY		28.21	non-spliced	0.79138	1.10713		QLEDGRTLSDY	0.79138	1.10713	3.74198	QLEDGRTLSDY	0.79138	1.10713		0	0
20120321_EXQ1_MiBa_SA_HCC1143_1	20108	KEQERIFQI	4,7,8	28.22	spliced	0.89063	2.92019	2.92019	KEQERIFQL	0.89265	2.93479		KEQERIFQL	0.89265	2.93479	3.22703	-0.0146	0	yes	yes
20120321_EXQ1_MiBa_SA_HCC1143_1	21149	HTDPVDYEF		28.22	non-spliced	0.93926	2.03451	2.0485	HTDPVDYEF	0.93926	2.03451		HTDPVDYEF	0.93926	2.03451		0	0
20120321_EXQ1_MiBa_SA_HCC1143_2	10128	RTNQELQEINR		28.22	non-spliced	0.80299	2.94869		RTNQELQEINR	0.80299	2.94869	3.61626	RTNQELQEINR	0.80299	2.94869		0	0
20120321_EXQ1_MiBa_SA_HCC1143_2	12727	REATGKITF		28.22	non-spliced	0.86615	1.87254		TQREKLTF	0.74166	-0.607842	-0.607842	REATGKITF	0.86615	1.87254		0	5
20120515_EXQ3_MiBa_SA_HCT116_mHLA-1	10981	SEVNRGDKYIA		28.22	non-spliced	0.92853	3.27024		SEVNRGDKYIA	0.92853	3.27024		SEVNRGDKYIA	0.92853	3.27024	3.27024	0	0
20120619_EXQ6_MiBa_SA_HCT116_2_mHLA_2hr	12072	REDPDSVPP		28.22	non-spliced	0.85093	1.02435		SDPDQRVPP	0.40896	-3.10343	-3.10343			-15		4.12778	4
20120619_EXQ6_MiBa_SA_HCT116_2_mHLA_2hr	21200	LTDITKGVQY		28.22	non-spliced	0.85553	2.2049		LTDITKGVQY	0.85553	2.2049	2.97286	LTDITKGVQY	0.85553	2.2049		0	0
20120515_EXQ3_MiBa_SA_HCT116_mHLA-1	8234	SLDTQPKKV		28.23	non-spliced	0.79339	2.42159		SLDTQPKKV	0.79339	2.42159	3.25787	SLDTQPKKV	0.79339	2.42159		0	0
20120617_EXQ0_MiBa_SA_HCT116_1_mHLA_2hr	16724	TEIKVGVAY		28.23	non-spliced	0.81201	1.96056		TEIKVGVAY	0.81201	1.96056		TEIKVGVAY	0.81201	1.96056	2.32469	0	0
20120619_EXQ6_MiBa_SA_HCT116_2_mHLA_2hr	20198	AEEGPPLGA		28.23	non-spliced	0.95182	1.56937		AEEGPPLGA	0.95182	1.56937		AEEGPPLGA	0.95182	1.56937	1.59766	0	0
20120321_EXQ1_MiBa_SA_HCC1143_2	12438	ADSIRQQEL		28.24	non-spliced	0.90963	3.12529		ADSIRQQEL	0.90963	3.12529	3.27325	ADSIRQQEL	0.90963	3.12529		0	0
20120321_EXQ1_MiBa_SA_HCC1143_2	15943	RSNPKIWNV		28.24	non-spliced	0.9305	2.36393		RSNPKIWNV	0.9305	2.36393		LMKPSERVPG	0.00665	-10.3232	-10.3232	0	0
20120515_EXQ3_MiBa_SA_HCT116_mHLA-1	29550	AEGPTFLISI		28.24	non-spliced	0.67267	0.0265434	0.0265434	DETRTIISL	0.84542	1.5381		TDELGSLLSL	0.63541	-1.09842	-0.142063	-1.51156	4
20120617_EXQ0_MiBa_SA_HCT116_1_mHLA_2hr	19670	MRACDSLVY	1	28.24	spliced	0	-12.4268	-12.4268	ISDSSGVMVY	0.79982	1.28223	1.70741	ISDSSGVMVY	0.79982	1.28223		-13.709	8	yes
20120617_EXQ0_MiBa_SA_HCT116_1_mHLA_2hr	23744	HEAVPLSVF		28.24	non-spliced	0.85851	1.98961		HEAVPLSVF	0.85851	1.98961		HEAVPLSVF	0.85851	1.98961	1.99156	0	0
20120617_EXQ0_MiBa_SA_HCT116_1_mHLA_2hr	7671	AENAGLSSTA		28.24	non-spliced	0.79531	1.53525		AENAGLSSTA	0.79531	1.53525	2.76795	AENAGLSSTA	0.79531	1.53525		0	0
20120321_EXQ1_MiBa_SA_HCC1143_1	6183	SHPNKVKVY		28.25	non-spliced	0.89531	1.72195		SHPNKVKVY	0.89531	1.72195		SHPNKVKVY	0.89531	1.72195	2.61185	0	0
20120322_EXQ1_MiBa_SA_HCC1143_1_A	11692	SRAPSVATV		28.25	non-spliced	0.92301	2.35593		SRAPSVATV	0.92301	2.35593		SRAPSVATV	0.92301	2.35593	2.3929	0	0
20120518_EXQ0_MiBa_SA_HCT116_mHLA-2	13391	NDGPHSALY		28.25	non-spliced	0.8903	1.0524		NDGPHSALY	0.8903	1.0524		NDGPHSALY	0.8903	1.0524	1.73194	0	0
20120321_EXQ1_MiBa_SA_HCC1143_1	12873	ASYKWNVSR		28.26	non-spliced	0.93088	2.9982		ASYKWNVSR	0.93088	2.9982	3.02746	ASYKWNVSR	0.93088	2.9982		0	0
20120321_EXQ1_MiBa_SA_HCC1143_1	17771	SPNAKEFVY		28.26	non-spliced	0.78214	0.260578		SPNAKEFVY	0.78214	0.260578		SPNAKEFVY	0.78214	0.260578	2.99485	0	0
20120321_EXQ1_MiBa_SA_HCC1143_2	11064	GRYPEAQSV		28.26	non-spliced	0.92973	2.69767		GRYPEAQSV	0.92973	2.69767	2.73238	GRYPEAQSV	0.92973	2.69767		0	0
20120515_EXQ3_MiBa_SA_HCT116_mHLA-1	15062	RSEKMTLSY		28.26	non-spliced	0.83022	1.78076		RSEKMTLSY	0.83022	1.78076	2.7451	RSEKMTLSY	0.83022	1.78076		0	0
20120515_EXQ3_MiBa_SA_HCT116_mHLA-1	639	AEEAEHRGA		28.26	non-spliced	0.64278	1.12735		AEEAEHRGA	0.64278	1.12735	1.12735	AEEAEHRGA	0.64278	1.12735		0	0
20120518_EXQ0_MiBa_SA_HCT116_mHLA-2	8106	EEIHRKLSEA		28.26	non-spliced	0.79535	3.38394	3.89512	EEIHRKLSEA	0.79535	3.38394		EEIHRKLSEA	0.79535	3.38394		0	0
20120518_EXQ0_MiBa_SA_HCT116_mHLA-2	9072	AEKYREYEA		28.26	non-spliced	0.63906	1.34323	1.9168	AEKYREYEA	0.63906	1.34323		AEKYREYEA	0.63906	1.34323		0	0
20120619_EXQ6_MiBa_SA_HCT116_2_mHLA_2hr	22715	EERADLIAY		28.26	non-spliced	0.80072	0.745409		EERADLIAY	0.80072	0.745409		EERADLIAY	0.80072	0.745409	1.34467	0	0
20120321_EXQ1_MiBa_SA_HCC1143_1	16314	KEPPEVQSF		28.27	non-spliced	0.89409	2.96009		KEPPEVQSF	0.89409	2.96009		KEPPEVQSF	0.89409	2.96009	2.96009	0	0
20120321_EXQ1_MiBa_SA_HCC1143_1	18005	RYMDAWNTVSR		28.27	non-spliced	0.94436	3.88138		RYMDAWNTVSR	0.94436	3.88138		RYMDAWNTVSR	0.94436	3.88138	3.88138	0	0
20120321_EXQ1_MiBa_SA_HCC1143_1	4818	RELARQKNM		28.27	non-spliced	0.68768	1.51464		RELARQKNM	0.68768	1.51464	2.60156			-15		0	0
20120321_EXQ1_MiBa_SA_HCC1143_2	5622	RLREGQTLR		28.27	non-spliced	0.54464	0.265682		RLREGQTLR	0.54464	0.265682		RGSRVLVDAR	0.02435	-9.57863	-9.57863	0	0
20120322_EXQ1_MiBa_SA_HCC1143_1_A	12278	GTYQPLSTR		28.27	non-spliced	0.9832	2.04068		GTYQPLSTR	0.9832	2.04068		GTYQPLSTR	0.9832	2.04068	2.177	0	0
20120322_EXQ1_MiBa_SA_HCC1143_1_A	18694	TYYGSFVTR		28.27	non-spliced	0.94836	1.59722		TYYGSFVTR	0.94836	1.59722		TYYGSFVTR	0.94836	1.59722	1.8463	0	0
20120617_EXQ0_MiBa_SA_HCT116_1_mHLA_2hr	6171	NTDASGKIEKY		28.27	non-spliced	0.74529	3.04167		NTDASGKIEKY	0.74529	3.04167	4.41009	NTDASGKIEKY	0.74529	3.04167		0	0
20120619_EXQ6_MiBa_SA_HCT116_2_mHLA_2hr	17847	YTDQFSRNY		28.27	non-spliced	0.8964	2.45398		YTDQFSRNY	0.8964	2.45398	2.7444	YTDQFSRNY	0.8964	2.45398		0	0
20120619_EXQ6_MiBa_SA_HCT116_2_mHLA_2hr	19957	VGGNKLQSTV	9	28.27	spliced	0.08268	-5.40083	-5.40083	VSTKPRESV	0.35689	-4.0782	-4.0782	RGPPATLPPP	0.4065	-3.89735	-3.89735	-1.50348	7	yes
20120619_EXQ6_MiBa_SA_HCT116_2_mHLA_2hr	25137	SQDFPGSNL		28.27	non-spliced	0.84877	1.637		SQDFPGSNL	0.84877	1.637	1.77545	SQDFPGSNL	0.84877	1.637		0	0
20120321_EXQ1_MiBa_SA_HCC1143_1	23577	FPDVPDKENF		28.28	non-spliced	0.9222	3.07721		FPDVPDKENF	0.9222	3.07721		FPDVPDKENF	0.9222	3.07721	3.14677	0	0
20120321_EXQ1_MiBa_SA_HCC1143_2	12384	GTYQPLSTR		28.28	non-spliced	0.98305	2.177		SAYLREQR	0.1979	-5.30591	-5.30591	GTYQPLSTR	0.98305	2.177	2.177	0	7
20120321_EXQ1_MiBa_SA_HCC1143_2	18013	HPIEGSTTVF		28.28	non-spliced	0.94091	2.62725		HPIEGSTTVF	0.94091	2.62725		HPIEGSTTVF	0.94091	2.62725	2.63209	0	0
20120617_EXQ0_MiBa_SA_HCT116_1_mHLA_2hr	20733	HELPDVSEF		28.28	non-spliced	0.90506	1.38119		HELPDVSEF	0.90506	1.38119		HELPDVSEF	0.90506	1.38119	1.62559	0	0
20120617_EXQ0_MiBa_SA_HCT116_1_mHLA_2hr	6458	PSDPKQYRY		28.28	non-spliced	0.77326	2.05943	3.3554	PSDPKQYRY	0.77326	2.05943		PSDPKQYRY	0.77326	2.05943		0	0
20120619_EXQ6_MiBa_SA_HCT116_2_mHLA_2hr	16012	FSDAGPHVHY		28.28	non-spliced	0.78619	3.92482	5.04581	FSDAGPHVHY	0.78619	3.92482		FSDAGPHVHY	0.78619	3.92482		0	0
20120515_EXQ3_MiBa_SA_HCT116_mHLA-1	16900	AEYQAFREA		28.29	non-spliced	0.78479	1.26522		AEYQAFREA	0.78479	1.26522	1.99665	AEYQAFREA	0.78479	1.26522		0	0
20120518_EXQ0_MiBa_SA_HCT116_mHLA-2	32151	VLSCEVIAV	2	28.29	spliced		-15		IVAPGTFEV	0.97545	1.10628		IVAPGTFEV	0.97545	1.10628	1.75429	-16.1063	8
20120617_EXQ0_MiBa_SA_HCT116_1_mHLA_2hr	1153	AEDEGGARA		28.29	non-spliced	0.87363	1.68435		AEDEGGARA	0.87363	1.68435	1.9295	AEDEGGARA	0.87363	1.68435		0	0
20120619_EXQ6_MiBa_SA_HCT116_2_mHLA_2hr	13659	SESPVITKA		28.29	non-spliced	0.84409	2.23592		SESPVITKA	0.84409	2.23592	2.23592	SESPVITKA	0.84409	2.23592		0	0
20120619_EXQ6_MiBa_SA_HCT116_2_mHLA_2hr	25981	DSERFFIRY		28.29	non-spliced	0.89765	2.70239		DSERFFIRY	0.89765	2.70239	2.72305	DSERFFIRY	0.89765	2.70239		0	0
20120321_EXQ1_MiBa_SA_HCC1143_2	19572	FPDSPGGTSY		28.3	non-spliced	0.94438	2.24013		FPDSPGGTSY	0.94438	2.24013		FPDSPGGTSY	0.94438	2.24013	2.35714	0	0
20120617_EXQ0_MiBa_SA_HCT116_1_mHLA_2hr	11491	KFESQTVAL		28.3	spliced	0.48408	-5.5961	-5.5961	AEKYQTVIA	0.82446	0.901779		AEKYQTVIA	0.82446	0.901779		-6.49788	6	yes
20120617_EXQ0_MiBa_SA_HCT116_1_mHLA_2hr	17386	ARGPIQILN		28.3	non-spliced	0.83154	1.38854		AGPRLQLLN	0.77861	1.01901	1.24787	ARGPIQILN	0.83154	1.38854	2.22094	0	2
20120617_EXQ0_MiBa_SA_HCT116_1_mHLA_2hr	25912	HEIGEFPVF		28.3	non-spliced	0.90693	0.881747		HEIGEFPVF	0.90693	0.881747	1.46125	HEIGEFPVF	0.90693	0.881747		0	0
20120619_EXQ6_MiBa_SA_HCT116_2_mHLA_2hr	19089	VGDPSTTNL		28.3	non-spliced	0.67546	0.808221		VGDPSTTNL	0.67546	0.808221	1.64274	VGDPSTTNL	0.67546	0.808221		0	0
20120619_EXQ6_MiBa_SA_HCT116_2_mHLA_2hr	29152	DSDMQTLVY		28.3	non-spliced	0.88446	1.26094	1.73317	DSDMQTLVY	0.88446	1.26094		DSDMQTLVY	0.88446	1.26094		0	0
20120322_EXQ1_MiBa_SA_HCC1143_1_A	9538	REYEHFKQHEI	10	28.31	spliced	0.7895	3.17294	3.17294	REYEHFKQHEL	0.81606	3.55034	5.01796	REYEHFKQHEL	0.81606	3.55034		-0.3774	0	yes	yes
20120515_EXQ3_MiBa_SA_HCT116_mHLA-1	18194	SLDQPTQTV		28.31	non-spliced	0.95942	1.8318		SLDQPTQTV	0.95942	1.8318		SLDQPTQTV	0.95942	1.8318	1.92604	0	0
20120515_EXQ3_MiBa_SA_HCT116_mHLA-1	2917	AEQLEDKKRKA		28.31	non-spliced	0.80847	3.85605				-15		AEQLEDKKRKA	0.80847	3.85605	4.68868	0	11
20120321_EXQ1_MiBa_SA_HCC1143_2	6054	SHPNKVKVY		28.32	non-spliced	0.89852	1.74515		SHPNKVKVY	0.89852	1.74515		SHPNKVKVY	0.89852	1.74515	2.61185	0	0
20120322_EXQ1_MiBa_SA_HCC1143_1_A	3056	RSKESSQVTSR		28.32	non-spliced	0.94916	5.08469		RSKESSQVTSR	0.94916	5.08469		RSKESSQVTSR	0.94916	5.08469	5.08469	0	0
20120515_EXQ3_MiBa_SA_HCT116_mHLA-1	22239	FLSEFEHRV	2	28.32	spliced	0.87777	2.52918	2.52918	FISEFEHRV	0.93328	2.59121	2.75202	FISEFEHRV	0.93328	2.59121		-0.06203	0	yes	yes
20120515_EXQ3_MiBa_SA_HCT116_mHLA-1	25212	KEIDAYIVQA		28.32	non-spliced	0.88622	2.2922		KEIDAYIVQA	0.88622	2.2922	2.2922	KEIDAYIVQA	0.88622	2.2922		0	0
20120515_EXQ3_MiBa_SA_HCT116_mHLA-1	27353	CHSGFSGMFDR		28.32	spliced		-15		TESTDGHYGNY	0.12516	-6.3411	-6.00253	TSEEDSGFSTSP	0.16452	-6.01661	-5.64296	-8.98339	10
20120518_EXQ0_MiBa_SA_HCT116_mHLA-2	17090	EEMRHIDMV		28.32	non-spliced	0.84388	1.74512		EEMRHIDMV	0.84388	1.74512	2.38255	EEMRHIDMV	0.84388	1.74512		0	0
20120619_EXQ6_MiBa_SA_HCT116_2_mHLA_2hr	7715	AEHSEPPQA		28.32	non-spliced	0.84455	1.43784		AEHSEPPQA	0.84455	1.43784	2.1935	AEHSEPPQA	0.84455	1.43784		0	0
20120321_EXQ1_MiBa_SA_HCC1143_1	16179	VGQSKIFFR		28.33	non-spliced	0.91748	3.82501	3.82501	VGQSKIFFR	0.91748	3.82501		VGQSKIFFR	0.91748	3.82501		0	0
20120321_EXQ1_MiBa_SA_HCC1143_2	14438	AVDPDEPVHGAP		28.33	non-spliced	0.75584	2.3311	2.3311	AVDPDEPVHGAP	0.75584	2.3311		AVDPDEPVHGAP	0.75584	2.3311		0	0
20120322_EXQ1_MiBa_SA_HCC1143_1_A	28336	VPAPDGQFAF		28.33	non-spliced	0.86028	1.21366		VPAPDGQFAF	0.86028	1.21366	1.21366	VPAPDGQFAF	0.86028	1.21366		0	0
20120518_EXQ0_MiBa_SA_HCT116_mHLA-2	31062	TTDLFGRDLSY		28.33	non-spliced	0.90205	3.01072		TTDLFGRDLSY	0.90205	3.01072	4.30358	TTDLFGRDLSY	0.90205	3.01072		0	0
20120617_EXQ0_MiBa_SA_HCT116_1_mHLA_2hr	24727	VRFGPGVAFSY	9	28.33	spliced	0.85253	2.24083	2.64668	KDDLRRFSY	0.15311	-5.71371	-5.71371	KGELERAFSY	0.2886	-4.48012	-4.38099	6.72095	8	yes	yes	yes	yes	yes	yes
20120617_EXQ0_MiBa_SA_HCT116_1_mHLA_2hr	3577	REDDPGEAA		28.33	non-spliced	0.9791	0.892548		REDDPGEAA	0.9791	0.892548				-15		0	0
20120617_EXQ0_MiBa_SA_HCT116_1_mHLA_2hr	8059	PTDGDSHAVTY		28.33	non-spliced	0.64837	2.10284		PTDGDSHAVTY	0.64837	2.10284	3.50204	PTDGDSHAVTY	0.64837	2.10284		0	0
20120617_EXQ0_MiBa_SA_HCT116_1_mHLA_2hr	9087	AERDFIHTA		28.33	non-spliced	0.62497	-1.48621		AERDFIHTA	0.62497	-1.48621		AERDFIHTA	0.62497	-1.48621	1.65668	0	0
20120321_EXQ1_MiBa_SA_HCC1143_1	19398	RESLPPEQF		28.34	non-spliced	0.92736	2.06582		RESLPPEQF	0.92736	2.06582	2.64147	RESLPPEQF	0.92736	2.06582		0	0
20120322_EXQ1_MiBa_SA_HCC1143_1_A	17153	SRSLVLNRL		28.34	non-spliced	0.91631	2.97777		SRSLVLNRL	0.91631	2.97777		SRSLVLNRL	0.91631	2.97777	3.35719	0	0
20120518_EXQ0_MiBa_SA_HCT116_mHLA-2	31272	QSDPWQQELY		28.34	non-spliced	0.84118	2.06255		QSDPWQQELY	0.84118	2.06255		QSDPWQQELY	0.84118	2.06255	2.06255	0	0
20120617_EXQ0_MiBa_SA_HCT116_1_mHLA_2hr	6737	EESGITNSA		28.34	non-spliced	0.87533	1.66092		EESGITNSA	0.87533	1.66092		EESGITNSA	0.87533	1.66092	1.88138	0	0
20120619_EXQ6_MiBa_SA_HCT116_2_mHLA_2hr	7638	AEHSEPPQA		28.34	non-spliced	0.83947	1.85071		AEHSEPPQA	0.83947	1.85071	2.1935	AEHSEPPQA	0.83947	1.85071		0	0
20120321_EXQ1_MiBa_SA_HCC1143_1	5584	RTFNRGSHLTR		28.35	non-spliced	0.84912	4.38682		RTFNRGSHLTR	0.84912	4.38682	4.7097	RTFNRGSHLTR	0.84912	4.38682		0	0
20120518_EXQ0_MiBa_SA_HCT116_mHLA-2	25364	QMISRIEYV		28.35	non-spliced	0.88739	1.71927		QMISRIEYV	0.88739	1.71927	2.39579	QMISRIEYV	0.88739	1.71927		0	0
20120619_EXQ6_MiBa_SA_HCT116_2_mHLA_2hr	18105	KEKEEFAVP		28.35	non-spliced	0.80162	1.1616		KEKEEFAVP	0.80162	1.1616	1.1616	KEKEEFAVP	0.80162	1.1616		0	0
20120619_EXQ6_MiBa_SA_HCT116_2_mHLA_2hr	18520	SEMRAAYEV		28.35	non-spliced	0.75647	1.05896		SEMRAAYEV	0.75647	1.05896		SEMRAAYEV	0.75647	1.05896	1.39679	0	0
20120619_EXQ6_MiBa_SA_HCT116_2_mHLA_2hr	20577	ISTEVNPKL		28.35	non-spliced	0.69692	0.619446	0.619446	ISTEVNPKL	0.69692	0.619446		ISTEVNPKL	0.69692	0.619446		0	0
20120619_EXQ6_MiBa_SA_HCT116_2_mHLA_2hr	21220	AELQRLVAA		28.35	non-spliced	0.81087	2.06694		AELQRLVAA	0.81087	2.06694		AELQRLVAA	0.81087	2.06694	2.32335	0	0
20120619_EXQ6_MiBa_SA_HCT116_2_mHLA_2hr	21464	ASEQDILKY		28.35	non-spliced	0.81397	2.10173		ASEQDILKY	0.81397	2.10173	2.39319	ASEQDILKY	0.81397	2.10173		0	0
20120321_EXQ1_MiBa_SA_HCC1143_1	13460	SVTPEGVIKQR		28.36	non-spliced	0.96022	4.89938		SVTPEGVIKQR	0.96022	4.89938	5.05292	SVTPEGVIKQR	0.96022	4.89938		0	0
20120515_EXQ3_MiBa_SA_HCT116_mHLA-1	23664	FLDHKTLYY		28.36	non-spliced	0.68367	1.99772		FLDHKTLYY	0.68367	1.99772	1.99772	FLDHKTLYY	0.68367	1.99772		0	0
20120617_EXQ0_MiBa_SA_HCT116_1_mHLA_2hr	22583	PSKGPLQSVQVF		28.36	non-spliced	0.71367	2.6185		PSKGPLQSVQVF	0.71367	2.6185	2.98529	PSKGPLQSVQVF	0.71367	2.6185		0	0
20120322_EXQ1_MiBa_SA_HCC1143_1_A	22153	RDSLYVNGF		28.37	non-spliced	0.88112	1.98874		RDSLYVNGF	0.88112	1.98874		RDSLYVNGF	0.88112	1.98874	1.98874	0	0
20120515_EXQ3_MiBa_SA_HCT116_mHLA-1	20177	KYFDEHYEY		28.37	non-spliced	0.8173	2.56149		CKQMWSYQY	0.33181	-4.17004	-4.17004	KYFDEHYEY	0.8173	2.56149		0	7
20120617_EXQ0_MiBa_SA_HCT116_1_mHLA_2hr	5420	MEEMYKKAHAA		28.37	non-spliced	0.48556	1.2281		MEEMYKKAHAA	0.48556	1.2281	4.4193	MEEMYKKAHAA	0.48556	1.2281		0	0
20120321_EXQ1_MiBa_SA_HCC1143_1	15815	TVQQLEGRWR		28.38	non-spliced	0.93453	2.38458		TVQQLEGRWR	0.93453	2.38458		TVQQLEGRWR	0.93453	2.38458	2.42866	0	0
20120321_EXQ1_MiBa_SA_HCC1143_2	4942	RVKETSNENLR		28.38	non-spliced	0.76037	1.69823		RVKETSNENLR	0.76037	1.69823				-15		0	0
20120322_EXQ1_MiBa_SA_HCC1143_1_A	18779	RLLPLAPGRLR		28.38	non-spliced	0.88387	4.85289		RLLPLAPGRLR	0.88387	4.85289	4.85289	RLLPLAPGRLR	0.88387	4.85289		0	0
20120518_EXQ0_MiBa_SA_HCT116_mHLA-2	18011	TEQIYNEGAY	7	28.38	spliced	0.48236	-1.27485	-0.369705	LTEQYNEQY	0.86695	1.57189		LTEQYNEQY	0.86695	1.57189	1.64976	-2.84674	4	yes
20120617_EXQ0_MiBa_SA_HCT116_1_mHLA_2hr	26784	STEQIPILY		28.38	non-spliced	0.92102	1.55432		STEQIPILY	0.92102	1.55432		STEQIPILY	0.92102	1.55432	2.19165	0	0
20120321_EXQ1_MiBa_SA_HCC1143_2	11221	NASEDEIKKAY		28.39	non-spliced	0.8854	4.42585		NASEDEIKKAY	0.8854	4.42585	5.00792	NASEDEIKKAY	0.8854	4.42585		0	0
20120322_EXQ1_MiBa_SA_HCC1143_1_A	866	IRHNKDRKV		28.39	non-spliced	0.77467	3.57303		IRHNKDRKV	0.77467	3.57303	3.57303	IRHNKDRKV	0.77467	3.57303		0	0
20120515_EXQ3_MiBa_SA_HCT116_mHLA-1	16126	QTDLHEHPLY		28.39	non-spliced	0.82185	3.36634	3.81688	QTDLHEHPLY	0.82185	3.36634		QTDLHEHPLY	0.82185	3.36634		0	0
20120617_EXQ0_MiBa_SA_HCT116_1_mHLA_2hr	5479	YTDENQHQY		28.39	non-spliced	0.83722	1.65464	2.68306	YTDENQHQY	0.83722	1.65464		YTDENQHQY	0.83722	1.65464		0	0
20120619_EXQ6_MiBa_SA_HCT116_2_mHLA_2hr	4318	AEQLEDKKRKA		28.39	non-spliced	0.67306	2.83325		AEQLEDKKRKA	0.67306	2.83325		AEQLEDKKRKA	0.67306	2.83325	4.68868	0	0
20120321_EXQ1_MiBa_SA_HCC1143_1	4838	IVKKRSEDDLR		28.4	non-spliced	0.87422	1.58034		IVKKRSEDDLR	0.87422	1.58034	3.41331	KDDLRKISDLR	0.70529	-2.71064	-2.71064	0	0
20120515_EXQ3_MiBa_SA_HCT116_mHLA-1	13374	TEIGSIHSA		28.4	non-spliced	0.89456	1.43507		TEIGSIHSA	0.89456	1.43507		TEIGSIHSA	0.89456	1.43507	1.65172	0	0
20120518_EXQ0_MiBa_SA_HCT116_mHLA-2	5936	AEERDKRLAA		28.4	non-spliced	0.70067	-0.652581		AEERDKRLAA	0.70067	-0.652581				-15		0	0
20120617_EXQ0_MiBa_SA_HCT116_1_mHLA_2hr	12906	AQYENPPHI		28.4	non-spliced	0.84387	1.68121		AQYENPPHI	0.84387	1.68121		AQYENPPHI	0.84387	1.68121	1.68121	0	0
20120321_EXQ1_MiBa_SA_HCC1143_1	4887	RGKEAAQLGR		28.41	spliced	0.11284	-2.42075	-2.42075	RPNLPYIGR	0.66516	-1.02613	0.0042105			-15		-1.39462	6	yes
20120321_EXQ1_MiBa_SA_HCC1143_2	12462	SAAAIKRIV		28.41	non-spliced	0.91234	3.37678	3.71087	SAAAIKRIV	0.91234	3.37678		SAAAIKRIV	0.91234	3.37678		0	0
20120321_EXQ1_MiBa_SA_HCC1143_2	18677	ERPAIVQNI		28.41	non-spliced	0.91765	1.52164	2.79815	ERPAIVQNI	0.91765	1.52164		ERPAIVQNI	0.91765	1.52164		0	0
20120515_EXQ3_MiBa_SA_HCT116_mHLA-1	34420	YLDNGVVFV		28.41	non-spliced	0.91745	1.54996		YLDNGVVFV	0.91745	1.54996		YLDNGVVFV	0.91745	1.54996	1.54996	0	0
20120518_EXQ0_MiBa_SA_HCT116_mHLA-2	21366	PANDAYLTA	5	28.41	spliced	0.40128	-5.0196	-5.0196	AEGPNYLTA	0.8512	1.05782	1.39356	ASDAAPLQY	0.92849	1.62396	1.7852	-6.64356	5	yes
20120619_EXQ6_MiBa_SA_HCT116_2_mHLA_2hr	11787	QEQIEAIHKA		28.41	non-spliced	0.76371	2.02614		QEQIEAIHKA	0.76371	2.02614		QEQIEAIHKA	0.76371	2.02614	4.15648	0	0
20120619_EXQ6_MiBa_SA_HCT116_2_mHLA_2hr	31646	NTDEPPMVF		28.41	non-spliced	0.90998	2.06809		NTDEPPMVF	0.90998	2.06809	2.26699	NTDEPPMVF	0.90998	2.06809		0	0
20120619_EXQ6_MiBa_SA_HCT116_2_mHLA_2hr	31869	NPALEFEAVA	2	28.41	spliced	0.49373	-3.78344	-3.78344	AEEFPNLAVA	0.85388	1.6697	1.6697	AEEFPNLAVA	0.85388	1.6697		-5.45314	6	yes
20120321_EXQ1_MiBa_SA_HCC1143_1	13733	KRPNAILKI	8	28.42	spliced	0.94838	2.43757	2.43757	KRPNAILKL	0.94817	2.43606	2.44509	KRPNAILKL	0.94817	2.43606		0.00151	0	yes	yes
20120321_EXQ1_MiBa_SA_HCC1143_1	8107	TAVDKDNKF		28.42	non-spliced	0.88642	3.85403		TAVDKDNKF	0.88642	3.85403		TAVDKDNKF	0.88642	3.85403	3.85403	0	0
20120321_EXQ1_MiBa_SA_HCC1143_2	7260	AALTVHQAR		28.42	non-spliced	0.92777	3.51336		AALTVHQAR	0.92777	3.51336		AALTVHQAR	0.92777	3.51336	3.72523	0	0
20120617_EXQ0_MiBa_SA_HCT116_1_mHLA_2hr	5345	HESGHAIIA		28.42	non-spliced	0.32145	-3.40869		HESGHAIIA	0.32145	-3.40869		HESGHAIIA	0.32145	-3.40869	1.54254	0	0
20120617_EXQ0_MiBa_SA_HCT116_1_mHLA_2hr	5391	SSDVSHQEY		28.42	non-spliced	0.76129	1.9561		SSDVSHQEY	0.76129	1.9561		SSDVSHQEY	0.76129	1.9561	2.07852	0	0
20120322_EXQ1_MiBa_SA_HCC1143_1_A	18380	RESLPPEQF		28.43	non-spliced	0.8823	1.32081		RESLPPEQF	0.8823	1.32081	2.64147	RESLPPEQF	0.8823	1.32081		0	0
20120322_EXQ1_MiBa_SA_HCC1143_1_A	27840	ADVLKVEVF		28.43	non-spliced	0.87563	1.07097		ADVLKVEVF	0.87563	1.07097		ADVLKVEVF	0.87563	1.07097	2.89228	0	0
20120322_EXQ1_MiBa_SA_HCC1143_1_A	28945	VDLERTFTF		28.43	non-spliced	0.89531	2.49923		RWFRSQTF	0.37961	-4.98272	-4.98272	VDLERTFTF	0.89531	2.49923	2.71074	0	6
20120518_EXQ0_MiBa_SA_HCT116_mHLA-2	27890	YLPPATQVV		28.43	non-spliced	0.98227	1.93747	2.14416	YLPPATQVV	0.98227	1.93747		YLPPATQVV	0.98227	1.93747		0	0
20120619_EXQ6_MiBa_SA_HCT116_2_mHLA_2hr	13107	LTDDGNPKC	3	28.43	spliced	0.13879	-9.37569	-9.37569	LTDYEGHQ	0.7251	-2.08788	-1.35105	LTDDQIEE	0.10331	-7.99492	-7.99492	-7.28781	6	yes
20120619_EXQ6_MiBa_SA_HCT116_2_mHLA_2hr	14641	SVAGSVERV		28.43	non-spliced	0.89678	1.42394		SVAGSVERV	0.89678	1.42394		SVAGSVERV	0.89678	1.42394	1.80193	0	0
20120619_EXQ6_MiBa_SA_HCT116_2_mHLA_2hr	23031	HENPDIIIA		28.43	non-spliced	0.79572	0.840167		HENPDIIIA	0.79572	0.840167		HENPDIIIA	0.79572	0.840167	1.36015	0	0
20120321_EXQ1_MiBa_SA_HCC1143_1	13922	YPAHDYHGF		28.44	non-spliced	0.90952	3.86878		YPAHDYHGF	0.90952	3.86878	3.86878	YPAHDYHGF	0.90952	3.86878		0	0
20120321_EXQ1_MiBa_SA_HCC1143_2	26514	SPPEVPEPTF		28.44	non-spliced	0.85278	1.46533		SPPEVPEPTF	0.85278	1.46533		SPPEVPEPTF	0.85278	1.46533	1.76311	0	0
20120515_EXQ3_MiBa_SA_HCT116_mHLA-1	3785	AEDKASVKA		28.44	non-spliced	0.70021	2.23926		GGGGSSGGLDGP	0.66877	-3.1404	-3.1404	EAEAEAAAGP	0.61102	-2.3852	-2.3852	4.62446	11
20120617_EXQ0_MiBa_SA_HCT116_1_mHLA_2hr	11985	KESDAMFAA		28.44	non-spliced	0.77804	0.839181	0.839181	KESDAMFAA	0.77804	0.839181		KESDAMFAA	0.77804	0.839181		0	0
20120617_EXQ0_MiBa_SA_HCT116_1_mHLA_2hr	16177	DISQYIQEA	3	28.44	spliced	0.69796	-1.02264	-1.02264	SEVQYIQEA	0.86219	0.87706		SEVQYIQEA	0.86219	0.87706	1.4725	-1.8997	3	yes
20120617_EXQ0_MiBa_SA_HCT116_1_mHLA_2hr	21261	GTEIDGRSISLY		28.44	non-spliced	0.84431	3.28315	3.77583	GTEIDGRSISLY	0.84431	3.28315		GTEIDGRSISLY	0.84431	3.28315		0	0
20120619_EXQ6_MiBa_SA_HCT116_2_mHLA_2hr	21350	SEAEKVYIV		28.44	non-spliced	0.93949	1.733		SEAEKVYIV	0.93949	1.733		SEAEKVYIV	0.93949	1.733	2.08849	0	0
20120619_EXQ6_MiBa_SA_HCT116_2_mHLA_2hr	22061	LSERYAELY		28.44	non-spliced	0.89505	1.95198		LSERYAELY	0.89505	1.95198		LSERYAELY	0.89505	1.95198	2.06164	0	0
20120321_EXQ1_MiBa_SA_HCC1143_1	20056	TVIPATVVTSR		28.45	non-spliced	0.88592	3.36194		TVIPATVVTSR	0.88592	3.36194	3.36194	TVIPATVVTSR	0.88592	3.36194		0	0
20120515_EXQ3_MiBa_SA_HCT116_mHLA-1	169	QEQQHRQTEA		28.45	non-spliced	0.81927	2.20857		EQQHQAWLQS	0.11222	-6.65465	-6.65465	QEQQHRQTEA	0.81927	2.20857	3.05002	0	7
20120518_EXQ0_MiBa_SA_HCT116_mHLA-2	24971	ENGLNVQSL	5	28.45	spliced	0.69595	0.0825411	0.0825411	NLADNVQSI	0.83719	0.968197		NLADNVQSI	0.83719	0.968197	1.55899	-0.885656	4	yes	yes	yes
20120518_EXQ0_MiBa_SA_HCT116_mHLA-2	27860	AEIDITNVA		28.45	non-spliced	0.91762	-1.29525		AEIDITNVA	0.91762	-1.29525		SLEAEAAVGP	0.32037	-3.44631	-2.4464	0	0
20120518_EXQ0_MiBa_SA_HCT116_mHLA-2	27969	AENELGVVVA		28.45	non-spliced	0.77328	1.2436		AENELGVVVA	0.77328	1.2436		AENELGVVVA	0.77328	1.2436	1.88532	0	0
20120619_EXQ6_MiBa_SA_HCT116_2_mHLA_2hr	8437	FRDRDDERGY		28.45	non-spliced	0.74217	2.02242		FRDRDDERGY	0.74217	2.02242		FRDRDDERGY	0.74217	2.02242	4.07254	0	0
20120321_EXQ1_MiBa_SA_HCC1143_1	9104	AENARSASF		28.46	non-spliced	0.96502	2.92041		AENARSASF	0.96502	2.92041	2.93584	AENARSASF	0.96502	2.92041		0	0
20120322_EXQ1_MiBa_SA_HCC1143_1_A	21065	FPQYPDKEL		28.46	non-spliced	0.91157	3.52299	3.52299	FPQYPDKEL	0.91157	3.52299		FPQYPDKEL	0.91157	3.52299		0	0
20120617_EXQ0_MiBa_SA_HCT116_1_mHLA_2hr	22527	VTIEDVQKLAA		28.46	non-spliced	0.81785	3.30297		VTIEDVQKLAA	0.81785	3.30297	3.30297	VTIEDVQKLAA	0.81785	3.30297		0	0
20120321_EXQ1_MiBa_SA_HCC1143_1	15910	IQRTPKIQVY		28.47	non-spliced	0.92245	3.17156				-15		IQRTPKIQVY	0.92245	3.17156	3.17156	0	10
20120321_EXQ1_MiBa_SA_HCC1143_2	3972	ASKPLHVRR		28.47	non-spliced	0.81443	1.05142		ASKPLHVRR	0.81443	1.05142		LPHIAKTQR	0.03524	-5.88111	-5.88111	0	0
20120515_EXQ3_MiBa_SA_HCT116_mHLA-1	29487	FSDPVYAEAY		28.47	non-spliced	0.87516	2.15305		FSDPVYAEAY	0.87516	2.15305	2.15305	FSDPVYAEAY	0.87516	2.15305		0	0
20120518_EXQ0_MiBa_SA_HCT116_mHLA-2	4787	AEAKAAEAA		28.47	non-spliced	0.77896	0.992387		AEAAKAEAA	0.58778	-1.02765	-1.02765	AEAKAAEAA	0.77896	0.992387	0.992387	0	2
20120617_EXQ0_MiBa_SA_HCT116_1_mHLA_2hr	11409	TSDDVKEQIY		28.47	non-spliced	0.8054	2.84856		TSDDVKEQIY	0.8054	2.84856	3.39955	TSDDVKEQIY	0.8054	2.84856		0	0
20120617_EXQ0_MiBa_SA_HCT116_1_mHLA_2hr	6761	PAHPAEEAP	4	28.47	spliced	0.47979	-2.40723	-2.40723	AEEPPAHAP	0.87872	1.22644		AEEPPAHAP	0.87872	1.22644	2.73578	-3.63367	6	yes
20120619_EXQ6_MiBa_SA_HCT116_2_mHLA_2hr	18619	SSDKSGMIEY		28.47	non-spliced	0.75482	1.4104		SSDKSGMIEY	0.75482	1.4104		SSDKSGMIEY	0.75482	1.4104	1.80365	0	0
20120619_EXQ6_MiBa_SA_HCT116_2_mHLA_2hr	8300	AEAAGKYSA		28.47	non-spliced	0.83935	1.41316		AEAAGKYSA	0.83935	1.41316	1.89572	AEAAGKYSA	0.83935	1.41316		0	0
20120321_EXQ1_MiBa_SA_HCC1143_2	12840	KYIDKTIRV		28.48	non-spliced	0.80531	2.17817		KYIDKTIRV	0.80531	2.17817		KYIDKTIRV	0.80531	2.17817	4.17137	0	0
20120518_EXQ0_MiBa_SA_HCT116_mHLA-2	29853	MEVELPAAA		28.48	non-spliced	0.89623	1.01043		MEVELPAAA	0.89623	1.01043		MEVELPAAA	0.89623	1.01043	1.24428	0	0
20120617_EXQ0_MiBa_SA_HCT116_1_mHLA_2hr	24922	DEKLLYDTF		28.48	non-spliced	0.84161	1.88801		DEKLLYDTF	0.84161	1.88801		DEKLLYDTF	0.84161	1.88801	1.89585	0	0
20120321_EXQ1_MiBa_SA_HCC1143_2	16688	RDHLQPAVF		28.49	non-spliced	0.83853	2.07102		RDHLQPAVF	0.83853	2.07102		RDHLQPAVF	0.83853	2.07102	2.64823	0	0
20120518_EXQ0_MiBa_SA_HCT116_mHLA-2	10692	VTEDGNQHVY		28.49	non-spliced	0.84563	1.63868		VTEDGNQHVY	0.84563	1.63868		VTEDGNQHVY	0.84563	1.63868	2.67611	0	0
20120518_EXQ0_MiBa_SA_HCT116_mHLA-2	8651	ASDKETYRY	7	28.49	spliced	0.79946	2.78621	2.78621	TGDPNVFPQGT	0.24782	-5.15746	-5.15746	TATFPGEPGASP	0.24662	-4.36445	-4.36445	7.15066	10	yes	yes	yes	yes	yes	yes
20120617_EXQ0_MiBa_SA_HCT116_1_mHLA_2hr	17248	LSDHISNLY		28.49	spliced	0.31546	-4.27389	-4.27389	IDSHLYDKA	0.358	-3.63038	-3.63038	LSDHSIRSF	0.13502	-4.78087	-4.78087	-0.64351	6	yes
20120619_EXQ6_MiBa_SA_HCT116_2_mHLA_2hr	10179	HLGPESVRG	2,3	28.49	spliced	0.91514	0.898368	0.898368	HLGPEGRSV	0.92292	1.2768		HLGPEGRSV	0.92292	1.2768	1.42075	-0.378432	4	yes	yes	yes
20120619_EXQ6_MiBa_SA_HCT116_2_mHLA_2hr	23043	VEYEVPEAA		28.49	non-spliced	0.92107	1.19655		VEYEVPEAA	0.92107	1.19655	1.39998	VEYEVPEAA	0.92107	1.19655		0	0
20120619_EXQ6_MiBa_SA_HCT116_2_mHLA_2hr	3990	KTDKHMQKY		28.49	non-spliced	0.66587	1.64957		KTDKHMQKY	0.66587	1.64957		KTDKHMQKY	0.66587	1.64957	3.22529	0	0
20120322_EXQ1_MiBa_SA_HCC1143_1_A	19227	GADKNVVVF		28.5	non-spliced	0.92425	1.55156		GADKNVVVF	0.92425	1.55156		GADKNVVVF	0.92425	1.55156	1.55156	0	0
20120322_EXQ1_MiBa_SA_HCC1143_1_A	8734	SELERQKGL		28.5	non-spliced	0.9114	3.36395		SELERQKGL	0.9114	3.36395		SELERQKGL	0.9114	3.36395	3.40274	0	0
20120515_EXQ3_MiBa_SA_HCT116_mHLA-1	1109	HTDPQPSNK		28.5	non-spliced	0.88723	2.54507	2.54507	HTDPQPSNK	0.88723	2.54507		HTDPQPSNK	0.88723	2.54507		0	0
20120515_EXQ3_MiBa_SA_HCT116_mHLA-1	24005	TSDHFETIMKY		28.5	non-spliced	0.90193	3.75334		TSDHFETIMKY	0.90193	3.75334		TSDHFETIMKY	0.90193	3.75334	4.24195	0	0
20120515_EXQ3_MiBa_SA_HCT116_mHLA-1	4396	AERDLQHHEA		28.5	non-spliced	0.62696	2.21256		AERDLQHHEA	0.62696	2.21256		AERDLQHHEA	0.62696	2.21256	2.46146	0	0
20120518_EXQ0_MiBa_SA_HCT116_mHLA-2	11535	AEQDPDELNKA		28.5	non-spliced	0.87769	3.90081		AEQDPDELNKA	0.87769	3.90081	3.90081	AEQDPDELNKA	0.87769	3.90081		0	0
20120518_EXQ0_MiBa_SA_HCT116_mHLA-2	6763	AESPASRQAAA		28.5	non-spliced	0.73764	2.4152		AESPASRQAAA	0.73764	2.4152		AESPASRQAAA	0.73764	2.4152	3.05648	0	0
20120619_EXQ6_MiBa_SA_HCT116_2_mHLA_2hr	6247	AEQTAAREQA		28.5	non-spliced	0.80542	2.26774	2.6861	AEQTAAREQA	0.80542	2.26774		AEQTAAREQA	0.80542	2.26774		0	0
20120321_EXQ1_MiBa_SA_HCC1143_2	5377	RYRPGTVAR	6,7,8	28.51	spliced	0.8188	3.19534	3.49932	YRPRSIQR	0.397	-4.00856	-3.42325	RVLmGGTLGR	0.21116	-5.06225	-5.02909	7.2039	5	yes	yes	yes	yes	yes	yes
20120322_EXQ1_MiBa_SA_HCC1143_1_A	7776	VGRLITNERR	6	28.51	spliced	0.35794	-1.74501	-1.74501	RIGVITNRER	0.93459	3.86472	3.93302	RIGVITNRER	0.93459	3.86472		-5.60973	6	yes
20120518_EXQ0_MiBa_SA_HCT116_mHLA-2	17611	HSDPESDFY		28.51	non-spliced	0.92708	1.73069		HSDPESDFY	0.92708	1.73069		HSDPESDFY	0.92708	1.73069	2.00748	0	0
20120617_EXQ0_MiBa_SA_HCT116_1_mHLA_2hr	25521	RLPPPFGPI		28.51	spliced	0.21786	-3.42918	-3.42918	RLPPPFPGL	0.90646	1.96128		RLPPPFPGL	0.90646	1.96128	2.02254	-5.39046	2	yes
20120617_EXQ0_MiBa_SA_HCT116_1_mHLA_2hr	4102	NMDEKSQRY		28.51	non-spliced	0.81887	2.9071		NMDEKSQRY	0.81887	2.9071		NMDEKSQRY	0.81887	2.9071	3.70485	0	0
20120619_EXQ6_MiBa_SA_HCT116_2_mHLA_2hr	32686	SLYPFQIHSI		28.51	non-spliced	0.61279	0.801334		SLYPFQIHSI	0.61279	0.801334		SLYPFQIHSI	0.61279	0.801334	0.801334	0	0
20120619_EXQ6_MiBa_SA_HCT116_2_mHLA_2hr	7195	REKDDKLTP		28.51	spliced	0.90014	2.15571	2.15571	PPHLTPEITP	0.26453	-2.843	-2.843	KVANESQKTP	0.69428	0.120291	1.02278	2.03542	7	yes	yes	yes	yes	yes	yes
20120321_EXQ1_MiBa_SA_HCC1143_1	7801	SVKKELGRAL	6	28.52	spliced	0.78012	1.94795	2.20722	SVKKELLQR	0.79664	3.08039	3.26733	SVKKELLQR	0.79664	3.08039		-1.13244	4	yes	yes	yes
20120321_EXQ1_MiBa_SA_HCC1143_2	9294	TAVIDHHNY		28.52	non-spliced	0.89612	3.25171		TAVIDHHNY	0.89612	3.25171		TAVIDHHNY	0.89612	3.25171	3.41545	0	0
20120515_EXQ3_MiBa_SA_HCT116_mHLA-1	24249	LMAPAPSTV		28.52	non-spliced	0.95998	1.83151		LMAPAPSTV	0.95998	1.83151		LMAPAPSTV	0.95998	1.83151	1.94033	0	0
20120518_EXQ0_MiBa_SA_HCT116_mHLA-2	14376	MMDPNSTQRY		28.52	non-spliced	0.97428	2.13544		MMDPNSTQRY	0.97428	2.13544				-15		0	0
20120617_EXQ0_MiBa_SA_HCT116_1_mHLA_2hr	16328	LLPPPPRVGG		28.52	non-spliced	0.38398	-1.55906		LLPPPPRVGG	0.38398	-1.55906		LLPPPPRVGG	0.38398	-1.55906	2.48965	0	0
20120617_EXQ0_MiBa_SA_HCT116_1_mHLA_2hr	5683	EERQPSPEP		28.52	non-spliced	0.63724	-1.17039		EERQPSPEP	0.63724	-1.17039		EERQPSPEP	0.63724	-1.17039	1.16616	0	0
20120321_EXQ1_MiBa_SA_HCC1143_1	12204	IYQSKVREL		28.53	non-spliced	0.91365	2.97265		IYQSKVREL	0.91365	2.97265		IYQSKVREL	0.91365	2.97265	3.13362	0	0
20120321_EXQ1_MiBa_SA_HCC1143_1	16585	GLKQVIIPR		28.53	non-spliced	0.8856	2.68752		GLKQVIIPR	0.8856	2.68752	3.03509	GLKQVIIPR	0.8856	2.68752		0	0
20120321_EXQ1_MiBa_SA_HCC1143_1	16646	AEAIRKLGF	6	28.53	spliced	0.90604	3.76498	3.76498	AEAIRKIGF	0.92453	3.76475	3.8188	AEAIRKIGF	0.92453	3.76475		0.00023	0	yes	yes
20120321_EXQ1_MiBa_SA_HCC1143_1	21700	QDYQRLMTV		28.53	non-spliced	0.91478	3.20751		QDYQRLMTV	0.91478	3.20751	3.20751	QDYQRLMTV	0.91478	3.20751		0	0
20120321_EXQ1_MiBa_SA_HCC1143_2	8624	HFNAPSHIR		28.53	non-spliced	0.9216	4.0715		HFNAPSHIR	0.9216	4.0715	4.0715	HFNAPSHIR	0.9216	4.0715		0	0
20120322_EXQ1_MiBa_SA_HCC1143_1_A	13828	QQLYWSHPR		28.53	non-spliced	0.94671	3.72919		QQLYWSHPR	0.94671	3.72919		QQLYWSHPR	0.94671	3.72919	3.72919	0	0
20120322_EXQ1_MiBa_SA_HCC1143_1_A	15625	SVIPHQKLFRT	9	28.53	spliced	0.91399	3.09632	3.09632	SVIPHQKLFTR	0.93618	3.95865	3.95865	SVIPHQKLFTR	0.93618	3.95865		-0.86233	2	yes	yes	yes
20120515_EXQ3_MiBa_SA_HCT116_mHLA-1	17495	MTERQALSY		28.53	non-spliced	0.81708	1.84356		MTERQALSY	0.81708	1.84356		MTERQALSY	0.81708	1.84356	1.84356	0	0
20120518_EXQ0_MiBa_SA_HCT116_mHLA-2	10085	AEVGSDGERVA		28.53	non-spliced	0.87386	2.635		AEVGSDGERVA	0.87386	2.635	2.635	AEVGSDGERVA	0.87386	2.635		0	0
20120518_EXQ0_MiBa_SA_HCT116_mHLA-2	26712	AEYLGANSVV		28.53	non-spliced	0.9052	1.90381		AEYLGANSVV	0.9052	1.90381	2.22802	AEYLGANSVV	0.9052	1.90381		0	0
20120617_EXQ0_MiBa_SA_HCT116_1_mHLA_2hr	16923	NSDDQAVVL		28.53	non-spliced	0.91032	-1.32768		NSDDQAVVL	0.91032	-1.32768	-1.23823	NSDDQAVVL	0.91032	-1.32768		0	0
20120619_EXQ6_MiBa_SA_HCT116_2_mHLA_2hr	29062	SLADIAQKL		28.53	non-spliced	0.80859	1.971		SLADIAQKL	0.80859	1.971		SLADIAQKL	0.80859	1.971	2.72655	0	0
20120321_EXQ1_MiBa_SA_HCC1143_2	10050	HSVIPPAAR		28.54	non-spliced	0.94715	2.7202		HSVIPPAAR	0.94715	2.7202	2.7202	HSVIPPAAR	0.94715	2.7202		0	0
20120322_EXQ1_MiBa_SA_HCC1143_1_A	14976	RVNIPKVLR		28.54	non-spliced	0.89518	3.19217		RVNIPKVLR	0.89518	3.19217	3.22864			-15		0	0
20120322_EXQ1_MiBa_SA_HCC1143_1_A	15318	IGQSKVFFR		28.54	non-spliced	0.93281	3.53613	3.61398	IGQSKVFFR	0.93281	3.53613		IGQSKVFFR	0.93281	3.53613		0	0
20120322_EXQ1_MiBa_SA_HCC1143_1_A	22704	GPDPSTAIL		28.54	non-spliced	0.88961	1.23918		GPDPSTAIL	0.88961	1.23918		GPDPSTAIL	0.88961	1.23918	1.23918	0	0
20120515_EXQ3_MiBa_SA_HCT116_mHLA-1	16668	AEQLAEKINA		28.54	non-spliced	0.79781	2.11537	2.11537	AEQLAEKINA	0.79781	2.11537		AEQLAEKINA	0.79781	2.11537		0	0
20120515_EXQ3_MiBa_SA_HCT116_mHLA-1	30819	NTDFGDEFY		28.54	non-spliced	0.9218	1.58049	1.62081	NTDFGDEFY	0.9218	1.58049		NTDFGDEFY	0.9218	1.58049		0	0
20120518_EXQ0_MiBa_SA_HCT116_mHLA-2	11763	ILDERHDNY		28.54	non-spliced	0.79707	3.02677				-15		ILDERHDNY	0.79707	3.02677		0	9
20120518_EXQ0_MiBa_SA_HCT116_mHLA-2	36866	AEQLMTLISA		28.54	non-spliced	0.86008	-1.25683		AEQLMTLISA	0.86008	-1.25683		AEQLMTLISA	0.86008	-1.25683	2.29456	0	0
20120617_EXQ0_MiBa_SA_HCT116_1_mHLA_2hr	14138	NTDHQTQLLY		28.54	non-spliced	0.7657	0.219324		NTDHQTQLLY	0.7657	0.219324	3.03977	NTDHQTQLLY	0.7657	0.219324		0	0
20120617_EXQ0_MiBa_SA_HCT116_1_mHLA_2hr	25781	RLIDLPGTEL		28.54	non-spliced	0.82595	1.68757		RLIDLPGTEL	0.82595	1.68757		RLIDLPGTEL	0.82595	1.68757	1.80186	0	0
20120617_EXQ0_MiBa_SA_HCT116_1_mHLA_2hr	26443	SLYPFQIHSI		28.54	non-spliced	0.53582	0.298961		SLYPFQIHSI	0.53582	0.298961		SLYPFQIHSI	0.53582	0.298961	0.801334	0	0
20120619_EXQ6_MiBa_SA_HCT116_2_mHLA_2hr	17104	FFTSVSRPGR		28.54	non-spliced	0.84358	3.28292		FFTSVSRPGR	0.84358	3.28292	3.44336	FFTSVSRPGR	0.84358	3.28292		0	0
20120321_EXQ1_MiBa_SA_HCC1143_2	936	KVRNGHIKR		28.55	non-spliced	0.83329	2.26187	2.26187	VKEPPILRVG	0.00321	-9.94357	-9.94357	KVRNGHIKR	0.83329	2.26187		0	8
20120515_EXQ3_MiBa_SA_HCT116_mHLA-1	21868	DLDHSIGTQY		28.55	non-spliced	0.8632	2.26884		DLDHSIGTQY	0.8632	2.26884	2.26884	DLDHSIGTQY	0.8632	2.26884		0	0
20120515_EXQ3_MiBa_SA_HCT116_mHLA-1	3261	KTDGKKSYY		28.55	non-spliced	0.72212	1.77585		KTDGKKSYY	0.72212	1.77585	3.5796	KTDGKKSYY	0.72212	1.77585		0	0
20120617_EXQ0_MiBa_SA_HCT116_1_mHLA_2hr	8425	KIGDEPPKV		28.55	non-spliced	0.85251	2.60926		KIGDEPPKV	0.85251	2.60926	3.06392	KIGDEPPKV	0.85251	2.60926		0	0
20120619_EXQ6_MiBa_SA_HCT116_2_mHLA_2hr	14805	SSDRTITEY		28.55	non-spliced	0.83353	1.80514	2.1668	SSDRTITEY	0.83353	1.80514		SSDRTITEY	0.83353	1.80514		0	0
20120619_EXQ6_MiBa_SA_HCT116_2_mHLA_2hr	25374	AEANFRIYP		28.55	non-spliced	0.75635	1.52777		AEANFRIYP	0.75635	1.52777		AEANFRIYP	0.75635	1.52777	1.52777	0	0
20120321_EXQ1_MiBa_SA_HCC1143_2	17235	SRSLVLNRL		28.57	non-spliced	0.91506	2.94515		SRSLVLNRL	0.91506	2.94515		SRSLVLNRL	0.91506	2.94515	3.35719	0	0
20120515_EXQ3_MiBa_SA_HCT116_mHLA-1	12963	ALGPTGGRV		28.57	spliced	0.87213	2.0072	2.0072	ALGPTGRGV	0.93628	2.12202		ALGPTGRGV	0.93628	2.12202	2.12586	-0.11482	2	yes	yes	yes
20120617_EXQ0_MiBa_SA_HCT116_1_mHLA_2hr	10147	RMSDVVKGV		28.57	non-spliced	0.86574	1.53303		RMSDVVKGV	0.86574	1.53303		RMSDVVKGV	0.86574	1.53303	1.59794	0	0
20120617_EXQ0_MiBa_SA_HCT116_1_mHLA_2hr	10394	AEVETRIEA		28.57	non-spliced	0.89096	2.22881	2.22881	DLAQTRDVV	0.26762	-5.26033	-5.26033	EAKADDIVGP	0.38732	-4.83334	-4.83334	7.06215	7
20120617_EXQ0_MiBa_SA_HCT116_1_mHLA_2hr	10812	EERPPTLSA		28.57	non-spliced	0.8314	0.799331		EERPPTLSA	0.8314	0.799331		EERPPTLSA	0.8314	0.799331	1.89514	0	0
20120617_EXQ0_MiBa_SA_HCT116_1_mHLA_2hr	25548	DEDLVARVF		28.57	non-spliced	0.89277	2.31339		DEDLVARVF	0.89277	2.31339		DEDLVARVF	0.89277	2.31339	2.31339	0	0
20120617_EXQ0_MiBa_SA_HCT116_1_mHLA_2hr	9973	GTWNGTTRV		28.57	non-spliced	0.90393	0.772984	0.772984	DEEKKWKMRRNQFW	0.00772	-10.2585	-10.2585	GTWNGTTRV	0.90393	0.772984		0	13
20120619_EXQ6_MiBa_SA_HCT116_2_mHLA_2hr	22451	FGDSGRLYY		28.57	non-spliced	0.86384	2.36311		FGDSGRLYY	0.86384	2.36311		FGDSGRLYY	0.86384	2.36311	2.94951	0	0
20120321_EXQ1_MiBa_SA_HCC1143_1	19612	FPDSPGGTSY		28.58	non-spliced	0.94657	2.19663		FPDSPGGTSY	0.94657	2.19663		FPDSPGGTSY	0.94657	2.19663	2.35714	0	0
20120321_EXQ1_MiBa_SA_HCC1143_2	18822	NADGTYQVEY		28.58	non-spliced	0.63921	0.116468		NADGTYQVEY	0.63921	0.116468	2.54639	NADGTYQVEY	0.63921	0.116468		0	0
20120322_EXQ1_MiBa_SA_HCC1143_1_A	5332	AATGPGVTRQK	6	28.58	spliced	0.64964	1.58234	1.99993	ATRSKAGGLPGA	0.45004	-3.14236		ATRSKAGGLPGA	0.45004	-3.14236	-3.14236	4.7247	10	yes	yes	yes	yes	yes	yes
20120518_EXQ0_MiBa_SA_HCT116_mHLA-2	26613	SENEEFVEV		28.58	non-spliced	0.8367	1.10515		SENEEFVEV	0.8367	1.10515		SENEEFVEV	0.8367	1.10515	1.76168	0	0
20120518_EXQ0_MiBa_SA_HCT116_mHLA-2	32392	LLPEGPPAI		28.58	non-spliced	0.92093	1.26992		LLPEGPPAI	0.92093	1.26992	2.12309	LLPEGPPAI	0.92093	1.26992		0	0
20120619_EXQ6_MiBa_SA_HCT116_2_mHLA_2hr	7166	AEAEARSTP		28.58	non-spliced	0.63629	-0.0998982		AEAEARSTP	0.63629	-0.0998982	0.896168	AEAEARSTP	0.63629	-0.0998982		0	0
20120321_EXQ1_MiBa_SA_HCC1143_1	5127	SRHPTGNSI		28.59	non-spliced	0.91328	2.92517		SRHPTGNSI	0.91328	2.92517	2.92517	SRHPTGNSI	0.91328	2.92517		0	0
20120322_EXQ1_MiBa_SA_HCC1143_1_A	5781	STRSVSSSSYR		28.59	non-spliced	0.95629	4.45941		STRSVSSSSYR	0.95629	4.45941	4.73055	STRSVSSSSYR	0.95629	4.45941		0	0
20120515_EXQ3_MiBa_SA_HCT116_mHLA-1	2663	AEQSKAEEA		28.59	non-spliced	0.59945	-1.48389		AEQSKAEEA	0.59945	-1.48389				-15		0	0
20120518_EXQ0_MiBa_SA_HCT116_mHLA-2	12561	QTESQQIRY		28.59	non-spliced	0.89855	2.64868	2.64868	QTESQQIRY	0.89855	2.64868		QTESQQIRY	0.89855	2.64868		0	0
20120619_EXQ6_MiBa_SA_HCT116_2_mHLA_2hr	11215	LTEKANHYY		28.59	non-spliced	0.80625	2.80029		LTEKANHYY	0.80625	2.80029		LTEKANHYY	0.80625	2.80029	2.80029	0	0
20120619_EXQ6_MiBa_SA_HCT116_2_mHLA_2hr	27271	NTAGGFQQLL	1,2	28.59	spliced	0.50762	-1.4072	-1.4072	DERFQQIL	0.82901	1.19157		DERFQQIL	0.82901	1.19157	1.19157	-2.59877	5	yes
20120321_EXQ1_MiBa_SA_HCC1143_1	6778	QINQRGIGRT		28.6	spliced	0.69689	0.283784	0.283784	QINQQISRR	0.88163	0.143171	0.153866	QLLVDAGASLR	0.52613	-3.13647	-3.13647	0.140613	4	yes	yes	yes	yes	yes
20120321_EXQ1_MiBa_SA_HCC1143_2	24700	TDSERLLNF		28.6	non-spliced	0.93884	2.74477		TDSERLLNF	0.93884	2.74477		TDSERLLNF	0.93884	2.74477	2.98032	0	0
20120515_EXQ3_MiBa_SA_HCT116_mHLA-1	21728	FLDHDVDPLT	7	28.6	spliced	0.02927	-8.73622	-8.73622	FLDHRFSSY	0.82278	2.70514	2.70514	FLDHRFSSY	0.82278	2.70514		-11.4414	6	yes
20120518_EXQ0_MiBa_SA_HCT116_mHLA-2	13692	SESQVHMMA		28.6	non-spliced	0.9537	1.78243		SESQVHMMA	0.9537	1.78243		SESQVHMMA	0.9537	1.78243	2.08517	0	0
20120518_EXQ0_MiBa_SA_HCT116_mHLA-2	6007	EERPQHPVS		28.6	non-spliced	0.84762	1.73775		EERPQHPVS	0.84762	1.73775	2.17223	LTSLCYGAPP	0.08403	-6.42478	-6.42478	0	0
20120617_EXQ0_MiBa_SA_HCT116_1_mHLA_2hr	14299	LTDRELEEY		28.6	non-spliced	0.8195	1.52463		LTDRELEEY	0.8195	1.52463	2.42314	LTDRELEEY	0.8195	1.52463		0	0
20120617_EXQ0_MiBa_SA_HCT116_1_mHLA_2hr	7375	QERHFLQQA		28.6	non-spliced	0.60505	-0.415103		QERHFLQQA	0.60505	-0.415103	2.13451	QAGLQEALQAAG	0.36854	-1.8355	-1.8355	0	0
20120619_EXQ6_MiBa_SA_HCT116_2_mHLA_2hr	18993	EEIEVDSRVA		28.6	non-spliced	0.75421	1.3426		EEIEVDSRVA	0.75421	1.3426	2.59731	EEIEVDSRVA	0.75421	1.3426		0	0
20120619_EXQ6_MiBa_SA_HCT116_2_mHLA_2hr	23416	AEIETELQA		28.6	non-spliced	0.92835	1.49227	1.49227	AEIETELQA	0.92835	1.49227		AEIETELQA	0.92835	1.49227		0	0
20120619_EXQ6_MiBa_SA_HCT116_2_mHLA_2hr	33639	EEFDPFFRY		28.6	non-spliced	0.90059	2.08706		EEFDPFFRY	0.90059	2.08706	2.08706	EEFDPFFRY	0.90059	2.08706		0	0
20120321_EXQ1_MiBa_SA_HCC1143_2	22114	KADGVPVYL		28.61	non-spliced	0.91411	2.00887		KADGVPVYL	0.91411	2.00887	2.07077	KADGVPVYL	0.91411	2.00887		0	0
20120322_EXQ1_MiBa_SA_HCC1143_1_A	6115	RTVEESSRIQR		28.61	non-spliced	0.91534	4.79347		RTVEESSRIQR	0.91534	4.79347		RTVEESSRIQR	0.91534	4.79347	4.81888	0	0
20120515_EXQ3_MiBa_SA_HCT116_mHLA-1	15174	WSQHYHQGYY		28.61	non-spliced	0.7996	3.92376		WSQHYHQGYY	0.7996	3.92376	3.92376	WSQHYHQGYY	0.7996	3.92376		0	0
20120515_EXQ3_MiBa_SA_HCT116_mHLA-1	23601	LSERYAELY		28.61	non-spliced	0.88672	0.983403		ESLRYAEYL	0.47264	-2.94048	-2.94048			-15		3.92388	4
20120619_EXQ6_MiBa_SA_HCT116_2_mHLA_2hr	15158	AVGDGPPRV		28.61	non-spliced	0.88302	1.24802		AVGDGPPRV	0.88302	1.24802	1.44384	AVGDGPPRV	0.88302	1.24802		0	0
20120321_EXQ1_MiBa_SA_HCC1143_1	20938	TTFPRPVTV		28.62	non-spliced	0.96113	2.71693		TTFPRPVTV	0.96113	2.71693	2.85008	TTFPRPVTV	0.96113	2.71693		0	0
20120321_EXQ1_MiBa_SA_HCC1143_1	5517	AATGPGVTRQK	6	28.62	spliced	0.63941	1.99993	1.99993	ATRSKAGGLPGA	0.45032	-3.60251		RSGRKKEAPG	0.37758	-3.83228	-3.83228	5.60244	10	yes	yes	yes	yes	yes	yes
20120321_EXQ1_MiBa_SA_HCC1143_2	6006	RIKETDEQRLR		28.62	non-spliced	0.87296	3.89082		RIKETDEQRLR	0.87296	3.89082		RIKETDEQRLR	0.87296	3.89082	3.89082	0	0
20120321_EXQ1_MiBa_SA_HCC1143_2	8331	STARHLYLR		28.62	non-spliced	0.89789	2.82428		PKMCRRLR	0.71766	-1.95541	-1.95541	STARHLYLR	0.89789	2.82428		0	7
20120515_EXQ3_MiBa_SA_HCT116_mHLA-1	6485	HENESVYKA		28.62	non-spliced	0.85608	1.23034		HENESVYKA	0.85608	1.23034	1.56312	HENESVYKA	0.85608	1.23034		0	0
20120617_EXQ0_MiBa_SA_HCT116_1_mHLA_2hr	23920	MEVDPIGHLY		28.62	non-spliced	0.82052	2.61866		MEVDPIGHLY	0.82052	2.61866	2.61866	MEVDPIGHLY	0.82052	2.61866		0	0
20120619_EXQ6_MiBa_SA_HCT116_2_mHLA_2hr	8074	DDEDDDVDTK		28.62	non-spliced	0.76954	2.32467	2.32467	DDEDDDVDTK	0.76954	2.32467		DDEDDDVDTK	0.76954	2.32467		0	0
20120619_EXQ6_MiBa_SA_HCT116_2_mHLA_2hr	8137	HENESVYKA		28.62	non-spliced	0.79134	0.824215		HENESVYKA	0.79134	0.824215	1.56312	HENESVYKA	0.79134	0.824215		0	0
20120321_EXQ1_MiBa_SA_HCC1143_1	17597	KTRDEYLSLVAR		28.63	non-spliced	0.93793	4.78466		KTRDEYLSLVAR	0.93793	4.78466		KTRDEYLSLVAR	0.93793	4.78466	4.78466	0	0
20120322_EXQ1_MiBa_SA_HCC1143_1_A	28627	SRPDLPLLV		28.63	non-spliced	0.91912	1.80863		SRPDLPLLV	0.91912	1.80863	1.93854	SRPDLPLLV	0.91912	1.80863		0	0
20120515_EXQ3_MiBa_SA_HCT116_mHLA-1	19331	YTDMESEDY		28.63	non-spliced	0.89305	1.19183		YTDMESEDY	0.89305	1.19183	1.5415	YTDMESEDY	0.89305	1.19183		0	0
20120515_EXQ3_MiBa_SA_HCT116_mHLA-1	6328	KEHQRILAA	8	28.63	spliced	0.75796	2.33232	2.33232	EKRLGAHLAA	0.39927	-3.07535	-3.07535	KEKFVMRK	0.22344	-3.67937	-2.90818	5.40767	6	yes	yes	yes	yes	yes	yes
20120518_EXQ0_MiBa_SA_HCT116_mHLA-2	15382	AEMPQNYRP		28.63	non-spliced	0.79619	1.18788		AEMPQNYRP	0.79619	1.18788		AEMPQNYRP	0.79619	1.18788	2.0936	0	0
20120518_EXQ0_MiBa_SA_HCT116_mHLA-2	26133	LSDFESGLKY		28.63	non-spliced	0.53621	0.451205	2.45248	LSDFESGLKY	0.53621	0.451205		LSDFESGLKY	0.53621	0.451205		0	0
20120619_EXQ6_MiBa_SA_HCT116_2_mHLA_2hr	17425	YSDGYGRVY		28.63	non-spliced	0.83137	0.917958		YSDGYGRVY	0.83137	0.917958	1.64353	YSDGYGRVY	0.83137	0.917958		0	0
20120619_EXQ6_MiBa_SA_HCT116_2_mHLA_2hr	3097	AEQAKVKKA		28.63	non-spliced	0.77534	2.43302		AEQAKVKKA	0.77534	2.43302		AEQAKVKKA	0.77534	2.43302	2.43302	0	0
20120321_EXQ1_MiBa_SA_HCC1143_1	14981	PAPPPPPPP		28.64	non-spliced	0.72979	1.01977		PAPPPPPPP	0.72979	1.01977		PAPPPPPPP	0.72979	1.01977	1.43153	0	0
20120321_EXQ1_MiBa_SA_HCC1143_1	9549	KELAGRKVF	2	28.64	spliced	0.31316	-5.34406	-5.34406	KRPSSVKVF	0.93658	2.99317		KRPSSVKVF	0.93658	2.99317	3.00137	-8.33723	5	yes
20120515_EXQ3_MiBa_SA_HCT116_mHLA-1	10512	RESTGAQVQVA		28.64	non-spliced	0.8697	2.98305	2.98305	VQLYHTSQIG	0.57325	-2.12934	-2.12934	RESTGAQVQVA	0.8697	2.98305		0	10
20120515_EXQ3_MiBa_SA_HCT116_mHLA-1	33010	AEEFPNLAV		28.64	non-spliced	0.79761	1.35812		AEEFPNLAV	0.79761	1.35812		AEEFPNLAV	0.79761	1.35812	1.7667	0	0
20120515_EXQ3_MiBa_SA_HCT116_mHLA-1	8761	ILEKKVEKV		28.64	non-spliced	0.88951	3.49123		ILEKKVEKV	0.88951	3.49123		ILEKKVEKV	0.88951	3.49123	3.76045	0	0
20120518_EXQ0_MiBa_SA_HCT116_mHLA-2	8689	TTDKKSLAY		28.64	non-spliced	0.79873	2.42169		TTDKKSLAY	0.79873	2.42169	2.8616	TTDKKSLAY	0.79873	2.42169		0	0
20120617_EXQ0_MiBa_SA_HCT116_1_mHLA_2hr	20205	HEIITLEQY		28.64	non-spliced	0.78765	0.348925		HEIITLEQY	0.78765	0.348925	0.348925	HEIITLEQY	0.78765	0.348925		0	0
20120617_EXQ0_MiBa_SA_HCT116_1_mHLA_2hr	25858	SLFRVITEV		28.64	non-spliced	0.69496	1.15624		SLFRVITEV	0.69496	1.15624		SLFRVITEV	0.69496	1.15624	1.15624	0	0
20120619_EXQ6_MiBa_SA_HCT116_2_mHLA_2hr	32054	KIWDPNEFAV		28.64	spliced	0.7186	1.38931	1.38931	KLWDPNEFAV	0.69278	1.18379		KLWDPNEFAV	0.69278	1.18379	1.18379	0.20552	0	yes	yes
20120322_EXQ1_MiBa_SA_HCC1143_1_A	8931	KAKQGYVIYR		28.65	non-spliced	0.93107	3.9759		KAKQGYVIYR	0.93107	3.9759	3.9759	KAKQGYVIYR	0.93107	3.9759		0	0
20120322_EXQ1_MiBa_SA_HCC1143_1_A	9477	FRSGSSRVL		28.65	non-spliced	0.85319	3.12737		FRSGSSRVL	0.85319	3.12737		FRSGSSRVL	0.85319	3.12737	3.12737	0	0
20120518_EXQ0_MiBa_SA_HCT116_mHLA-2	18974	VADKVHLMY		28.65	non-spliced	0.77433	0.572563		VADKVHLMY	0.77433	0.572563		VADKVHLMY	0.77433	0.572563	3.35333	0	0
20120518_EXQ0_MiBa_SA_HCT116_mHLA-2	25500	RVLPPSALQSV		28.65	non-spliced	0.81597	0.86084		RVLPPSALQSV	0.81597	0.86084	3.56894	RVLPPSALQSV	0.81597	0.86084		0	0
20120617_EXQ0_MiBa_SA_HCT116_1_mHLA_2hr	13443	IADMGHLKY		28.65	non-spliced	0.76362	1.58834		IADMGHLKY	0.76362	1.58834		IADMGHLKY	0.76362	1.58834	4.02836	0	0
20120617_EXQ0_MiBa_SA_HCT116_1_mHLA_2hr	5240	HESGHAIIA		28.65	non-spliced	0.47455	-1.10295		HESGHAIIA	0.47455	-1.10295		HESGHAIIA	0.47455	-1.10295	1.54254	0	0
20120617_EXQ0_MiBa_SA_HCT116_1_mHLA_2hr	7934	SERPKESMYI	9	28.65	spliced	0.25217	-1.81521	-1.81521	LDMRDQVSLY	0.53886	-3.53457	-3.53457	ERSNIVDMLY	0.46662	-2.97424		1.15903	8	yes
20120321_EXQ1_MiBa_SA_HCC1143_1	6886	KEDTGKTAF		28.66	non-spliced	0.85816	3.24074		KEDTGKTAF	0.85816	3.24074		KEDTGKTAF	0.85816	3.24074	3.39141	0	0
20120322_EXQ1_MiBa_SA_HCC1143_1_A	21662	NADDLDVAY		28.66	non-spliced	0.70973	-0.186813		NADDLDVAY	0.70973	-0.186813				-15		0	0
20120518_EXQ0_MiBa_SA_HCT116_mHLA-2	27785	YLPPATQVV		28.66	non-spliced	0.98309	2.14416	2.14416	YLPPATQVV	0.98309	2.14416		YLPPATQVV	0.98309	2.14416		0	0
20120617_EXQ0_MiBa_SA_HCT116_1_mHLA_2hr	13318	RTDLHSTWQY		28.66	non-spliced	0.76013	2.21664		RTDLHSTWQY	0.76013	2.21664	3.0411	RTDLHSTWQY	0.76013	2.21664		0	0
20120619_EXQ6_MiBa_SA_HCT116_2_mHLA_2hr	12922	AELRHVMTA	8	28.66	spliced	0.77921	2.06392	2.06392	QHNKVVMTA	0.32889	-3.81033	-2.95282	TAFVVERGF	0.47994	-4.48159	-3.46474	5.87425	5	yes	yes	yes	yes	yes	yes
20120619_EXQ6_MiBa_SA_HCT116_2_mHLA_2hr	33168	TLAEEVVAL		28.66	non-spliced	0.93362	1.53793		TLAEEVVAL	0.93362	1.53793		TLAEEVVAL	0.93362	1.53793	2.00576	0	0
20120321_EXQ1_MiBa_SA_HCC1143_2	8623	KFRPGEKTF	5	28.67	spliced	0.67771	0.35246	0.35246	FRKPGEKTF	0.79562	1.96034	1.96034	FRKPGEKTF	0.79562	1.96034		-1.60788	2	yes	yes	yes
20120322_EXQ1_MiBa_SA_HCC1143_1_A	2075	KQKSPDGVHR		28.67	non-spliced	0.56344	-0.287872		LAPHFNSLPR	0.05039	-9.2816	-9.2816	KQKSPDGVHR	0.56344	-0.287872	0.546209	0	9
20120515_EXQ3_MiBa_SA_HCT116_mHLA-1	13354	TSDNGKDGLAY		28.67	non-spliced	0.8063	2.40581		NLYHCLSAY	0.79069	-1.55625	-1.55625	TSDNGKDGLAY	0.8063	2.40581	3.13527	0	8
20120518_EXQ0_MiBa_SA_HCT116_mHLA-2	26427	AIDEDVLRY		28.67	non-spliced	0.92258	1.52657		AIDEDVLRY	0.92258	1.52657	2.55869	AIDEDVLRY	0.92258	1.52657		0	0
20120619_EXQ6_MiBa_SA_HCT116_2_mHLA_2hr	10876	AEQQLLHHA		28.67	non-spliced	0.72933	1.78065		AEQQLLHHA	0.72933	1.78065	2.05404	AEQQLLHHA	0.72933	1.78065		0	0
20120619_EXQ6_MiBa_SA_HCT116_2_mHLA_2hr	23498	ARGPIQILN		28.67	non-spliced	0.87847	1.70176		TKQHKLLN	0.29982	-3.39754	-3.39754	ARGPIQILN	0.87847	1.70176	2.22094	0	6
20120619_EXQ6_MiBa_SA_HCT116_2_mHLA_2hr	6025	AESPASRQA		28.67	non-spliced	0.85794	1.80424		AESPASRQA	0.85794	1.80424		AESPASRQA	0.85794	1.80424	2.13338	0	0
20120322_EXQ1_MiBa_SA_HCC1143_1_A	16282	VAAPEHISY		28.68	non-spliced	0.94569	1.46105		AGLPETQDR	0.24788	-4.64614	-4.64614	VAAPEHISY	0.94569	1.46105	3.06091	0	7
20120322_EXQ1_MiBa_SA_HCC1143_1_A	3950	ASKPLHVRR		28.68	non-spliced	0.92082	2.54791		ASKPLHVRR	0.92082	2.54791		ASKPLHVRR	0.92082	2.54791	2.54791	0	0
20120515_EXQ3_MiBa_SA_HCT116_mHLA-1	11675	AEQDPDELNKA		28.68	non-spliced	0.91005	3.14231		AEQDPDELNKA	0.91005	3.14231	3.90081	AEQDPDELNKA	0.91005	3.14231		0	0
20120518_EXQ0_MiBa_SA_HCT116_mHLA-2	21510	EERSPSWISA		28.68	non-spliced	0.85576	-0.593647		EERSPSWISA	0.85576	-0.593647		EERSPSWISA	0.85576	-0.593647	1.88603	0	0
20120321_EXQ1_MiBa_SA_HCC1143_2	23072	KENPLQFKF		28.69	non-spliced	0.8829	2.61451				-15		KENPLQFKF	0.8829	2.61451	2.89983	0	9
20120617_EXQ0_MiBa_SA_HCT116_1_mHLA_2hr	15886	ILDNSPASY		28.69	non-spliced	0.96227	1.70332		ILDNSPASY	0.96227	1.70332		ILDNSPASY	0.96227	1.70332	1.74276	0	0
20120617_EXQ0_MiBa_SA_HCT116_1_mHLA_2hr	16149	QTEKQRIIWGY		28.69	non-spliced	0.76704	3.38413		QTEKQRIIWGY	0.76704	3.38413		QTEKQRIIWGY	0.76704	3.38413	3.38413	0	0
20120617_EXQ0_MiBa_SA_HCT116_1_mHLA_2hr	7508	AENDRFEEA		28.69	non-spliced	0.70205	0.808925		AENDRFEEA	0.70205	0.808925	1.30878	AENDRFEEA	0.70205	0.808925		0	0
20120619_EXQ6_MiBa_SA_HCT116_2_mHLA_2hr	18337	DKETYELRY		28.69	non-spliced	0.91165	2.94196		DKETYELRY	0.91165	2.94196		DKETYELRY	0.91165	2.94196	2.94196	0	0
20120321_EXQ1_MiBa_SA_HCC1143_1	10753	SSQDPRPATGRF		28.7	non-spliced	0.97577	1.75401	1.75401	SSQDPRPATGRF	0.97577	1.75401		SSQDPRPATGRF	0.97577	1.75401		0	0
20120515_EXQ3_MiBa_SA_HCT116_mHLA-1	26186	DEYGVSQAI		28.7	spliced	0.93445	1.8389	1.8389			-15		DEYGVSQAL	0.92357	1.76028		0.07862	9	yes	yes	yes	yes
20120515_EXQ3_MiBa_SA_HCT116_mHLA-1	30371	GEFGGFGSV		28.7	non-spliced	0.83993	1.66902		GEFGGFGSV	0.83993	1.66902	1.7724	GEFGGFGSV	0.83993	1.66902		0	0
20120518_EXQ0_MiBa_SA_HCT116_mHLA-2	15437	AEAPPGVET		28.7	non-spliced	0.96674	1.20705		AEAPPGVET	0.96674	1.20705	1.34244	AEAPPGVET	0.96674	1.20705		0	0
20120518_EXQ0_MiBa_SA_HCT116_mHLA-2	6507	PTESSQNGKQY		28.7	non-spliced	0.7546	3.30931		PTESSQNGKQY	0.7546	3.30931		PTESSQNGKQY	0.7546	3.30931	3.53916	0	0
20120617_EXQ0_MiBa_SA_HCT116_1_mHLA_2hr	4381	TETRVNAQA		28.7	non-spliced	0.75302	0.727074		TETRVNAQA	0.75302	0.727074	1.432	TETRVNAQA	0.75302	0.727074		0	0
20120619_EXQ6_MiBa_SA_HCT116_2_mHLA_2hr	16458	YTETEPYHNY		28.7	non-spliced	0.81477	2.33116		YTETEPYHNY	0.81477	2.33116		YTETEPYHNY	0.81477	2.33116	2.97236	0	0
20120619_EXQ6_MiBa_SA_HCT116_2_mHLA_2hr	30471	ATQLAADLLKY		28.7	non-spliced	0.80033	3.32012		ATQLAADLLKY	0.80033	3.32012		ATQLAADLLKY	0.80033	3.32012	3.58632	0	0
20120321_EXQ1_MiBa_SA_HCC1143_1	20775	DNEFGYSNRVV		28.71	non-spliced	0.84077	1.48431	1.48431	DNEFGYSNRVV	0.84077	1.48431		DNEFGYSNRVV	0.84077	1.48431		0	0
20120321_EXQ1_MiBa_SA_HCC1143_1	5421	SVDQKTVAR		28.71	non-spliced	0.89988	3.38394	3.60596	SVDQKTVAR	0.89988	3.38394		SVDQKTVAR	0.89988	3.38394		0	0
20120321_EXQ1_MiBa_SA_HCC1143_2	13431	SYGPGPSLR		28.71	non-spliced	0.93308	2.71459		SYGPGPSLR	0.93308	2.71459	2.71459	SYGPGPSLR	0.93308	2.71459		0	0
20120322_EXQ1_MiBa_SA_HCC1143_1_A	4808	RTNGSALCTR		28.71	non-spliced	0.48327	-2.23351	-1.57672	RTTMERER	0.67367	-1.31537	-1.23074	YWGVAPETR	0.08671	-6.84957	-6.84957	-0.91814	7
20120515_EXQ3_MiBa_SA_HCT116_mHLA-1	16357	AEMPQNYRP		28.71	non-spliced	0.92353	2.0936		AEMPQNYRP	0.92353	2.0936		AEMPQNYRP	0.92353	2.0936	2.0936	0	0
20120515_EXQ3_MiBa_SA_HCT116_mHLA-1	16432	RMLPHAPGV		28.71	non-spliced	0.60792	0.372294		RMLPHAPGV	0.60792	0.372294		RMLPHAPGV	0.60792	0.372294	1.95398	0	0
20120518_EXQ0_MiBa_SA_HCT116_mHLA-2	23042	KLGSVPVTV		28.71	non-spliced	0.85897	1.79963		KLGSVPVTV	0.85897	1.79963		KLGSVPVTV	0.85897	1.79963	2.14752	0	0
20120617_EXQ0_MiBa_SA_HCT116_1_mHLA_2hr	18671	DTDHYFLRY		28.71	non-spliced	0.77845	2.05343		DTDHYFLRY	0.77845	2.05343		DTDHYFLRY	0.77845	2.05343	3.44572	0	0
20120619_EXQ6_MiBa_SA_HCT116_2_mHLA_2hr	14832	EEATIIHHY		28.71	non-spliced	0.72856	1.78843	1.78843	EEATIIHHY	0.72856	1.78843		EEATIIHHY	0.72856	1.78843		0	0
20120619_EXQ6_MiBa_SA_HCT116_2_mHLA_2hr	5464	GSEEKNERY		28.71	non-spliced	0.84915	3.48431		GSEEKNERY	0.84915	3.48431		GSEEKNERY	0.84915	3.48431	3.48431	0	0
20120321_EXQ1_MiBa_SA_HCC1143_2	10265	ARHMLAQAV	3	28.72	spliced	0.80387	1.6043	1.6043	ARHPFAQAV	0.90749	2.70058	2.71721	ARHPFAQAV	0.90749	2.70058		-1.09628	2	yes	yes	yes
20120321_EXQ1_MiBa_SA_HCC1143_2	9388	STYLRPPHTSR		28.72	non-spliced	0.94907	3.84402		STYLRPPHTSR	0.94907	3.84402	3.84402	STYLRPPHTSR	0.94907	3.84402		0	0
20120322_EXQ1_MiBa_SA_HCC1143_1_A	12621	HDHPHALEF		28.72	non-spliced	0.81926	2.66604				-15		HDHPHALEF	0.81926	2.66604		0	9
20120322_EXQ1_MiBa_SA_HCC1143_1_A	19497	REPQATVVF		28.72	non-spliced	0.94206	2.30983		REPQATVVF	0.94206	2.30983		REPQATVVF	0.94206	2.30983	2.34834	0	0
20120515_EXQ3_MiBa_SA_HCT116_mHLA-1	6117	ATDPKAIGH		28.72	non-spliced	0.87322	2.89542		ATDPKAIGH	0.87322	2.89542	2.89542	ATDPKAIGH	0.87322	2.89542		0	0
20120518_EXQ0_MiBa_SA_HCT116_mHLA-2	3372	HKEKGSVAEA	1	28.72	spliced	0.33655	-2.73032	-2.73032	TRGPEPKAEA	0.22194	-4.32518	-2.7686	AEAYLLHPAA	0.55175	-3.6628	-3.6628	0.93248	7	yes
20120617_EXQ0_MiBa_SA_HCT116_1_mHLA_2hr	8170	KLYGKPIRV		28.72	non-spliced	0.69669	1.29958		KLYGKPIRV	0.69669	1.29958		KLYGKPIRV	0.69669	1.29958	3.18124	0	0
20120321_EXQ1_MiBa_SA_HCC1143_1	5394	KSTQPLNTR		28.73	non-spliced	0.95449	2.51664		KSTQPLNTR	0.95449	2.51664		KSTQPLNTR	0.95449	2.51664	2.78438	0	0
20120322_EXQ1_MiBa_SA_HCC1143_1_A	18602	SPLGGERPF		28.73	non-spliced	0.94727	2.193				-15		SPLGGERPF	0.94727	2.193		0	9
20120322_EXQ1_MiBa_SA_HCC1143_1_A	7189	RSYPVTEQR		28.73	non-spliced	0.92996	2.88728		RSYPVTEQR	0.92996	2.88728	3.05798	RSYPVTEQR	0.92996	2.88728		0	0
20120515_EXQ3_MiBa_SA_HCT116_mHLA-1	16559	SVDPDAECKY		28.73	non-spliced	0.33124	-5.25644	-5.25449	SVDCQLEEF	0.08921	-8.00779	-5.26298	TYYGPNEDAP	0.14126	-6.08869	-5.53871	0.83225	6
20120617_EXQ0_MiBa_SA_HCT116_1_mHLA_2hr	19855	LSVGAGPAIL		28.73	non-spliced	0.28401	-3.52675	-3.52675	GLKEGIPAL	0.78456	1.50698	1.74243	GLKEGIPAL	0.78456	1.50698		-5.03373	6
20120619_EXQ6_MiBa_SA_HCT116_2_mHLA_2hr	10848	EVVEEAENGR		28.73	non-spliced	0.54524	0.25857		EVVEEAENGR	0.54524	0.25857		EVVEEAENGR	0.54524	0.25857	0.25857	0	0
20120619_EXQ6_MiBa_SA_HCT116_2_mHLA_2hr	9052	AEENGNVQA		28.73	non-spliced	0.87681	1.25449		AEENGNVQA	0.87681	1.25449	1.41884	AEENGNVQA	0.87681	1.25449		0	0
20120321_EXQ1_MiBa_SA_HCC1143_1	17910	SRYQGVNLY		28.74	non-spliced	0.91325	2.15169		SRYQGVNLY	0.91325	2.15169		SRYQGVNLY	0.91325	2.15169	2.15169	0	0
20120321_EXQ1_MiBa_SA_HCC1143_2	7394	HYVEAEKLRGR		28.74	non-spliced	0.96344	2.32743		HYVEAEKLRGR	0.96344	2.32743		HYVEAEKLRGR	0.96344	2.32743	3.79356	0	0
20120322_EXQ1_MiBa_SA_HCC1143_1_A	9072	RQNPSLPAAR		28.74	non-spliced	0.82152	2.60557		RQNPSLPAAR	0.82152	2.60557		RQRNQTPLP	0.01616	-7.0235	-7.0235	0	0
20120515_EXQ3_MiBa_SA_HCT116_mHLA-1	3105	QEISSNDHAT	7	28.74	spliced	0.01942	-7.96415	-7.96415	ECGSPRSHTA	0.19439	-5.40253	-5.40253	FRCSLCSAT	0.14694	-5.75267	-5.35631	-2.56162	8	yes
20120518_EXQ0_MiBa_SA_HCT116_mHLA-2	17409	YVDDPYQKY		28.74	non-spliced	0.83974	2.36417	2.36417	YVDDPYQKY	0.83974	2.36417		YVDDPYQKY	0.83974	2.36417		0	0
20120518_EXQ0_MiBa_SA_HCT116_mHLA-2	9654	KLDNQVSKV		28.74	non-spliced	0.84507	2.26295		KLDNQVSKV	0.84507	2.26295		KLDNQVSKV	0.84507	2.26295	2.48487	0	0
20120321_EXQ1_MiBa_SA_HCC1143_1	21458	ADSLRLQQL		28.75	non-spliced	0.94625	3.43492		ADSLRLQQL	0.94625	3.43492	3.43492	ADSLRLQQL	0.94625	3.43492		0	0
20120321_EXQ1_MiBa_SA_HCC1143_2	13901	HELIHGSSF		28.75	non-spliced	0.87407	3.15962		HELIHGSSF	0.87407	3.15962	3.15962	HELIHGSSF	0.87407	3.15962		0	0
20120321_EXQ1_MiBa_SA_HCC1143_2	14992	NRYDGIYKV		28.75	non-spliced	0.96531	2.30566		NRYDGIYKV	0.96531	2.30566	2.30566	NRYDGIYKV	0.96531	2.30566		0	0
20120518_EXQ0_MiBa_SA_HCT116_mHLA-2	24276	NTDSPLRYV		28.75	non-spliced	0.87894	1.13847		NTDSPLRYV	0.87894	1.13847		NTDSPLRYV	0.87894	1.13847	2.31649	0	0
20120518_EXQ0_MiBa_SA_HCT116_mHLA-2	27505	IEYPNLQNLE	3	28.75	spliced	0.51267	-2.10289	-2.10289	KMIEDLQNEL	0.64037	0.335118		KMIEDLQNEL	0.64037	0.335118	2.16041	-2.43801	7	yes
20120617_EXQ0_MiBa_SA_HCT116_1_mHLA_2hr	27298	AEQPWPPLP		28.75	non-spliced	0.89947	2.18296		AEQPWPPLP	0.89947	2.18296	2.18296	AEQPWPPLP	0.89947	2.18296		0	0
20120619_EXQ6_MiBa_SA_HCT116_2_mHLA_2hr	18815	AEANSLVNA		28.75	non-spliced	0.8097	0.641635		AEANSLVNA	0.8097	0.641635		AEANSLVNA	0.8097	0.641635	1.15044	0	0
20120321_EXQ1_MiBa_SA_HCC1143_2	16423	YQFTGIKKY		28.76	non-spliced	0.93657	3.31594		YQFTGIKKY	0.93657	3.31594	3.31594	YQFTGIKKY	0.93657	3.31594		0	0
20120321_EXQ1_MiBa_SA_HCC1143_2	2101	RQFEGRHSK		28.76	non-spliced	0.79925	2.9516		RQFEGRHSK	0.79925	2.9516		RQFEGRHSK	0.79925	2.9516	2.9516	0	0
20120515_EXQ3_MiBa_SA_HCT116_mHLA-1	12106	VEKPVGVAA		28.76	non-spliced	0.92151	1.6519		VEKPVGVAA	0.92151	1.6519		VEKPVGVAA	0.92151	1.6519	2.3308	0	0
20120515_EXQ3_MiBa_SA_HCT116_mHLA-1	15664	PGGDEAITA		28.76	non-spliced	0.4578	-5.51045	-5.51045	PGGDEAITA	0.4578	-5.51045		PGGDEAITA	0.4578	-5.51045		0	0
20120515_EXQ3_MiBa_SA_HCT116_mHLA-1	31702	VVLPAPPAV		28.76	non-spliced	0.96814	1.63726		VVLPAPPAV	0.96814	1.63726	1.63726	VVLPAPPAV	0.96814	1.63726		0	0
20120518_EXQ0_MiBa_SA_HCT116_mHLA-2	25186	AIAGAPVTV		28.76	non-spliced	0.92772	1.26628	1.26628	AIAGAPVTV	0.92772	1.26628		AIAGAPVTV	0.92772	1.26628		0	0
20120322_EXQ1_MiBa_SA_HCC1143_1_A	10348	TRSEFYKHI		28.77	non-spliced	0.87336	3.165		TRSEFYKHI	0.87336	3.165		TRSEFYKHI	0.87336	3.165	3.30664	0	0
20120515_EXQ3_MiBa_SA_HCT116_mHLA-1	24860	STDLQDYTY		28.77	non-spliced	0.9544	1.66424		STDLQDYTY	0.9544	1.66424		STDLQDYTY	0.9544	1.66424	2.08056	0	0
20120518_EXQ0_MiBa_SA_HCT116_mHLA-2	15302	PTDNPEAHSNLY		28.77	non-spliced	0.86657	4.7385		PTDNPEAHSNLY	0.86657	4.7385		PTDNPEAHSNLY	0.86657	4.7385	4.80035	0	0
20120617_EXQ0_MiBa_SA_HCT116_1_mHLA_2hr	27281	FEAIAGKIIP		28.77	spliced	0.5745	-1.17008	-1.17008	AEFLQKLLP	0.79169	1.24897		AEFLQKLLP	0.79169	1.24897	1.24897	-2.41905	4	yes
20120617_EXQ0_MiBa_SA_HCT116_1_mHLA_2hr	27528	SLLPEGPPAI		28.77	non-spliced	0.97629	1.80161		SLLPEGPPAI	0.97629	1.80161		SLLPEGPPAI	0.97629	1.80161	2.65684	0	0
20120619_EXQ6_MiBa_SA_HCT116_2_mHLA_2hr	29613	VVVDPIQSV		28.77	non-spliced	0.90654	1.5547		VVVDPIQSV	0.90654	1.5547		VVVDPIQSV	0.90654	1.5547	2.26791	0	0
20120619_EXQ6_MiBa_SA_HCT116_2_mHLA_2hr	8632	AEKDPGMGA	1,2	28.77	spliced	0.80149	1.94555	1.94555	EAKGPDGMA	0.27743	-3.63283	-3.63283	MGATAPEAQ	0.69121	-1.43289	-1.18323	3.37844	5	yes	yes	yes	yes	yes	yes
20120619_EXQ6_MiBa_SA_HCT116_2_mHLA_2hr	9101	AESPGRPPP		28.77	non-spliced	0.85169	2.53587		AESPGRPPP	0.85169	2.53587		AESPGRPPP	0.85169	2.53587	2.91533	0	0
20120321_EXQ1_MiBa_SA_HCC1143_1	19835	QAEGSLTVY		28.78	non-spliced	0.45066	-1.79398		QAEGSLTVY	0.45066	-1.79398	2.01909	QAEGSLTVY	0.45066	-1.79398		0	0
20120518_EXQ0_MiBa_SA_HCT116_mHLA-2	11032	TEAKPAVVA		28.78	non-spliced	0.85508	1.15223		TEAKPAVVA	0.85508	1.15223		TEAKPAVVA	0.85508	1.15223	2.58898	0	0
20120518_EXQ0_MiBa_SA_HCT116_mHLA-2	29422	DSDMQTLVY		28.78	non-spliced	0.92907	1.52433	1.73317	DSDMQTLVY	0.92907	1.52433		DSDMQTLVY	0.92907	1.52433		0	0
20120617_EXQ0_MiBa_SA_HCT116_1_mHLA_2hr	18642	AEAIRILAA		28.78	non-spliced	0.80402	0.929622		AEAIRILAA	0.80402	0.929622	2.76925	AEAIRILAA	0.80402	0.929622		0	0
20120617_EXQ0_MiBa_SA_HCT116_1_mHLA_2hr	5437	AEIAHNVSS		28.78	non-spliced	0.83687	1.65478		AEIAHNVSS	0.83687	1.65478	2.25887	AEIAHNVSS	0.83687	1.65478		0	0
20120322_EXQ1_MiBa_SA_HCC1143_1_A	8029	RYSVIVKSR		28.79	non-spliced	0.9488	3.05369	3.11501	RYSVIVKSR	0.9488	3.05369		RYSVIVKSR	0.9488	3.05369		0	0
20120515_EXQ3_MiBa_SA_HCT116_mHLA-1	6622	AEAQKLGKP		28.79	non-spliced	0.82938	2.42465		AEAQKLGKP	0.82938	2.42465		AEAQKLGKP	0.82938	2.42465	2.65525	0	0
20120518_EXQ0_MiBa_SA_HCT116_mHLA-2	4111	AEKAGKVEA		28.79	non-spliced	0.71713	2.15006		AEKAGKVEA	0.71713	2.15006		AEKAGKVEA	0.71713	2.15006	2.15006	0	0
20120321_EXQ1_MiBa_SA_HCC1143_1	22409	SVPGDMLSY	4	28.8	spliced	0.03058	-9.31058	-8.93288	MIDPSGVSY	0.84827	0.477867	1.8032	MIDPSGVSY	0.84827	0.477867		-9.78845	7	yes
20120321_EXQ1_MiBa_SA_HCC1143_2	3783	KAFKQPAKR		28.8	non-spliced	0.88213	3.02727		KAFKQPAKR	0.88213	3.02727		KAFKQPAKR	0.88213	3.02727	3.02727	0	0
20120321_EXQ1_MiBa_SA_HCC1143_2	5535	RLLRKGNYSER		28.8	non-spliced	0.8257	3.91318		RLLRKGNYSER	0.8257	3.91318		RLLRKGNYSER	0.8257	3.91318	4.37882	0	0
20120322_EXQ1_MiBa_SA_HCC1143_1_A	10425	KYLDKELAGR		28.8	non-spliced	0.8497	4.41037	4.72797	RIQLVYKNR	0.81958	2.34884		RIQLVYKNR	0.81958	2.34884	2.34884	2.06153	8
20120518_EXQ0_MiBa_SA_HCT116_mHLA-2	19091	YSDKYFDEHY		28.8	non-spliced	0.70482	3.30567		YSDKYFDEHY	0.70482	3.30567	4.65717	YSDKYFDEHY	0.70482	3.30567		0	0
20120619_EXQ6_MiBa_SA_HCT116_2_mHLA_2hr	23862	DEGVYVNTY		28.8	non-spliced	0.94914	1.75751		DEGVYVNTY	0.94914	1.75751		DEGVYVNTY	0.94914	1.75751	1.75751	0	0
20120321_EXQ1_MiBa_SA_HCC1143_2	27635	QDVARVLGF		28.81	non-spliced	0.93086	3.24708	3.29542	KVFFFLGF	0.8177	-0.451753	-0.451753	QDVARVLGF	0.93086	3.24708		0	5
20120515_EXQ3_MiBa_SA_HCT116_mHLA-1	7320	SSDPQAQKY		28.81	non-spliced	0.82538	2.68819		SSDPQAQKY	0.82538	2.68819		SSDPQAQKY	0.82538	2.68819	2.68819	0	0
20120619_EXQ6_MiBa_SA_HCT116_2_mHLA_2hr	1993	AEDNRSHSA		28.81	non-spliced	0.81288	2.68733	2.68733	AEDNRSHSA	0.81288	2.68733		AEDNRSHSA	0.81288	2.68733		0	0
20120619_EXQ6_MiBa_SA_HCT116_2_mHLA_2hr	2512	PKRQKTENGASA		28.81	non-spliced	0.86508	1.45453		PKRQKTENGASA	0.86508	1.45453	1.45453	ASPRAGTPVGALMG	0.03561	-6.94607	-6.94607	0	0
20120321_EXQ1_MiBa_SA_HCC1143_1	6100	LVNHPKVGR		28.82	spliced	0.91742	2.75872	2.75872	IVNHPKVGR	0.91262	2.72403		IVNHPKVGR	0.91262	2.72403	3.07339	0.03469	0	yes	yes
20120321_EXQ1_MiBa_SA_HCC1143_2	19068	SDLQRTQLL		28.82	non-spliced	0.9149	3.11054				-15		SDLQRTQLL	0.9149	3.11054	3.13121	0	9
20120322_EXQ1_MiBa_SA_HCC1143_1_A	12586	QRAVAINRL		28.82	non-spliced	0.8189	1.43034		QRAVAINRL	0.8189	1.43034		QRAVAINRL	0.8189	1.43034	1.69836	0	0
20120322_EXQ1_MiBa_SA_HCC1143_1_A	12600	QKNSGKLTF		28.82	spliced	0.34689	-4.25173	-4.25173	REATGKITF	0.87178	1.93165	1.93165	REATGKITF	0.87178	1.93165		-6.18338	4	yes
20120619_EXQ6_MiBa_SA_HCT116_2_mHLA_2hr	20970	DTDAQQAFKY		28.82	non-spliced	0.76208	2.54123				-15		DTDAQQAFKY	0.76208	2.54123	3.0354	0	10
20120619_EXQ6_MiBa_SA_HCT116_2_mHLA_2hr	34178	AENPFLTHLL	9	28.82	spliced	0.71494	2.21021	2.2668	AENPFLTHLI	0.71947	2.24295		AENPFLTHLI	0.71947	2.24295	2.30806	-0.03274	0	yes	yes
20120515_EXQ3_MiBa_SA_HCT116_mHLA-1	17613	IPSASEAAA	3,4	28.83	spliced	0.5218	-1.34623	-1.34623	AAEALEAAA	0.42891	-2.06039	-2.06039	AEALEAAAA	0.47	-1.73398		0.38775	4	yes
20120515_EXQ3_MiBa_SA_HCT116_mHLA-1	28653	VRNPFTVTV		28.83	non-spliced	0.88966	1.99964		VRNPFTVTV	0.88966	1.99964	1.99964	VRNPFTVTV	0.88966	1.99964		0	0
20120518_EXQ0_MiBa_SA_HCT116_mHLA-2	14056	WSQHYHQGYY		28.83	non-spliced	0.74593	3.21446		WSQHYHQGYY	0.74593	3.21446	3.92376	WSQHYHQGYY	0.74593	3.21446		0	0
20120518_EXQ0_MiBa_SA_HCT116_mHLA-2	14763	EEQSRLIAA		28.83	non-spliced	0.87542	1.12922		EEQSRLIAA	0.87542	1.12922	2.00814			-15		0	0
20120518_EXQ0_MiBa_SA_HCT116_mHLA-2	22343	HLQSGSESLLY		28.83	non-spliced	0.87652	2.47767		HLQSGSESLLY	0.87652	2.47767		HLQSGSESLLY	0.87652	2.47767	2.47767	0	0
20120617_EXQ0_MiBa_SA_HCT116_1_mHLA_2hr	16829	VLDELKNMKC		28.83	non-spliced	0.01601	-10.3365	-4.72541	LDGSINFRRD	0.0323	-11.671	-11.671	KLENDIAEIm	0.20036	-6.59139	-6.59139	-3.74511	8
20120321_EXQ1_MiBa_SA_HCC1143_1	16639	KIIAPLVTR		28.84	non-spliced	0.95205	2.50412		KIIAPLVTR	0.95205	2.50412		KIIAPLVTR	0.95205	2.50412	2.57971	0	0
20120321_EXQ1_MiBa_SA_HCC1143_2	13232	RVNVTGIYR		28.84	non-spliced	0.89175	3.11677	3.4017	RVNVTGIYR	0.89175	3.11677		QPSIINHIR	0.36657	-6.01587	-5.98845	0	0
20120321_EXQ1_MiBa_SA_HCC1143_2	26140	EQGTVLAFS	7	28.84	spliced	0.54082	-1.66561	-1.66561			-15		TADQVIASF	0.85885	0.898847	1.59998	-2.56446	9	yes
20120515_EXQ3_MiBa_SA_HCT116_mHLA-1	33837	FVDPLVTNY		28.84	non-spliced	0.90085	1.68619		PLGTFKQEHQDFGTHVRH	0.07925	-4.20781	-4.20781	FVDPLVTNY	0.90085	1.68619	1.8653	0	16
20120617_EXQ0_MiBa_SA_HCT116_1_mHLA_2hr	17545	YIDEQFERY		28.84	non-spliced	0.9339	1.05323		YIDEQFERY	0.9339	1.05323		YIDEQFERY	0.9339	1.05323	2.9687	0	0
20120617_EXQ0_MiBa_SA_HCT116_1_mHLA_2hr	18872	IHTAALIAE		28.84	spliced	0.32556	-3.58646	-3.58646	AEALATHIL	0.81736	1.49486		AEALATHIL	0.81736	1.49486	1.49486	-5.08132	8	yes
20120617_EXQ0_MiBa_SA_HCT116_1_mHLA_2hr	2236	HEMTKTASA		28.84	non-spliced	0.7612	1.4595		HEMGHAMHSMLGRTRYQHVTG	0.35914	-1.90325	-1.90325	HEMTKTASA	0.7612	1.4595	2.11981	0	17
20120617_EXQ0_MiBa_SA_HCT116_1_mHLA_2hr	23885	TTDLFGRDLSY		28.84	non-spliced	0.90104	4.03767		TTDLFGRDLSY	0.90104	4.03767	4.30358	TTDLFGRDLSY	0.90104	4.03767		0	0
20120619_EXQ6_MiBa_SA_HCT116_2_mHLA_2hr	12155	TSSEITTKDLK		28.84	non-spliced	0.78126	3.41739		TSSEITTKDLK	0.78126	3.41739		TSSEITTKDLK	0.78126	3.41739	3.65474	0	0
20120619_EXQ6_MiBa_SA_HCT116_2_mHLA_2hr	30634	SRDGYPIILY		28.84	non-spliced	0.77943	1.50673		SRDGYPIILY	0.77943	1.50673	2.05614	SRDGYPIILY	0.77943	1.50673		0	0
20120321_EXQ1_MiBa_SA_HCC1143_1	19548	RESLPPEQF		28.85	non-spliced	0.86145	0.783331		RESLPPEQF	0.86145	0.783331	2.64147	RESLPPEQF	0.86145	0.783331		0	0
20120322_EXQ1_MiBa_SA_HCC1143_1_A	9441	RARPSLTVTPR		28.85	non-spliced	0.88315	4.02412		RARPSLTVTPR	0.88315	4.02412	4.02412	RARPSLTVTPR	0.88315	4.02412		0	0
20120619_EXQ6_MiBa_SA_HCT116_2_mHLA_2hr	14700	LSEKPPYSKY		28.85	non-spliced	0.8956	3.58821		LSEKPPYSKY	0.8956	3.58821		LSEKPPYSKY	0.8956	3.58821	4.01193	0	0
20120321_EXQ1_MiBa_SA_HCC1143_1	7385	GTWNSGTNR		28.86	non-spliced	0.9559	2.84253		GTWNSGTNR	0.9559	2.84253	2.92383	GTWNSGTNR	0.9559	2.84253		0	0
20120321_EXQ1_MiBa_SA_HCC1143_2	13001	RIYQYIQSR		28.87	non-spliced	0.83005	1.58108		RIYQYIQSR	0.83005	1.58108	3.07402	RIYQYIQSR	0.83005	1.58108		0	0
20120617_EXQ0_MiBa_SA_HCT116_1_mHLA_2hr	29000	TLWVDPYEV		28.87	non-spliced	0.91089	1.48496		TLWVDPYEV	0.91089	1.48496	2.19879	TLWVDPYEV	0.91089	1.48496		0	0
20120617_EXQ0_MiBa_SA_HCT116_1_mHLA_2hr	8537	SEKQRWISA		28.87	non-spliced	0.53775	0.21295		SEKQRWISA	0.53775	0.21295		SEKQRWISA	0.53775	0.21295	3.04986	0	0
20120619_EXQ6_MiBa_SA_HCT116_2_mHLA_2hr	5937	TSDKDGNTHAY		28.87	non-spliced	0.66199	3.22711		TSDKDGNTHAY	0.66199	3.22711	4.37456	TSDKDGNTHAY	0.66199	3.22711		0	0
20120619_EXQ6_MiBa_SA_HCT116_2_mHLA_2hr	8787	TEKSRWSEA		28.87	non-spliced	0.92852	2.89331		TEKSRWSEA	0.92852	2.89331	2.89331	TEKSRWSEA	0.92852	2.89331		0	0
20120518_EXQ0_MiBa_SA_HCT116_mHLA-2	5963	SEQESGNGRDV		28.88	non-spliced	0.89202	3.25367	3.25367	SEQESGNGRDV	0.89202	3.25367		SEQESGNGRDV	0.89202	3.25367		0	0
20120617_EXQ0_MiBa_SA_HCT116_1_mHLA_2hr	13122	TMDNPTTTQY		28.88	non-spliced	0.9103	2.41498		TMDNPTTTQY	0.9103	2.41498		TMDNPTTTQY	0.9103	2.41498	2.71498	0	0
20120321_EXQ1_MiBa_SA_HCC1143_1	15327	LPAREATQF		28.89	non-spliced	0.90573	3.18165	3.18165	LPAREATQF	0.90573	3.18165		LPAREATQF	0.90573	3.18165		0	0
20120321_EXQ1_MiBa_SA_HCC1143_2	3527	RVYSGHQGR		28.89	non-spliced	0.88747	3.36249		RVYSGHQGR	0.88747	3.36249		RVYSGHQGR	0.88747	3.36249	3.36249	0	0
20120322_EXQ1_MiBa_SA_HCC1143_1_A	9928	KYVDPVISKR		28.89	non-spliced	0.87699	2.88817		KYVDPVISKR	0.87699	2.88817	4.15639	KYVDPVISKR	0.87699	2.88817		0	0
20120518_EXQ0_MiBa_SA_HCT116_mHLA-2	5595	AMNARPHKV		28.89	non-spliced	0.91047	3.58014	3.58014	AMNARPHKV	0.91047	3.58014		AMNARPHKV	0.91047	3.58014		0	0
20120518_EXQ0_MiBa_SA_HCT116_mHLA-2	7268	HENESVYKA		28.89	non-spliced	0.84123	1.17094		HENESVYKA	0.84123	1.17094	1.56312	HENESVYKA	0.84123	1.17094		0	0
20120617_EXQ0_MiBa_SA_HCT116_1_mHLA_2hr	21273	PLGPAPVSV		28.89	non-spliced	0.92145	1.90877		PLGPAPVSV	0.92145	1.90877	1.94628	PLGPAPVSV	0.92145	1.90877		0	0
20120619_EXQ6_MiBa_SA_HCT116_2_mHLA_2hr	24529	LSEERVWEY		28.89	non-spliced	0.81323	2.17288		LSEERVWEY	0.81323	2.17288		LSEERVWEY	0.81323	2.17288	2.78734	0	0
20120619_EXQ6_MiBa_SA_HCT116_2_mHLA_2hr	25754	KTDHFIFTY		28.89	non-spliced	0.63859	0.67049	2.54783	KTDHFIFTY	0.63859	0.67049		KTDHFIFTY	0.63859	0.67049		0	0
20120321_EXQ1_MiBa_SA_HCC1143_1	22097	IRPDINVDV		28.9	non-spliced	0.89445	1.66303		IRPDINVDV	0.89445	1.66303		IRPDINVDV	0.89445	1.66303	1.82026	0	0
20120322_EXQ1_MiBa_SA_HCC1143_1_A	19212	RESLPPEQF		28.9	non-spliced	0.87741	1.34957		RESLPPEQF	0.87741	1.34957	2.64147	RESLPPEQF	0.87741	1.34957		0	0
20120515_EXQ3_MiBa_SA_HCT116_mHLA-1	32536	DEFFELRTA	4,5	28.9	spliced	0.5993	-1.92473	-1.92473	DEFEFLEKA	0.84571	1.62258	1.84137	DEFEFLEKA	0.84571	1.62258		-3.54731	4	yes
20120617_EXQ0_MiBa_SA_HCT116_1_mHLA_2hr	17387	VTDSGRTVILY		28.9	non-spliced	0.84216	2.92866		VTDSGRTVILY	0.84216	2.92866	3.52392	VTDSGRTVILY	0.84216	2.92866		0	0
20120619_EXQ6_MiBa_SA_HCT116_2_mHLA_2hr	11636	SETSGIARP		28.9	non-spliced	0.88831	2.09238		SETSGIARP	0.88831	2.09238	2.34601	SETSGIARP	0.88831	2.09238		0	0
20120619_EXQ6_MiBa_SA_HCT116_2_mHLA_2hr	7951	AEQDPEARA		28.9	non-spliced	0.82813	1.61074		AEQDPEARA	0.82813	1.61074		AEQDPEARA	0.82813	1.61074	2.01501	0	0
20120617_EXQ0_MiBa_SA_HCT116_1_mHLA_2hr	14834	MEGPVVGVR	2,3	28.91	spliced	0.82732	0.550585	0.550585	MEGKLTHK	0.64161	-2.50847	-2.45297	MEGARLGLP	0.57115	-2.5648	-2.19498	3.05905	6	yes	yes	yes	yes	yes	yes
20120617_EXQ0_MiBa_SA_HCT116_1_mHLA_2hr	23524	SEEFPSFGA		28.91	non-spliced	0.81494	1.2588		SEEFPSFGA	0.81494	1.2588	1.72408	SEEFPSFGA	0.81494	1.2588		0	0
20120619_EXQ6_MiBa_SA_HCT116_2_mHLA_2hr	15510	SEVILHHEY		28.91	non-spliced	0.80316	1.6649		SEVILHHEY	0.80316	1.6649		SEVILHHEY	0.80316	1.6649	2.44539	0	0
20120619_EXQ6_MiBa_SA_HCT116_2_mHLA_2hr	9019	EENRESGMTTA		28.91	non-spliced	0.81016	2.29938		EENRESGMTTA	0.81016	2.29938		EENRESGMTTA	0.81016	2.29938	2.29938	0	0
20120321_EXQ1_MiBa_SA_HCC1143_1	20908	KDFNRAFGF		28.92	non-spliced	0.94198	2.82997		KDFTYLSVE	0.04873	-6.68292	-6.68292	KDFNRAFGF	0.94198	2.82997	2.85238	0	6
20120321_EXQ1_MiBa_SA_HCC1143_2	25494	SEGPPLTSF		28.92	non-spliced	0.87579	1.23551		SEGPPLTSF	0.87579	1.23551		SEGPPLTSF	0.87579	1.23551	1.88423	0	0
20120518_EXQ0_MiBa_SA_HCT116_mHLA-2	8981	QSDPKPSQY		28.92	non-spliced	0.88954	1.16683		QSDPKPSQY	0.88954	1.16683		QSDPKPSQY	0.88954	1.16683	2.27109	0	0
20120322_EXQ1_MiBa_SA_HCC1143_1_A	17843	TYDDRAYSSF		28.93	non-spliced	0.89415	2.66054		TYDDRAYSSF	0.89415	2.66054	2.66054	TYDDRAYSSF	0.89415	2.66054		0	0
20120518_EXQ0_MiBa_SA_HCT116_mHLA-2	11842	ASDPDEAKL		28.93	non-spliced	0.93161	1.81413		ASDPDEAKL	0.93161	1.81413		ASDPDEAKL	0.93161	1.81413	3.09106	0	0
20120518_EXQ0_MiBa_SA_HCT116_mHLA-2	4081	KEQSVCKEA	2	28.93	spliced	0.39601	-3.38256	-3.38256			-15		TAAAYASQPAA	0.33999	-2.67043	-2.67043	-0.71213	9	yes
20120617_EXQ0_MiBa_SA_HCT116_1_mHLA_2hr	14727	TSLPTVVTK	2	28.93	spliced	0.84076	-0.0439621	-0.0439621	ISTVKTLSP	0.22263	-5.44966	-5.44966	STLPKSLSL	0.83025	0.944134	0.944134	-0.988096	7	yes
20120617_EXQ0_MiBa_SA_HCT116_1_mHLA_2hr	23991	DENFISRAF		28.93	non-spliced	0.90448	2.37775		DENFISRAF	0.90448	2.37775		DENFISRAF	0.90448	2.37775	2.37775	0	0
20120617_EXQ0_MiBa_SA_HCT116_1_mHLA_2hr	8067	AEAIGADSA		28.93	non-spliced	0.96139	1.97044		AEAIGADSA	0.96139	1.97044		AEAIGADSA	0.96139	1.97044	2.03323	0	0
20120619_EXQ6_MiBa_SA_HCT116_2_mHLA_2hr	18932	SEDEKQQYLP		28.93	non-spliced	0.7709	1.62012		SEDEKQQYLP	0.7709	1.62012	2.03035	SEDEKQQYLP	0.7709	1.62012		0	0
20120321_EXQ1_MiBa_SA_HCC1143_1	11506	REEKRVLGL		28.94	non-spliced	0.6775	-0.11818				-15		REEKRVLGL	0.6775	-0.11818	2.79558	0	9
20120321_EXQ1_MiBa_SA_HCC1143_1	17751	QPDQDITHF		28.94	non-spliced	0.86224	2.18328	2.18328	QPDQDITHF	0.86224	2.18328		QPDQDITHF	0.86224	2.18328		0	0
20120321_EXQ1_MiBa_SA_HCC1143_1	25719	SEGPPLTSF		28.94	non-spliced	0.87277	1.21369		SEGPPLTSF	0.87277	1.21369		SEGPPLTSF	0.87277	1.21369	1.88423	0	0
20120321_EXQ1_MiBa_SA_HCC1143_1	28250	ADVLKVEVF		28.94	non-spliced	0.94971	2.89228		ADVLKVEVF	0.94971	2.89228		ADVLKVEVF	0.94971	2.89228	2.89228	0	0
20120321_EXQ1_MiBa_SA_HCC1143_2	4894	SQKAVVQAR		28.94	non-spliced	0.93629	3.10651	3.10651	SQKAVVQAR	0.93629	3.10651		SQKAVVQAR	0.93629	3.10651		0	0
20120619_EXQ6_MiBa_SA_HCT116_2_mHLA_2hr	14957	AEALREVSA		28.94	non-spliced	0.89284	2.35396		AEALREVSA	0.89284	2.35396		AEALREVSA	0.89284	2.35396	2.69867	0	0
20120321_EXQ1_MiBa_SA_HCC1143_1	20340	MPVDPNEPTY		28.95	non-spliced	0.78045	1.05579		MPVDPNEPTY	0.78045	1.05579		MPVDPNEPTY	0.78045	1.05579	2.65551	0	0
20120515_EXQ3_MiBa_SA_HCT116_mHLA-1	8701	SEAPPTNQA		28.95	non-spliced	0.9428	1.22096				-15		SEELAKGWTQWYDLT	0.14827	-4.75131	-4.75131	5.97227	9
20120518_EXQ0_MiBa_SA_HCT116_mHLA-2	22132	EQTDSSLVV	2	28.95	spliced	0.90652	1.36138	1.36138	QETDSSLVV	0.89943	1.26138	1.26138	QETDSSLVV	0.89943	1.26138		0.1	2	yes	yes	yes	yes	yes
20120518_EXQ0_MiBa_SA_HCT116_mHLA-2	5065	YTDNQHLKK		28.95	non-spliced	0.78384	2.54647		YTDNQHLKK	0.78384	2.54647	3.4812	YTDNQHLKK	0.78384	2.54647		0	0
20120619_EXQ6_MiBa_SA_HCT116_2_mHLA_2hr	10956	AEDYGEHHLA		28.95	non-spliced	0.71422	2.8034		AEDYGEHHLA	0.71422	2.8034		AEDYGEHHLA	0.71422	2.8034	3.3876	0	0
20120321_EXQ1_MiBa_SA_HCC1143_1	5182	ARADAAKRL		28.96	non-spliced	0.8762	2.81443	2.91797	ARADAAKRL	0.8762	2.81443		ARADAAKRL	0.8762	2.81443		0	0
20120321_EXQ1_MiBa_SA_HCC1143_1	7405	SSYSPTTGR		28.96	non-spliced	0.97236	2.42973	2.4514	SSYSPTTGR	0.97236	2.42973		SSYSPTTGR	0.97236	2.42973		0	0
20120321_EXQ1_MiBa_SA_HCC1143_2	15142	RVNIPKVLR		28.96	non-spliced	0.94358	2.9886		RVNIPKVLR	0.94358	2.9886	3.22864	RVNIPKVLR	0.94358	2.9886		0	0
20120515_EXQ3_MiBa_SA_HCT116_mHLA-1	12742	ETDRGMSAEY		28.96	non-spliced	0.85728	1.72615		ETDRGMSAEY	0.85728	1.72615	2.0891	ETDRGMSAEY	0.85728	1.72615		0	0
20120515_EXQ3_MiBa_SA_HCT116_mHLA-1	26977	VEDPVTVEY		28.96	non-spliced	0.88942	1.92873		VEDPVTVEY	0.88942	1.92873		VEDPVTVEY	0.88942	1.92873	1.92873	0	0
20120515_EXQ3_MiBa_SA_HCT116_mHLA-1	8904	AEKYREYEA		28.96	non-spliced	0.72385	1.9168	1.9168	AEKYREYEA	0.72385	1.9168		AEKYREYEA	0.72385	1.9168		0	0
20120617_EXQ0_MiBa_SA_HCT116_1_mHLA_2hr	27516	LLLPPPPCPA		28.96	non-spliced	0.02889	-11.7195		LLLPQFGMV	0.78551	-1.50477	-1.50477	LLIPSTRMS	0.38739	-3.60041	-3.42851	-10.2147	6
20120619_EXQ6_MiBa_SA_HCT116_2_mHLA_2hr	25143	YEEAAMAIA		28.96	non-spliced	0.9344	1.481		YEEAAMAIA	0.9344	1.481		YEEAAMAIA	0.9344	1.481	1.481	0	0
20120619_EXQ6_MiBa_SA_HCT116_2_mHLA_2hr	5561	NSEEHSAKY		28.96	non-spliced	0.80168	3.30624		NSEEHSAKY	0.80168	3.30624		NSEEHSAKY	0.80168	3.30624	3.30624	0	0
20120321_EXQ1_MiBa_SA_HCC1143_1	9506	AVQVPVKGR		28.97	non-spliced	0.92843	2.57437		AVQVPVKGR	0.92843	2.57437		AVQVPVKGR	0.92843	2.57437	2.73931	0	0
20120321_EXQ1_MiBa_SA_HCC1143_2	9044	KESDGFHRF		28.97	non-spliced	0.8723	4.29998	4.56214	KESDGFHRF	0.8723	4.29998		KESDGFHRF	0.8723	4.29998		0	0
20120322_EXQ1_MiBa_SA_HCC1143_1_A	12510	QRHEIVQTL		28.97	non-spliced	0.90041	2.71608	2.87025	TQLLGFYVLNTFLGV	0.12682	-6.3821	-6.3821	QRHEIVQTL	0.90041	2.71608		0	11
20120518_EXQ0_MiBa_SA_HCT116_mHLA-2	13486	NEEHFRGQEF		28.97	non-spliced	0.8241	3.65732		NEEHFRGQEF	0.8241	3.65732	3.76542	NEEHFRGQEF	0.8241	3.65732		0	0
20120518_EXQ0_MiBa_SA_HCT116_mHLA-2	4033	AEKEKTVSA		28.97	non-spliced	0.83131	2.12455		AEKEKTVSA	0.83131	2.12455		AEKEKTVSA	0.83131	2.12455	2.25857	0	0
20120617_EXQ0_MiBa_SA_HCT116_1_mHLA_2hr	4786	AEQRSPPPP		28.97	non-spliced	0.55932	0.638922		AEQRSPPPP	0.55932	0.638922	2.89677	AEQRSPPPP	0.55932	0.638922		0	0
20120619_EXQ6_MiBa_SA_HCT116_2_mHLA_2hr	6062	KEKDRFASA		28.97	non-spliced	0.75312	2.05666		KEKDRFASA	0.75312	2.05666		KEKDRFASA	0.75312	2.05666	2.05666	0	0
20120321_EXQ1_MiBa_SA_HCC1143_1	18465	YRFETVQKL		28.98	non-spliced	0.96299	1.995		YRFETVQKL	0.96299	1.995	2.7539	YRFETVQKL	0.96299	1.995		0	0
20120321_EXQ1_MiBa_SA_HCC1143_2	14048	RTFSSIPVSR		28.98	non-spliced	0.88473	2.63505		RTFSSIPVSR	0.88473	2.63505		LNSFLWTIR	0.21092	-6.47579	-6.47543	0	0
20120322_EXQ1_MiBa_SA_HCC1143_1_A	21886	YGSFVTRAL		28.98	non-spliced	0.93529	2.74583	2.74583	YGSFVTRAL	0.93529	2.74583		YGSFVTRAL	0.93529	2.74583		0	0
20120322_EXQ1_MiBa_SA_HCC1143_1_A	21956	IFDGNVAHI		28.98	non-spliced	0.94498	2.1742		IFDGNVAHI	0.94498	2.1742	2.1742	IFDGNVAHI	0.94498	2.1742		0	0
20120322_EXQ1_MiBa_SA_HCC1143_1_A	23054	YRTDMIQAL		28.98	non-spliced	0.86796	0.394113		YRTDMIQAL	0.86796	0.394113		YRTDMIQAL	0.86796	0.394113	1.22732	0	0
20120518_EXQ0_MiBa_SA_HCT116_mHLA-2	18699	ASEQQALHTVQY		28.98	non-spliced	0.82271	4.48676		ASEQQALHTVQY	0.82271	4.48676		ASEQQALHTVQY	0.82271	4.48676	4.48676	0	0
20120617_EXQ0_MiBa_SA_HCT116_1_mHLA_2hr	3037	SEHGGCSTP		28.98	non-spliced	0.86466	-0.828883	0.180372	CTHSGDTP	0.82723	-0.831567		CTHSGDTP	0.82723	-0.831567	-0.786726	0.002684	5
20120617_EXQ0_MiBa_SA_HCT116_1_mHLA_2hr	8494	KEQGRLLVA		28.98	non-spliced	0.70221	1.1012		KEQGRLLVA	0.70221	1.1012	2.49429	KEQGRLLVA	0.70221	1.1012		0	0
20120619_EXQ6_MiBa_SA_HCT116_2_mHLA_2hr	16379	DERKLRTFY		28.98	non-spliced	0.95554	1.40003		DERKLRTFY	0.95554	1.40003	2.8355	DTRAVAGRERP	0.27183	-8.60394	-8.60394	0	0
20120619_EXQ6_MiBa_SA_HCT116_2_mHLA_2hr	26670	RLWPKIQGL		28.98	non-spliced	0.80949	2.33793	2.33793	RLWPKIQGL	0.80949	2.33793		RLWPKIQGL	0.80949	2.33793		0	0
20120321_EXQ1_MiBa_SA_HCC1143_1	19690	NGGVKAVNL	4	28.99	spliced	0.45426	-3.00678	-3.00678	DLRAANVL	0.16583	-6.60624	-6.60624	RDLAAVNL	0.95955	1.51817	1.51817	-4.52495	7	yes
20120322_EXQ1_MiBa_SA_HCC1143_1_A	8677	ATVIPSAKR		28.99	non-spliced	0.95246	2.63034		ATVIPSAKR	0.95246	2.63034	2.63034	GTLLKSAVGP	0.19251	-4.18421	-3.57272	0	0
20120515_EXQ3_MiBa_SA_HCT116_mHLA-1	13413	AEREYTGALR	6	28.99	spliced	0.12324	-8.15308	-8.15308			-15		TPQVQRERGP	0.02233	-11.298	-11.298	3.14492	10	yes
20120515_EXQ3_MiBa_SA_HCT116_mHLA-1	9253	QEVDRIKEA		28.99	non-spliced	0.87003	1.9786		QEVDRIKEA	0.87003	1.9786	2.75035	QEVDRIKEA	0.87003	1.9786		0	0
20120518_EXQ0_MiBa_SA_HCT116_mHLA-2	23431	IADTGANVVV		28.99	non-spliced	0.9102	-0.773983	-0.773983	QNISEGLVV	0.38307	-2.97338	-2.97338	IADTGANVVV	0.9102	-0.773983		0	8
20120617_EXQ0_MiBa_SA_HCT116_1_mHLA_2hr	4140	SHTSVGSVVT		28.99	spliced	0.51549	-0.909524	-0.909524	SLDKTSHSV	0.79987	1.42516		SLDKTSHSV	0.79987	1.42516	3.00815	-2.33468	7	yes
20120617_EXQ0_MiBa_SA_HCT116_1_mHLA_2hr	6425	AEGKPPEAP		28.99	non-spliced	0.85261	1.71081		AEGKPPEAP	0.85261	1.71081	1.96704	AEGKPPEAP	0.85261	1.71081		0	0
20120617_EXQ0_MiBa_SA_HCT116_1_mHLA_2hr	9111	SSDDSKLEY		28.99	non-spliced	0.92658	1.80147		SSDDSKLEY	0.92658	1.80147		SSDDSKLEY	0.92658	1.80147	2.42581	0	0
20120322_EXQ1_MiBa_SA_HCC1143_1_A	8240	STARHLYLR		29	non-spliced	0.8857	3.9064		STARHLYLR	0.8857	3.9064	4.05613	STARHLYLR	0.8857	3.9064		0	0
20120515_EXQ3_MiBa_SA_HCT116_mHLA-1	23200	SEHGLVVIA		29	non-spliced	0.9058	1.38616	1.40351	SEHGLVVIA	0.9058	1.38616		SEHGLVVIA	0.9058	1.38616		0	0
20120617_EXQ0_MiBa_SA_HCT116_1_mHLA_2hr	13450	SEHPFVNGV		29	non-spliced	0.8449	1.83752	1.83752	SEHPFVNGV	0.8449	1.83752		SEHPFVNGV	0.8449	1.83752		0	0
20120617_EXQ0_MiBa_SA_HCT116_1_mHLA_2hr	7318	NKQDAVKEL		29	non-spliced	0.28399	-2.58989	-2.57776	RTPSDVKEL	0.70363	0.615201		RTPSDVKEL	0.70363	0.615201	1.77564	-3.20509	5
20120321_EXQ1_MiBa_SA_HCC1143_1	10290	SSNPYLVRR		29.01	non-spliced	0.89505	2.27273				-15		SSNPYLVRR	0.89505	2.27273		0	9
20120321_EXQ1_MiBa_SA_HCC1143_1	14989	RVITALVER		29.01	non-spliced	0.90176	2.77158		RVITALVER	0.90176	2.77158	2.77158	RVITALVER	0.90176	2.77158		0	0
20120321_EXQ1_MiBa_SA_HCC1143_1	4690	RVYSIQKKR		29.01	non-spliced	0.9475	3.46076	3.55635	RVYSIQKKR	0.9475	3.46076		RVYSIQKKR	0.9475	3.46076		0	0
20120322_EXQ1_MiBa_SA_HCC1143_1_A	11139	REEKRVLGL		29.01	non-spliced	0.63237	-0.589587				-15		REEKRVLGL	0.63237	-0.589587	2.79558	0	9
20120515_EXQ3_MiBa_SA_HCT116_mHLA-1	22163	FLSEPNVKET	3	29.01	spliced	0.18219	-6.84856	-6.84856	FISEFEHRV	0.82543	2.75202	2.75202	FISEFEHRV	0.82543	2.75202		-9.60058	6	yes
20120515_EXQ3_MiBa_SA_HCT116_mHLA-1	29405	GPGPNSWIYY	5	29.01	spliced	0.76517	0.453424	0.453424	WSDGHLIYY	0.90508	1.82965		WSDGHLIYY	0.90508	1.82965	1.82965	-1.37623	7	yes	yes	yes
20120619_EXQ6_MiBa_SA_HCT116_2_mHLA_2hr	14823	LSEKPPYSKY		29.01	non-spliced	0.90351	3.56018		LSEKPPYSKY	0.90351	3.56018		LSEKPPYSKY	0.90351	3.56018	4.01193	0	0
20120619_EXQ6_MiBa_SA_HCT116_2_mHLA_2hr	32219	LPHPLLSLV	6	29.01	spliced	0.46815	-2.01297	-2.01297	SLLPHPIIV	0.77481	1.85536		SLLPHPIIV	0.77481	1.85536	2.18299	-3.86833	4	yes
20120322_EXQ1_MiBa_SA_HCC1143_1_A	8486	ATQKLPVSR		29.02	non-spliced	0.95068	3.29677		ATQKLPVSR	0.95068	3.29677		ATQKLPVSR	0.95068	3.29677	3.29677	0	0
20120518_EXQ0_MiBa_SA_HCT116_mHLA-2	21829	RVADYIVKV		29.02	non-spliced	0.86235	1.218		RVADYIVKV	0.86235	1.218	1.27214	RVADYIVKV	0.86235	1.218		0	0
20120619_EXQ6_MiBa_SA_HCT116_2_mHLA_2hr	30658	FLFGEEPSKL		29.02	non-spliced	0.76411	1.79223	2.60155	FLFGEEPSKL	0.76411	1.79223		FLFGEEPSKL	0.76411	1.79223		0	0
20120619_EXQ6_MiBa_SA_HCT116_2_mHLA_2hr	3603	AEAHAQAKA		29.02	non-spliced	0.8063	2.86566	3.56789	AEAHAQAKA	0.8063	2.86566		AEAHAQAKA	0.8063	2.86566		0	0
20120321_EXQ1_MiBa_SA_HCC1143_1	22431	RFDQTLGGL	4	29.03	spliced	0.53807	-1.52246	-1.52246	RDFQTINL	0.91172	1.93854	1.93854	RDFQTINL	0.91172	1.93854		-3.461	4	yes
20120518_EXQ0_MiBa_SA_HCT116_mHLA-2	31725	ALFPGDVDRL		29.03	non-spliced	0.65095	0.59932		ALFPGDVDRL	0.65095	0.59932		ALFPGDVDRL	0.65095	0.59932	2.92239	0	0
20120617_EXQ0_MiBa_SA_HCT116_1_mHLA_2hr	15157	EDAHLASVY	2	29.03	spliced	0.9029	1.59351	1.59351	DEAHLASVY	0.89629	1.54575		DEAHLASVY	0.89629	1.54575	1.54575	0.04776	2	yes	yes	yes	yes	yes
20120617_EXQ0_MiBa_SA_HCT116_1_mHLA_2hr	19489	SLDDRVLSV	8	29.03	spliced	0.84881	1.84177	1.84177	LSNLNGSLSV	0.55462	-1.76715		LSNLNGSLSV	0.55462	-1.76715	-1.67057	3.60892	6	yes	yes	yes	yes	yes	yes
20120619_EXQ6_MiBa_SA_HCT116_2_mHLA_2hr	30403	SCHLLLTQY	4	29.03	spliced	0.05454	-10.6147	-10.6147	LIDPDLTQY	0.91561	1.84492		LIDPDLTQY	0.91561	1.84492	2.0322	-12.4596	5	yes
20120321_EXQ1_MiBa_SA_HCC1143_1	3680	RLKQKVAER		29.04	non-spliced	0.90245	3.01034		RLKQKVAER	0.90245	3.01034	3.01034	RLKQKVAER	0.90245	3.01034		0	0
20120322_EXQ1_MiBa_SA_HCC1143_1_A	18053	KLLQPLVPR		29.04	non-spliced	0.90451	2.42771		KLLQPLVPR	0.90451	2.42771	3.43226	KLLQPLVPR	0.90451	2.42771		0	0
20120515_EXQ3_MiBa_SA_HCT116_mHLA-1	21431	KSDVHLNFY		29.04	non-spliced	0.77933	1.85608		KSDVHLNFY	0.77933	1.85608	1.85608	KSDVHLNFY	0.77933	1.85608		0	0
20120518_EXQ0_MiBa_SA_HCT116_mHLA-2	31429	DISFYNEVY	6	29.04	spliced	0.73937	0.263133	0.265931	FSDLYNEVY	0.91325	1.4395		FSDLYNEVY	0.91325	1.4395	2.11572	-1.17637	4	yes	yes	yes
20120619_EXQ6_MiBa_SA_HCT116_2_mHLA_2hr	22479	ATDRWYDEY		29.04	non-spliced	0.81901	1.70066		ATDRWYDEY	0.81901	1.70066		ATDRWYDEY	0.81901	1.70066	2.22384	0	0
20120321_EXQ1_MiBa_SA_HCC1143_2	23293	TDNQRILEF		29.05	non-spliced	0.89333	2.812				-15		TDNQRILEF	0.89333	2.812	3.14049	0	9
20120321_EXQ1_MiBa_SA_HCC1143_2	29088	VDLERTFTF		29.05	non-spliced	0.92458	2.71074		VDLERTFTF	0.92458	2.71074		VDLERTFTF	0.92458	2.71074	2.71074	0	0
20120322_EXQ1_MiBa_SA_HCC1143_1_A	6790	RYSDRFSSR		29.05	non-spliced	0.94466	4.15656		RYSDRFSSR	0.94466	4.15656		RYSDRFSSR	0.94466	4.15656	4.15656	0	0
20120322_EXQ1_MiBa_SA_HCC1143_1_A	8383	KGVDPNSRVLR		29.05	spliced	0.91334	2.02804	2.02804	KRDPKLNRDV	0.46473	-5.55243	-5.55243	KERLARSRPQ	0.07317	-7.31947	-7.31947	7.58047	8	yes	yes	yes	yes	yes	yes
20120515_EXQ3_MiBa_SA_HCT116_mHLA-1	19503	AEAPPPSVV		29.05	non-spliced	0.95556	1.51252		AEAPPPSVV	0.95556	1.51252		AEAPPPSVV	0.95556	1.51252	1.74462	0	0
20120518_EXQ0_MiBa_SA_HCT116_mHLA-2	8637	LSDPKKRDVY		29.05	non-spliced	0.88489	2.49772		LSDPKKRDVY	0.88489	2.49772	3.59029	LSDPKKRDVY	0.88489	2.49772		0	0
20120617_EXQ0_MiBa_SA_HCT116_1_mHLA_2hr	11896	DSYSSSRSDLY		29.05	non-spliced	0.90012	3.35313		DSYSSSRSDLY	0.90012	3.35313		DSYSSSRSDLY	0.90012	3.35313	3.48093	0	0
20120617_EXQ0_MiBa_SA_HCT116_1_mHLA_2hr	18944	TEFAPPPTP		29.05	non-spliced	0.98461	1.17045		TEFAPPPTP	0.98461	1.17045	1.91944	TEFAPPPTP	0.98461	1.17045		0	0
20120617_EXQ0_MiBa_SA_HCT116_1_mHLA_2hr	28563	SADFPALVV		29.05	non-spliced	0.94162	2.00307		SADFPALVV	0.94162	2.00307	2.00307	SADFPALVV	0.94162	2.00307		0	0
20120619_EXQ6_MiBa_SA_HCT116_2_mHLA_2hr	27723	FLDDFESKY		29.05	non-spliced	0.69921	1.37695		FLDDFESKY	0.69921	1.37695		FLDDFESKY	0.69921	1.37695	3.03294	0	0
20120321_EXQ1_MiBa_SA_HCC1143_1	7535	HYVEAEKLRGR		29.06	non-spliced	0.96454	2.33538		HYVEAEKLRGR	0.96454	2.33538		HYVEAEKLRGR	0.96454	2.33538	3.79356	0	0
20120321_EXQ1_MiBa_SA_HCC1143_2	19704	FPDKPITQY		29.06	non-spliced	0.91134	3.49231	3.64846	FPDKPITQY	0.91134	3.49231		FPDKPITQY	0.91134	3.49231		0	0
20120322_EXQ1_MiBa_SA_HCC1143_1_A	18413	ADFARVAHL		29.06	non-spliced	0.88	3.05656	3.26673	ADFARVAHL	0.88	3.05656		ADFARVAHL	0.88	3.05656		0	0
20120515_EXQ3_MiBa_SA_HCT116_mHLA-1	10158	AEDYGEHHLA		29.06	non-spliced	0.76312	3.18771		AEDYGEHHLA	0.76312	3.18771		AEDYGEHHLA	0.76312	3.18771	3.3876	0	0
20120515_EXQ3_MiBa_SA_HCT116_mHLA-1	32008	PETTTLALI	5,6	29.06	spliced	0.64706	-3.23002	-3.23002	LAILDAETL	0.09559	-5.32747	-3.32571	ALLADELIT	0.4517	-5.81288	-5.81288	2.09745	8	yes
20120515_EXQ3_MiBa_SA_HCT116_mHLA-1	32726	RYFSVDEQN		29.06	spliced	0.01058	-13.4456	-13.4456	WVDPYEVSY	0.8763	1.54067		WVDPYEVSY	0.8763	1.54067	1.61845	-14.9863	9	yes
20120518_EXQ0_MiBa_SA_HCT116_mHLA-2	20168	ASDDFDQASY		29.06	non-spliced	0.78368	1.44029	1.44029	ASDDFDQASY	0.78368	1.44029		ASDDFDQASY	0.78368	1.44029		0	0
20120518_EXQ0_MiBa_SA_HCT116_mHLA-2	30602	ALWERIEGV		29.06	non-spliced	0.89933	2.70611	2.70611	ALWERIEGV	0.89933	2.70611		ALWERIEGV	0.89933	2.70611		0	0
20120617_EXQ0_MiBa_SA_HCT116_1_mHLA_2hr	21306	VPPVQVSPLIK		29.06	non-spliced	0.72282	0.910633		VPPVQVSPLIK	0.72282	0.910633		VPPVQVSPLIK	0.72282	0.910633	0.910633	0	0
20120617_EXQ0_MiBa_SA_HCT116_1_mHLA_2hr	5702	ILEKKVEKV		29.06	non-spliced	0.5867	1.33059		ILEKKVEKV	0.5867	1.33059		ILEKKVEKV	0.5867	1.33059	3.76045	0	0
20120619_EXQ6_MiBa_SA_HCT116_2_mHLA_2hr	13506	YSDVHNCSY		29.06	non-spliced	0.42263	-3.18442		ETNQCWYS	0.43972	-5.52632	-4.81351	TMNDLEDSY	0.85438	-0.87269	-0.87269	-2.31173	8
20120321_EXQ1_MiBa_SA_HCC1143_1	20065	NRPKFLNAI	8	29.07	spliced	0.8376	1.8882	1.8882	NRPKFLNAL	0.8368	1.88242		NRPKFLNAL	0.8368	1.88242	1.88242	0.00578	0	yes	yes
20120321_EXQ1_MiBa_SA_HCC1143_2	12367	QQGSRPNFV	6	29.07	spliced	0.06073	-6.10089	-6.10089	AGSMLPPVNF	0.03494	-7.36428	-7.36428	ANSGINVMQV	0.11907	-6.75197	-6.75197	0.65108	7	yes
20120515_EXQ3_MiBa_SA_HCT116_mHLA-1	20763	YSDKYGLGY		29.07	non-spliced	0.78283	1.65375		YSKTPGSPDN	0.31088	-4.54733	-4.54733	YSDKYGLGY	0.78283	1.65375		0	7
20120518_EXQ0_MiBa_SA_HCT116_mHLA-2	23205	TSDHFETIMKY		29.08	non-spliced	0.88812	4.0178		TSDHFETIMKY	0.88812	4.0178		TSDHFETIMKY	0.88812	4.0178	4.24195	0	0
20120617_EXQ0_MiBa_SA_HCT116_1_mHLA_2hr	20717	AEHGIFLPP		29.08	non-spliced	0.85948	1.09301		AEHGIFLPP	0.85948	1.09301	1.49705	AEHGIFLPP	0.85948	1.09301		0	0
20120619_EXQ6_MiBa_SA_HCT116_2_mHLA_2hr	14796	AEEERYFRA		29.08	non-spliced	0.8466	1.51966	2.16764			-15		AEEERYFRA	0.8466	1.51966		0	9
20120619_EXQ6_MiBa_SA_HCT116_2_mHLA_2hr	21141	VSWDGNPERY		29.08	non-spliced	0.82945	1.53237	2.62048	VSWDGNPERY	0.82945	1.53237		VSWDGNPERY	0.82945	1.53237		0	0
20120321_EXQ1_MiBa_SA_HCC1143_1	10780	VRYPGTTRV		29.09	non-spliced	0.18831	-2.25029		VRYPGTTRV	0.18831	-2.25029		KmKAINSLGA	0.09758	-5.42747	-5.42747	0	0
20120321_EXQ1_MiBa_SA_HCC1143_2	9274	AVQVPVKGR		29.09	non-spliced	0.92669	2.50137		AVQVPVKGR	0.92669	2.50137		AVQVPVKGR	0.92669	2.50137	2.73931	0	0
20120515_EXQ3_MiBa_SA_HCT116_mHLA-1	12488	EAALGSTEA	2,3	29.09	spliced	0.81769	1.21593	1.41017	AEALGSTEA	0.86846	1.29892		AEALGSTEA	0.86846	1.29892	1.51121	-0.08299	2	yes	yes	yes
20120515_EXQ3_MiBa_SA_HCT116_mHLA-1	1410	REQEARGTAA		29.09	non-spliced	0.75379	1.7514		REQEARGTAA	0.75379	1.7514	2.6434	REQEARGTAA	0.75379	1.7514		0	0
20120515_EXQ3_MiBa_SA_HCT116_mHLA-1	28545	MEHPYFYTV		29.09	non-spliced	0.79735	0.412144	1.5951	MSEMRAAYEV	0.37678	-4.19358	-4.19358	MEHPYFYTV	0.79735	0.412144		0	6
20120518_EXQ0_MiBa_SA_HCT116_mHLA-2	33691	GLIGQLDEV		29.09	non-spliced	0.91439	2.07667	2.07667	GLIGQLDEV	0.91439	2.07667		GLIGQLDEV	0.91439	2.07667		0	0
20120617_EXQ0_MiBa_SA_HCT116_1_mHLA_2hr	9289	NDGPHSALY		29.09	non-spliced	0.88859	1.04004		NDGPHSALY	0.88859	1.04004		NDGPHSALY	0.88859	1.04004	1.73194	0	0
20120619_EXQ6_MiBa_SA_HCT116_2_mHLA_2hr	24080	RIADQFLGA		29.09	non-spliced	0.8243	1.26404	1.79078	RIADQFLGA	0.8243	1.26404		RIADQFLGA	0.8243	1.26404		0	0
20120321_EXQ1_MiBa_SA_HCC1143_1	7376	TVRDHLVGR		29.1	non-spliced	0.8317	2.93465	2.93465	TVRDHLVGR	0.8317	2.93465		TVRDHLVGR	0.8317	2.93465		0	0
20120321_EXQ1_MiBa_SA_HCC1143_2	23028	VDLIRGSTF		29.1	non-spliced	0.92942	2.54524		VDLIRGSTF	0.92942	2.54524	2.54524	VDLIRGSTF	0.92942	2.54524		0	0
20120322_EXQ1_MiBa_SA_HCC1143_1_A	6667	KYPEKFNSR		29.1	non-spliced	0.92212	4.13004		KYPEKFNSR	0.92212	4.13004	4.14244	KYPEKFNSR	0.92212	4.13004		0	0
20120515_EXQ3_MiBa_SA_HCT116_mHLA-1	13552	LTEVNKTGTQY		29.1	non-spliced	0.81597	1.71333	3.68454	TIESmRLMTR	0.32922	-6.006	-6.006	LTEVNKTGTQY	0.81597	1.71333		0	9
20120515_EXQ3_MiBa_SA_HCT116_mHLA-1	5223	AEGPGSSQA		29.1	non-spliced	0.8753	1.13598		AEGPGSSQA	0.8753	1.13598		AEGPGSSQA	0.8753	1.13598	1.40336	0	0
20120515_EXQ3_MiBa_SA_HCT116_mHLA-1	9670	AEGKPPEAP		29.1	non-spliced	0.85572	1.66516		AEGKPPEAP	0.85572	1.66516	1.96704	AEGKPPEAP	0.85572	1.66516		0	0
20120518_EXQ0_MiBa_SA_HCT116_mHLA-2	24272	SLDPNAVKAL		29.1	non-spliced	0.77233	2.17313		SLDPNAVKAL	0.77233	2.17313		SLDPNAVKAL	0.77233	2.17313	2.84491	0	0
20120518_EXQ0_MiBa_SA_HCT116_mHLA-2	25544	SLDGDLAGRYY		29.1	non-spliced	0.77511	-1.067	3.8305	SLDGDLAGRYY	0.77511	-1.067				-15		0	0
20120518_EXQ0_MiBa_SA_HCT116_mHLA-2	26462	EEYQSLIRY		29.1	non-spliced	0.97031	2.51378		EEYQSLIRY	0.97031	2.51378		EEYQSLIRY	0.97031	2.51378	2.51378	0	0
20120619_EXQ6_MiBa_SA_HCT116_2_mHLA_2hr	26432	DTEKELQALY		29.1	non-spliced	0.69801	1.25365		DTEKELQALY	0.69801	1.25365		DTEKELQALY	0.69801	1.25365	1.85357	0	0
20120322_EXQ1_MiBa_SA_HCC1143_1_A	12545	KFKESFAEMNR		29.11	non-spliced	0.89422	4.38386		KFKESFAEMNR	0.89422	4.38386		KFKESFAEMNR	0.89422	4.38386	4.38386	0	0
20120515_EXQ3_MiBa_SA_HCT116_mHLA-1	26169	SVPGDMLSY	4	29.11	spliced	0.03193	-9.10006	-8.93288	MIDPSGVSY	0.87414	1.20752	1.8032	MIDPSGVSY	0.87414	1.20752		-10.3076	7	yes
20120518_EXQ0_MiBa_SA_HCT116_mHLA-2	7457	TEDDRKLAA		29.11	non-spliced	0.83778	3.02189		TEDDRKLAA	0.83778	3.02189	3.20962	TEDDRKLAA	0.83778	3.02189		0	0
20120617_EXQ0_MiBa_SA_HCT116_1_mHLA_2hr	12556	AEGQRLFSA		29.11	non-spliced	0.92841	2.63307	2.63307	AEGQRLFSA	0.92841	2.63307		AEGQRLFSA	0.92841	2.63307		0	0
20120617_EXQ0_MiBa_SA_HCT116_1_mHLA_2hr	27561	AENPFLTHLL	9	29.11	spliced	0.73029	2.2668	2.2668	AENPFLTHLI	0.736	2.30806		AENPFLTHLI	0.736	2.30806	2.30806	-0.04126	0	yes	yes
20120321_EXQ1_MiBa_SA_HCC1143_1	12293	VGLTVHGTR	3	29.12	spliced	0.45088	-0.890415	-0.741708	VLGASLSHR	0.10306	-4.81243	-4.76311	LSLGGSHLR	0.12175	-6.86387	-6.86387	3.92202	7	yes
20120321_EXQ1_MiBa_SA_HCC1143_1	7259	RYLDSSVRNSK		29.12	non-spliced	0.89669	4.78296	4.78296			-15		RYGMIRTFYI	0.10126	-8.59937	-8.59937	13.3823	11
20120515_EXQ3_MiBa_SA_HCT116_mHLA-1	28642	TVDEYKIGQLY		29.12	non-spliced	0.84786	3.13204		TVDEYKIGQLY	0.84786	3.13204	3.13204	TVDEYKIGQLY	0.84786	3.13204		0	0
20120617_EXQ0_MiBa_SA_HCT116_1_mHLA_2hr	23893	DLDLESPKSLY		29.12	non-spliced	0.65897	1.36607		DLDLESPKSLY	0.65897	1.36607		DLDLESPKSLY	0.65897	1.36607	2.51006	0	0
20120617_EXQ0_MiBa_SA_HCT116_1_mHLA_2hr	7585	SEKSGMLQA		29.12	non-spliced	0.89298	1.78427		SEKSGMLQA	0.89298	1.78427		SEKSGMLQA	0.89298	1.78427	1.92464	0	0
20120619_EXQ6_MiBa_SA_HCT116_2_mHLA_2hr	15180	RESPFSTSA		29.12	non-spliced	0.73553	0.308887		RESPFSTSA	0.73553	0.308887		RESPFSTSA	0.73553	0.308887	2.41043	0	0
20120321_EXQ1_MiBa_SA_HCC1143_1	12512	RQDDPSYRSF		29.13	non-spliced	0.94523	1.55436		RQDDPSYRSF	0.94523	1.55436		RQDDPSYRSF	0.94523	1.55436	2.93913	0	0
20120321_EXQ1_MiBa_SA_HCC1143_1	18013	YYDEKVVKL		29.13	non-spliced	0.93887	4.17131		YYDEKVVKL	0.93887	4.17131		YYDEKVVKL	0.93887	4.17131	4.17131	0	0
20120321_EXQ1_MiBa_SA_HCC1143_1	24880	TDAPHFYGL		29.13	non-spliced	0.93455	3.00966		TDAPHFYGL	0.93455	3.00966		TDAPHFYGL	0.93455	3.00966	3.00966	0	0
20120321_EXQ1_MiBa_SA_HCC1143_2	13429	ATSPIIIHR		29.13	non-spliced	0.90604	2.65096		ATSPIIIHR	0.90604	2.65096		ATSPIIIHR	0.90604	2.65096	3.24219	0	0
20120321_EXQ1_MiBa_SA_HCC1143_2	14570	TAIREAQTF		29.13	non-spliced	0.90646	2.64445		TAIREAQTF	0.90646	2.64445		TAIREAQTF	0.90646	2.64445	2.76201	0	0
20120322_EXQ1_MiBa_SA_HCC1143_1_A	15020	KESPTSVGF		29.13	non-spliced	0.88581	1.86222	1.86222	KESPTSVGF	0.88581	1.86222		KESPTSVGF	0.88581	1.86222		0	0
20120322_EXQ1_MiBa_SA_HCC1143_1_A	17524	IRTDFAQKL	1	29.13	spliced	0.91258	1.91852	1.91852	LRTDFAQKL	0.92327	1.99577		LRTDFAQKL	0.92327	1.99577	1.99577	-0.07725	0	yes	yes
20120322_EXQ1_MiBa_SA_HCC1143_1_A	8927	KESDGFHRF		29.13	non-spliced	0.91227	4.56214	4.56214	KESERWCK	0.4966	-2.37967	-2.37967	KESDGFHRF	0.91227	4.56214		0	6
20120518_EXQ0_MiBa_SA_HCT116_mHLA-2	3499	EEAENGRDA		29.13	non-spliced	0.96793	1.57472		EEAENGRDA	0.96793	1.57472	1.57472	EEAENGRDA	0.96793	1.57472		0	0
20120518_EXQ0_MiBa_SA_HCT116_mHLA-2	3944	AEDEGGARA		29.13	non-spliced	0.91139	1.9295		AEDEGGARA	0.91139	1.9295	1.9295	AEDEGGARA	0.91139	1.9295		0	0
20120617_EXQ0_MiBa_SA_HCT116_1_mHLA_2hr	3918	KEMEHNTVC		29.13	non-spliced	0.1338	-5.73304	-5.73304			-15		EEKMHQSAM	0.2996	-3.29984	-3.29984	-2.4332	9
20120515_EXQ3_MiBa_SA_HCT116_mHLA-1	27232	YLNVQVKEL		29.14	non-spliced	0.79203	1.74569		YLNVQVKEL	0.79203	1.74569	1.8223	YLNVQVKEL	0.79203	1.74569		0	0
20120515_EXQ3_MiBa_SA_HCT116_mHLA-1	8632	QSDPKPSQY		29.14	non-spliced	0.89864	1.17475		QSDPKPSQY	0.89864	1.17475		QSDPKPSQY	0.89864	1.17475	2.27109	0	0
20120518_EXQ0_MiBa_SA_HCT116_mHLA-2	16915	AEHRIDFVA		29.14	non-spliced	0.69886	1.14431		AEHRIDFVA	0.69886	1.14431	1.71985	AEHRIDFVA	0.69886	1.14431		0	0
20120617_EXQ0_MiBa_SA_HCT116_1_mHLA_2hr	21821	KMISMDIEQV		29.14	non-spliced	0.70344	1.34198		KMISMDIEQV	0.70344	1.34198		KMISMDIEQV	0.70344	1.34198	1.68608	0	0
20120617_EXQ0_MiBa_SA_HCT116_1_mHLA_2hr	8616	ETEKMIEKY		29.14	non-spliced	0.75053	1.98246		ETEKMIEKY	0.75053	1.98246		ETEKMIEKY	0.75053	1.98246	3.67427	0	0
20120321_EXQ1_MiBa_SA_HCC1143_1	5326	SQKPVMVKR		29.15	non-spliced	0.93634	1.75582		SQKWVRVAV	0.64972	-1.76718	-1.76718	SQKPVMVKR	0.93634	1.75582		0	4
20120321_EXQ1_MiBa_SA_HCC1143_2	17723	GIKPPPIIGR		29.15	non-spliced	0.93084	3.84603				-15		GIKPPPIIGR	0.93084	3.84603		0	10
20120322_EXQ1_MiBa_SA_HCC1143_1_A	19863	VVNIALPNR		29.15	non-spliced	0.84784	0.568051	0.568051	VVNIALPNR	0.84784	0.568051		VVNIALPNR	0.84784	0.568051		0	0
20120322_EXQ1_MiBa_SA_HCC1143_1_A	7577	SVKKELGRAL	6	29.15	spliced	0.816	2.20722	2.20722	ISNVRQPQR	0.14927	-8.70507	-8.70507	TVRKYFQR	0.39064	-3.18606	-3.18606	5.39328	9	yes	yes	yes	yes	yes	yes
20120515_EXQ3_MiBa_SA_HCT116_mHLA-1	12791	SEKQRWISA		29.15	non-spliced	0.83761	3.04986		SEKQRWISA	0.83761	3.04986		SEKQRWISA	0.83761	3.04986	3.04986	0	0
20120518_EXQ0_MiBa_SA_HCT116_mHLA-2	12860	ALGPTGRGV		29.15	non-spliced	0.84895	1.46206		ALGPTGRGV	0.84895	1.46206		ALGPTGRGV	0.84895	1.46206	2.12586	0	0
20120518_EXQ0_MiBa_SA_HCT116_mHLA-2	28574	DNGSLVVTI	5	29.15	spliced	0.81416	0.453838	0.453838	AAEQSVVTI	0.63394	-1.16102	-1.16102	VSDNGIVTL	0.78853	0.268633	1.24442	0.185205	5	yes	yes	yes	yes	yes
20120619_EXQ6_MiBa_SA_HCT116_2_mHLA_2hr	4979	AEDEGGARA		29.15	non-spliced	0.9068	1.92827		AEDEGGARA	0.9068	1.92827	1.9295	AEDEGGARA	0.9068	1.92827		0	0
20120321_EXQ1_MiBa_SA_HCC1143_1	16598	VDRKVFVGG	2	29.16	spliced	0.35078	-2.24052	-2.08523	VAFAVRTNV	0.06892	-8.44891	-8.44891	SVGIQIFNV	0.33041	-3.8174	-3.63061	1.57688	7	yes
20120321_EXQ1_MiBa_SA_HCC1143_2	2325	KQKKPLVGK		29.16	non-spliced	0.68522	1.1315		PLLKKWLK	0.30865	-6.77336	-6.20561	KQKKPLVGK	0.68522	1.1315	1.1315	0	6
20120322_EXQ1_MiBa_SA_HCC1143_1_A	5921	KPENNVQKI	2	29.16	spliced	0.74569	-0.60728	-0.450487	LKSEHSKLQ	0.09139	-5.64476	-5.64476	SSLKEHQKI	0.346	-3.76132	-3.73723	3.15404	7	yes
20120518_EXQ0_MiBa_SA_HCT116_mHLA-2	13029	GVGPVPARA		29.16	non-spliced	0.89403	-0.315248		GVGPVPARA	0.89403	-0.315248	1.4736	GVGPVPARA	0.89403	-0.315248		0	0
20120518_EXQ0_MiBa_SA_HCT116_mHLA-2	5100	AEKGKEIAA		29.16	non-spliced	0.8491	2.58569	2.58569	AEKGKEIAA	0.8491	2.58569		AEKGKEIAA	0.8491	2.58569		0	0
20120617_EXQ0_MiBa_SA_HCT116_1_mHLA_2hr	4546	AEEERLKAA		29.16	non-spliced	0.66047	1.68727		AEEERLKAA	0.66047	1.68727		AEEERLKAA	0.66047	1.68727	3.16854	0	0
20120619_EXQ6_MiBa_SA_HCT116_2_mHLA_2hr	8158	KRVETSEHF		29.16	non-spliced	0.89403	1.49147		KRVETSEHF	0.89403	1.49147		KRVETSEHF	0.89403	1.49147	2.09362	0	0
20120321_EXQ1_MiBa_SA_HCC1143_1	11677	SEYARPHVM		29.17	non-spliced	0.89683	3.1131		SEYARPHVM	0.89683	3.1131	3.79141	SEYARPHVM	0.89683	3.1131		0	0
20120321_EXQ1_MiBa_SA_HCC1143_1	11821	TRIPKVQKL		29.17	non-spliced	0.90275	3.0376		TRIPKVQKL	0.90275	3.0376	3.70663	TRIPKVQKL	0.90275	3.0376		0	0
20120321_EXQ1_MiBa_SA_HCC1143_2	22356	TPEQPTAGDVF		29.17	non-spliced	0.9055	2.46882		TPEQPTAGDVF	0.9055	2.46882	2.46882	TPEQPTAGDVF	0.9055	2.46882		0	0
20120322_EXQ1_MiBa_SA_HCC1143_1_A	9023	HSVIPPAAR		29.17	non-spliced	0.92463	2.5555		HSVIPPAAR	0.92463	2.5555	2.7202	HSVIPPAAR	0.92463	2.5555		0	0
20120518_EXQ0_MiBa_SA_HCT116_mHLA-2	24372	AADEPVYIA		29.17	non-spliced	0.87954	1.31893		AADEPVYIA	0.87954	1.31893	1.70429	AADEPVYIA	0.87954	1.31893		0	0
20120518_EXQ0_MiBa_SA_HCT116_mHLA-2	25465	SIPGPSVTV	3	29.17	spliced	0.88479	-2.62611	-2.61383	TVPPSGLSV	0.98066	1.09382	1.5163	TVPPSGLSV	0.98066	1.09382		-3.71993	6	yes
20120518_EXQ0_MiBa_SA_HCT116_mHLA-2	6729	VTDNRYKSKY		29.17	non-spliced	0.77103	2.71244		VTDNRYKSKY	0.77103	2.71244		VTDNRYKSKY	0.77103	2.71244	3.7612	0	0
20120617_EXQ0_MiBa_SA_HCT116_1_mHLA_2hr	17595	YIDEQFERY		29.17	non-spliced	0.8775	2.32518		YIDEQFERY	0.8775	2.32518		YIDEQFERY	0.8775	2.32518	2.9687	0	0
20120617_EXQ0_MiBa_SA_HCT116_1_mHLA_2hr	7657	ATDSYKVTHY		29.17	non-spliced	0.53016	0.4789		ATDSYKVTHY	0.53016	0.4789	4.51343	ATDSYKVTHY	0.53016	0.4789		0	0
20120619_EXQ6_MiBa_SA_HCT116_2_mHLA_2hr	16577	SADPGNLKY		29.17	non-spliced	0.80048	1.67425		SADPGNLKY	0.80048	1.67425		SADPGNLKY	0.80048	1.67425	2.66304	0	0
20120619_EXQ6_MiBa_SA_HCT116_2_mHLA_2hr	1875	AEMKKSHSA		29.17	non-spliced	0.75702	2.33407		AEMKKSHSA	0.75702	2.33407		AEMKKSHSA	0.75702	2.33407	2.33407	0	0
20120619_EXQ6_MiBa_SA_HCT116_2_mHLA_2hr	24146	KTELERAFGYY		29.17	non-spliced	0.64689	2.24551	2.24551	KTELERAFGYY	0.64689	2.24551		KTELERAFGYY	0.64689	2.24551		0	0
20120619_EXQ6_MiBa_SA_HCT116_2_mHLA_2hr	29418	DEVYQVTVY		29.17	non-spliced	0.90834	-1.49471		DEVYQVTVY	0.90834	-1.49471	0.937061	DEVYQVTVY	0.90834	-1.49471		0	0
20120321_EXQ1_MiBa_SA_HCC1143_2	13791	RYFDPANGKFSK		29.18	non-spliced	0.93848	4.61014	4.65292	RYFDPANGKFSK	0.93848	4.61014		RYFDPANGKFSK	0.93848	4.61014		0	0
20120515_EXQ3_MiBa_SA_HCT116_mHLA-1	12908	TEGSHFVEA		29.18	non-spliced	0.9272	1.39047		TEGSHFVEA	0.9272	1.39047		TEGSHFVEA	0.9272	1.39047	1.52098	0	0
20120518_EXQ0_MiBa_SA_HCT116_mHLA-2	2635	EEAKKFRKA		29.18	non-spliced	0.59995	-0.00400796		EEAKKFRKA	0.59995	-0.00400796		EEAKKFRKA	0.59995	-0.00400796	3.66132	0	0
20120518_EXQ0_MiBa_SA_HCT116_mHLA-2	3436	KEHKNLAEA		29.18	non-spliced	0.74207	1.92257	3.10086	KEHKNLAEA	0.74207	1.92257		KEHKNLAEA	0.74207	1.92257		0	0
20120617_EXQ0_MiBa_SA_HCT116_1_mHLA_2hr	20799	SEEDRVVVIRF		29.18	non-spliced	0.48267	-0.633898	4.49156	SEEDRVVVIRF	0.48267	-0.633898		SEEDRVVVIRF	0.48267	-0.633898		0	0
20120617_EXQ0_MiBa_SA_HCT116_1_mHLA_2hr	7464	EPTPAAEDAA	2	29.18	spliced	0.14589	-3.98007	-3.98007	EEQPPETAA	0.96888	0.771774	1.8027	EEQPPETAA	0.96888	0.771774		-4.75184	5	yes
20120619_EXQ6_MiBa_SA_HCT116_2_mHLA_2hr	4993	REKAEGDVA		29.18	non-spliced	0.83645	1.81824		REKAEGDVA	0.83645	1.81824	2.42553	REKAEGDVA	0.83645	1.81824		0	0
20120321_EXQ1_MiBa_SA_HCC1143_1	16689	AIVASDTRL		29.19	non-spliced	0.92297	2.03666		ALVPPPPPGT	0.57269	-2.91005	-2.91005	AIVASDTRL	0.92297	2.03666	2.35425	0	7
20120321_EXQ1_MiBa_SA_HCC1143_1	18994	NPISGLGGTKY		29.19	non-spliced	0.88767	3.63654	3.63654	NPISGLGGTKY	0.88767	3.63654		NPISGLGGTKY	0.88767	3.63654		0	0
20120321_EXQ1_MiBa_SA_HCC1143_2	7513	SIKDIKKAYR		29.19	non-spliced	0.8694	4.55791		SIKDIKKAYR	0.8694	4.55791	5.1996	SIKDIKKAYR	0.8694	4.55791		0	0
20120322_EXQ1_MiBa_SA_HCC1143_1_A	18379	SSGPGPRFL		29.19	non-spliced	0.94857	2.58379	2.58379	SSGPGPRFL	0.94857	2.58379		SSGPGPRFL	0.94857	2.58379		0	0
20120322_EXQ1_MiBa_SA_HCC1143_1_A	18521	GTNYIETLR		29.19	non-spliced	0.93525	2.66634		GTNYIETLR	0.93525	2.66634		GTNYIETLR	0.93525	2.66634	2.76101	0	0
20120515_EXQ3_MiBa_SA_HCT116_mHLA-1	5941	EEQKELQRA		29.19	non-spliced	0.91647	3.12419		EEQKELQRA	0.91647	3.12419		EEQKELQRA	0.91647	3.12419	3.12419	0	0
20120515_EXQ3_MiBa_SA_HCT116_mHLA-1	6389	ALAEKEHKL		29.19	non-spliced	0.82349	2.67453	2.67453	ALAEKEHKL	0.82349	2.67453		ALAEKEHKL	0.82349	2.67453		0	0
20120518_EXQ0_MiBa_SA_HCT116_mHLA-2	12688	VLEENQEHY		29.19	non-spliced	0.84682	1.61991		VLEENQEHY	0.84682	1.61991		VLEENQEHY	0.84682	1.61991	2.54195	0	0
20120518_EXQ0_MiBa_SA_HCT116_mHLA-2	5694	AEQTAAREQA		29.19	non-spliced	0.85232	2.6861	2.6861	AEQTAAREQA	0.85232	2.6861		AEQTAAREQA	0.85232	2.6861		0	0
20120617_EXQ0_MiBa_SA_HCT116_1_mHLA_2hr	12999	SEGVRVNVV		29.19	non-spliced	0.74154	1.60961		SEGVRVNVV	0.74154	1.60961		SEGVRVNVV	0.74154	1.60961	1.60961	0	0
20120518_EXQ0_MiBa_SA_HCT116_mHLA-2	16073	AEAYLGKTVT		29.2	non-spliced	0.83914	2.05772		AEAYLGKTVT	0.83914	2.05772		AEAYLGKTVT	0.83914	2.05772	2.33952	0	0
20120321_EXQ1_MiBa_SA_HCC1143_1	14715	NAEDADGKDVF		29.21	non-spliced	0.86523	3.54001		NAEDADGKDVF	0.86523	3.54001	3.54001	NAEDADGKDVF	0.86523	3.54001		0	0
[truncated: 7,940 more rows]
